# Supplementary material for: Multipolar model and Hirshfeld atom refinement of tetra­aqua­bis­(hydrogenmaleato)iron(II)
Source: Acta Crystallogr B Struct Sci Cryst Eng Mater. 2025 May 9;81(Pt 3):350–62. doi: 10.1107/S2052520625003403 (PMC12147936; doi:10.1107/S2052520625003403)
Supplement: Supplementary file 1 [file b-81-00350-sup1.cif]

data_I
#==============================================================================

# PROCESSING SUMMARY (IUCr Office Use Only)

_journal_date_recd_electronic      ?
_journal_date_to_coeditor         ?
_journal_date_from_coeditor       ?
_journal_date_accepted     ?
_journal_date_printers_first      ?
_journal_date_printers_final      ?
_journal_date_proofs_out          ?
_journal_date_proofs_in           ?
_journal_coeditor_name            ?
_journal_coeditor_code      WOZ5002SUP1
_journal_coeditor_notes
?
_journal_paper_category      ?
_journal_techeditor_code      ?
_iucr_compatibility_tag          ACTA95
_journal_techeditor_notes  
;
;
_journal_coden_ASTM               ?
_journal_name_full                ?
_journal_year                     ?
_journal_volume                   ?
_journal_issue                    ?
_journal_page_first               ?
_journal_page_last                ?
_journal_suppl_publ_number        ?
_journal_suppl_publ_pages         ?

#==============================================================================


_audit_creation_date           '10-Feb-25 T09:39:15-00:00'
_audit_creation_method         'XD routine XDCIF'
_audit_conform_dict_name        cif_core.dic
_audit_conform_dict_version     2.3
_audit_conform_dict_location    ftp://ftp.iucr.org/pub/cif_core.dic

#----------------------------------------------------------------------------#
#                   CHEMICAL INFORMATION                                     #
#----------------------------------------------------------------------------#

_chemical_name_systematic               bis-(hydrogenmaleate)tetraaquairon(II)
_chemical_formula_moiety                'C8  H14 Fe O12'  
_chemical_formula_sum                   'C8  H14 Fe O12'
_chemical_formula_weight                358.04


#----------------------------------------------------------------------------#
#                   UNIT CELL INFORMATION                                    #
#----------------------------------------------------------------------------#
_space_group_crystal_system        triclinic
_space_group_IT_number             2
_space_group_name_H-M_alt          'P -1'
_space_group_name_Hall             '-P 1'
loop_
    _space_group_symop_id
    _space_group_symop_operation_xyz
1 +X,+Y,+Z
2 -X,-Y,-Z

_cell_length_a                          5.20660(10)
_cell_length_b                          7.32640(10)
_cell_length_c                          9.24750(10)
_cell_angle_alpha                       108.9070(10)
_cell_angle_beta                        105.4980(10)
_cell_angle_gamma                       92.3100(10)
_cell_volume                            318.455(9)
_cell_formula_units_Z                   1
_cell_measurement_temperature           100.00(11) 
_cell_measurement_reflns_used           13896
_cell_measurement_theta_min             2.4250
_cell_measurement_theta_max             79.0550
#----------------------------------------------------------------------------#
#                   CRYSTAL INFORMATION                                      #
#----------------------------------------------------------------------------#

_exptl_crystal_description              rectangular
_exptl_crystal_colour                   'yellow'
_exptl_crystal_density_diffrn           1.867
_exptl_crystal_F_000                    184.538

loop_
_face_index_h 
_face_index_k 
_face_index_l 
_face_distance
 0.00000   -1.00000    1.00000    0.06707
-1.00000    1.00000    1.00000    0.06278
 1.00000    1.00000    0.00000    0.14771
 0.00000    0.00000    1.00000    0.07919
 1.00000    1.00000   -1.00000    0.14047
-1.00000    0.00000   -1.00000    0.12832
 0.00000    1.00000   -1.00000    0.10824
-1.00000   -1.00000    1.00000    0.14199
 2.00000   -3.00000   -2.00000    0.07789
-1.00000    3.00000   -4.00000    0.10718
-2.00000    3.00000    2.00000    0.05278
 0.00000    1.00000   -2.00000    0.11126
-2.00000   -1.00000   -3.00000    0.12400
 2.00000   -1.00000    4.00000    0.10606
 0.00000   -1.00000    3.00000    0.06260
 1.00000    2.00000    3.00000    0.11819
 1.00000   -1.00000   -1.00000    0.08515
 0.00000   -1.00000    0.00000    0.11265
 1.00000   -1.00000    0.00000    0.09102
 0.00000    0.00000   -1.00000    0.11858
 1.00000    0.00000   -2.00000    0.11555
 1.00000   -2.00000   -4.00000    0.09271

#----------------------------------------------------------------------------#
#                   ABSORPTION CORRECTION                                    #
#----------------------------------------------------------------------------#

_exptl_absorpt_coefficient_mu      1.250
_exptl_absorpt_correction_type     multi-scan
_exptl_absorpt_process_details
;
CrysAlisPro 1.171.42.84a (Rigaku Oxford Diffraction, 2023)
Empirical absorption correction using spherical harmonics,
implemented in SCALE3 ABSPACK scaling algorithm.
;
_exptl_absorpt_correction_T_max    1.00000
_exptl_absorpt_correction_T_min    0.92131


#----------------------------------------------------------------------------#
#                   DATA COLLECTION                                          #
#----------------------------------------------------------------------------#
_diffrn_source                     'micro-focus sealed X-ray tube'
_diffrn_ambient_temperature        100.00(11)
_diffrn_radiation_wavelength       0.71073
_diffrn_radiation_type             'Mo K\a'
_diffrn_detector                   'Hybrid Pixel Array Detector'
_diffrn_measurement_device_type    'XtaLAB Synergy, Dualflex, HyPix'
_diffrn_measurement_method         '\w scans'
_diffrn_reflns_av_R_equivalents    0.0363
_diffrn_reflns_number              174906
_diffrn_reflns_limit_h_max         14
_diffrn_reflns_limit_h_min         -13
_diffrn_reflns_limit_k_max         20
_diffrn_reflns_limit_k_min         -20
_diffrn_reflns_limit_l_max         25
_diffrn_reflns_limit_l_min         -25
_diffrn_reflns_theta_full          25.2417
_diffrn_reflns_theta_max           79.60
_diffrn_reflns_theta_min           2.44
_diffrn_measured_fraction_theta_full  1.0000
_diffrn_measured_fraction_theta_max  0.9906
_reflns_number_gt                  13721
_reflns_number_total               14021

#----------------------------------------------------------------------------#
#                   COMPUTER PROGRAMS USED                                   #
#----------------------------------------------------------------------------#

_computing_structure_refinement         'Volkov et al, (2006)'
_computing_molecular_graphics           'Volkov et al, (2006)'
_computing_publication_material         'Volkov et al, (2006)'

#----------------------------------------------------------------------------#
#                   REFINEMENT INFORMATION                                   #
#----------------------------------------------------------------------------#

_refine_special_details
?
_refine_ls_structure_factor_coef        Fsqd
_refine_ls_matrix_type                  full
_refine_ls_weighting_scheme             calc
_refine_ls_weighting_details
;
        calc w2 = 1/[s^2^(Fo^2^)]
;
_refine_ls_extinction_method
                                    'Becker-Coppens type 1 Lorentzian isotropic'
_refine_ls_extinction_expression
;
        Becker, P.J. & Coppens, P. (1974) Acta Cryst., A30, 129-153.
;
_refine_ls_extinction_coef              0.042(6)
_refine_ls_number_reflns                13896
_refine_ls_number_parameters            346
_refine_ls_number_restraints            3
_refine_ls_R_factor_all                 0.016
_refine_ls_R_factor_gt                  0.016
_refine_ls_wR_factor_ref                0.045
_refine_ls_goodness_of_fit_ref          1.409
_refine_ls_shift/su_max                 0.03305
_refine_diff_density_max                0.604
_refine_diff_density_min                -0.291
_refine_diff_density_rms                0.05

#----------------------------------------------------------------------------#
#                   ATOMIC TYPES, COORDINATES AND THERMAL PARAMETERS         #
#----------------------------------------------------------------------------#

loop_
    _atom_site_label
    _atom_site_type_symbol
    _atom_site_fract_x
    _atom_site_fract_y
    _atom_site_fract_z
    _atom_site_U_iso_or_equiv
    _atom_site_adp_type
    _atom_site_occupancy
    _atom_site_symmetry_multiplicity
Fe1 Fe 0.5 0.5 1 0.009 Uani 0.5 1
O6 O 0.82414(3) 0.362243(18) 1.098620(16) 0.011 Uani 1 2
O4 O 0.70328(5) 0.97929(3) 1.876372(18) 0.015 Uani 1 2
O5 O 0.74721(4) 0.76485(2) 1.075563(18) 0.013 Uani 1 2
O1 O 0.35166(3) 0.56038(2) 1.205377(15) 0.012 Uani 1 2
O2 O 0.69805(4) 0.77362(4) 1.38289(2) 0.016 Uani 1 2
O3 O 0.83852(4) 0.96298(4) 1.66586(2) 0.016 Uani 1 2
C4 C 0.66815(3) 0.91290(2) 1.730655(16) 0.011 Uani 1 2
C1 C 0.47135(3) 0.67210(2) 1.345594(15) 0.01 Uani 1 2
C2 C 0.33282(3) 0.67858(2) 1.469159(17) 0.012 Uani 1 2
C3 C 0.41667(3) 0.77529(2) 1.628218(17) 0.012 Uani 1 2
H2 H 0.144(2) 0.5867(17) 1.4197(13) 0.028 Uani 1 2
H3 H 0.284(2) 0.7604(18) 1.6971(13) 0.027 Uani 1 2
H6A H 0.827(2) 0.2395(16) 1.0290(13) 0.024 Uani 1 2
H5B H 0.720(2) 0.8478(16) 1.0169(14) 0.026 Uani 1 2
H6B H 0.999(2) 0.4255(17) 1.1282(13) 0.025 Uani 1 2
H5A H 0.848(3) 0.8420(18) 1.1805(14) 0.026 Uani 1 2
H3A H 0.781(3) 0.880(2) 1.541(2) 0.024 Uani 1 2

loop_
    _atom_site_aniso_label
    _atom_site_aniso_U_11
    _atom_site_aniso_U_22
    _atom_site_aniso_U_33
    _atom_site_aniso_U_23
    _atom_site_aniso_U_13
    _atom_site_aniso_U_12
Fe1 0.007955(11) 0.009327(11) 0.008109(11) 0.002483(7) 0.002865(7) 0.000040(7)
O6 0.00994(3) 0.01206(3) 0.01179(3) 0.00329(3) 0.00328(2) 0.00124(2)
O4 0.02062(6) 0.01306(4) 0.00817(3) 0.00181(3) 0.00369(4) -0.00179(4)
O5 0.01330(4) 0.01175(4) 0.01044(4) 0.00296(3) 0.00192(3) -0.00259(3)
O1 0.01078(3) 0.01382(4) 0.00818(3) 0.00113(3) 0.00318(2) -0.00093(3)
O2 0.01237(5) 0.02138(6) 0.00975(4) 0.00085(4) 0.00420(3) -0.00557(5)
O3 0.01397(5) 0.01993(6) 0.00943(4) 0.00103(4) 0.00290(4) -0.00584(5)
C4 0.01251(4) 0.01061(3) 0.00817(3) 0.00230(3) 0.00274(3) 0.00031(3)
C1 0.00917(3) 0.01163(4) 0.00811(3) 0.00203(3) 0.00284(2) -0.00007(3)
C2 0.01034(4) 0.01439(4) 0.00919(4) 0.00166(3) 0.00381(3) -0.00141(3)
C3 0.01196(4) 0.01364(4) 0.00915(4) 0.00192(3) 0.00437(3) -0.00075(3)
H2 0.020298 0.033424 0.022397 0.002069 0.006304 -0.008366
H3 0.027006 0.033473 0.020941 0.0055 0.012896 -0.002656
H6A 0.029013 0.021681 0.02135 0.005206 0.009674 0.006564
H5B 0.037611 0.020078 0.022454 0.009136 0.010162 0.000779
H6B 0.01592 0.032617 0.025558 0.008694 0.005315 0.00006
H5A 0.02992 0.024714 0.016453 0.000709 0.00401 -0.005553
H3A 0.024986 0.026435 0.014619 0.001979 0.005035 -0.004308


#----------------------------------------------------------------------------#
#                   MULTIPOLE PARAMETERS                                     #
#----------------------------------------------------------------------------#

loop_
    _atom_rho_multipole_atom_label
    _atom_rho_multipole_coeff_Pv
    _atom_rho_multipole_coeff_P00
    _atom_rho_multipole_coeff_P11
    _atom_rho_multipole_coeff_P1-1
    _atom_rho_multipole_coeff_P10
    _atom_rho_multipole_coeff_P20
    _atom_rho_multipole_coeff_P21
    _atom_rho_multipole_coeff_P2-1
    _atom_rho_multipole_coeff_P22
    _atom_rho_multipole_coeff_P2-2
    _atom_rho_multipole_coeff_P30
    _atom_rho_multipole_coeff_P31
    _atom_rho_multipole_coeff_P3-1
    _atom_rho_multipole_coeff_P32
    _atom_rho_multipole_coeff_P3-2
    _atom_rho_multipole_coeff_P33
    _atom_rho_multipole_coeff_P3-3
    _atom_rho_multipole_coeff_P40
    _atom_rho_multipole_coeff_P41
    _atom_rho_multipole_coeff_P4-1
    _atom_rho_multipole_coeff_P42
    _atom_rho_multipole_coeff_P4-2
    _atom_rho_multipole_coeff_P43
    _atom_rho_multipole_coeff_P4-3
    _atom_rho_multipole_coeff_P44
    _atom_rho_multipole_coeff_P4-4
    _atom_rho_multipole_kappa
    _atom_rho_multipole_kappa_prime0
    _atom_rho_multipole_kappa_prime1
    _atom_rho_multipole_kappa_prime2
    _atom_rho_multipole_kappa_prime3
    _atom_rho_multipole_kappa_prime4
Fe1 2.97(3) 0 0 0 0 -0.029(6) 0.044(5) 0.028(5) 0.012(5) 0.059(5) 0 0 0 0 0 0
0 -0.072(4) -0.030(4) -0.048(4) 0.036(4) 0.025(4) -0.068(4) 0.094(4) -0.032(4)
-0.022(4) 0.866(5) 1 1 1 1 1
O6 6.18(7) 0 0.054(9) -0.065(10) 0 -0.044(8) 0 0 -0.002(8) 0.028(8) 0
-0.060(8) 0.049(8) 0 0 0.002(8) -0.010(8) -0.016(11) 0 0 0.004(11) -0.023(10) 0
0 -0.020(10) 0.018(10) 0.951(4) 1 1 1 1 1
O4 6.12(5) 0 -0.007(9) -0.020(9) -0.079(8) -0.014(8) -0.004(8) -0.015(8)
-0.067(9) 0.002(9) -0.006(8) 0.000(7) 0.005(7) 0.048(8) -0.044(8) -0.008(8)
0.047(8) 0.027(10) 0.012(9) -0.002(9) 0.004(9) -0.001(9) 0.018(10) 0.013(10)
0.009(10) -0.004(10) 0.956(3) 1.16 1.16 1.16 1.16 1.16
O5 6.19(7) 0 0.064(7) -0.018(8) 0.005(8) -0.004(8) -0.015(7) 0.056(8)
-0.003(7) -0.001(7) 0.015(7) -0.020(7) -0.031(7) 0.035(7) 0.028(7) 0.046(6)
0.014(6) -0.022(9) 0.011(8) 0.008(9) 0.002(9) -0.012(9) 0.001(8) -0.026(8)
-0.011(7) -0.007(7) 0.948(4) 1.18 1.18 1.18 1.18 1.18
O1 6.25(5) 0 0.010(9) -0.021(10) -0.087(10) -0.032(8) 0.003(8) -0.012(8)
-0.077(9) 0.013(9) 0.034(9) 0.010(8) 0.005(8) 0.021(9) 0.022(8) 0.007(9)
0.003(9) 0.038(11) 0.014(10) -0.012(10) -0.009(11) 0.005(10) 0.005(11)
-0.003(11) -0.004(11) -0.015(11) 0.947(3) 1 1 1 1 1
O2 6.13(6) 0 0.060(9) -0.016(8) -0.052(8) -0.015(8) 0.019(9) 0.000(7)
-0.049(9) -0.012(9) -0.039(8) -0.028(8) -0.010(6) 0.103(8) -0.004(8) 0.052(8)
0.016(8) 0.015(10) -0.019(10) -0.008(8) 0.009(9) 0.004(9) 0.027(10) 0.015(10)
0.001(10) 0.010(10) 0.956(4) 1.18 1.18 1.18 1.18 1.18
O3 6.10(6) 0 0.093(9) -0.038(8) -0.002(8) 0.039(8) 0.003(9) 0.042(7) 0.003(9)
0.008(9) 0.020(7) -0.071(8) -0.040(6) 0.034(8) -0.002(8) 0.040(8) 0.072(8)
0.028(9) -0.013(9) 0.010(8) -0.008(10) -0.006(9) 0.005(10) 0.003(10) 0.001(11)
0.020(10) 0.959(4) 1.18 1.18 1.18 1.18 1.18
C4 4.36(10) 0 0.04(2) 0.00(2) 0 -0.314(19) 0 0 0.092(18) -0.016(18) 0 0.01(2)
-0.03(2) 0 0 0.44(2) 0.04(2) 0.12(3) 0 0 -0.03(3) 0.01(3) 0 0 -0.02(3) 0.00(3)
0.928(8) 0.88 0.88 0.88 0.88 0.88
C1 4.29(10) 0 -0.06(2) 0.01(2) 0 -0.334(19) 0 0 -0.082(18) 0.029(18) 0 0.02(2)
-0.02(2) 0 0 0.47(2) 0.02(2) 0.14(3) 0 0 0.02(3) 0.04(3) 0 0 -0.04(3) -0.02(3)
0.932(8) 0.88 0.88 0.88 0.88 0.88
C2 4.32(9) 0 0.01(2) -0.04(2) 0 -0.234(19) 0 0 0.083(18) -0.028(18) 0 0.06(2)
0.00(2) 0 0 -0.07(2) -0.26(2) 0.02(3) 0 0 -0.02(3) -0.03(3) 0 0 0.06(3) 0.01(3)
0.943(6) 0.93 0.93 0.93 0.93 0.93
C3 4.43(9) 0 -0.08(2) 0.00(3) 0 -0.225(19) 0 0 -0.024(18) -0.070(18) 0 0.00(2)
0.08(2) 0 0 0.24(2) 0.115(19) 0.00(3) 0 0 0.00(3) 0.01(3) 0 0 0.00(3) -0.05(3)
0.943(6) 0.93 0.93 0.93 0.93 0.93
H2 0.89(4) 0 0 0 0.07(2) -0.01(3) 0 0 0 0 0 0 0 0 0 0 0 0 0 0 0 0 0 0 0 0 1.13
1.2 1.2 1.2 1.2 1.2
H3 0.86(4) 0 0 0 0.09(2) -0.02(4) 0 0 0 0 0 0 0 0 0 0 0 0 0 0 0 0 0 0 0 0 1.13
1.2 1.2 1.2 1.2 1.2
H6A 0.83(3) 0 0 0 0.14(2) 0.07(3) 0 0 0 0 0 0 0 0 0 0 0 0 0 0 0 0 0 0 0 0 1.13
1.2 1.2 1.2 1.2 1.2
H5B 0.81(3) 0 0 0 0.16(2) 0.15(3) 0 0 0 0 0 0 0 0 0 0 0 0 0 0 0 0 0 0 0 0 1.13
1.2 1.2 1.2 1.2 1.2
H6B 0.81(3) 0 0 0 0.13(2) 0.15(3) 0 0 0 0 0 0 0 0 0 0 0 0 0 0 0 0 0 0 0 0 1.13
1.2 1.2 1.2 1.2 1.2
H5A 0.75(3) 0 0 0 0.171(19) 0.09(3) 0 0 0 0 0 0 0 0 0 0 0 0 0 0 0 0 0 0 0 0
1.13 1.2 1.2 1.2 1.2 1.2
H3A 0.70(3) 0 0.013(18) -0.006(19) 0 -0.10(3) 0 0 -0.17(3) -0.12(3) 0 0 0 0 0
0 0 0 0 0 0 0 0 0 0 0 1.13 1.2 1.2 1.2 1.2 1.2

loop_
    _atom_local_axes_atom_label
    _atom_local_axes_atom0
    _atom_local_axes_ax1
    _atom_local_axes_atom1
    _atom_local_axes_atom2
    _atom_local_axes_ax2
Fe1 O5 X Fe1 O6 Z
O6 Fe1 X O6 DUM0 Y
O4 C4 Z O4 O3 Y
O5 Fe1 X O5 O6 Z
O1 C1 Z O1 Fe1 Y
O2 C1 Z O2 O3 Y
O3 H3A Z O3 C4 Y
C4 O4 X C4 O3 Y
C1 C2 X C1 O2 Y
C2 C1 Y C2 C3 X
C3 C4 X C3 C2 Y
H2 C2 Z H2 C3 Y
H3 C3 Z H3 C2 Y
H6A O6 Z H6A H6B Y
H5B O5 Z H5B H5A Y
H6B O6 Z H6B H6A Y
H5A O5 Z H5A H5B Y
H3A C2 X H3A C3 Y


#----------------------------------------------------------------------------#
#                   MOLECULAR GEOMETRY                                       #
#----------------------------------------------------------------------------#

loop_
    _geom_bond_atom_site_label_1
    _geom_bond_atom_site_label_2
    _geom_bond_distance
    _geom_bond_site_symmetry_1
    _geom_bond_site_symmetry_2
    _geom_bond_publ_flag
Fe1 O6 2.14705(14) 1_555 1_555 yes
Fe1 O6 2.14705(14) 1_555 2_667 yes
Fe1 O5 2.08553(14) 1_555 1_555 yes
Fe1 O5 2.08553(14) 1_555 2_667 yes
Fe1 O1 2.16014(13) 1_555 1_555 yes
Fe1 O1 2.16014(13) 1_555 2_667 yes
O6 H6A 0.924(11) 1_555 1_555 yes
O6 H6B 0.932(13) 1_555 1_555 yes
O4 O3 2.2110(3) 1_555 1_555 yes
O4 C4 1.2338(2) 1_555 1_555 yes
O4 C3 2.3440(2) 1_555 1_555 yes
O5 H5B 0.929(13) 1_555 1_555 yes
O5 H5A 0.941(12) 1_555 1_555 yes
O1 O2 2.2174(2) 1_555 1_555 yes
O1 C1 1.25651(18) 1_555 1_555 yes
O1 C2 2.34001(19) 1_555 1_555 yes
O2 C1 1.2692(2) 1_555 1_555 yes
O2 H3A 1.349(18) 1_555 1_555 yes
O3 C4 1.2965(2) 1_555 1_555 yes
O3 H3A 1.070(18) 1_555 1_555 yes
C4 C3 1.4967(2) 1_555 1_555 yes
C1 C2 1.4954(2) 1_555 1_555 yes
C2 C3 1.3463(2) 1_555 1_555 yes
C2 H2 1.067(10) 1_555 1_555 yes
C3 H3 1.081(11) 1_555 1_555 yes


loop_
    _geom_angle_atom_site_label_1
    _geom_angle_atom_site_label_2
    _geom_angle_atom_site_label_3
    _geom_angle
    _geom_angle_site_symmetry_1
    _geom_angle_site_symmetry_2
    _geom_angle_site_symmetry_3
    _geom_angle_publ_flag
O6 Fe1 O6 180 1_555 1_555 2_667 yes
O6 Fe1 O5 92.588(6) 1_555 1_555 1_555 yes
O6 Fe1 O5 87.412(6) 1_555 1_555 2_667 yes
O6 Fe1 O1 93.179(6) 1_555 1_555 1_555 yes
O6 Fe1 O1 86.821(6) 1_555 1_555 2_667 yes
O6 Fe1 O5 87.412(6) 2_667 1_555 1_555 yes
O6 Fe1 O5 92.588(6) 2_667 1_555 2_667 yes
O6 Fe1 O1 86.821(6) 2_667 1_555 1_555 yes
O6 Fe1 O1 93.179(6) 2_667 1_555 2_667 yes
O5 Fe1 O5 180 1_555 1_555 2_667 yes
O5 Fe1 O1 97.326(6) 1_555 1_555 1_555 yes
O5 Fe1 O1 82.674(6) 1_555 1_555 2_667 yes
O5 Fe1 O1 82.674(6) 2_667 1_555 1_555 yes
O5 Fe1 O1 97.326(6) 2_667 1_555 2_667 yes
O1 Fe1 O1 180 1_555 1_555 2_667 yes
H5A O5 H5B 106.4(10) 1_555 1_555 1_555 yes
H6A O6 H6B 104.4(10) 1_555 1_555 1_555 yes
O3 O4 C3 64.216(7) 1_555 1_555 1_555 yes
C4 O4 C3 34.329(10) 1_555 1_555 1_555 yes
Fe1 O1 O2 97.908(7) 1_555 1_555 1_555 yes
O2 O1 C2 63.744(7) 1_555 1_555 1_555 yes
C1 O1 C2 34.979(8) 1_555 1_555 1_555 yes
O1 O2 C1 28.452(8) 1_555 1_555 1_555 yes
O4 O3 C4 28.314(9) 1_555 1_555 1_555 yes
O4 C4 O3 121.791(17) 1_555 1_555 1_555 yes
O4 C4 C3 117.969(17) 1_555 1_555 1_555 yes
O3 C4 C3 120.218(13) 1_555 1_555 1_555 yes
O1 C1 O2 122.782(15) 1_555 1_555 1_555 yes
O1 C1 C2 116.225(13) 1_555 1_555 1_555 yes
O1 C1 H2 88.845(10) 1_555 1_555 1_555 yes
O2 C1 C2 120.991(13) 1_555 1_555 1_555 yes
O1 C2 C1 28.796(7) 1_555 1_555 1_555 yes
O1 C2 C3 158.316(13) 1_555 1_555 1_555 yes
C1 C2 C3 129.642(14) 1_555 1_555 1_555 yes
O4 C3 C4 27.703(8) 1_555 1_555 1_555 yes
O4 C3 C2 157.881(13) 1_555 1_555 1_555 yes
C4 C3 C2 130.216(14) 1_555 1_555 1_555 yes
O3 O4 H6A 107.0(3) 1_555 1_555 1_566 yes
O3 O4 H5B 139.3(4) 1_555 1_555 1_556 yes
C3 O4 H6A 148.2(3) 1_555 1_555 1_566 yes
C3 O4 H5B 106.7(3) 1_555 1_555 1_556 yes
H6A O4 H5B 98.9(5) 1_566 1_555 1_556 yes
Fe1 O1 H6B 106.0(3) 1_555 1_555 1_455 yes
Fe1 O1 H6B 106.0(3) 2_667 1_555 1_455 yes
O2 O1 H6B 155.5(4) 1_555 1_555 1_455 yes
C2 O1 H6B 92.6(3) 1_555 1_555 1_455 yes
O1 O2 H5A 92.9(3) 1_555 1_555 1_555 yes
O4 O3 H5A 86.4(4) 1_555 1_555 2_778 yes
H3 C4 H3A 117.1(5) 1_555 1_555 1_555 yes
H2 C1 H3A 112.5(5) 1_555 1_555 1_555 yes
O1 C2 H3 174.1(3) 1_555 1_555 1_555 yes
O4 C3 H2 175.0(3) 1_555 1_555 1_555 yes
C1 H2 C3 75.2(3) 1_555 1_555 1_555 yes
C1 H2 H3 102.5(5) 1_555 1_555 1_555 yes
C3 H2 H3 27.3(3) 1_555 1_555 1_555 yes
C4 H3 C2 75.1(4) 1_555 1_555 1_555 yes
C4 H3 H2 102.1(5) 1_555 1_555 1_555 yes
C2 H3 H2 27.0(3) 1_555 1_555 1_555 yes
O2 H5A O3 94.9(5) 1_555 1_555 2_778 yes
C4 H3A C1 105.7(5) 1_555 1_555 1_555 yes

data_MM1cutoff
#shelx

_audit_creation_date           '03-Jan-25 T10:03:30-00:00'
_audit_creation_method         'XD routine XDCIF'
_audit_conform_dict_name        cif_core.dic
_audit_conform_dict_version     2.3
_audit_conform_dict_location    ftp://ftp.iucr.org/pub/cif_core.dic

#----------------------------------------------------------------------------#
#                   CHEMICAL INFORMATION                                     #
#----------------------------------------------------------------------------#

_chemical_name_systematic               bis-(hydrogenmaleate)tetraaquairon(II)
_chemical_formula_moiety                'C8  H14 Fe1 O12'  
_chemical_formula_sum                   'C8  H14 Fe1 O12'
_chemical_formula_weight                358.04

#----------------------------------------------------------------------------#
#                   UNIT CELL INFORMATION                                    #
#----------------------------------------------------------------------------#

_space_group_crystal_system       triclinic
_space_group_IT_number            2
_space_group_name_H-M_alt         'P -1'
_space_group_name_Hall            '-P 1'

loop_
    _space_group_symop_id
    _space_group_symop_operation_xyz
1 +X,+Y,+Z
2 -X,-Y,-Z

_cell_length_a                          5.20660(10)
_cell_length_b                          7.32640(10)
_cell_length_c                          9.24750(10)
_cell_angle_alpha                       108.9070(10)
_cell_angle_beta                        105.4980(10)
_cell_angle_gamma                       92.3100(10)
_cell_volume                            318.455(9)
_cell_formula_units_Z                   1
_cell_measurement_temperature           100.00(11) 
_cell_measurement_reflns_used           13896
_cell_measurement_theta_min             2.4250
_cell_measurement_theta_max             79.0550
#----------------------------------------------------------------------------#
#                   CRYSTAL INFORMATION                                      #
#----------------------------------------------------------------------------#
_exptl_crystal_description              rectangular
_exptl_crystal_colour                   'yellow'
_exptl_crystal_density_diffrn           1.867
_exptl_crystal_F_000                    184.538

loop_
_face_index_h 
_face_index_k 
_face_index_l 
_face_distance
 0.00000   -1.00000    1.00000    0.06707
-1.00000    1.00000    1.00000    0.06278
 1.00000    1.00000    0.00000    0.14771
 0.00000    0.00000    1.00000    0.07919
 1.00000    1.00000   -1.00000    0.14047
-1.00000    0.00000   -1.00000    0.12832
 0.00000    1.00000   -1.00000    0.10824
-1.00000   -1.00000    1.00000    0.14199
 2.00000   -3.00000   -2.00000    0.07789
-1.00000    3.00000   -4.00000    0.10718
-2.00000    3.00000    2.00000    0.05278
 0.00000    1.00000   -2.00000    0.11126
-2.00000   -1.00000   -3.00000    0.12400
 2.00000   -1.00000    4.00000    0.10606
 0.00000   -1.00000    3.00000    0.06260
 1.00000    2.00000    3.00000    0.11819
 1.00000   -1.00000   -1.00000    0.08515
 0.00000   -1.00000    0.00000    0.11265
 1.00000   -1.00000    0.00000    0.09102
 0.00000    0.00000   -1.00000    0.11858
 1.00000    0.00000   -2.00000    0.11555
 1.00000   -2.00000   -4.00000    0.09271

#----------------------------------------------------------------------------#
#                   ABSORPTION CORRECTION                                    #
#----------------------------------------------------------------------------#

_exptl_absorpt_coefficient_mu      1.250
_exptl_absorpt_correction_type     multi-scan
_exptl_absorpt_process_details
;
CrysAlisPro 1.171.42.84a (Rigaku Oxford Diffraction, 2023)
Empirical absorption correction using spherical harmonics,
implemented in SCALE3 ABSPACK scaling algorithm.
;
_exptl_absorpt_correction_T_max    1.00000
_exptl_absorpt_correction_T_min    0.92131
#----------------------------------------------------------------------------#
#                   DATA COLLECTION                                          #
#----------------------------------------------------------------------------#
_diffrn_source                     'micro-focus sealed X-ray tube'
_diffrn_ambient_temperature        100.00(11)
_diffrn_radiation_wavelength       0.71073
_diffrn_radiation_type             'Mo K\a'
_diffrn_detector                   'Hybrid Pixel Array Detector'
_diffrn_measurement_device_type    'XtaLAB Synergy, Dualflex, HyPix'
_diffrn_measurement_method         '\w scans'
_diffrn_reflns_av_R_equivalents    0.0363
_diffrn_reflns_number              174906
_diffrn_reflns_limit_h_max         14
_diffrn_reflns_limit_h_min         -13
_diffrn_reflns_limit_k_max         20
_diffrn_reflns_limit_k_min         -20
_diffrn_reflns_limit_l_max         25
_diffrn_reflns_limit_l_min         -25
_diffrn_reflns_theta_full          25.2417
_diffrn_reflns_theta_max           79.60
_diffrn_reflns_theta_min           2.44
_diffrn_measured_fraction_theta_full  1.0000
_diffrn_measured_fraction_theta_max  0.9906
_reflns_number_gt                  13721
_reflns_number_total               14021

#----------------------------------------------------------------------------#
#                   COMPUTER PROGRAMS USED                                   #
#----------------------------------------------------------------------------#

_computing_structure_refinement         'Volkov et al, (2006)'
_computing_molecular_graphics           'Volkov et al, (2006)'
_computing_publication_material         'Volkov et al, (2006)'

#----------------------------------------------------------------------------#
#                   REFINEMENT INFORMATION                                   #
#----------------------------------------------------------------------------#

_refine_special_details
?
_refine_ls_structure_factor_coef        Fsqd
_refine_ls_matrix_type                  full
_refine_ls_weighting_scheme             calc
_refine_ls_weighting_details
;
        calc w2 = 1/[s^2^(Fo^2^)]
;
_refine_ls_extinction_method            none
_refine_ls_number_reflns                7330
_refine_ls_number_parameters            366
_refine_ls_number_restraints            3
_refine_ls_R_factor_all                 0.019
_refine_ls_R_factor_gt                  0.01
_refine_ls_wR_factor_ref                0.032
_refine_ls_goodness_of_fit_ref          1.143
_refine_ls_shift/su_max                 0.00066

#----------------------------------------------------------------------------#
#                   ATOMIC TYPES, COORDINATES AND THERMAL PARAMETERS         #
#----------------------------------------------------------------------------#

loop_
    _atom_site_label
    _atom_site_type_symbol
    _atom_site_fract_x
    _atom_site_fract_y
    _atom_site_fract_z
    _atom_site_U_iso_or_equiv
    _atom_site_adp_type
    _atom_site_occupancy
    _atom_site_symmetry_multiplicity
Fe1 Fe 0.5 0.5 1 0.008 Uani 0.5 1
O6 O 0.82412(3) 0.362285(19) 1.098632(17) 0.011 Uani 1 2
O4 O 0.70322(5) 0.97921(3) 1.87637(2) 0.014 Uani 1 2
O5 O 0.74712(4) 0.76484(3) 1.07559(2) 0.012 Uani 1 2
O1 O 0.35169(3) 0.56036(2) 1.205382(17) 0.011 Uani 1 2
O2 O 0.69809(4) 0.77361(4) 1.38289(2) 0.015 Uani 1 2
O3 O 0.83853(5) 0.96288(4) 1.66584(2) 0.015 Uani 1 2
C4 C 0.66813(3) 0.91287(2) 1.730633(16) 0.01 Uani 1 2
C1 C 0.47138(3) 0.67210(2) 1.345600(16) 0.009 Uani 1 2
C2 C 0.33281(3) 0.67858(2) 1.469144(17) 0.011 Uani 1 2
C3 C 0.41665(3) 0.77530(2) 1.628190(17) 0.011 Uani 1 2
H2 H 0.143(5) 0.588(3) 1.4204(17) 0.027 Uani 1 2
H3 H 0.286(4) 0.7593(18) 1.698(2) 0.027 Uani 1 2
H6A H 0.827(2) 0.243(4) 1.031(2) 0.023 Uani 1 2
H5B H 0.723(2) 0.844(3) 1.020(2) 0.026 Uani 1 2
H6B H 0.987(5) 0.420(2) 1.1262(14) 0.025 Uani 1 2
H5A H 0.836(4) 0.833(3) 1.170(3) 0.025 Uani 1 2
H3A H 0.778(4) 0.880(3) 1.540(3) 0.023 Uani 1 2

loop_
    _atom_site_aniso_label
    _atom_site_aniso_U_11
    _atom_site_aniso_U_22
    _atom_site_aniso_U_33
    _atom_site_aniso_U_23
    _atom_site_aniso_U_13
    _atom_site_aniso_U_12
Fe1 0.00723(2) 0.00851(2) 0.00739(2) 0.002290(12) 0.002633(12) -0.000060(11)
O6 0.00917(4) 0.01123(4) 0.01100(4) 0.00301(3) 0.00305(3) 0.00110(3)
O4 0.01986(8) 0.01225(6) 0.00733(5) 0.00154(4) 0.00343(5) -0.00192(5)
O5 0.01256(6) 0.01095(5) 0.00967(5) 0.00281(4) 0.00170(4) -0.00256(4)
O1 0.01001(5) 0.01290(5) 0.00736(4) 0.00081(4) 0.00289(3) -0.00107(4)
O2 0.01163(6) 0.02044(8) 0.00898(6) 0.00060(5) 0.00393(5) -0.00570(6)
O3 0.01310(7) 0.01917(7) 0.00868(6) 0.00081(5) 0.00264(5) -0.00593(6)
C4 0.01170(5) 0.00975(4) 0.00727(4) 0.00200(3) 0.00249(3) 0.00017(3)
C1 0.00832(4) 0.01073(5) 0.00724(4) 0.00173(3) 0.00253(3) -0.00022(3)
C2 0.00949(5) 0.01341(5) 0.00833(5) 0.00136(3) 0.00355(3) -0.00149(3)
C3 0.01113(5) 0.01267(5) 0.00828(5) 0.00161(3) 0.00412(3) -0.00087(4)
H2 0.019492 0.032939 0.022056 0.001997 0.006215 -0.008562
H3 0.026884 0.032858 0.020519 0.005513 0.013018 -0.002843
H6A 0.027923 0.020473 0.020987 0.004357 0.009114 0.006031
H5B 0.037832 0.019352 0.022143 0.008892 0.010658 0.000725
H6B 0.014916 0.031312 0.02523 0.007666 0.004952 -0.000331
H5A 0.029213 0.023846 0.015957 0.000354 0.004195 -0.005465
H3A 0.023772 0.025534 0.013948 0.001736 0.004735 -0.004079


#----------------------------------------------------------------------------#
#                   MULTIPOLE PARAMETERS                                     #
#----------------------------------------------------------------------------#

loop_
    _atom_rho_multipole_atom_label
    _atom_rho_multipole_coeff_Pv
    _atom_rho_multipole_coeff_P00
    _atom_rho_multipole_coeff_P11
    _atom_rho_multipole_coeff_P1-1
    _atom_rho_multipole_coeff_P10
    _atom_rho_multipole_coeff_P20
    _atom_rho_multipole_coeff_P21
    _atom_rho_multipole_coeff_P2-1
    _atom_rho_multipole_coeff_P22
    _atom_rho_multipole_coeff_P2-2
    _atom_rho_multipole_coeff_P30
    _atom_rho_multipole_coeff_P31
    _atom_rho_multipole_coeff_P3-1
    _atom_rho_multipole_coeff_P32
    _atom_rho_multipole_coeff_P3-2
    _atom_rho_multipole_coeff_P33
    _atom_rho_multipole_coeff_P3-3
    _atom_rho_multipole_coeff_P40
    _atom_rho_multipole_coeff_P41
    _atom_rho_multipole_coeff_P4-1
    _atom_rho_multipole_coeff_P42
    _atom_rho_multipole_coeff_P4-2
    _atom_rho_multipole_coeff_P43
    _atom_rho_multipole_coeff_P4-3
    _atom_rho_multipole_coeff_P44
    _atom_rho_multipole_coeff_P4-4
    _atom_rho_multipole_kappa
    _atom_rho_multipole_kappa_prime0
    _atom_rho_multipole_kappa_prime1
    _atom_rho_multipole_kappa_prime2
    _atom_rho_multipole_kappa_prime3
    _atom_rho_multipole_kappa_prime4
Fe1 3.28(2) 0 0 0 0 -0.016(6) 0.017(6) 0.051(6) 0.032(6) 0.044(6) 0 0 0 0 0 0
0 -0.062(4) -0.006(4) -0.035(4) 0.033(4) 0.026(4) -0.060(4) 0.082(4) -0.030(3)
-0.025(3) 1.006(5) 1 1 1 1 1
O6 6.22(6) 0 0.053(9) -0.066(9) 0 -0.045(8) 0 0 -0.001(8) 0.034(8) 0 -0.055(7)
0.044(7) 0 0 0.003(7) -0.011(7) -0.019(9) 0 0 0.000(9) -0.015(9) 0 0 -0.016(8)
0.019(8) 0.993(3) 1 1 1 1 1
O4 6.20(4) 0 -0.002(8) -0.011(8) -0.079(8) -0.014(8) 0.002(8) -0.011(8)
-0.069(9) 0.004(9) -0.002(6) -0.001(6) 0.004(6) 0.040(6) -0.033(6) -0.002(7)
0.042(7) 0.027(8) 0.006(7) 0.008(7) 0.011(8) -0.001(8) 0.017(8) 0.004(8)
0.006(8) 0.001(8) 0.996(3) 1.16 1.16 1.16 1.16 1.16
O5 6.29(6) 0 0.060(7) -0.006(8) 0.008(8) 0.016(8) 0.004(7) 0.060(8) -0.011(7)
-0.005(7) 0.015(6) -0.022(6) -0.028(6) 0.029(6) 0.025(6) 0.043(5) 0.017(5)
-0.010(8) -0.001(7) 0.005(7) -0.002(7) -0.012(7) 0.001(7) -0.018(7) -0.007(6)
-0.007(6) 0.988(3) 1.18 1.18 1.18 1.18 1.18
O1 6.33(4) 0 0.001(8) -0.017(9) -0.084(9) -0.024(8) -0.005(8) -0.002(8)
-0.067(9) 0.012(8) 0.039(7) 0.002(7) 0.000(7) 0.022(7) 0.018(7) 0.004(8)
0.002(7) 0.021(9) 0.005(8) -0.015(9) 0.000(9) -0.004(9) 0.010(9) 0.001(9)
-0.010(9) -0.014(9) 0.989(3) 1 1 1 1 1
O2 6.21(5) 0 0.049(9) -0.019(7) -0.050(7) -0.013(8) 0.029(9) -0.003(8)
-0.041(9) -0.008(9) -0.030(7) -0.025(7) -0.012(5) 0.092(6) 0.000(6) 0.049(7)
0.019(7) 0.010(8) -0.014(8) -0.002(7) 0.010(8) 0.002(8) 0.022(8) 0.010(8)
0.000(8) 0.014(8) 0.994(3) 1.18 1.18 1.18 1.18 1.18
O3 6.15(5) 0 0.087(8) -0.040(8) -0.011(7) 0.029(8) 0.001(9) 0.045(8) 0.009(9)
0.002(9) 0.020(6) -0.067(6) -0.037(5) 0.030(7) 0.003(6) 0.036(7) 0.066(7)
0.027(8) -0.010(8) 0.002(7) -0.004(8) -0.003(8) 0.001(8) 0.005(8) -0.006(9)
0.018(9) 1.001(3) 1.18 1.18 1.18 1.18 1.18
C4 4.14(8) 0 0.050(19) -0.03(2) 0 -0.336(16) 0 0 0.073(16) -0.035(16) 0
0.003(18) -0.015(19) 0 0 0.48(2) 0.052(19) 0.10(2) 0 0 -0.03(2) 0.02(2) 0 0
-0.01(2) -0.01(2) 0.991(7) 0.88 0.88 0.88 0.88 0.88
C1 4.05(8) 0 -0.03(2) 0.011(19) 0 -0.331(16) 0 0 -0.068(16) 0.013(16) 0
0.014(19) -0.025(18) 0 0 0.47(2) 0.043(19) 0.09(2) 0 0 0.00(2) 0.05(2) 0 0
-0.03(3) 0.03(2) 0.999(7) 0.88 0.88 0.88 0.88 0.88
C2 3.98(7) 0 0.03(2) -0.05(2) 0 -0.196(16) 0 0 0.049(16) -0.040(16) 0
0.043(17) -0.004(18) 0 0 -0.081(18) -0.257(18) 0.02(2) 0 0 -0.01(2) -0.04(2) 0 0
0.04(2) 0.02(2) 1.016(6) 0.93 0.93 0.93 0.93 0.93
C3 4.01(7) 0 -0.084(19) 0.02(2) 0 -0.193(16) 0 0 -0.044(16) -0.053(16) 0
-0.010(17) 0.078(17) 0 0 0.237(18) 0.099(17) 0.02(2) 0 0 0.01(2) 0.00(2) 0 0
0.01(2) -0.01(2) 1.016(6) 0.93 0.93 0.93 0.93 0.93
H2 0.94(3) 0 0 0 0.11(4) 0.04(3) 0 0 0 0 0 0 0 0 0 0 0 0 0 0 0 0 0 0 0 0 1.13
1.2 1.2 1.2 1.2 1.2
H3 0.91(3) 0 0 0 0.13(5) 0.02(3) 0 0 0 0 0 0 0 0 0 0 0 0 0 0 0 0 0 0 0 0 1.13
1.2 1.2 1.2 1.2 1.2
H6A 0.90(3) 0 0 0 0.13(4) 0.09(3) 0 0 0 0 0 0 0 0 0 0 0 0 0 0 0 0 0 0 0 0 1.13
1.2 1.2 1.2 1.2 1.2
H5B 0.91(3) 0 0 0 0.09(4) 0.14(3) 0 0 0 0 0 0 0 0 0 0 0 0 0 0 0 0 0 0 0 0 1.13
1.2 1.2 1.2 1.2 1.2
H6B 0.91(3) 0 0 0 0.09(4) 0.13(3) 0 0 0 0 0 0 0 0 0 0 0 0 0 0 0 0 0 0 0 0 1.13
1.2 1.2 1.2 1.2 1.2
H5A 0.87(3) 0 0 0 0.06(4) 0.06(3) 0 0 0 0 0 0 0 0 0 0 0 0 0 0 0 0 0 0 0 0 1.13
1.2 1.2 1.2 1.2 1.2
H3A 0.70(2) 0 -0.01(3) 0.00(2) 0 -0.12(2) 0 0 -0.21(2) -0.16(2) 0 0 0 0 0 0 0
0 0 0 0 0 0 0 0 0 1.13 1.2 1.2 1.2 1.2 1.2

loop_
    _atom_local_axes_atom_label
    _atom_local_axes_atom0
    _atom_local_axes_ax1
    _atom_local_axes_atom1
    _atom_local_axes_atom2
    _atom_local_axes_ax2
Fe1 O5 X Fe1 O6 Z
O6 Fe1 X O6 DUM0 Y
O4 C4 Z O4 O3 Y
O5 Fe1 X O5 O6 Z
O1 C1 Z O1 Fe1 Y
O2 C1 Z O2 O3 Y
O3 H3A Z O3 C4 Y
C4 O4 X C4 O3 Y
C1 C2 X C1 O2 Y
C2 C1 Y C2 C3 X
C3 C4 X C3 C2 Y
H2 C2 Z H2 C3 Y
H3 C3 Z H3 C2 Y
H6A O6 Z H6A H6B Y
H5B O5 Z H5B H5A Y
H6B O6 Z H6B H6A Y
H5A O5 Z H5A H5B Y
H3A C2 X H3A C3 Y


#----------------------------------------------------------------------------#
#                   MOLECULAR GEOMETRY                                       #
#----------------------------------------------------------------------------#

loop_
    _geom_bond_atom_site_label_1
    _geom_bond_atom_site_label_2
    _geom_bond_distance
    _geom_bond_site_symmetry_1
    _geom_bond_site_symmetry_2
    _geom_bond_publ_flag
Fe1 O6 2.14683(15) 1_555 1_555 yes
Fe1 O6 2.14683(15) 1_555 2_667 yes
Fe1 O5 2.08520(17) 1_555 1_555 yes
Fe1 O5 2.08520(17) 1_555 2_667 yes
Fe1 O1 2.16012(15) 1_555 1_555 yes
Fe1 O1 2.16012(15) 1_555 2_667 yes
O6 H6A 0.90(3) 1_555 1_555 yes
O6 H6B 0.86(3) 1_555 1_555 yes
O4 O3 2.2113(3) 1_555 1_555 yes
O4 C4 1.2340(2) 1_555 1_555 yes
O4 C3 2.3438(2) 1_555 1_555 yes
O5 H5B 0.88(3) 1_555 1_555 yes
O5 H5A 0.84(3) 1_555 1_555 yes
O1 O2 2.2175(2) 1_555 1_555 yes
O1 C1 1.25657(19) 1_555 1_555 yes
O1 C2 2.3399(2) 1_555 1_555 yes
O2 C1 1.2692(2) 1_555 1_555 yes
O2 H3A 1.34(3) 1_555 1_555 yes
O3 C4 1.2963(3) 1_555 1_555 yes
O3 H3A 1.07(3) 1_555 1_555 yes
C4 C3 1.4966(2) 1_555 1_555 yes
C1 C2 1.4954(2) 1_555 1_555 yes
C2 C3 1.3463(2) 1_555 1_555 yes
C2 H2 1.07(3) 1_555 1_555 yes
C3 H3 1.08(3) 1_555 1_555 yes
H2 H3 2.35(2) 1_555 1_555 yes
H6A H6B 1.39(3) 1_555 1_555 yes
H5B H5A 1.38(3) 1_555 1_555 yes

loop_
    _geom_angle_atom_site_label_1
    _geom_angle_atom_site_label_2
    _geom_angle_atom_site_label_3
    _geom_angle
    _geom_angle_site_symmetry_1
    _geom_angle_site_symmetry_2
    _geom_angle_site_symmetry_3
    _geom_angle_publ_flag
O6 Fe1 O6 180.0000(2) 1_555 1_555 2_667 yes
O6 Fe1 O5 92.589(7) 1_555 1_555 1_555 yes
O6 Fe1 O5 87.411(7) 1_555 1_555 2_667 yes
O6 Fe1 O1 93.171(6) 1_555 1_555 1_555 yes
O6 Fe1 O1 86.829(6) 1_555 1_555 2_667 yes
O6 Fe1 O5 87.411(7) 2_667 1_555 1_555 yes
O6 Fe1 O5 92.589(7) 2_667 1_555 2_667 yes
O6 Fe1 O1 86.829(6) 2_667 1_555 1_555 yes
O6 Fe1 O1 93.171(6) 2_667 1_555 2_667 yes
O5 Fe1 O5 180 1_555 1_555 2_667 yes
O5 Fe1 O1 97.314(7) 1_555 1_555 1_555 yes
O5 Fe1 O1 82.686(7) 1_555 1_555 2_667 yes
O5 Fe1 O1 82.686(7) 2_667 1_555 1_555 yes
O5 Fe1 O1 97.314(7) 2_667 1_555 2_667 yes
O1 Fe1 O1 180 1_555 1_555 2_667 yes
Fe1 O6 H6A 112.1(6) 1_555 1_555 1_555 yes
Fe1 O6 H6B 118.1(7) 1_555 1_555 1_555 yes
Fe1 O6 H6A 112.1(6) 2_667 1_555 1_555 yes
Fe1 O6 H6B 118.1(7) 2_667 1_555 1_555 yes
H6A O6 H6B 104.3(10) 1_555 1_555 1_555 yes
O3 O4 C4 29.877(11) 1_555 1_555 1_555 yes
O3 O4 C3 64.204(8) 1_555 1_555 1_555 yes
O3 O4 H6A 107.2(3) 1_555 1_555 1_566 yes
O3 O4 H5B 138.9(4) 1_555 1_555 1_556 yes
C4 O4 C3 34.334(10) 1_555 1_555 1_555 yes
C4 O4 H6A 131.2(3) 1_555 1_555 1_566 yes
C4 O4 H5B 128.7(3) 1_555 1_555 1_556 yes
C3 O4 H6A 148.0(3) 1_555 1_555 1_566 yes
C3 O4 H5B 106.8(3) 1_555 1_555 1_556 yes
H6A O4 H5B 98.9(4) 1_566 1_555 1_556 yes
Fe1 O5 H5B 121.9(6) 1_555 1_555 1_555 yes
Fe1 O5 H5A 127.5(7) 1_555 1_555 1_555 yes
Fe1 O5 H5B 121.9(6) 2_667 1_555 1_555 yes
Fe1 O5 H5A 127.5(7) 2_667 1_555 1_555 yes
H5B O5 H5A 106.6(9) 1_555 1_555 1_555 yes
Fe1 O1 O2 97.906(8) 1_555 1_555 1_555 yes
Fe1 O1 C1 126.632(12) 1_555 1_555 1_555 yes
Fe1 O1 C2 161.414(8) 1_555 1_555 1_555 yes
Fe1 O1 H6B 106.2(3) 1_555 1_555 1_455 yes
Fe1 O1 O2 97.906(8) 2_667 1_555 1_555 yes
Fe1 O1 C1 126.632(12) 2_667 1_555 1_555 yes
Fe1 O1 C2 161.414(8) 2_667 1_555 1_555 yes
Fe1 O1 H6B 106.2(3) 2_667 1_555 1_455 yes
O2 O1 C1 28.766(9) 1_555 1_555 1_555 yes
O2 O1 C2 63.748(7) 1_555 1_555 1_555 yes
O2 O1 H6B 155.4(3) 1_555 1_555 1_455 yes
C1 O1 C2 34.984(9) 1_555 1_555 1_555 yes
C1 O1 H6B 127.1(3) 1_555 1_555 1_455 yes
C2 O1 H6B 92.4(3) 1_555 1_555 1_455 yes
O1 O2 C1 28.452(9) 1_555 1_555 1_555 yes
O1 O2 H3A 138.6(10) 1_555 1_555 1_555 yes
C1 O2 H3A 110.2(10) 1_555 1_555 1_555 yes
O4 O3 C4 28.307(9) 1_555 1_555 1_555 yes
O4 O3 H5A 85.2(4) 1_555 1_555 2_778 yes
O4 O3 H3A 137.9(12) 1_555 1_555 1_555 yes
C4 O3 H5A 113.5(4) 1_555 1_555 2_778 yes
C4 O3 H3A 109.7(12) 1_555 1_555 1_555 yes
H5A O3 H3A 136.7(13) 2_778 1_555 1_555 yes
O4 C4 O3 121.816(18) 1_555 1_555 1_555 yes
O4 C4 C3 117.951(17) 1_555 1_555 1_555 yes
O4 C4 H3 90.0(5) 1_555 1_555 1_555 yes
O4 C4 H3A 153.0(7) 1_555 1_555 1_555 yes
O3 C4 C3 120.212(14) 1_555 1_555 1_555 yes
O3 C4 H3 148.0(5) 1_555 1_555 1_555 yes
O3 C4 H3A 31.4(7) 1_555 1_555 1_555 yes
C3 C4 H3 28.0(5) 1_555 1_555 1_555 yes
C3 C4 H3A 89.0(7) 1_555 1_555 1_555 yes
H3 C4 H3A 116.9(9) 1_555 1_555 1_555 yes
O1 C1 O2 122.783(16) 1_555 1_555 1_555 yes
O1 C1 C2 116.214(14) 1_555 1_555 1_555 yes
O1 C1 H2 89.0(5) 1_555 1_555 1_555 yes
O1 C1 H3A 158.8(7) 1_555 1_555 1_555 yes
O2 C1 C2 121.001(14) 1_555 1_555 1_555 yes
O2 C1 H2 148.3(5) 1_555 1_555 1_555 yes
O2 C1 H3A 36.1(7) 1_555 1_555 1_555 yes
C2 C1 H2 27.3(5) 1_555 1_555 1_555 yes
C2 C1 H3A 84.9(7) 1_555 1_555 1_555 yes
H2 C1 H3A 112.2(8) 1_555 1_555 1_555 yes
O1 C2 C1 28.802(7) 1_555 1_555 1_555 yes
O1 C2 C3 158.311(13) 1_555 1_555 1_555 yes
O1 C2 H2 84.0(6) 1_555 1_555 1_555 yes
O1 C2 H3 174.1(5) 1_555 1_555 1_555 yes
C1 C2 C3 129.632(14) 1_555 1_555 1_555 yes
C1 C2 H2 112.8(6) 1_555 1_555 1_555 yes
C1 C2 H3 156.8(5) 1_555 1_555 1_555 yes
C3 C2 H2 117.5(6) 1_555 1_555 1_555 yes
C3 C2 H3 27.2(5) 1_555 1_555 1_555 yes
H2 C2 H3 90.4(8) 1_555 1_555 1_555 yes
O4 C3 C4 27.715(8) 1_555 1_555 1_555 yes
O4 C3 C2 157.899(13) 1_555 1_555 1_555 yes
O4 C3 H2 174.8(5) 1_555 1_555 1_555 yes
O4 C3 H3 83.9(6) 1_555 1_555 1_555 yes
C4 C3 C2 130.224(14) 1_555 1_555 1_555 yes
C4 C3 H2 157.4(5) 1_555 1_555 1_555 yes
C4 C3 H3 111.5(6) 1_555 1_555 1_555 yes
C2 C3 H2 27.2(5) 1_555 1_555 1_555 yes
C2 C3 H3 118.2(6) 1_555 1_555 1_555 yes
H2 C3 H3 91.0(8) 1_555 1_555 1_555 yes
C1 H2 C2 39.9(6) 1_555 1_555 1_555 yes
C1 H2 C3 75.2(9) 1_555 1_555 1_555 yes
C1 H2 H3 102.6(12) 1_555 1_555 1_555 yes
C2 H2 C3 35.2(5) 1_555 1_555 1_555 yes
C2 H2 H3 62.6(10) 1_555 1_555 1_555 yes
C3 H2 H3 27.4(7) 1_555 1_555 1_555 yes
C4 H3 C2 75.1(9) 1_555 1_555 1_555 yes
C4 H3 C3 40.5(7) 1_555 1_555 1_555 yes
C4 H3 H2 102.1(12) 1_555 1_555 1_555 yes
C2 H3 C3 34.6(6) 1_555 1_555 1_555 yes
C2 H3 H2 27.0(6) 1_555 1_555 1_555 yes
C3 H3 H2 61.6(9) 1_555 1_555 1_555 yes
O6 H6A H6A 36.9(11) 1_555 1_555 1_555 yes
O4 H6A H6A 162.0(13) 1_544 1_555 1_555 yes
O4 H5B O5 169.0(10) 1_554 1_555 1_555 yes
O4 H5B H5A 149.0(12) 1_554 1_555 1_555 yes
O5 H5B H5A 35.7(11) 1_555 1_555 1_555 ye
O6 H6A H6A 38.7(11) 1_555 1_555 1_555 yes
O1 H6A H6A 144.6(12) 1_655 1_555 1_555 yes
O5 H5A O3 151.5(11) 1_555 1_555 2_778 yes
O5 H5A H5B 37.7(11) 1_555 1_555 1_555 yes
O3 H5A H5B 120.4(10) 2_778 1_555 1_555 yes
O2 H3A O3 179(2) 1_555 1_555 1_555 yes
O2 H3A C4 139.7(15) 1_555 1_555 1_555 yes
O2 H3A C1 33.7(6) 1_555 1_555 1_555 yes
O3 H3A C4 39.0(9) 1_555 1_555 1_555 yes
O3 H3A C1 145.0(18) 1_555 1_555 1_555 yes
C4 H3A C1 106.1(10) 1_555 1_555 1_555 yes

data_HAR
#shelx
_audit_creation_date               2025-02-05
_audit_creation_method
;
Olex2 1.5-alpha
(compiled 2025.01.22 svn.rc7346086 for OlexSys, GUI svn.r7128)
;
_audit_contact_author_address      ?
_audit_contact_author_email        ?
_audit_contact_author_name         ''
_audit_contact_author_phone        ?
_publ_contact_author_id_orcid      ?
_publ_section_references
;
Bourhis, L.J., Dolomanov, O.V., Gildea, R.J., Howard, J.A.K., Puschmann, H.
 (2015). Acta Cryst. A71, 59-75.

Dolomanov, O.V., Bourhis, L.J., Gildea, R.J, Howard, J.A.K. & Puschmann, H.
 (2009), J. Appl. Cryst. 42, 339-341.

Kleemiss, F., Dolomanov, O.V., Bodensteiner, M., Peyerimhoff, N., Midgley, L.,
Bourhis, L.J., Genoni, A., Malaspina, L.A., Jayatilaka, D., Spencer, J.L.,
White, F., Grundkoetter-Stock, B., Steinhauer, S., Lentz, D., Puschmann, H.,
Grabowsky, S. (2021), Chem. Sci., 12, 1675-1692.
;
_chemical_formula_moiety           'C4 H7 Fe0.5 O6'
_chemical_formula_sum              'C4 H7 Fe0.5 O6'
_chemical_formula_weight           179.019
loop_
  _atom_type_symbol
  _atom_type_scat_dispersion_real
  _atom_type_scat_dispersion_imag
  _atom_type_scat_source
  _atom_type_scat_dispersion_source
 C 0.00313 0.00162 'NoSpherA2: Chem.Sci. 2021, DOI:10.1039/D0SC05526C'
 'Brennan, Cowan, Rev. Sci. Instrum., 1992, 63, 850'
 Fe 0.34785 0.84958 'NoSpherA2: Chem.Sci. 2021, DOI:10.1039/D0SC05526C'
 'Brennan, Cowan, Rev. Sci. Instrum., 1992, 63, 850'
 H 0.00000 0.00000 'NoSpherA2: Chem.Sci. 2021, DOI:10.1039/D0SC05526C'
 'Brennan, Cowan, Rev. Sci. Instrum., 1992, 63, 850'
 O 0.01085 0.00610 'NoSpherA2: Chem.Sci. 2021, DOI:10.1039/D0SC05526C'
 'Brennan, Cowan, Rev. Sci. Instrum., 1992, 63, 850'

_space_group_crystal_system        triclinic
_space_group_IT_number             2
_space_group_name_H-M_alt          'P -1'
_space_group_name_Hall             '-P 1'
loop_
  _space_group_symop_id
  _space_group_symop_operation_xyz
 1 x,y,z
 2 -x,-y,-z

_symmetry_Int_Tables_number        2
_cell_length_a                     5.2066(1)
_cell_length_b                     7.3264(1)
_cell_length_c                     9.2475(1)
_cell_angle_alpha                  108.907(1)
_cell_angle_beta                   105.498(1)
_cell_angle_gamma                  92.310(1)
_cell_volume                       318.455(9)
_cell_formula_units_Z              2
_cell_measurement_temperature      100.15
_exptl_crystal_description              rectangular
_exptl_crystal_colour                   'yellow'
_exptl_crystal_density_diffrn           1.867
_exptl_crystal_F_000                    184.538
_cell_measurement_reflns_used           13896
_cell_measurement_theta_min             2.4250
_cell_measurement_theta_max             79.0550
loop_
_face_index_h 
_face_index_k 
_face_index_l 
_face_distance
 0.00000   -1.00000    1.00000    0.06707
-1.00000    1.00000    1.00000    0.06278
 1.00000    1.00000    0.00000    0.14771
 0.00000    0.00000    1.00000    0.07919
 1.00000    1.00000   -1.00000    0.14047
-1.00000    0.00000   -1.00000    0.12832
 0.00000    1.00000   -1.00000    0.10824
-1.00000   -1.00000    1.00000    0.14199
 2.00000   -3.00000   -2.00000    0.07789
-1.00000    3.00000   -4.00000    0.10718
-2.00000    3.00000    2.00000    0.05278
 0.00000    1.00000   -2.00000    0.11126
-2.00000   -1.00000   -3.00000    0.12400
 2.00000   -1.00000    4.00000    0.10606
 0.00000   -1.00000    3.00000    0.06260
 1.00000    2.00000    3.00000    0.11819
 1.00000   -1.00000   -1.00000    0.08515
 0.00000   -1.00000    0.00000    0.11265
 1.00000   -1.00000    0.00000    0.09102
 0.00000    0.00000   -1.00000    0.11858
 1.00000    0.00000   -2.00000    0.11555
 1.00000   -2.00000   -4.00000    0.09271

_exptl_absorpt_coefficient_mu      1.250
_exptl_absorpt_correction_type     multi-scan
_exptl_absorpt_process_details
;
CrysAlisPro 1.171.42.84a (Rigaku Oxford Diffraction, 2023)
Empirical absorption correction using spherical harmonics,
implemented in SCALE3 ABSPACK scaling algorithm.
;
_exptl_absorpt_correction_T_max    1.00000
_exptl_absorpt_correction_T_min    0.92131
_diffrn_source                     'micro-focus sealed X-ray tube'
_diffrn_ambient_temperature        100.00(11)
_diffrn_radiation_wavelength       0.71073
_diffrn_radiation_type             'Mo K\a'
_diffrn_detector                   'Hybrid Pixel Array Detector'
_diffrn_measurement_device_type    'XtaLAB Synergy, Dualflex, HyPix'
_diffrn_measurement_method         '\w scans'
_diffrn_reflns_av_R_equivalents    0.0363
_diffrn_reflns_av_unetI/netI       0.0267
_diffrn_reflns_Laue_measured_fraction_full  1.0000
_diffrn_reflns_Laue_measured_fraction_max  0.9818
_diffrn_reflns_limit_h_max         14
_diffrn_reflns_limit_h_min         0
_diffrn_reflns_limit_k_max         20
_diffrn_reflns_limit_k_min         -20
_diffrn_reflns_limit_l_max         24
_diffrn_reflns_limit_l_min         -25
_diffrn_reflns_number              13896
_diffrn_reflns_point_group_measured_fraction_full  1.0000
_diffrn_reflns_point_group_measured_fraction_max  0.9818
_diffrn_reflns_theta_full          25.2417
_diffrn_reflns_theta_max           79.60
_diffrn_reflns_theta_min           2.44
_diffrn_measured_fraction_theta_full  1.0000
_diffrn_measured_fraction_theta_max  0.9818
_reflns_Friedel_coverage           0.0
_reflns_limit_h_max                13
_reflns_limit_h_min                -14
_reflns_limit_k_max                18
_reflns_limit_k_min                -20
_reflns_limit_l_max                25
_reflns_limit_l_min                0
_reflns_number_gt                  13721
_reflns_number_total               13896
_reflns_threshold_expression       I>=2u(I)
_computing_molecular_graphics      'Olex2 1.5-alpha (Dolomanov et al., 2009)'
_computing_publication_material    'Olex2 1.5-alpha (Dolomanov et al., 2009)'
_computing_structure_refinement   
 'olex2.refine 1.5-alpha (Bourhis et al., 2015)'
_refine_diff_density_max           0.5035
_refine_diff_density_min           -0.7267
_refine_diff_density_rms           0.0612
_refine_ls_d_res_high              0.3613
_refine_ls_d_res_low               8.3552
_refine_ls_extinction_coef         0.030(3)
_refine_ls_extinction_expression   Fc^*^=kFc[1+0.001xFc^2^\l^3^/sin(2\q)]^-1/4^
_refine_ls_goodness_of_fit_ref     1.1446
_refine_ls_hydrogen_treatment      refall
_refine_ls_matrix_type             full
_refine_ls_number_constraints      0
_refine_ls_number_parameters       161
_refine_ls_number_reflns           13896
_refine_ls_number_restraints       0
_refine_ls_R_factor_all            0.0176
_refine_ls_R_factor_gt             0.0174
_refine_ls_restrained_S_all        1.1446
_refine_ls_shift/su_max            -0.0004
_refine_ls_shift/su_mean           0.0000
_refine_ls_structure_factor_coef   Fsqd
_refine_ls_weighting_details      
 'w=1/[\s^2^(Fo^2^)+(0.0067P)^2^+0.0088P] where P=(Fo^2^+2Fc^2^)/3'
_refine_ls_weighting_scheme        calc
_refine_ls_wR_factor_gt            0.0476
_refine_ls_wR_factor_ref           0.0478
_olex2_refinement_description
;
;
_olex2_refine_details
;
Refinement using NoSpherA2, an implementation of
NOn-SPHERical Atom-form-factors in Olex2.
Please cite:
F. Kleemiss et al. Chem. Sci. DOI 10.1039/D0SC05526C - 2021
NoSpherA2 implementation of HAR makes use of
tailor-made aspherical atomic form factors calculated
on-the-fly from a Hirshfeld-partitioned electron density (ED) - not from
spherical-atom form factors.

The ED is calculated from a gaussian basis set single determinant SCF
wavefunction - either Hartree-Fock or DFT using selected funtionals
- for a fragment of the crystal.
This fragment can be embedded in an electrostatic crystal field by employing cluster charges
or modelled using implicit solvation models, depending on the software used.
The following options were used:
   SOFTWARE:       ORCA 5.0
   PARTITIONING:   NoSpherA2
   INT ACCURACY:   Normal
   METHOD:         PBE0
   BASIS SET:      cc-pVTZ
   CHARGE:         0
   MULTIPLICITY:   5
   DATE:           2025-02-05_15-17-27
;
loop_
  _atom_site_label
  _atom_site_type_symbol
  _atom_site_fract_x
  _atom_site_fract_y
  _atom_site_fract_z
  _atom_site_U_iso_or_equiv
  _atom_site_adp_type
  _atom_site_occupancy
  _atom_site_site_symmetry_order
  _atom_site_refinement_flags_posn
  _atom_site_refinement_flags_adp
  _atom_site_refinement_flags_occupancy
 Fe1 Fe 0.5 0.5 1.0 0.008171(6) Uani 1.000000 2 S T P
 O6 O 0.82416(3) 0.36228(2) 1.098618(17) 0.011083(14) Uani 1.000000 1 . . .
 O4 O 0.70329(4) 0.97923(2) 1.876380(16) 0.01426(2) Uani 1.000000 1 . . .
 O5 O 0.74708(3) 0.76488(2) 1.075624(17) 0.012121(16) Uani 1.000000 1 . . .
 O1 O 0.35168(3) 0.56036(2) 1.205360(15) 0.011217(15) Uani 1.000000 1 . . .
 O2 O 0.69811(3) 0.77337(3) 1.382921(18) 0.01532(2) Uani 1.000000 1 . . .
 O3 O 0.83872(4) 0.96253(3) 1.665903(18) 0.01545(2) Uani 1.000000 1 . . .
 C4 C 0.66816(4) 0.91289(2) 1.730671(18) 0.010211(17) Uani 1.000000 1 . . .
 C1 C 0.47135(3) 0.67209(2) 1.345593(18) 0.009430(16) Uani 1.000000 1 . . .
 C2 C 0.33281(4) 0.67861(3) 1.46918(2) 0.011248(19) Uani 1.000000 1 . . .
 C3 C 0.41665(4) 0.77527(3) 1.62819(2) 0.011343(19) Uani 1.000000 1 . . .
 H2 H 0.1391(18) 0.5870(14) 1.4175(11) 0.027(2) Uani 1.000000 1 . . .
 H3 H 0.283(2) 0.7569(15) 1.6991(11) 0.030(2) Uani 1.000000 1 . . .
 H6A H 0.820(2) 0.2344(14) 1.0250(12) 0.027(2) Uani 1.000000 1 . . .
 H5B H 0.723(2) 0.8502(15) 1.0157(13) 0.030(2) Uani 1.000000 1 . . .
 H6B H 1.004(2) 0.4304(15) 1.1327(13) 0.029(2) Uani 1.000000 1 . . .
 H5A H 0.847(3) 0.8391(17) 1.1806(12) 0.038(3) Uani 1.000000 1 . . .
 H3A H 0.781(2) 0.8758(19) 1.533(2) 0.031(3) Uani 1.000000 1 . . .

loop_
  _atom_site_aniso_label
  _atom_site_aniso_U_11
  _atom_site_aniso_U_22
  _atom_site_aniso_U_33
  _atom_site_aniso_U_12
  _atom_site_aniso_U_13
  _atom_site_aniso_U_23
 Fe1 0.007586(8) 0.008929(9) 0.007798(8) -0.000004(5) 0.002729(6) 0.002419(6)
 O6 0.00963(3) 0.01180(3) 0.01128(3) 0.00126(2) 0.00319(3) 0.00327(3)
 O4 0.02007(6) 0.01272(4) 0.00785(3) -0.00192(4) 0.00362(3) 0.00170(3)
 O5 0.01284(4) 0.01141(3) 0.01010(3) -0.00262(3) 0.00191(3) 0.00282(3)
 O1 0.01033(3) 0.01338(4) 0.00790(3) -0.00102(3) 0.00308(2) 0.00106(2)
 O2 0.01198(4) 0.02111(6) 0.00930(3) -0.00546(4) 0.00410(3) 0.00076(3)
 O3 0.01344(4) 0.01960(5) 0.00910(3) -0.00581(4) 0.00274(3) 0.00095(3)
 C4 0.01193(4) 0.01002(4) 0.00764(3) 0.00026(3) 0.00258(3) 0.00212(3)
 C1 0.00864(4) 0.01109(4) 0.00759(3) -0.00009(3) 0.00274(3) 0.00188(3)
 C2 0.00979(4) 0.01377(5) 0.00864(4) -0.00140(3) 0.00365(3) 0.00149(3)
 C3 0.01138(4) 0.01305(5) 0.00859(4) -0.00080(4) 0.00420(3) 0.00173(3)
 H2 0.022(4) 0.027(5) 0.029(5) -0.007(4) 0.009(4) 0.004(4)
 H3 0.036(6) 0.035(6) 0.020(4) -0.006(4) 0.015(4) 0.005(4)
 H6A 0.026(5) 0.022(4) 0.030(5) 0.007(4) 0.006(4) 0.007(4)
 H5B 0.033(6) 0.025(5) 0.027(5) 0.002(4) 0.004(4) 0.007(4)
 H6B 0.030(5) 0.026(5) 0.032(6) 0.005(4) 0.006(4) 0.014(4)
 H5A 0.048(7) 0.032(6) 0.019(4) 0.004(5) -0.004(4) 0.002(4)
 H3A 0.018(6) 0.026(7) 0.052(11) -0.002(5) 0.011(6) 0.017(7)

loop_
  _geom_bond_atom_site_label_1
  _geom_bond_atom_site_label_2
  _geom_bond_distance
  _geom_bond_site_symmetry_2
  _geom_bond_publ_flag
 Fe1 O6 2.14695(14) 2_667 ?
 Fe1 O6 2.14695(14) . ?
 Fe1 O5 2.08529(14) 2_667 ?
 Fe1 O5 2.08529(14) . ?
 Fe1 O1 2.15996(13) 2_667 ?
 Fe1 O1 2.15996(13) . ?
 O6 H6A 0.959(10) . ?
 O6 H6B 0.963(10) . ?
 O4 C4 1.2337(2) . ?
 O5 H5B 0.953(10) . ?
 O5 H5A 0.935(9) . ?
 O1 C1 1.25663(19) . ?
 O2 C1 1.2686(2) . ?
 O2 H3A 1.284(16) . ?
 O3 C4 1.2958(2) . ?
 O3 H3A 1.136(16) . ?
 C4 C3 1.4969(2) . ?
 C1 C2 1.4955(2) . ?
 C2 C3 1.3459(2) . ?
 C2 H2 1.084(8) . ?
 C3 H3 1.107(9) . ?

loop_
  _geom_angle_atom_site_label_1
  _geom_angle_atom_site_label_2
  _geom_angle_atom_site_label_3
  _geom_angle
  _geom_angle_site_symmetry_1
  _geom_angle_site_symmetry_3
  _geom_angle_publ_flag
 O6 Fe1 O6 180.0 2_667 . ?
 O5 Fe1 O6 87.407(6) . 2_667 ?
 O5 Fe1 O6 87.407(6) 2_667 . ?
 O5 Fe1 O6 92.593(6) . . ?
 O5 Fe1 O6 92.593(6) 2_667 2_667 ?
 O5 Fe1 O5 180.0 2_667 . ?
 O1 Fe1 O6 86.821(6) 2_667 . ?
 O1 Fe1 O6 93.179(6) 2_667 2_667 ?
 O1 Fe1 O6 86.821(6) . 2_667 ?
 O1 Fe1 O6 93.179(6) . . ?
 O1 Fe1 O5 82.696(6) . 2_667 ?
 O1 Fe1 O5 97.304(6) 2_667 2_667 ?
 O1 Fe1 O5 82.696(6) 2_667 . ?
 O1 Fe1 O5 97.304(6) . . ?
 O1 Fe1 O1 180.0 2_667 . ?
 H6A O6 Fe1 110.5(6) . 2_667 ?
 H6B O6 Fe1 117.4(6) . 2_667 ?
 H6B O6 H6A 108.1(10) . . ?
 H5B O5 Fe1 122.3(6) . 2_667 ?
 H5A O5 Fe1 126.9(8) . 2_667 ?
 H5B O5 H5A 107.2(10) . . ?
 C1 O1 Fe1 126.639(11) . . ?
 H3A O2 C1 111.7(5) . . ?
 H3A O3 C4 111.2(6) . . ?
 O3 C4 O4 121.819(17) . . ?
 C3 C4 O4 117.973(17) . . ?
 C3 C4 O3 120.191(14) . . ?
 O2 C1 O1 122.781(15) . . ?
 C2 C1 O1 116.238(14) . . ?
 C2 C1 O2 120.978(14) . . ?
 C3 C2 C1 129.648(15) . . ?
 H2 C2 C1 111.8(5) . . ?
 H2 C2 C3 118.5(5) . . ?
 C2 C3 C4 130.228(16) . . ?
 H3 C3 C4 111.8(5) . . ?
 H3 C3 C2 117.9(5) . . ?
 O3 H3A O2 175.6(11) . . ?

loop_
  _geom_torsion_atom_site_label_1
  _geom_torsion_atom_site_label_2
  _geom_torsion_atom_site_label_3
  _geom_torsion_atom_site_label_4
  _geom_torsion
  _geom_torsion_site_symmetry_1
  _geom_torsion_site_symmetry_2
  _geom_torsion_site_symmetry_3
  _geom_torsion_site_symmetry_4
  _geom_torsion_publ_flag
 Fe1 O1 C1 O2 3.33(2) . . . . ?
 Fe1 O1 C1 O2 3.33(2) 2_667 . . . ?
 Fe1 O1 C1 C2 -176.008(15) 2_667 . . . ?
 Fe1 O1 C1 C2 -176.008(15) . . . . ?
 O4 C4 C3 C2 -177.839(19) . . . . ?
 O1 C1 C2 C3 176.246(18) . . . . ?
 O2 C1 C2 C3 -3.11(2) . . . . ?
 O3 C4 C3 C2 3.63(2) . . . . ?
 C4 C3 C2 C1 2.95(3) . . . . ?

loop_
  _diffrn_refln_index_h
  _diffrn_refln_index_k
  _diffrn_refln_index_l
  _diffrn_refln_intensity_net
  _diffrn_refln_intensity_u
  _diffrn_refln_scale_group_code
 0 0 1 16493.5 462.835 1
 0 0 2 9353.18 294.418 1
 0 0 3 28962.5 676.663 1
 0 0 4 5950.2 168.277 1
 0 0 5 851.039 30.3145 1
 0 0 6 3895.04 109.186 1
 0 0 7 335.191 17.3167 1
 0 0 8 8011.96 200.079 1
 0 0 9 6314 155.689 1
 0 0 10 3038.03 72.8191 1
 0 0 11 6256.16 147.424 1
 0 0 12 247.569 8.00237 1
 0 0 13 480.986 13.0048 1
 0 0 14 756.388 17.7069 1
 0 0 15 3727.18 85.6191 1
 0 0 16 280.725 7.40341 1
 0 0 17 49.5229 2.85639 1
 0 0 18 563.302 14.4817 1
 0 0 19 387.048 10.5598 1
 0 0 20 6.67918 2.27493 1
 0 0 21 257.699 7.19505 1
 0 0 22 3.61873 2.00665 1
 0 0 23 143.522 6.39026 1
 0 1 -23 5.68335 1.80216 1
 0 1 -22 7.16554 2.04128 1
 0 1 -21 484.014 12.4179 1
 0 1 -20 972.76 24.7462 1
 0 1 -19 747.655 18.4727 1
 0 1 -18 460.064 11.8559 1
 0 1 -17 542.872 14.0727 1
 0 1 -16 488.829 11.9095 1
 0 1 -15 577.162 13.8449 1
 0 1 -14 867.191 20.6268 1
 0 1 -13 1962.9 47.6271 1
 0 1 -12 11.6268 2.46459 1
 0 1 -11 2843.02 67.9323 1
 0 1 -10 2619.16 62.3929 1
 0 1 -9 3362.33 99.3954 1
 0 1 -8 46.7829 6.43641 1
 0 1 -7 2571.33 82.9478 1
 0 1 -6 14533.9 390.736 1
 0 1 -5 38134.2 844.808 1
 0 1 -4 17089.1 408.19 1
 0 1 -3 7631.21 209.171 1
 0 1 -2 15667.2 803.271 1
 0 1 -1 37239.3 1134.36 1
 0 1 0 6422.15 245.573 1
 0 1 1 12571.2 445.109 1
 0 1 2 38265.4 858.971 1
 0 1 3 2412.26 80.1381 1
 0 1 4 32733.2 733.004 1
 0 1 5 14080.9 340.183 1
 0 1 6 50.1476 5.98716 1
 0 1 7 87.9581 6.39911 1
 0 1 8 2216.87 64.391 1
 0 1 9 3606.89 89.4855 1
 0 1 10 8093.33 190.18 1
 0 1 11 3087.62 73.322 1
 0 1 12 3000.54 70.4087 1
 0 1 13 1952.66 45.6571 1
 0 1 14 1629.17 37.7687 1
 0 1 15 8.53356 2.33776 1
 0 1 16 75.2603 3.32408 1
 0 1 17 262.167 7.29185 1
 0 1 18 87.202 4.85269 1
 0 1 19 726.057 18.1096 1
 0 1 20 1362.42 32.9288 1
 0 1 21 79.28 3.15743 1
 0 1 22 114.971 4.33211 1
 0 2 -23 23.3201 2.19165 1
 0 2 -22 116.651 4.14534 1
 0 2 -21 36.5905 3.08436 1
 0 2 -20 691.347 16.7751 1
 0 2 -19 436.182 11.3125 1
 0 2 -18 1189.16 28.5659 1
 0 2 -17 359.777 9.03004 1
 0 2 -16 1363 31.5328 1
 0 2 -15 3525.41 80.6572 1
 0 2 -14 104.847 4.99927 1
 0 2 -13 1020.94 25.2605 1
 0 2 -12 1952.18 49.1614 1
 0 2 -11 14.946 2.30092 1
 0 2 -10 3387.59 90.343 1
 0 2 -9 22729.7 540.446 1
 0 2 -8 1240.49 36.9595 1
 0 2 -7 36925.5 854.299 1
 0 2 -6 20419.2 473.935 1
 0 2 -5 3217.62 86.2175 1
 0 2 -4 13631.3 345.487 1
 0 2 -3 7394.06 196.21 1
 0 2 -2 31250.9 674.131 1
 0 2 -1 108443 2359.37 1
 0 2 0 4034.21 128.118 1
 0 2 1 6983.19 223.786 1
 0 2 2 6610.22 181.872 1
 0 2 3 10262.9 279.478 1
 0 2 4 24842.5 582.324 1
 0 2 5 3869.94 100.651 1
 0 2 6 9904.08 234.948 1
 0 2 7 4203.67 103.497 1
 0 2 8 2992.78 75.7634 1
 0 2 9 4254.92 100.818 1
 0 2 10 2196.15 51.7226 1
 0 2 11 23.5938 2.65399 1
 0 2 12 555.3 14.1602 1
 0 2 13 35.9995 2.2228 1
 0 2 14 3494.27 80.7698 1
 0 2 15 1083.53 25.4709 1
 0 2 16 50.8226 2.9462 1
 0 2 17 469.417 12.7027 1
 0 2 18 523.948 13.0908 1
 0 2 19 174.501 5.76827 1
 0 2 20 131.873 4.68769 1
 0 2 21 50.4397 2.34186 1
 0 2 22 151.697 6.52532 1
 0 3 -24 20.1035 5.88935 1
 0 3 -23 44.4451 2.23088 1
 0 3 -22 325.134 10.0219 1
 0 3 -21 297.087 8.0153 1
 0 3 -20 625.18 15.5294 1
 0 3 -19 96.9319 4.58816 1
 0 3 -18 62.8162 2.95761 1
 0 3 -17 96.3505 3.3544 1
 0 3 -16 839.712 19.6664 1
 0 3 -15 206.921 6.01248 1
 0 3 -14 3419.82 81.5831 1
 0 3 -13 1240.14 32.4994 1
 0 3 -12 750.193 18.5591 1
 0 3 -11 4540.65 107.531 1
 0 3 -10 8463.39 201.102 1
 0 3 -9 265.707 9.45578 1
 0 3 -8 2832.44 68.7136 1
 0 3 -7 12236.4 287.405 1
 0 3 -6 10351.5 259.302 1
 0 3 -5 44895.4 1006.68 1
 0 3 -4 2121.36 60.0745 1
 0 3 -3 45.027 5.12868 1
 0 3 -2 4829.06 137.452 1
 0 3 -1 160.294 9.42243 1
 0 3 0 293.511 15.3609 1
 0 3 1 31668.8 749.852 1
 0 3 2 6362.89 180.361 1
 0 3 3 32969.9 750.493 1
 0 3 4 45086.5 1076.56 1
 0 3 5 24818.1 591.703 1
 0 3 6 31.9266 5.1275 1
 0 3 7 348.961 14.3891 1
 0 3 8 1122.55 28.1019 1
 0 3 9 69.2058 3.27971 1
 0 3 10 1165.59 27.8483 1
 0 3 11 292.52 7.88163 1
 0 3 12 319.61 8.01796 1
 0 3 13 4799.81 110.065 1
 0 3 14 1101.72 25.7232 1
 0 3 15 61.9853 2.66814 1
 0 3 16 2390.93 57.4781 1
 0 3 17 41.5364 2.78101 1
 0 3 18 403.683 11.1657 1
 0 3 19 1056.57 25.8323 1
 0 3 20 30.124 2.14779 1
 0 3 21 8.99875 2.62879 1
 0 4 -24 273.203 11.0205 1
 0 4 -23 34.1585 3.30466 1
 0 4 -22 4.49683 2.34922 1
 0 4 -21 179.818 5.8861 1
 0 4 -20 13.218 2.5346 1
 0 4 -19 318.658 8.58976 1
 0 4 -18 52.8817 2.97065 1
 0 4 -17 319.809 8.3037 1
 0 4 -16 6929.34 159.804 1
 0 4 -15 1059.81 24.8087 1
 0 4 -14 594.731 15.9654 1
 0 4 -13 2554.46 60.5466 1
 0 4 -12 778.192 19.6068 1
 0 4 -11 1417.58 33.7785 1
 0 4 -10 3575.62 85.2299 1
 0 4 -9 22.5325 3.21935 1
 0 4 -8 6063.09 151.2 1
 0 4 -7 33.9276 5.4337 1
 0 4 -6 10193.7 256.36 1
 0 4 -5 11862.8 281.99 1
 0 4 -4 210.395 9.8821 1
 0 4 -3 15320.5 391.558 1
 0 4 -2 30481.8 808.255 1
 0 4 -1 39092.4 960.387 1
 0 4 0 30993.8 726.996 1
 0 4 1 234.408 11.3028 1
 0 4 2 1368.95 37.7892 1
 0 4 3 14218.9 341.764 1
 0 4 4 30.4367 5.82201 1
 0 4 5 5622.79 145.835 1
 0 4 6 2434.63 73.9693 1
 0 4 7 2144.49 55.3481 1
 0 4 8 2151.84 52.3245 1
 0 4 9 3417.53 85.1787 1
 0 4 10 314.017 8.50842 1
 0 4 11 91.0631 3.31486 1
 0 4 12 41.9263 2.15249 1
 0 4 13 2181.19 50.0962 1
 0 4 14 1648.58 39.5309 1
 0 4 15 1137.41 29.2815 1
 0 4 16 359.566 9.6591 1
 0 4 17 231.126 7.16271 1
 0 4 18 676.382 17.1595 1
 0 4 19 19.661 2.0264 1
 0 5 -24 8.08893 2.11913 1
 0 5 -23 224.677 7.08832 1
 0 5 -22 284.602 8.19509 1
 0 5 -21 485.472 13.3747 1
 0 5 -20 533.721 13.9794 1
 0 5 -19 216.36 6.14556 1
 0 5 -18 13.3237 2.37378 1
 0 5 -17 1317.28 30.6224 1
 0 5 -16 120.917 4.20262 1
 0 5 -15 1856.27 43.7882 1
 0 5 -14 3304.8 77.3727 1
 0 5 -13 296.945 8.72641 1
 0 5 -12 2078.28 49.4039 1
 0 5 -11 5477.68 126.781 1
 0 5 -10 70.569 3.40629 1
 0 5 -9 932.838 25.9251 1
 0 5 -8 1008.41 32.5254 1
 0 5 -7 2025.98 56.2485 1
 0 5 -6 18366.3 428.613 1
 0 5 -5 15113.8 353.519 1
 0 5 -4 25176.5 635.62 1
 0 5 -3 12419.8 358.725 1
 0 5 -2 27857.9 751.248 1
 0 5 -1 1138.09 34.2872 1
 0 5 0 177.494 8.06238 1
 0 5 1 1287.41 36.4375 1
 0 5 2 207.254 11.0725 1
 0 5 3 1912.44 50.2997 1
 0 5 4 18685.1 450.151 1
 0 5 5 26.212 6.10818 1
 0 5 6 646.752 17.6775 1
 0 5 7 7502.42 179.755 1
 0 5 8 754.488 18.744 1
 0 5 9 5839.33 135.927 1
 0 5 10 677.455 16.5264 1
 0 5 11 401.59 9.81078 1
 0 5 12 1974.95 45.5948 1
 0 5 13 316.033 8.78609 1
 0 5 14 5.82129 2.06047 1
 0 5 15 490.646 12.357 1
 0 5 16 68.5857 3.44248 1
 0 5 17 310.077 9.28944 1
 0 5 18 505.642 12.6828 1
 0 5 19 417.295 12.5474 1
 0 5 20 154.633 8.2069 1
 0 6 -24 89.8632 3.71489 1
 0 6 -23 140.531 6.18174 1
 0 6 -22 261.113 7.79347 1
 0 6 -21 417.048 10.9601 1
 0 6 -20 729.364 17.7738 1
 0 6 -19 52.0296 2.99582 1
 0 6 -18 174.304 5.75592 1
 0 6 -17 2077.96 47.7213 1
 0 6 -16 43.2048 2.29256 1
 0 6 -15 547.496 13.4643 1
 0 6 -14 63.8372 4.68079 1
 0 6 -13 394.804 13.0485 1
 0 6 -12 3596.92 83.828 1
 0 6 -11 1756.85 43.2402 1
 0 6 -10 3216.69 77.7649 1
 0 6 -9 12345 294.464 1
 0 6 -8 112.039 9.57276 1
 0 6 -7 7309.41 190.63 1
 0 6 -6 9027.01 211.592 1
 0 6 -5 323.003 10.9506 1
 0 6 -4 2741.77 70.0903 1
 0 6 -3 3482.17 88.063 1
 0 6 -2 14274.9 346.462 1
 0 6 -1 14847.4 350.905 1
 0 6 0 2311.48 59.578 1
 0 6 1 107.594 15.5858 1
 0 6 2 4667.61 112.887 1
 0 6 3 626.615 20.8797 1
 0 6 4 957.678 31.8749 1
 0 6 5 1675.04 43.2157 1
 0 6 6 6786.73 160.725 1
 0 6 7 1522.53 37.4419 1
 0 6 8 5712.32 132.669 1
 0 6 9 3868.27 89.6542 1
 0 6 10 44.6536 2.35189 1
 0 6 11 11.5037 2.11505 1
 0 6 12 175.76 6.04594 1
 0 6 13 93.1041 4.25579 1
 0 6 14 418.357 10.8774 1
 0 6 15 201.107 5.82115 1
 0 6 16 51.365 2.87852 1
 0 6 17 1405.21 36.5709 1
 0 6 18 190.937 8.01602 1
 0 6 19 49.281 3.32311 1
 0 7 -24 98.4852 4.17142 1
 0 7 -23 247.545 7.55581 1
 0 7 -22 456.937 12.0235 1
 0 7 -21 610.251 15.0378 1
 0 7 -20 373.078 9.86181 1
 0 7 -19 39.0314 2.78577 1
 0 7 -18 178.664 5.21227 1
 0 7 -17 7.19387 2.05621 1
 0 7 -16 145.558 4.39615 1
 0 7 -15 740.58 17.6208 1
 0 7 -14 305.463 7.82821 1
 0 7 -13 2074.55 49.6626 1
 0 7 -12 4719.45 111.963 1
 0 7 -11 7822.06 182.835 1
 0 7 -10 282.852 7.73068 1
 0 7 -9 1475.59 41.0193 1
 0 7 -8 3907.03 93.5674 1
 0 7 -7 2378.9 63.1472 1
 0 7 -6 575.804 21.0981 1
 0 7 -5 2875.47 69.2733 1
 0 7 -4 118.482 7.71064 1
 0 7 -3 6045.58 156.022 1
 0 7 -2 2483.65 70.1067 1
 0 7 -1 2359.46 65.7989 1
 0 7 0 10211.6 240.221 1
 0 7 1 1440.28 39.1264 1
 0 7 2 6756.78 161.217 1
 0 7 3 11641.4 274.457 1
 0 7 4 1303.23 33.8739 1
 0 7 5 108.201 10.4359 1
 0 7 6 157.464 8.88363 1
 0 7 7 59.1179 3.81229 1
 0 7 8 2886.84 66.853 1
 0 7 9 53.702 2.668 1
 0 7 10 1365.87 32.9336 1
 0 7 11 1584.89 39.3949 1
 0 7 12 386.091 10.854 1
 0 7 13 924.107 23.5399 1
 0 7 14 212.442 6.61363 1
 0 7 15 9.47355 2.24717 1
 0 7 16 293.163 7.6665 1
 0 7 17 116.47 3.97755 1
 0 7 18 362.089 14.1144 1
 0 8 -24 100.832 4.67572 1
 0 8 -23 19.3753 2.26885 1
 0 8 -22 134.419 4.88952 1
 0 8 -21 295.861 7.89222 1
 0 8 -20 2.4475 2.37701 1
 0 8 -19 300.636 7.96041 1
 0 8 -18 1866.23 43.2129 1
 0 8 -17 449.632 10.9942 1
 0 8 -16 2349.18 54.2174 1
 0 8 -15 24.1049 2.06987 1
 0 8 -14 67.2093 2.73021 1
 0 8 -13 2149.68 50.3341 1
 0 8 -12 366.643 10.307 1
 0 8 -11 949.62 25.8469 1
 0 8 -10 5394.01 125.939 1
 0 8 -9 990.836 25.6625 1
 0 8 -8 883.89 23.1659 1
 0 8 -7 5455.42 128.319 1
 0 8 -6 146.044 7.29025 1
 0 8 -5 30.3423 4.11832 1
 0 8 -4 260.38 14.6025 1
 0 8 -3 7453.35 183.592 1
 0 8 -2 5255.42 132.207 1
 0 8 -1 10584.8 254.372 1
 0 8 0 1834.92 44.6948 1
 0 8 1 3726.61 89.2997 1
 0 8 2 4380.8 103.495 1
 0 8 3 289.316 9.35103 1
 0 8 4 14.4444 2.6326 1
 0 8 5 1162.86 29.4082 1
 0 8 6 12.3918 2.71097 1
 0 8 7 385.524 9.65427 1
 0 8 8 3230.03 76.3359 1
 0 8 9 171.864 5.09483 1
 0 8 10 267.977 8.299 1
 0 8 11 649.388 17.3812 1
 0 8 12 1254.64 30.2264 1
 0 8 13 627.943 16.0881 1
 0 8 14 508.15 12.6792 1
 0 8 15 11.8199 2.3855 1
 0 8 16 260.704 8.17267 1
 0 8 17 114.845 4.55414 1
 0 9 -23 162.294 6.16107 1
 0 9 -22 205.576 6.26665 1
 0 9 -21 144.221 4.64995 1
 0 9 -20 523.529 14.4144 1
 0 9 -19 346.172 9.11288 1
 0 9 -18 467.036 11.9481 1
 0 9 -17 933.648 21.977 1
 0 9 -16 938.629 22.163 1
 0 9 -15 272.402 6.85394 1
 0 9 -14 450.677 10.8324 1
 0 9 -13 159.877 4.51641 1
 0 9 -12 2077.52 48.7328 1
 0 9 -11 47.2474 2.43828 1
 0 9 -10 17.9248 1.97318 1
 0 9 -9 1109.81 27.5963 1
 0 9 -8 3982.24 92.9209 1
 0 9 -7 5147.04 120.849 1
 0 9 -6 3870.44 92.1052 1
 0 9 -5 3772.61 90.9264 1
 0 9 -4 4461.77 108 1
 0 9 -3 166.699 10.2442 1
 0 9 -2 1019.44 29.6265 1
 0 9 -1 1300.72 33.9565 1
 0 9 0 614.575 18.7132 1
 0 9 1 4039.19 98.4668 1
 0 9 2 1947.68 46.2005 1
 0 9 3 2866.48 70.0569 1
 0 9 4 2010.9 47.3347 1
 0 9 5 19.5427 2.3107 1
 0 9 6 319.938 7.96821 1
 0 9 7 3005.81 69.0342 1
 0 9 8 115.182 4.64664 1
 0 9 9 932.407 22.0248 1
 0 9 10 1327.08 30.9918 1
 0 9 11 294.748 7.89635 1
 0 9 12 1191.42 28.2457 1
 0 9 13 237.654 6.56739 1
 0 9 14 8.1352 2.33199 1
 0 9 15 10.5099 2.53278 1
 0 9 16 25.0608 2.27122 1
 0 10 -23 137.337 5.23839 1
 0 10 -22 286.163 10.7215 1
 0 10 -21 20.0961 2.72194 1
 0 10 -20 58.1109 3.40348 1
 0 10 -19 641.287 16.9505 1
 0 10 -18 508.888 12.7817 1
 0 10 -17 1194.25 27.9904 1
 0 10 -16 187.655 5.14194 1
 0 10 -15 16.0387 1.86101 1
 0 10 -14 473.024 11.5087 1
 0 10 -13 111.463 3.65897 1
 0 10 -12 229.977 6.36942 1
 0 10 -11 972.551 23.2236 1
 0 10 -10 2268.8 52.7224 1
 0 10 -9 792.125 19.4313 1
 0 10 -8 5164.76 119.9 1
 0 10 -7 3855.83 89.863 1
 0 10 -6 998.168 25.2607 1
 0 10 -5 65.1013 3.55111 1
 0 10 -4 2191.74 52.5472 1
 0 10 -3 877.704 22.161 1
 0 10 -2 1153.35 28.348 1
 0 10 -1 19.309 2.43953 1
 0 10 0 168.888 5.31674 1
 0 10 1 1443.55 37.2842 1
 0 10 2 851.707 20.9033 1
 0 10 3 1014.74 24.0512 1
 0 10 4 1710.07 40.4743 1
 0 10 5 2058.44 47.3172 1
 0 10 6 778.834 18.3096 1
 0 10 7 1996.07 46.0845 1
 0 10 8 386.576 10.8064 1
 0 10 9 4.95768 2.3679 1
 0 10 10 75.5758 4.09741 1
 0 10 11 247.489 7.23305 1
 0 10 12 148.301 4.96273 1
 0 10 13 272.616 7.49142 1
 0 10 14 91.4395 3.59358 1
 0 10 15 283.866 9.60875 1
 0 11 -24 196.321 16.9223 1
 0 11 -23 276.564 11.2938 1
 0 11 -22 61.3583 3.07263 1
 0 11 -21 175.26 9.19294 1
 0 11 -20 18.0838 3.49855 1
 0 11 -19 9.95105 2.95934 1
 0 11 -18 20.1934 2.6774 1
 0 11 -17 472.935 12.1876 1
 0 11 -16 310.861 7.89347 1
 0 11 -15 551.994 13.2984 1
 0 11 -14 1524.15 35.3448 1
 0 11 -13 2811.14 64.4027 1
 0 11 -12 630.926 14.8832 1
 0 11 -11 524.754 12.6659 1
 0 11 -10 8.74619 1.78792 1
 0 11 -9 569.056 14.2253 1
 0 11 -8 2495.22 58.4984 1
 0 11 -7 12.6381 2.54422 1
 0 11 -6 2291.96 56.9539 1
 0 11 -5 2663.76 64.0578 1
 0 11 -4 77.0804 6.56159 1
 0 11 -3 1692.38 40.8055 1
 0 11 -2 1558.31 36.8299 1
 0 11 -1 355.858 12.117 1
 0 11 0 2120.32 49.8967 1
 0 11 1 586.835 14.6928 1
 0 11 2 2332.84 54.3578 1
 0 11 3 2779.42 64.1019 1
 0 11 4 68.349 2.97068 1
 0 11 5 343.354 8.99161 1
 0 11 6 1436.13 33.5912 1
 0 11 7 17.3323 2.4901 1
 0 11 8 21.4793 2.72271 1
 0 11 9 192.158 5.78683 1
 0 11 10 124.497 4.98705 1
 0 11 11 293.664 8.46842 1
 0 11 12 193.745 6.67695 1
 0 11 13 276.24 9.39135 1
 0 11 14 7.93297 2.02968 1
 0 12 -23 93.8094 6.32705 1
 0 12 -22 39.0429 2.91704 1
 0 12 -21 6.58855 3.12431 1
 0 12 -20 33.3364 3.73801 1
 0 12 -19 289.909 10.4847 1
 0 12 -18 545.771 14.2997 1
 0 12 -17 329.598 8.97834 1
 0 12 -16 233.306 6.43695 1
 0 12 -15 968.558 22.9481 1
 0 12 -14 507.46 12.3071 1
 0 12 -13 871.065 20.7703 1
 0 12 -12 622.916 14.88 1
 0 12 -11 779.52 18.2649 1
 0 12 -10 59.1739 2.44885 1
 0 12 -9 401.901 10.3143 1
 0 12 -8 254.546 6.63675 1
 0 12 -7 380.816 10.537 1
 0 12 -6 26.8041 4.3058 1
 0 12 -5 575.02 13.7617 1
 0 12 -4 3629.13 83.6662 1
 0 12 -3 3181.57 72.6823 1
 0 12 -2 1311.15 30.1624 1
 0 12 -1 1069.35 25.2045 1
 0 12 0 1021.99 25.0045 1
 0 12 1 72.7487 3.31792 1
 0 12 2 119.444 4.08084 1
 0 12 3 10.2699 2.5355 1
 0 12 4 241.329 6.74159 1
 0 12 5 168.386 5.17446 1
 0 12 6 1107.23 26.2253 1
 0 12 7 731.343 17.9781 1
 0 12 8 496.113 13.8556 1
 0 12 9 30.4728 2.52033 1
 0 12 10 87.3325 3.79645 1
 0 12 11 336.148 10.7243 1
 0 12 12 162.583 5.49681 1
 0 12 13 6.00293 2.2587 1
 0 13 -23 94.4228 4.85281 1
 0 13 -22 163.811 5.81185 1
 0 13 -21 226.016 7.46068 1
 0 13 -20 257.16 9.135 1
 0 13 -19 24.2136 3.56027 1
 0 13 -18 396.177 11.0503 1
 0 13 -17 206.031 6.34058 1
 0 13 -16 8.36352 2.62892 1
 0 13 -15 528.468 13.746 1
 0 13 -14 670.127 16.1256 1
 0 13 -13 470.782 11.4541 1
 0 13 -12 626.316 15.1529 1
 0 13 -11 5.37658 1.91941 1
 0 13 -10 196.387 5.64963 1
 0 13 -9 1864.13 42.8872 1
 0 13 -8 36.1387 2.74444 1
 0 13 -7 1270.47 29.4075 1
 0 13 -6 1423.89 32.7054 1
 0 13 -5 530.481 12.5273 1
 0 13 -4 1280.59 29.4852 1
 0 13 -3 1413 32.4746 1
 0 13 -2 151.643 4.85771 1
 0 13 -1 427.493 10.7286 1
 0 13 0 73.5346 3.00623 1
 0 13 1 735.339 17.5567 1
 0 13 2 552.718 13.4937 1
 0 13 3 18.9353 2.92863 1
 0 13 4 100.536 4.40053 1
 0 13 5 281.013 8.09149 1
 0 13 6 621.822 16.0315 1
 0 13 7 184.839 5.75252 1
 0 13 8 361.056 9.81876 1
 0 13 9 498.945 13.778 1
 0 13 10 329.952 9.14877 1
 0 13 11 97.3663 4.14046 1
 0 13 12 117.782 6.67654 1
 0 14 -22 117.156 5.47463 1
 0 14 -21 51.4196 3.26797 1
 0 14 -20 218.294 8.6445 1
 0 14 -19 437.18 14.4122 1
 0 14 -18 153.352 6.3558 1
 0 14 -17 3.20072 2.48792 1
 0 14 -16 131.381 4.64466 1
 0 14 -14 69.1269 3.23615 1
 0 14 -13 383.878 10.6137 1
 0 14 -12 681.666 16.4735 1
 0 14 -11 780.52 18.4788 1
 0 14 -10 1443.54 33.5451 1
 0 14 -9 1066.47 24.9438 1
 0 14 -8 906.513 21.3659 1
 0 14 -7 125.153 4.23698 1
 0 14 -6 44.4056 2.55574 1
 0 14 -5 347.621 9.05004 1
 0 14 -4 565.707 13.8268 1
 0 14 -3 255.769 7.08888 1
 0 14 -2 160.981 4.72104 1
 0 14 -1 1213.93 28.4154 1
 0 14 0 327.585 9.46442 1
 0 14 1 364.103 9.87303 1
 0 14 2 318.034 8.13944 1
 0 14 3 171.857 6.2781 1
 0 14 4 94.5769 3.66267 1
 0 14 5 672.555 16.943 1
 0 14 6 247.065 6.67192 1
 0 14 7 344.538 9.16279 1
 0 14 8 128.639 4.93394 1
 0 14 9 3.02302 2.60039 1
 0 14 10 200.18 6.03356 1
 0 15 -21 98.296 3.94596 1
 0 15 -20 7.1318 3.44869 1
 0 15 -19 126.032 7.42867 1
 0 15 -18 140.249 6.37191 1
 0 15 -17 12.1957 2.79629 1
 0 15 -16 199.229 6.07952 1
 0 15 -15 182.761 5.58447 1
 0 15 -14 615.729 15.6372 1
 0 15 -13 465.203 12.2206 1
 0 15 -12 64.9075 3.41376 1
 0 15 -11 315.606 8.50459 1
 0 15 -10 1026.28 24.6069 1
 0 15 -9 117.614 4.27999 1
 0 15 -8 589.932 14.9131 1
 0 15 -7 209.747 5.98829 1
 0 15 -6 148.757 5.01578 1
 0 15 -5 140.88 4.48485 1
 0 15 -4 64.4269 3.16704 1
 0 15 -3 185.401 5.31661 1
 0 15 -2 148.063 4.5824 1
 0 15 -1 166.579 5.42582 1
 0 15 0 1164.83 27.767 1
 0 15 1 1458.94 34.895 1
 0 15 2 294.446 7.83614 1
 0 15 3 239.473 7.03642 1
 0 15 4 64.4966 3.01543 1
 0 15 5 120.313 4.3166 1
 0 15 7 9.41929 2.29185 1
 0 15 8 29.7082 2.40484 1
 0 15 9 114.527 5.31844 1
 0 16 -20 184.163 5.95499 1
 0 16 -19 262.164 8.70807 1
 0 16 -18 104.041 4.89623 1
 0 16 -17 352.746 10.3527 1
 0 16 -16 192.63 6.51202 1
 0 16 -15 92.115 3.86374 1
 0 16 -14 124.425 4.52115 1
 0 16 -13 108.579 4.70767 1
 0 16 -12 70.9425 3.64704 1
 0 16 -11 110.135 5.26231 1
 0 16 -10 327.784 9.94395 1
 0 16 -9 320.043 8.74701 1
 0 16 -8 332.84 9.05108 1
 0 16 -7 30.8815 3.00722 1
 0 16 -6 186.032 6.2537 1
 0 16 -5 591.45 14.8974 1
 0 16 -4 508.06 12.9174 1
 0 16 -3 33.9826 2.85384 1
 0 16 -2 626.751 15.9519 1
 0 16 -1 273.639 8.1688 1
 0 16 0 106.14 3.87508 1
 0 16 1 278.118 7.30545 1
 0 16 2 66.7198 2.93273 1
 0 16 3 31.1428 2.24674 1
 0 16 4 188.041 5.43594 1
 0 16 5 65.0214 3.42813 1
 0 16 6 126.458 5.45939 1
 0 16 7 78.6799 4.03343 1
 0 17 -19 91.925 4.6066 1
 0 17 -18 85.4787 4.71553 1
 0 17 -17 153.074 6.91637 1
 0 17 -16 51.6874 3.49275 1
 0 17 -15 372.184 10.071 1
 0 17 -14 148.986 6.21217 1
 0 17 -12 19.364 2.62875 1
 0 17 -11 92.0871 4.95304 1
 0 17 -10 39.0442 3.04584 1
 0 17 -9 347.909 9.35021 1
 0 17 -8 344.632 9.90961 1
 0 17 -7 513.789 14.898 1
 0 17 -6 689.881 18.4113 1
 0 17 -5 251.324 8.05996 1
 0 17 -4 243.694 8.13848 1
 0 17 -3 52.27 3.64521 1
 0 17 -1 12.742 2.93598 1
 0 17 0 301.382 8.30561 1
 0 17 1 66.5069 3.41892 1
 0 17 2 69.8996 3.09647 1
 0 17 3 130.81 4.42944 1
 0 17 4 197.243 8.40792 1
 0 17 5 56.2285 4.8107 1
 0 18 -18 25.6327 3.9664 1
 0 18 -17 55.7331 3.09947 1
 0 18 -16 42.0856 3.71928 1
 0 18 -15 56.5035 3.20561 1
 0 18 -14 114.001 4.30312 1
 0 18 -13 150.281 4.98093 1
 0 18 -12 78.4049 3.61177 1
 0 18 -11 247.022 8.83728 1
 0 18 -10 175.154 6.78581 1
 0 18 -9 249.174 7.58881 1
 0 18 -8 42.618 2.76985 1
 0 18 -7 37.9389 3.14673 1
 0 18 -6 259.193 8.17478 1
 0 18 -5 257.487 8.04174 1
 0 18 -4 28.8076 2.95501 1
 0 18 -3 157.847 5.48204 1
 0 18 -2 72.5861 3.61571 1
 0 18 -1 32.9053 2.7625 1
 0 18 0 78.1373 3.60885 1
 0 18 1 16.1313 2.22333 1
 0 18 2 70.9903 3.73417 1
 0 19 -16 159.294 10.0318 1
 0 19 -15 248.172 11.633 1
 0 19 -14 82.2036 3.66308 1
 0 19 -13 117.006 4.96246 1
 0 19 -12 135.447 4.53826 1
 0 19 -11 53.1821 2.92508 1
 0 19 -10 40.3569 2.62602 1
 0 19 -9 33.0257 2.59975 1
 0 19 -8 18.1378 2.97748 1
 0 19 -7 89.6612 3.68446 1
 0 19 -6 50.6981 2.81727 1
 0 19 -5 112.603 4.90851 1
 0 19 -4 108.379 5.62018 1
 0 19 -3 66.7996 3.59803 1
 0 19 -2 34.4324 2.72674 1
 0 19 -1 199.869 7.2028 1
 0 20 -11 49.2886 3.23738 1
 0 20 -10 103.199 4.30132 1
 0 20 -9 6.14437 1.92313 1
 0 20 -7 58.5258 3.34734 1
 0 20 -6 59.8196 5.29442 1
 1 -20 5 4.11732 2.71953 1
 1 -20 6 39.6959 3.96552 1
 1 -20 7 77.5956 3.57019 1
 1 -20 8 25.8982 2.55206 1
 1 -20 9 14.4339 3.21154 1
 1 -20 10 75.6089 4.04632 1
 1 -20 11 72.4573 4.10142 1
 1 -19 0 57.9234 4.68691 1
 1 -19 1 237.745 7.46629 1
 1 -19 2 96.8675 4.32003 1
 1 -19 3 10.2192 2.23947 1
 1 -19 4 13.9734 2.78882 1
 1 -19 5 26.1521 3.35598 1
 1 -19 6 13.29 2.45786 1
 1 -19 7 77.5125 4.07907 1
 1 -19 8 104.084 6.14759 1
 1 -19 9 156.058 6.6722 1
 1 -19 10 265.156 9.45089 1
 1 -19 11 104.498 4.30738 1
 1 -19 12 167.659 7.4855 1
 1 -19 13 69.3183 3.4875 1
 1 -19 15 25.462 3.22126 1
 1 -18 -3 87.9144 3.83022 1
 1 -18 -2 12.3434 2.60923 1
 1 -18 -1 16.1481 2.50391 1
 1 -18 0 75.4633 3.55538 1
 1 -18 1 45.9126 3.41779 1
 1 -18 2 91.2737 4.14105 1
 1 -18 3 337.691 9.37453 1
 1 -18 4 54.6775 3.36116 1
 1 -18 5 192.176 5.95032 1
 1 -18 6 304.52 8.62455 1
 1 -18 7 147.933 4.85998 1
 1 -18 8 14.802 2.41831 1
 1 -18 9 80.9353 3.82754 1
 1 -18 10 148.317 5.55288 1
 1 -18 11 183.839 5.97166 1
 1 -18 12 137.303 4.96688 1
 1 -18 13 81.5123 4.73041 1
 1 -18 14 86.5843 4.17312 1
 1 -18 15 53.1169 3.32886 1
 1 -18 16 16.1662 3.14153 1
 1 -18 17 15.8014 3.20851 1
 1 -17 -5 20.4081 2.1996 1
 1 -17 -4 56.0641 2.54345 1
 1 -17 -3 17.587 1.87551 1
 1 -17 -2 10.1042 2.08942 1
 1 -17 -1 3.49413 2.09712 1
 1 -17 0 277.878 7.42752 1
 1 -17 1 496.437 12.5708 1
 1 -17 2 196.433 6.35745 1
 1 -17 3 296.588 9.02297 1
 1 -17 4 298.855 8.54413 1
 1 -17 5 282.412 7.77141 1
 1 -17 6 215.117 6.3247 1
 1 -17 7 92.5448 3.95533 1
 1 -17 8 78.5798 4.08313 1
 1 -17 9 144.762 4.91714 1
 1 -17 11 250.918 7.24607 1
 1 -17 12 126.918 4.4149 1
 1 -17 13 31.5138 2.88846 1
 1 -17 14 170.826 5.6686 1
 1 -17 15 290.698 8.54619 1
 1 -17 16 197.696 7.68808 1
 1 -17 17 148.195 6.8968 1
 1 -17 18 22.593 2.96257 1
 1 -17 19 48.8553 3.36229 1
 1 -16 -7 9.87505 1.97191 1
 1 -16 -6 110.526 4.59638 1
 1 -16 -5 134.457 4.28498 1
 1 -16 -4 445.944 11.4118 1
 1 -16 -3 127.558 4.64662 1
 1 -16 -2 150.347 5.01175 1
 1 -16 -1 146.352 4.79389 1
 1 -16 0 134.223 4.61403 1
 1 -16 1 78.8339 3.90294 1
 1 -16 2 508.225 13.0964 1
 1 -16 3 202.533 6.94018 1
 1 -16 4 253.18 7.8485 1
 1 -16 5 594.597 15.1154 1
 1 -16 6 555.002 14.7208 1
 1 -16 7 19.2148 2.87255 1
 1 -16 8 6.42941 2.64487 1
 1 -16 9 94.4529 4.06347 1
 1 -16 10 121.707 4.17238 1
 1 -16 11 288.14 9.06073 1
 1 -16 12 218.984 8.09342 1
 1 -16 13 415.293 10.8712 1
 1 -16 14 452.369 12.7943 1
 1 -16 15 267.095 8.13936 1
 1 -16 16 85.8155 4.09234 1
 1 -16 17 156.438 5.77574 1
 1 -16 18 6.53547 2.515 1
 1 -16 19 15.2435 3.15243 1
 1 -16 20 67.4027 3.3074 1
 1 -15 -9 45.1473 2.34018 1
 1 -15 -8 93.6082 3.44001 1
 1 -15 -7 139.569 4.80867 1
 1 -15 -6 98.3565 4.64151 1
 1 -15 -5 317.634 8.58789 1
 1 -15 -4 575.003 14.6904 1
 1 -15 -3 339.645 9.75318 1
 1 -15 -2 74.3286 3.46265 1
 1 -15 -1 476.833 12.1916 1
 1 -15 0 573.963 14.2229 1
 1 -15 1 55.0916 3.15671 1
 1 -15 2 143.398 5.03835 1
 1 -15 3 20.0682 2.58523 1
 1 -15 4 301.614 8.02311 1
 1 -15 5 428.062 11.0536 1
 1 -15 6 181.714 5.63835 1
 1 -15 7 912.739 22.1401 1
 1 -15 8 1147.51 27.4104 1
 1 -15 9 83.5108 3.65484 1
 1 -15 10 995.192 23.6528 1
 1 -15 11 294.583 7.91404 1
 1 -15 13 117.524 4.79795 1
 1 -15 14 116.284 5.18691 1
 1 -15 15 326.251 9.31504 1
 1 -15 16 323.961 9.64303 1
 1 -15 17 48.8755 4.02194 1
 1 -15 18 90.5829 4.32292 1
 1 -15 19 183.738 6.53322 1
 1 -15 20 11.726 2.30733 1
 1 -15 21 30.6689 2.95512 1
 1 -14 -11 99.148 6.12528 1
 1 -14 -10 225.85 8.45615 1
 1 -14 -9 114.378 5.0476 1
 1 -14 -8 8.29554 2.55418 1
 1 -14 -7 92.7285 4.42136 1
 1 -14 -6 257.917 8.53812 1
 1 -14 -5 792.94 19.5023 1
 1 -14 -4 339.293 8.91129 1
 1 -14 -3 542.998 13.6338 1
 1 -14 -2 240.12 6.63836 1
 1 -14 -1 204.172 5.8358 1
 1 -14 0 36.4989 2.78503 1
 1 -14 1 203.434 5.81812 1
 1 -14 2 128.451 4.19412 1
 1 -14 3 77.1959 3.07052 1
 1 -14 4 715.61 17.0108 1
 1 -14 5 1618.67 37.8907 1
 1 -14 6 1114.01 26.2285 1
 1 -14 7 249.454 6.8233 1
 1 -14 8 670.273 16.025 1
 1 -14 9 603.134 14.8432 1
 1 -14 10 592.641 14.394 1
 1 -14 11 41.0729 2.5581 1
 1 -14 12 163.82 4.79264 1
 1 -14 13 111.112 4.01475 1
 1 -14 14 106.135 3.99022 1
 1 -14 15 63.3804 3.71883 1
 1 -14 16 306.773 9.5938 1
 1 -14 17 128.936 5.71973 1
 1 -14 18 167.472 6.68007 1
 1 -14 19 411.665 12.4297 1
 1 -14 20 291.324 8.92112 1
 1 -14 21 114.349 6.38775 1
 1 -14 22 13.246 4.49583 1
 1 -13 -12 128.628 4.67877 1
 1 -13 -11 243.447 8.90427 1
 1 -13 -10 454.517 12.3194 1
 1 -13 -9 266.329 7.75844 1
 1 -13 -8 415.153 10.9744 1
 1 -13 -7 116.574 6.44164 1
 1 -13 -6 20.8241 2.84808 1
 1 -13 -5 520.408 13.2097 1
 1 -13 -4 59.838 3.45093 1
 1 -13 -3 20.3925 2.70145 1
 1 -13 -2 800.098 20.0318 1
 1 -13 -1 1489.96 34.6271 1
 1 -13 0 1018.47 24.1957 1
 1 -13 1 2389.55 55.014 1
 1 -13 2 10.2679 2.22256 1
 1 -13 3 828.781 19.4929 1
 1 -13 4 819.634 19.2224 1
 1 -13 5 4.88998 2.01682 1
 1 -13 6 808.863 19.1319 1
 1 -13 7 1175.12 28.4722 1
 1 -13 8 104.398 3.69158 1
 1 -13 9 1315.94 30.5831 1
 1 -13 10 875.005 20.8078 1
 1 -13 11 67.2291 3.55313 1
 1 -13 12 97.8836 3.895 1
 1 -13 13 29.6908 2.49198 1
 1 -13 14 675.093 16.5763 1
 1 -13 15 486.713 12.3275 1
 1 -13 16 319.314 8.5639 1
 1 -13 17 259.739 7.72224 1
 1 -13 18 544.664 17.465 1
 1 -13 19 184.87 6.69575 1
 1 -13 20 63.5527 4.13924 1
 1 -13 21 32.46 2.71479 1
 1 -13 22 49.8013 3.52286 1
 1 -12 -14 128.777 8.53077 1
 1 -12 -13 60.1579 3.14362 1
 1 -12 -12 275.676 8.75458 1
 1 -12 -11 290.77 7.88004 1
 1 -12 -10 580.677 14.7903 1
 1 -12 -9 43.0645 2.94058 1
 1 -12 -8 2.51261 2.43047 1
 1 -12 -7 38.2064 2.78506 1
 1 -12 -6 675.877 16.4975 1
 1 -12 -5 116.304 4.32828 1
 1 -12 -4 341.657 8.85179 1
 1 -12 -3 860.344 22.5151 1
 1 -12 -2 555.522 13.9617 1
 1 -12 -1 913.077 21.3635 1
 1 -12 0 1956.86 45.2904 1
 1 -12 1 1310.18 30.1218 1
 1 -12 2 345.93 8.49885 1
 1 -12 3 1128.07 26.4516 1
 1 -12 4 535.619 13.8765 1
 1 -12 5 934.262 22.1728 1
 1 -12 6 29.3788 2.34173 1
 1 -12 7 7.79373 1.95792 1
 1 -12 8 328.245 8.66918 1
 1 -12 9 1930.43 44.5508 1
 1 -12 10 583.887 15.194 1
 1 -12 11 1433.35 33.1995 1
 1 -12 12 1920.77 44.3819 1
 1 -12 13 705.922 17.0613 1
 1 -12 14 278.94 7.39924 1
 1 -12 15 405.025 10.2475 1
 1 -12 16 5.13347 2.47943 1
 1 -12 18 277.676 8.65037 1
 1 -12 19 128.433 5.09424 1
 1 -12 20 392.925 12.0704 1
 1 -12 21 91.1054 4.05289 1
 1 -12 22 17.6395 2.37817 1
 1 -12 23 129.275 4.78829 1
 1 -11 -15 73.6354 5.92098 1
 1 -11 -14 40.9034 3.73454 1
 1 -11 -13 15.4913 2.91173 1
 1 -11 -12 21.6814 2.59283 1
 1 -11 -11 331.722 8.6552 1
 1 -11 -10 80.6072 3.76141 1
 1 -11 -9 850.644 21.0872 1
 1 -11 -8 1254.53 29.7234 1
 1 -11 -7 7.26223 2.34446 1
 1 -11 -6 2476.45 57.5956 1
 1 -11 -5 526.191 13.0019 1
 1 -11 -4 10.5133 2.23099 1
 1 -11 -3 344.402 8.56454 1
 1 -11 -2 828.042 19.3724 1
 1 -11 -1 1577.09 36.695 1
 1 -11 0 3097.92 76.1849 1
 1 -11 1 14.8738 2.68511 1
 1 -11 2 1320.58 32.2532 1
 1 -11 3 928.034 26.2045 1
 1 -11 4 33.4945 3.82726 1
 1 -11 5 982.972 26.8134 1
 1 -11 6 441.706 14.1438 1
 1 -11 7 908.221 22.4649 1
 1 -11 8 1254.42 30.031 1
 1 -11 9 2350.08 55.0306 1
 1 -11 10 1709.63 39.2907 1
 1 -11 11 601.733 14.2554 1
 1 -11 12 59.9846 2.87843 1
 1 -11 13 1514.6 34.8785 1
 1 -11 14 414.43 10.1832 1
 1 -11 15 216.594 6.91491 1
 1 -11 16 18.2178 3.08971 1
 1 -11 17 155.129 5.8951 1
 1 -11 18 181.626 5.72397 1
 1 -11 19 75.9637 3.90739 1
 1 -11 20 120.895 4.97812 1
 1 -11 21 226.357 7.89912 1
 1 -11 22 182.372 7.99253 1
 1 -11 23 196.56 7.25089 1
 1 -10 -16 71.0004 3.75431 1
 1 -10 -15 267.373 7.78311 1
 1 -10 -13 114.172 4.35027 1
 1 -10 -12 168.749 5.74003 1
 1 -10 -11 419.986 11.7501 1
 1 -10 -10 457.794 11.5771 1
 1 -10 -9 179.456 5.19008 1
 1 -10 -8 135.436 4.24355 1
 1 -10 -7 3147.09 72.5619 1
 1 -10 -6 1990.99 47.1861 1
 1 -10 -5 401.141 10.0034 1
 1 -10 -4 1907.38 44.0826 1
 1 -10 -3 36.6656 2.74821 1
 1 -10 -2 8.85373 2.6486 1
 1 -10 -1 181.54 7.10542 1
 1 -10 0 637.268 18.9117 1
 1 -10 1 34.4206 3.62629 1
 1 -10 2 2861.61 70.5996 1
 1 -10 3 4058.48 101.101 1
 1 -10 4 7436.56 185.184 1
 1 -10 5 2746.28 66.6184 1
 1 -10 6 645.557 16.6553 1
 1 -10 7 61.9665 3.2578 1
 1 -10 8 2166 51.1156 1
 1 -10 9 285.352 10.1851 1
 1 -10 10 6.04808 2.76777 1
 1 -10 11 2277.04 52.1577 1
 1 -10 12 591.49 14.5236 1
 1 -10 13 366.505 9.00541 1
 1 -10 14 1462.1 34.1093 1
 1 -10 15 200.465 5.84511 1
 1 -10 16 6.62998 2.34848 1
 1 -10 17 660.912 16.1195 1
 1 -10 18 112.805 5.1199 1
 1 -10 19 920.706 22.2902 1
 1 -10 20 273.702 8.2329 1
 1 -10 21 20.8168 2.61609 1
 1 -10 22 247.741 8.11482 1
 1 -10 23 156.431 6.56271 1
 1 -9 -17 271.244 9.6001 1
 1 -9 -16 196.531 6.13389 1
 1 -9 -15 467.275 13.3954 1
 1 -9 -14 4.0368 2.40733 1
 1 -9 -13 236.16 6.45324 1
 1 -9 -12 384.512 10.5669 1
 1 -9 -11 198.334 6.36014 1
 1 -9 -10 979.016 23.4857 1
 1 -9 -9 1071.49 25.3528 1
 1 -9 -8 30.5838 2.80069 1
 1 -9 -7 2624.97 61.0606 1
 1 -9 -6 402.315 11.3478 1
 1 -9 -5 741.29 18.7449 1
 1 -9 -4 22.0172 2.92996 1
 1 -9 -3 21.1208 2.90771 1
 1 -9 -2 4629 111.062 1
 1 -9 -1 2225.84 53.9232 1
 1 -9 0 178.443 6.61498 1
 1 -9 1 3393.37 85.5133 1
 1 -9 2 2165.06 57.5891 1
 1 -9 3 1729.85 67.7422 1
 1 -9 4 6372.35 155.938 1
 1 -9 5 850.709 26.2766 1
 1 -9 6 3345 82.4591 1
 1 -9 7 753.764 20.5079 1
 1 -9 8 999.578 26.8729 1
 1 -9 9 701.695 18.9992 1
 1 -9 10 154.209 5.1924 1
 1 -9 11 257.51 7.30955 1
 1 -9 12 813.754 19.0748 1
 1 -9 13 2412.39 55.2704 1
 1 -9 14 1818.03 41.8338 1
 1 -9 15 801.113 18.9783 1
 1 -9 16 1530.04 35.6077 1
 1 -9 17 843.026 20.0888 1
 1 -9 18 71.7229 3.58858 1
 1 -9 19 132.533 5.28906 1
 1 -9 21 21.6528 2.71309 1
 1 -9 22 101.729 4.5671 1
 1 -9 23 140.298 5.62708 1
 1 -8 -18 8.94858 2.87295 1
 1 -8 -17 18.34 2.08314 1
 1 -8 -16 1041.68 25.6709 1
 1 -8 -15 246.878 6.65693 1
 1 -8 -14 473.982 12.796 1
 1 -8 -13 1075.97 26.0077 1
 1 -8 -12 670.58 16.5362 1
 1 -8 -11 752.34 18.7891 1
 1 -8 -10 6.73328 2.42692 1
 1 -8 -9 432.122 11.3381 1
 1 -8 -8 181.46 5.39994 1
 1 -8 -7 1793.29 42.6084 1
 1 -8 -6 468.73 14.9564 1
 1 -8 -5 4010.67 94.978 1
 1 -8 -4 3413.72 81.9721 1
 1 -8 -3 3438.76 83.7302 1
 1 -8 -2 1244.35 33.1449 1
 1 -8 -1 5961.81 144.523 1
 1 -8 0 92.2582 5.07981 1
 1 -8 1 91.1238 7.31984 1
 1 -8 2 3425.14 102.05 1
 1 -8 3 4135.1 106.166 1
 1 -8 4 3145.93 80.1646 1
 1 -8 5 1926.04 51.985 1
 1 -8 6 23.5497 4.81286 1
 1 -8 7 3603.17 86.855 1
 1 -8 8 3440.04 81.5079 1
 1 -8 9 24.7299 2.69426 1
 1 -8 10 4363.38 102.235 1
 1 -8 11 1012.31 24.8657 1
 1 -8 12 1225.9 29.2148 1
 1 -8 13 2111.87 48.543 1
 1 -8 14 772.051 18.7344 1
 1 -8 15 178.56 5.12419 1
 1 -8 16 386.402 9.72287 1
 1 -8 17 64.7152 3.16657 1
 1 -8 18 1294.81 30.8394 1
 1 -8 19 144.118 5.00633 1
 1 -8 20 5.13351 2.49449 1
 1 -8 21 171.964 5.29074 1
 1 -8 22 86.4208 3.83115 1
 1 -8 23 107.313 4.78902 1
 1 -8 24 46.1603 5.98932 1
 1 -7 -19 55.6375 8.53205 1
 1 -7 -18 204.01 10.6772 1
 1 -7 -17 642.673 17.9909 1
 1 -7 -16 530.341 14.0497 1
 1 -7 -15 15.7503 2.38537 1
 1 -7 -14 881.506 21.7259 1
 1 -7 -13 15.0274 2.51622 1
 1 -7 -12 219.851 6.75483 1
 1 -7 -11 1686.2 39.4491 1
 1 -7 -10 161.206 5.27992 1
 1 -7 -9 159.573 4.76721 1
 1 -7 -8 2302.96 57.0992 1
 1 -7 -7 152.072 5.3146 1
 1 -7 -6 4173.43 104.459 1
 1 -7 -5 1162.19 30.9514 1
 1 -7 -4 83.7173 9.64805 1
 1 -7 -3 15957.3 377.328 1
 1 -7 -2 9170.37 225.261 1
 1 -7 -1 2248.02 59.9035 1
 1 -7 0 1797.19 63.0219 1
 1 -7 1 909.305 38.9643 1
 1 -7 2 436.186 24.7058 1
 1 -7 3 1259.66 46.8545 1
 1 -7 4 504.651 19.2384 1
 1 -7 5 3379.69 84.3076 1
 1 -7 6 5252.71 127.819 1
 1 -7 7 13757 325.785 1
 1 -7 8 7183.59 175.608 1
 1 -7 9 6153.13 143.342 1
 1 -7 10 351.693 8.95081 1
 1 -7 11 163.127 5.93285 1
 1 -7 12 1819.83 42.6861 1
 1 -7 13 553.632 15.4114 1
 1 -7 14 11.4007 1.74207 1
 1 -7 15 657.09 15.5083 1
 1 -7 16 1263.25 29.8745 1
 1 -7 17 168.92 5.00926 1
 1 -7 18 1027.68 24.494 1
 1 -7 19 97.9369 3.78369 1
 1 -7 20 136.108 4.48764 1
 1 -7 21 234.55 6.72701 1
 1 -7 22 249.489 7.97965 1
 1 -7 23 167.799 6.92723 1
 1 -7 24 179.504 8.20552 1
 1 -6 -20 220.91 11.9789 1
 1 -6 -19 44.7208 2.54163 1
 1 -6 -18 6.58371 2.01289 1
 1 -6 -17 176.413 5.49207 1
 1 -6 -16 72.1319 3.22801 1
 1 -6 -15 32.1519 2.57415 1
 1 -6 -14 196.955 6.66174 1
 1 -6 -13 1058.25 25.8866 1
 1 -6 -12 3320.83 78.4165 1
 1 -6 -11 426.542 10.5428 1
 1 -6 -10 791.62 18.8454 1
 1 -6 -9 280.357 8.87534 1
 1 -6 -8 2842.81 66.9297 1
 1 -6 -7 2086.6 50.8087 1
 1 -6 -6 1080.47 39.3572 1
 1 -6 -5 1633.12 47.319 1
 1 -6 -4 4072.85 104.412 1
 1 -6 -3 59.1117 8.45869 1
 1 -6 -2 8610.19 204.899 1
 1 -6 -1 2427.53 63.4701 1
 1 -6 0 48.1357 12.244 1
 1 -6 1 6912.27 182.197 1
 1 -6 2 8273.92 203.878 1
 1 -6 3 17886.3 430.668 1
 1 -6 4 3823.54 100.842 1
 1 -6 5 346.831 12.4493 1
 1 -6 6 6121.32 146.599 1
 1 -6 7 5880.6 146.819 1
 1 -6 8 1059.29 28.719 1
 1 -6 9 6583.9 154.248 1
 1 -6 10 124.447 4.28643 1
 1 -6 11 3317.14 78.1973 1
 1 -6 12 650.304 17.815 1
 1 -6 13 29.3679 2.24553 1
 1 -6 14 760.821 17.8861 1
 1 -6 15 16.3054 1.7826 1
 1 -6 16 57.3964 2.69237 1
 1 -6 17 3491.31 80.5697 1
 1 -6 18 1005.83 25.5059 1
 1 -6 19 411.034 10.5042 1
 1 -6 20 780.384 18.8886 1
 1 -6 21 82.7219 4.4705 1
 1 -6 22 203.861 6.28668 1
 1 -5 -20 20.0234 2.19818 1
 1 -5 -19 3.48141 2.09635 1
 1 -5 -18 1015.81 25.2958 1
 1 -5 -17 570.378 14.8035 1
 1 -5 -16 152.373 5.65992 1
 1 -5 -15 1158.84 28.1514 1
 1 -5 -14 8.52007 2.34228 1
 1 -5 -13 238.973 6.48929 1
 1 -5 -12 4112.94 94.6206 1
 1 -5 -11 1512.88 36.4201 1
 1 -5 -10 2204.88 52.2994 1
 1 -5 -9 3615.46 86.8419 1
 1 -5 -8 1197.61 30.4757 1
 1 -5 -7 1304.09 35.7787 1
 1 -5 -6 134.634 11.1651 1
 1 -5 -5 3750.29 105.945 1
 1 -5 -4 771.286 31.1211 1
 1 -5 -3 9849.66 235.743 1
 1 -5 -2 15487.9 367.877 1
 1 -5 -1 4059.89 101.445 1
 1 -5 0 36525.6 894.826 1
 1 -5 1 11074.5 271.606 1
 1 -5 2 7408.07 194.865 1
 1 -5 3 10368.5 256.185 1
 1 -5 4 265.537 22.842 1
 1 -5 5 21.1305 3.46517 1
 1 -5 6 5046.88 125.611 1
 1 -5 7 2798.35 80.1873 1
 1 -5 8 4443.97 110.729 1
 1 -5 9 2384.87 63.02 1
 1 -5 10 156.581 4.83193 1
 1 -5 11 3725.72 86.1738 1
 1 -5 12 3486.96 81.3179 1
 1 -5 13 1063.84 25.3496 1
 1 -5 14 451.787 11.2536 1
 1 -5 15 2402.43 55.2129 1
 1 -5 16 403.877 10.1819 1
 1 -5 17 620.388 15.1007 1
 1 -5 18 187.446 5.32764 1
 1 -5 19 69.7109 3.14732 1
 1 -5 20 61.6969 3.04554 1
 1 -5 21 269.171 7.81037 1
 1 -5 22 203.288 5.95347 1
 1 -5 23 223.149 7.32196 1
 1 -4 -21 141.927 6.58401 1
 1 -4 -20 44.0918 2.51672 1
 1 -4 -19 286.737 8.74367 1
 1 -4 -18 130.102 4.28517 1
 1 -4 -17 742.015 18.5591 1
 1 -4 -16 796.828 20.0817 1
 1 -4 -15 51.051 2.83954 1
 1 -4 -14 623.3 15.1861 1
 1 -4 -13 4116 95.7522 1
 1 -4 -12 60.35 2.50794 1
 1 -4 -11 549.987 14.473 1
 1 -4 -10 15.2933 2.14201 1
 1 -4 -9 1647.33 38.9755 1
 1 -4 -8 3121.32 75.4211 1
 1 -4 -7 2817.83 91.2297 1
 1 -4 -6 4374.9 120.175 1
 1 -4 -5 4026.83 114.01 1
 1 -4 -4 3282.92 90.2249 1
 1 -4 -3 9104.21 222.992 1
 1 -4 -2 3444.82 87.2168 1
 1 -4 -1 9478.61 237.753 1
 1 -4 0 7428.88 193.136 1
 1 -4 1 7109.02 185.988 1
 1 -4 2 126592 2905.39 1
 1 -4 3 358.533 32.2388 1
 1 -4 4 100.236 7.30911 1
 1 -4 5 3603.04 95.7355 1
 1 -4 6 771.922 25.2528 1
 1 -4 7 713.618 27.0396 1
 1 -4 8 7364.31 175.657 1
 1 -4 9 31.5961 2.39889 1
 1 -4 10 13510.5 311.379 1
 1 -4 11 7287.36 167.607 1
 1 -4 12 1574.45 37.3358 1
 1 -4 13 5464.64 128.019 1
 1 -4 14 8.02672 1.76038 1
 1 -4 15 121.396 3.70143 1
 1 -4 16 546.938 13.3912 1
 1 -4 17 564.273 13.6072 1
 1 -4 18 16.4159 2.25969 1
 1 -4 19 245.87 7.25035 1
 1 -4 20 304.267 8.12661 1
 1 -4 21 532.395 14.157 1
 1 -4 22 112.622 4.44737 1
 1 -4 23 163.293 6.73442 1
 1 -3 -22 186.165 10.8644 1
 1 -3 -21 34.6456 2.30094 1
 1 -3 -20 11.7416 2.0573 1
 1 -3 -19 1311.52 33.0061 1
 1 -3 -18 1949.53 45.7931 1
 1 -3 -17 290.681 8.20667 1
 1 -3 -16 865.997 20.8335 1
 1 -3 -15 99.5183 3.61625 1
 1 -3 -14 16.7955 2.10145 1
 1 -3 -13 200.335 6.20509 1
 1 -3 -12 222.585 6.46468 1
 1 -3 -11 782.112 19.4817 1
 1 -3 -10 414.636 11.0024 1
 1 -3 -9 7511.22 178.046 1
 1 -3 -8 6594.56 170.64 1
 1 -3 -7 10206.7 257.136 1
 1 -3 -6 2377.69 66.9548 1
 1 -3 -5 1423.52 52.7232 1
 1 -3 -4 13703.8 344.067 1
 1 -3 -3 30946.3 830.966 1
 1 -3 -2 445.489 22.2308 1
 1 -3 -1 6066.05 161.316 1
 1 -3 0 3899.87 120.918 1
 1 -3 1 1439.8 48.3379 1
 1 -3 2 11120.3 301.663 1
 1 -3 3 8787.66 297.408 1
 1 -3 4 11057.4 295.75 1
 1 -3 5 4878.8 124.436 1
 1 -3 6 23950.5 557.045 1
 1 -3 7 12266.9 284.188 1
 1 -3 8 3389.61 81.8026 1
 1 -3 9 34.7563 2.58239 1
 1 -3 10 1352.45 32.1084 1
 1 -3 11 1740.07 40.7884 1
 1 -3 12 3031.65 70.4666 1
 1 -3 13 108.473 3.84785 1
 1 -3 14 1406.56 32.3781 1
 1 -3 15 982.138 23.0623 1
 1 -3 16 488.135 12.1171 1
 1 -3 17 132.694 4.16958 1
 1 -3 18 54.4344 2.83893 1
 1 -3 19 147.134 4.82558 1
 1 -3 20 116.901 4.1114 1
 1 -3 21 677.025 17.3424 1
 1 -3 22 752.044 19.4467 1
 1 -3 23 131.611 4.30216 1
 1 -2 -22 334.83 11.1666 1
 1 -2 -21 13.5883 2.21955 1
 1 -2 -20 364.269 10.076 1
 1 -2 -19 4.01846 2.29872 1
 1 -2 -18 340.666 9.74117 1
 1 -2 -17 533.16 14.1446 1
 1 -2 -16 162.081 5.06653 1
 1 -2 -15 132.952 4.11077 1
 1 -2 -14 3112.87 71.6942 1
 1 -2 -13 2250.47 51.9675 1
 1 -2 -12 243.888 7.02323 1
 1 -2 -11 77.6277 3.3896 1
 1 -2 -10 3827.04 91.0661 1
 1 -2 -9 1252.94 35.3047 1
 1 -2 -8 6649.52 189.817 1
 1 -2 -7 21850.4 523.89 1
 1 -2 -6 889.647 29.7699 1
 1 -2 -5 24801.7 580.964 1
 1 -2 -4 10182.7 264.12 1
 1 -2 -3 5018.76 169.7 1
 1 -2 -2 3184.23 86.5383 1
 1 -2 -1 14809.9 360.585 1
 1 -2 0 46488.5 1513.82 1
 1 -2 1 281997 8215.69 1
 1 -2 2 24174.8 723.424 1
 1 -2 3 25677.8 632.217 1
 1 -2 4 58377.1 1299.18 1
 1 -2 5 6502.56 156.223 1
 1 -2 6 10451.8 246.278 1
 1 -2 7 4525.14 108.919 1
 1 -2 8 41.6631 4.24164 1
 1 -2 9 1041.75 26.3871 1
 1 -2 10 1333.05 32.5721 1
 1 -2 11 655.539 16.3959 1
 1 -2 12 2777.09 64.6426 1
 1 -2 13 258.824 7.16065 1
 1 -2 14 562.638 13.6401 1
 1 -2 15 219.679 6.45276 1
 1 -2 16 3871.44 88.9988 1
 1 -2 17 923.378 21.7197 1
 1 -2 18 99.6624 3.59438 1
 1 -2 19 537.965 13.0819 1
 1 -2 20 363.822 9.78883 1
 1 -2 21 20.7952 2.81011 1
 1 -2 22 106.622 4.31648 1
 1 -1 -23 267.779 8.23658 1
 1 -1 -22 1.89616 1.87114 1
 1 -1 -21 8.5075 2.01707 1
 1 -1 -20 105.331 3.5864 1
 1 -1 -19 372.128 9.69832 1
 1 -1 -18 705.113 17.4909 1
 1 -1 -17 193.665 5.71236 1
 1 -1 -16 662.034 16.2664 1
 1 -1 -15 914.617 21.637 1
 1 -1 -14 1440.98 34.4358 1
 1 -1 -13 1627.72 39.5344 1
 1 -1 -12 4910.17 116.645 1
 1 -1 -11 296.164 8.64515 1
 1 -1 -10 2378.13 56.6687 1
 1 -1 -9 2669.96 70.9864 1
 1 -1 -8 4085.72 109.913 1
 1 -1 -7 609.658 25.937 1
 1 -1 -6 156.39 13.9925 1
 1 -1 -5 7702.19 194.21 1
 1 -1 -4 31301.9 756.619 1
 1 -1 -3 56036.8 1416.49 1
 1 -1 -2 12431.4 336.766 1
 1 -1 -1 19318.2 1321.13 1
 1 -1 0 44175.5 3448.73 1
 1 -1 1 3367.61 109.604 1
 1 -1 2 1849.88 63.2428 1
 1 -1 3 33255.6 755.359 1
 1 -1 4 413.608 12.5641 1
 1 -1 5 27147.2 616.874 1
 1 -1 6 26179.5 599.705 1
 1 -1 7 5485.35 133.176 1
 1 -1 8 26.0535 5.24633 1
 1 -1 9 223.884 10.3066 1
 1 -1 10 471.569 14.7551 1
 1 -1 11 1314.65 31.5917 1
 1 -1 12 1330.69 31.7978 1
 1 -1 13 1401.91 34.8822 1
 1 -1 14 2035.9 46.6601 1
 1 -1 15 4195.92 96.0822 1
 1 -1 16 912.482 21.437 1
 1 -1 17 35.9744 2.53036 1
 1 -1 18 722.293 17.3248 1
 1 -1 19 227.322 6.34842 1
 1 -1 20 90.3266 3.7237 1
 1 -1 21 578.761 15.3616 1
 1 -1 22 12.0203 2.25598 1
 1 0 -23 325.324 9.42287 1
 1 0 -22 135.109 4.44595 1
 1 0 -21 142.386 4.49269 1
 1 0 -20 15.152 2.18531 1
 1 0 -19 473.834 12.4829 1
 1 0 -18 55.3782 3.09764 1
 1 0 -17 1006.82 24.0356 1
 1 0 -16 328.097 9.0173 1
 1 0 -15 1146.63 26.8351 1
 1 0 -14 11028.9 257.272 1
 1 0 -13 1145.15 28.8823 1
 1 0 -12 79.907 4.77711 1
 1 0 -11 3058.96 75.3877 1
 1 0 -10 247.728 11.5073 1
 1 0 -9 83.9616 6.96843 1
 1 0 -8 11564.8 281.569 1
 1 0 -7 861.766 26.2344 1
 1 0 -6 28677 672.082 1
 1 0 -5 30155.5 721.41 1
 1 0 -4 34429 785.339 1
 1 0 -3 94676.5 2091.19 1
 1 0 -2 10848.6 318.889 1
 1 0 -1 3293.39 373.44 1
 1 0 0 87768.6 1991.15 1
 1 0 1 13006.9 329.379 1
 1 0 2 3794.98 211.609 1
 1 0 3 2640.06 82.6425 1
 1 0 4 380.248 81.4564 1
 1 0 5 12511.7 296.411 1
 1 0 6 388.942 19.0233 1
 1 0 7 9658.88 229.513 1
 1 0 8 4574.51 112.614 1
 1 0 9 4578.42 107.598 1
 1 0 10 6323.5 148.643 1
 1 0 11 3973.07 96.8427 1
 1 0 12 290.32 9.15738 1
 1 0 13 425.271 12.5692 1
 1 0 14 290.278 7.56396 1
 1 0 15 1473.42 34.283 1
 1 0 16 997.831 23.6846 1
 1 0 17 130.609 4.24771 1
 1 0 18 364.004 9.87133 1
 1 0 19 468.478 12.0784 1
 1 0 20 355.666 9.54459 1
 1 0 21 49.8837 2.59638 1
 1 0 22 13.531 2.25151 1
 1 1 -23 56.756 2.72845 1
 1 1 -22 33.0228 2.34647 1
 1 1 -21 511.63 12.8262 1
 1 1 -20 565.949 15.9162 1
 1 1 -19 1582.96 37.9164 1
 1 1 -18 571.99 14.4808 1
 1 1 -17 191.775 6.24107 1
 1 1 -16 11.1828 1.97579 1
 1 1 -15 744.464 17.5872 1
 1 1 -14 20.8675 2.56264 1
 1 1 -13 2243.7 53.1035 1
 1 1 -12 2648.28 65.7411 1
 1 1 -11 665.208 17.8295 1
 1 1 -10 7163.21 187.664 1
 1 1 -9 19004 462.214 1
 1 1 -8 54.757 5.46574 1
 1 1 -7 401.089 16.9627 1
 1 1 -6 7076.53 173.282 1
 1 1 -5 2765.59 76.0276 1
 1 1 -4 94520.5 2081.92 1
 1 1 -3 25012.2 566.614 1
 1 1 -2 17643.1 435.446 1
 1 1 -1 33277.2 1043.96 1
 1 1 0 13519.3 477.617 1
 1 1 1 6515.87 167.902 1
 1 1 2 1653.68 50.6467 1
 1 1 3 571.64 20.188 1
 1 1 4 1733.41 46.6056 1
 1 1 5 20032.7 465.391 1
 1 1 6 38471.4 889.102 1
 1 1 7 2382.82 59.5589 1
 1 1 8 3241.37 77.5312 1
 1 1 9 7303.66 170.234 1
 1 1 10 122.186 5.88707 1
 1 1 11 2220.72 52.3117 1
 1 1 12 58.7776 3.27213 1
 1 1 13 63.0009 2.72049 1
 1 1 14 2065.72 47.8494 1
 1 1 15 530.924 13.2517 1
 1 1 16 11.858 2.32176 1
 1 1 17 1922.16 46.1709 1
 1 1 18 5.26033 2.22084 1
 1 1 19 337.339 8.92871 1
 1 1 20 1145.68 27.885 1
 1 1 21 238.303 7.84426 1
 1 1 22 65.7617 3.54971 1
 1 2 -24 196.277 7.17792 1
 1 2 -23 654.45 21.1238 1
 1 2 -22 231.85 7.80878 1
 1 2 -21 214.4 6.54258 1
 1 2 -20 787.069 19.3002 1
 1 2 -19 23.517 2.58958 1
 1 2 -18 494.011 12.4639 1
 1 2 -17 6.91072 2.09314 1
 1 2 -16 141.507 4.27995 1
 1 2 -15 5148.51 118.864 1
 1 2 -14 645.352 16.6291 1
 1 2 -13 737.13 19.6071 1
 1 2 -12 2230.07 54.4232 1
 1 2 -11 2867.4 70.5771 1
 1 2 -10 7218.43 181.594 1
 1 2 -9 10804.3 253.695 1
 1 2 -8 2697.31 67.6109 1
 1 2 -7 15524.8 361.775 1
 1 2 -6 407.865 13.5156 1
 1 2 -5 9091.54 219.727 1
 1 2 -4 5113.18 135.063 1
 1 2 -3 18945.4 451.798 1
 1 2 -2 6296.91 187.852 1
 1 2 -1 10678.5 282.884 1
 1 2 0 86736.6 1833.42 1
 1 2 1 119227 2594.07 1
 1 2 2 5625.45 158.86 1
 1 2 3 4973.08 130.725 1
 1 2 4 22993.4 540.658 1
 1 2 5 24.7972 3.49105 1
 1 2 6 2693.3 68.3865 1
 1 2 7 1023.5 31.4515 1
 1 2 8 2195.68 52.4536 1
 1 2 9 1701.53 41.42 1
 1 2 10 5104.5 119.85 1
 1 2 11 1929.88 45.9853 1
 1 2 12 75.1871 2.80163 1
 1 2 13 8.4609 1.77405 1
 1 2 14 558.458 13.3639 1
 1 2 15 629.795 15.6402 1
 1 2 16 912.489 22.7903 1
 1 2 17 373.265 9.94451 1
 1 2 18 263.08 7.90256 1
 1 2 19 1551.71 39.2239 1
 1 2 20 55.5826 2.79288 1
 1 2 21 11.0812 2.22839 1
 1 3 -24 158.536 6.45732 1
 1 3 -23 60.6979 3.39127 1
 1 3 -22 91.9136 3.82682 1
 1 3 -21 179.093 5.65644 1
 1 3 -20 514.546 13.6662 1
 1 3 -19 1144.25 27.6634 1
 1 3 -18 743.955 18.5069 1
 1 3 -17 24.5713 2.42191 1
 1 3 -16 1808.05 42.2926 1
 1 3 -15 35.7914 2.84709 1
 1 3 -14 762.148 22.3543 1
 1 3 -13 4220.29 99.9675 1
 1 3 -12 429.174 11.517 1
 1 3 -11 4227.03 101.446 1
 1 3 -10 15827.1 375.995 1
 1 3 -9 5286.15 125.615 1
 1 3 -8 77.0984 4.55415 1
 1 3 -7 605.781 18.417 1
 1 3 -6 40.2421 5.04313 1
 1 3 -5 5850.77 154.509 1
 1 3 -4 2682.78 81.1476 1
 1 3 -3 21576.8 505.444 1
 1 3 -2 5996.63 167.217 1
 1 3 -1 84959.3 1944.2 1
 1 3 0 28603.5 644.924 1
 1 3 1 6684.44 167.594 1
 1 3 2 21688.1 514.057 1
 1 3 3 395.519 16.274 1
 1 3 4 1085.39 31.7957 1
 1 3 5 19645.5 460.906 1
 1 3 6 7.96419 3.89669 1
 1 3 7 378.695 14.0168 1
 1 3 8 2532.24 63.1836 1
 1 3 9 23.4469 2.47866 1
 1 3 10 5509.17 132.788 1
 1 3 11 856.678 20.4768 1
 1 3 12 1250.69 28.7383 1
 1 3 13 3622.86 83.0117 1
 1 3 14 1329.56 31.104 1
 1 3 15 268.787 7.45801 1
 1 3 16 427.975 10.7136 1
 1 3 17 111.341 4.05265 1
 1 3 18 46.4239 3.14104 1
 1 3 19 86.1168 3.50603 1
 1 3 20 292.746 8.23121 1
 1 3 21 229.2 12.3536 1
 1 4 -24 168.884 5.80513 1
 1 4 -23 40.8675 2.6545 1
 1 4 -22 112.68 4.20684 1
 1 4 -21 48.3523 4.18367 1
 1 4 -20 406.947 11.0447 1
 1 4 -19 1234.23 29.4662 1
 1 4 -18 192.298 5.56946 1
 1 4 -17 602.097 14.6826 1
 1 4 -16 5013.86 115.877 1
 1 4 -15 799.817 20.6784 1
 1 4 -14 3288.4 77.8064 1
 1 4 -13 227.061 8.87729 1
 1 4 -12 64.2057 3.30983 1
 1 4 -11 2434.97 57.7574 1
 1 4 -10 57.3142 4.97933 1
 1 4 -9 2252.71 57.7887 1
 1 4 -8 20570.4 482.198 1
 1 4 -7 2109.09 55.539 1
 1 4 -6 21442.3 510.04 1
 1 4 -5 38795.4 877.208 1
 1 4 -4 43.254 4.95664 1
 1 4 -3 1747.6 57.064 1
 1 4 -2 30.6111 4.84525 1
 1 4 -1 13639.8 331.125 1
 1 4 0 20969 490.63 1
 1 4 1 12423.2 309.875 1
 1 4 2 587.421 19.7941 1
 1 4 3 7368.6 178.006 1
 1 4 4 3983.59 97.693 1
 1 4 5 220.968 9.4035 1
 1 4 6 49.7172 4.71984 1
 1 4 7 3863.7 91.4553 1
 1 4 8 211.652 8.01492 1
 1 4 9 3768.88 88.2262 1
 1 4 10 7772.94 180.07 1
 1 4 11 271.052 7.77885 1
 1 4 12 515.701 12.4482 1
 1 4 13 552.005 13.4724 1
 1 4 14 289.484 7.79009 1
 1 4 15 407.508 10.3894 1
 1 4 16 134.4 4.77849 1
 1 4 17 35.2292 2.85735 1
 1 4 18 711.395 19.42 1
 1 4 19 178.473 6.9179 1
 1 4 20 23.7686 2.38735 1
 1 5 -23 37.8699 2.60805 1
 1 5 -22 131.316 4.53005 1
 1 5 -21 410.207 10.8317 1
 1 5 -20 954.658 22.8574 1
 1 5 -19 898.12 21.5996 1
 1 5 -18 520.45 12.7939 1
 1 5 -17 879.734 20.7902 1
 1 5 -16 288.882 7.41387 1
 1 5 -15 321.438 8.87883 1
 1 5 -14 701.596 18.3329 1
 1 5 -13 23.8322 2.79106 1
 1 5 -12 626.411 16.0878 1
 1 5 -11 1324.42 35.4504 1
 1 5 -10 12408.4 297.809 1
 1 5 -9 693.507 22.4583 1
 1 5 -8 1472.88 41.1919 1
 1 5 -7 14400.7 340.648 1
 1 5 -6 14829.4 359.018 1
 1 5 -5 9745.27 235.973 1
 1 5 -4 18906 454.883 1
 1 5 -3 14.9801 4.27543 1
 1 5 -2 6201.16 151.438 1
 1 5 -1 737.078 24.2229 1
 1 5 0 186.164 9.23813 1
 1 5 1 4776.75 125.887 1
 1 5 2 19.4651 4.12709 1
 1 5 3 7545.61 187.671 1
 1 5 4 17891.8 423.031 1
 1 5 5 10086.6 237.751 1
 1 5 6 3682.28 88.067 1
 1 5 7 690.169 17.7914 1
 1 5 8 165.377 5.4481 1
 1 5 9 3284.66 76.6221 1
 1 5 10 683.044 16.0569 1
 1 5 11 441.181 11.6081 1
 1 5 12 1019.25 24.0187 1
 1 5 13 232.099 6.47865 1
 1 5 14 1747.17 40.7236 1
 1 5 15 435.39 10.977 1
 1 5 16 13.3604 2.39473 1
 1 5 17 218.359 6.27968 1
 1 5 18 33.5836 2.55593 1
 1 5 19 213.502 6.40638 1
 1 6 -24 253.941 8.25141 1
 1 6 -23 782.481 20.7465 1
 1 6 -22 6.92809 2.38852 1
 1 6 -21 284.145 8.03538 1
 1 6 -20 462.788 11.9189 1
 1 6 -19 140.603 4.54443 1
 1 6 -18 7.76109 2.40009 1
 1 6 -17 1344.86 31.5865 1
 1 6 -16 439.329 11.0705 1
 1 6 -15 5337.69 123.334 1
 1 6 -14 621.131 20.8987 1
 1 6 -13 216.396 6.72389 1
 1 6 -12 4186.25 98.9121 1
 1 6 -11 619.48 17.5714 1
 1 6 -10 774.219 26.0375 1
 1 6 -9 5686.57 161.778 1
 1 6 -8 3734.72 94.9288 1
 1 6 -7 1687.82 47.7596 1
 1 6 -6 16376.1 384.751 1
 1 6 -5 5826.94 139.68 1
 1 6 -4 91.287 7.54941 1
 1 6 -3 56.2088 5.56417 1
 1 6 -2 6864.22 163.126 1
 1 6 -1 1850.42 52.3395 1
 1 6 0 12354.9 298.049 1
 1 6 1 1764.95 46.3699 1
 1 6 2 2682.23 75.713 1
 1 6 3 11816.3 287.421 1
 1 6 4 3080.31 74.2204 1
 1 6 5 630.266 17.2461 1
 1 6 6 3236.92 78.3441 1
 1 6 7 415.894 11.135 1
 1 6 8 144.711 4.98792 1
 1 6 9 2993.34 68.3699 1
 1 6 10 76.7759 3.06318 1
 1 6 11 11.5073 1.90729 1
 1 6 12 19.5002 2.32731 1
 1 6 13 828.302 21.4289 1
 1 6 14 565.211 13.9974 1
 1 6 15 999.015 24.4272 1
 1 6 16 192.83 6.06203 1
 1 6 17 503.515 13.3199 1
 1 6 18 498.143 16.5338 1
 1 7 -25 90.8402 5.39146 1
 1 7 -24 51.4856 2.56872 1
 1 7 -23 5.14594 2.08394 1
 1 7 -22 248.508 7.3014 1
 1 7 -21 340.642 8.86495 1
 1 7 -20 45.313 3.07869 1
 1 7 -19 534.515 13.3918 1
 1 7 -18 88.7531 3.64611 1
 1 7 -17 246.511 6.57949 1
 1 7 -16 946.391 22.8561 1
 1 7 -15 1784.6 41.124 1
 1 7 -14 1455.83 35.1084 1
 1 7 -13 2797.06 75.8921 1
 1 7 -12 1448.24 38.176 1
 1 7 -11 8102.61 205.966 1
 1 7 -10 295.029 9.19504 1
 1 7 -9 165.272 8.14659 1
 1 7 -8 72.8725 7.43096 1
 1 7 -7 595.293 19.6129 1
 1 7 -6 4077.55 96.5577 1
 1 7 -5 2369.34 58.0438 1
 1 7 -4 9191.05 216.916 1
 1 7 -3 16635.1 388.429 1
 1 7 -2 4098.71 98.142 1
 1 7 -1 7490.21 181.813 1
 1 7 0 4979.9 122.267 1
 1 7 1 2096.27 52.2128 1
 1 7 2 3452.14 80.9444 1
 1 7 3 373.252 10.3719 1
 1 7 4 2646.81 63.5082 1
 1 7 5 4595.53 109.742 1
 1 7 6 33.2071 3.56248 1
 1 7 7 405.864 10.3522 1
 1 7 8 4757.7 108.942 1
 1 7 9 74.1402 2.83553 1
 1 7 10 407.9 10.8371 1
 1 7 11 1028.74 24.7006 1
 1 7 12 189.694 5.6862 1
 1 7 13 1451.24 34.9037 1
 1 7 14 526.131 13.2637 1
 1 7 15 186.842 5.80338 1
 1 7 16 26.4957 2.66535 1
 1 7 17 60.5946 3.10965 1
 1 7 18 65.9468 4.82999 1
 1 8 -25 29.3561 4.98611 1
 1 8 -24 438.639 14.1931 1
 1 8 -23 6.12514 2.00204 1
 1 8 -22 249.129 6.92037 1
 1 8 -21 722.655 17.8714 1
 1 8 -20 120.769 4.49383 1
 1 8 -19 43.059 2.92157 1
 1 8 -18 486.287 12.3497 1
 1 8 -17 737.924 17.5699 1
 1 8 -16 2022.56 46.7992 1
 1 8 -15 935.918 21.812 1
 1 8 -14 174.053 4.8111 1
 1 8 -13 1260.99 34.6855 1
 1 8 -12 606.631 16.1937 1
 1 8 -11 546.679 15.1351 1
 1 8 -10 354.727 10.9301 1
 1 8 -9 2924.82 73.6166 1
 1 8 -8 127.624 6.40902 1
 1 8 -7 4273.98 106.538 1
 1 8 -6 7059.29 165.934 1
 1 8 -5 2722.55 66.2987 1
 1 8 -4 366.081 15.8638 1
 1 8 -3 5644.88 134.069 1
 1 8 -2 5406.56 130.958 1
 1 8 -1 6506.21 167.897 1
 1 8 0 1171.89 29.055 1
 1 8 1 227.314 6.35465 1
 1 8 2 976.617 26.0294 1
 1 8 3 99.132 3.46912 1
 1 8 4 97.6856 3.94198 1
 1 8 5 103.823 5.64312 1
 1 8 6 1782.19 41.3775 1
 1 8 7 990.574 23.1599 1
 1 8 8 3919.98 91.0499 1
 1 8 9 2845.69 65.7632 1
 1 8 10 771.603 20.4216 1
 1 8 11 7.65168 2.22674 1
 1 8 12 243.001 6.78155 1
 1 8 13 53.1503 3.36752 1
 1 8 14 75.0936 3.53081 1
 1 8 15 3.18291 1.98909 1
 1 8 16 117.87 4.70017 1
 1 8 17 320.986 29.7076 1
 1 9 -24 2.68275 2.49455 1
 1 9 -23 181.319 6.15804 1
 1 9 -22 742.632 18.4481 1
 1 9 -21 355.063 9.90622 1
 1 9 -20 1050.9 25.5131 1
 1 9 -19 425.328 10.7813 1
 1 9 -18 267.546 7.69757 1
 1 9 -17 5.95612 2.32697 1
 1 9 -16 260.924 6.95479 1
 1 9 -15 29.1801 2.13777 1
 1 9 -14 7.82512 1.75092 1
 1 9 -13 1006.57 23.5339 1
 1 9 -12 4008.61 99.4006 1
 1 9 -11 2609.26 62.5485 1
 1 9 -10 4009.27 95.1603 1
 1 9 -9 244.891 8.13379 1
 1 9 -8 1167.05 31.0758 1
 1 9 -7 7792.69 181.481 1
 1 9 -6 247.562 8.41321 1
 1 9 -5 2399.89 57.8358 1
 1 9 -4 3984.95 95.0106 1
 1 9 -3 63.9676 5.27454 1
 1 9 -2 3191.24 82.9829 1
 1 9 -1 4060.52 97.6365 1
 1 9 0 401.635 11.5819 1
 1 9 1 2443.19 57.6798 1
 1 9 2 267.064 8.36092 1
 1 9 3 2130.1 50.2166 1
 1 9 4 4198.76 97.2586 1
 1 9 5 108.641 3.53081 1
 1 9 6 392.901 9.97825 1
 1 9 7 1977.86 45.5962 1
 1 9 8 580.114 14.1545 1
 1 9 9 78.6303 3.48697 1
 1 9 10 319.873 8.37608 1
 1 9 11 280.524 8.0419 1
 1 9 12 300.032 8.95478 1
 1 9 13 127.393 4.49258 1
 1 9 14 332.782 9.3344 1
 1 9 15 22.4299 2.39986 1
 1 9 16 58.9259 7.16842 1
 1 10 -24 56.1772 5.35329 1
 1 10 -23 117.268 4.14973 1
 1 10 -22 257.242 7.30537 1
 1 10 -21 231.041 7.60847 1
 1 10 -20 63.9782 3.4717 1
 1 10 -19 10.8646 2.51904 1
 1 10 -18 438.159 11.7209 1
 1 10 -17 749.702 18.3544 1
 1 10 -16 482.578 11.7974 1
 1 10 -15 67.5123 2.91994 1
 1 10 -14 802.858 19.829 1
 1 10 -13 362.337 9.48843 1
 1 10 -12 1344.41 31.2912 1
 1 10 -11 1403.05 34.1155 1
 1 10 -10 3156.02 74.1383 1
 1 10 -9 1495.23 36.7781 1
 1 10 -8 2727.04 66.3677 1
 1 10 -7 1472.43 35.1886 1
 1 10 -6 1095.1 30.1048 1
 1 10 -5 168.557 5.65556 1
 1 10 -4 503.874 12.7384 1
 1 10 -3 1446.1 34.5755 1
 1 10 -2 2268.76 53.7416 1
 1 10 -1 1821.84 44.087 1
 1 10 0 2660.21 62.2426 1
 1 10 1 4709.71 110.482 1
 1 10 2 1672.14 39.3847 1
 1 10 3 1677.31 38.905 1
 1 10 4 42.7501 2.26361 1
 1 10 5 145.529 4.37934 1
 1 10 7 475.644 11.7541 1
 1 10 8 463.93 11.8479 1
 1 10 9 656.682 16.0821 1
 1 10 10 106.487 4.09601 1
 1 10 11 43.1187 2.8874 1
 1 10 12 600.834 15.4985 1
 1 10 13 353.707 9.631 1
 1 10 14 6.98577 2.01909 1
 1 10 15 152.713 5.75254 1
 1 11 -23 72.3643 3.69248 1
 1 11 -22 80.3066 3.66486 1
 1 11 -21 93.9834 4.26418 1
 1 11 -20 263.766 7.79971 1
 1 11 -19 727.499 17.7423 1
 1 11 -18 53.2775 2.90873 1
 1 11 -17 1090.35 25.8469 1
 1 11 -16 981.29 23.1753 1
 1 11 -15 9.89717 2.30007 1
 1 11 -14 939.777 22.5372 1
 1 11 -13 831.339 19.5969 1
 1 11 -12 904.177 21.1586 1
 1 11 -11 1656.89 37.997 1
 1 11 -10 10.6749 1.90688 1
 1 11 -9 69.6567 3.89565 1
 1 11 -8 3981.44 93.1102 1
 1 11 -7 20.8382 2.37092 1
 1 11 -6 1537.9 38.756 1
 1 11 -5 1820.04 43.0013 1
 1 11 -4 692.031 17.0089 1
 1 11 -3 1574.09 37.8508 1
 1 11 -2 1971.22 46.6552 1
 1 11 -1 466.878 11.9835 1
 1 11 0 693.866 16.8842 1
 1 11 1 233.293 6.36165 1
 1 11 2 1898.13 44.3966 1
 1 11 3 1923.42 44.7366 1
 1 11 4 136.604 4.19521 1
 1 11 5 136.494 4.24438 1
 1 11 6 23.5593 2.50147 1
 1 11 7 493.027 12.3515 1
 1 11 8 7.63564 2.66709 1
 1 11 9 68.3954 3.42725 1
 1 11 10 483.213 12.1361 1
 1 11 11 645.728 16.199 1
 1 11 12 390.482 10.0983 1
 1 11 13 630.544 17.7875 1
 1 11 14 30.7421 6.1368 1
 1 12 -24 44.2873 6.20867 1
 1 12 -23 73.9706 3.58875 1
 1 12 -22 72.592 3.95806 1
 1 12 -21 158.146 6.33197 1
 1 12 -20 12.7994 2.76974 1
 1 12 -19 263.493 7.18299 1
 1 12 -18 1238.63 29.6692 1
 1 12 -17 1219.64 28.9354 1
 1 12 -16 228.565 6.28527 1
 1 12 -15 992.672 23.4569 1
 1 12 -14 68.8856 2.89689 1
 1 12 -13 15.3002 2.12438 1
 1 12 -12 82.3784 3.0968 1
 1 12 -11 62.7591 3.35259 1
 1 12 -10 179.4 4.99663 1
 1 12 -9 1313.63 30.5817 1
 1 12 -8 1943.71 44.4498 1
 1 12 -7 3325.76 76.0822 1
 1 12 -6 2294.35 52.3296 1
 1 12 -5 66.8131 4.30584 1
 1 12 -4 1055.3 24.9795 1
 1 12 -3 1215.3 27.8154 1
 1 12 -2 432.177 10.2577 1
 1 12 -1 11.9753 1.76967 1
 1 12 0 1033.22 23.9397 1
 1 12 1 276.437 7.14489 1
 1 12 2 342.176 8.79959 1
 1 12 3 571.832 16.1849 1
 1 12 4 266.184 7.21876 1
 1 12 5 92.7126 3.78632 1
 1 12 6 1115.51 26.3047 1
 1 12 7 387.496 9.89028 1
 1 12 8 599.928 15.1608 1
 1 12 9 473.337 12.1203 1
 1 12 10 46.7466 3.03533 1
 1 12 11 266.762 7.40407 1
 1 12 12 233.562 7.05805 1
 1 13 -23 200.002 9.39726 1
 1 13 -22 79.818 3.76954 1
 1 13 -21 182.712 5.91423 1
 1 13 -20 320.275 9.10296 1
 1 13 -19 15.3044 2.61864 1
 1 13 -18 208.009 7.08328 1
 1 13 -17 330.44 8.76284 1
 1 13 -16 14.8585 2.4515 1
 1 13 -15 353.198 9.3885 1
 1 13 -14 169.674 4.9541 1
 1 13 -13 1257.23 29.2613 1
 1 13 -12 980.471 23.0292 1
 1 13 -11 55.0962 2.63002 1
 1 13 -10 207.624 5.87047 1
 1 13 -9 1315.98 30.3632 1
 1 13 -8 263.56 6.78461 1
 1 13 -7 1500.98 34.5092 1
 1 13 -6 773.03 18.048 1
 1 13 -5 1182.17 27.2365 1
 1 13 -4 1068.58 24.5723 1
 1 13 -3 210.426 6.15019 1
 1 13 -2 369.327 8.97579 1
 1 13 -1 4.48705 1.8963 1
 1 13 0 87.3974 3.27486 1
 1 13 1 367.378 9.44586 1
 1 13 2 1552.48 36.1677 1
 1 13 3 622.628 15.8292 1
 1 13 4 922.442 22.4683 1
 1 13 5 509.874 12.9247 1
 1 13 6 918.365 22.1831 1
 1 13 7 116.793 4.32943 1
 1 13 8 35.0806 2.84517 1
 1 13 9 5.86094 2.13143 1
 1 13 10 45.6051 2.71293 1
 1 13 11 71.7534 4.04781 1
 1 14 -23 64.6867 6.79693 1
 1 14 -22 129.924 5.40164 1
 1 14 -20 3.16376 2.49865 1
 1 14 -19 106.67 4.30566 1
 1 14 -18 273.621 7.76503 1
 1 14 -17 45.0826 3.03153 1
 1 14 -16 491.66 13.266 1
 1 14 -15 572.764 14.0626 1
 1 14 -14 418.347 10.5705 1
 1 14 -13 702.664 16.699 1
 1 14 -12 567.75 13.8316 1
 1 14 -11 386.601 9.69936 1
 1 14 -10 185.754 5.50952 1
 1 14 -9 529.378 13.5197 1
 1 14 -8 305.603 7.87407 1
 1 14 -7 509.822 12.2845 1
 1 14 -6 11.2258 2.13104 1
 1 14 -5 43.6786 2.43118 1
 1 14 -4 779.16 18.3726 1
 1 14 -3 1351.39 31.2639 1
 1 14 -2 49.7551 2.66389 1
 1 14 -1 1153.38 26.8709 1
 1 14 0 756.279 18.4336 1
 1 14 1 161.682 6.27908 1
 1 14 2 587.841 14.2123 1
 1 14 3 90.3563 3.85636 1
 1 14 4 30.5218 2.74378 1
 1 14 5 320.948 8.74068 1
 1 14 6 163.27 5.18109 1
 1 14 7 317.515 9.42426 1
 1 14 8 322.695 11.5999 1
 1 14 9 17.9238 2.00648 1
 1 14 10 61.9896 4.76903 1
 1 15 -22 113.081 5.812 1
 1 15 -21 90.3903 3.74558 1
 1 15 -20 64.2027 3.44286 1
 1 15 -19 114.503 4.58165 1
 1 15 -18 107.082 4.8524 1
 1 15 -17 106.685 4.33603 1
 1 15 -16 271.649 8.47565 1
 1 15 -15 39.6588 2.86983 1
 1 15 -14 1197.96 29.7693 1
 1 15 -13 1031.58 24.5898 1
 1 15 -12 133.286 4.51441 1
 1 15 -11 185.611 5.45343 1
 1 15 -10 162.481 4.88883 1
 1 15 -9 8.87858 2.46631 1
 1 15 -8 108.713 4.12294 1
 1 15 -7 53.1006 3.0086 1
 1 15 -6 236.403 7.76452 1
 1 15 -5 1073.04 25.1242 1
 1 15 -4 605.947 14.6536 1
 1 15 -3 1234.47 28.829 1
 1 15 -2 678.654 16.1768 1
 1 15 -1 143.186 4.4584 1
 1 15 0 28.4826 2.74971 1
 1 15 1 587.469 14.7286 1
 1 15 2 95.5879 3.54883 1
 1 15 3 10.8513 2.2189 1
 1 15 4 55.6143 2.69014 1
 1 15 5 181.919 5.36124 1
 1 15 6 71.4433 3.14859 1
 1 15 7 136.027 5.12847 1
 1 15 8 44.4958 3.45092 1
 1 16 -21 33.6063 4.56722 1
 1 16 -20 134.579 5.12564 1
 1 16 -19 270.008 9.86541 1
 1 16 -18 153.636 5.53767 1
 1 16 -17 81.5358 4.31197 1
 1 16 -16 124.811 5.73631 1
 1 16 -15 58.0429 3.29947 1
 1 16 -14 39.0804 2.83767 1
 1 16 -13 93.9091 3.62032 1
 1 16 -12 242.617 8.14376 1
 1 16 -11 91.9071 3.71496 1
 1 16 -10 569.753 16.3618 1
 1 16 -9 439.869 11.3961 1
 1 16 -8 742.596 18.2789 1
 1 16 -7 175.768 5.64019 1
 1 16 -6 13.8663 2.98669 1
 1 16 -5 294.938 8.18793 1
 1 16 -4 544.437 14.4073 1
 1 16 -3 76.8257 3.49731 1
 1 16 -2 379.416 10.5396 1
 1 16 -1 323.513 8.6883 1
 1 16 0 163.992 4.8469 1
 1 16 1 250.081 7.77978 1
 1 16 3 48.4831 2.49532 1
 1 16 4 18.0268 2.07743 1
 1 16 5 43.1738 3.37579 1
 1 16 6 279.274 9.49542 1
 1 17 -19 60.3419 3.819 1
 1 17 -18 49.3729 2.85606 1
 1 17 -17 53.8011 3.77239 1
 1 17 -16 17.3316 2.66947 1
 1 17 -15 88.4253 4.36417 1
 1 17 -14 335.652 9.43055 1
 1 17 -13 96.709 4.31973 1
 1 17 -12 212.356 6.8839 1
 1 17 -11 394.434 12.2455 1
 1 17 -10 371.386 10.3159 1
 1 17 -9 307.612 9.43259 1
 1 17 -8 294.791 9.04752 1
 1 17 -7 85.6895 4.44495 1
 1 17 -6 225.073 6.95445 1
 1 17 -5 58.9132 3.93215 1
 1 17 -4 84.1336 4.20676 1
 1 17 -3 80.1951 3.99585 1
 1 17 -2 55.9543 3.43701 1
 1 17 0 334.762 9.60976 1
 1 17 1 405.43 14.3502 1
 1 17 2 126.331 7.08332 1
 1 17 3 123.162 6.5097 1
 1 17 4 148.377 6.37861 1
 1 18 -18 51.8106 4.09893 1
 1 18 -17 123.634 4.72966 1
 1 18 -16 96.5077 4.0168 1
 1 18 -15 92.1102 4.02562 1
 1 18 -14 66.2401 3.62513 1
 1 18 -13 111.315 4.04928 1
 1 18 -12 84.4885 3.56935 1
 1 18 -11 155.346 5.76248 1
 1 18 -10 159.895 5.64929 1
 1 18 -9 499.568 15.5838 1
 1 18 -8 129.271 5.02201 1
 1 18 -7 4.10771 2.82409 1
 1 18 -6 96.4523 4.06984 1
 1 18 -5 39.4311 2.953 1
 1 18 -4 37.8045 2.86422 1
 1 18 -3 93.6005 3.96561 1
 1 18 -2 83.639 4.05779 1
 1 18 -1 246.523 10.2635 1
 1 18 0 337.671 10.261 1
 1 18 1 45.7338 3.36584 1
 1 18 2 161.908 7.49952 1
 1 19 -16 77.1663 6.93904 1
 1 19 -15 194.52 8.74088 1
 1 19 -14 75.1985 3.45022 1
 1 19 -13 33.6865 2.73804 1
 1 19 -12 18.6194 2.49245 1
 1 19 -11 38.7348 2.81693 1
 1 19 -10 16.8109 2.54134 1
 1 19 -9 52.7977 3.30184 1
 1 19 -8 66.0896 3.76446 1
 1 19 -7 186.51 8.01458 1
 1 19 -6 149.301 8.5134 1
 1 19 -5 190.355 7.14506 1
 1 19 -4 160.736 5.5334 1
 1 19 -3 75.2199 3.84881 1
 1 19 -2 6.64433 2.29943 1
 1 19 -1 20.3026 4.17013 1
 1 20 -11 12.0222 4.77882 1
 1 20 -10 142.122 22.4332 1
 1 20 -9 101.029 4.55572 1
 1 20 -8 28.1946 4.06569 1
 1 20 -7 133.255 17.2237 1
 2 -20 5 24.0234 3.85114 1
 2 -20 6 49.2839 3.17412 1
 2 -20 7 133.022 4.7014 1
 2 -20 8 115.994 9.01831 1
 2 -20 9 26.7426 3.1438 1
 2 -20 10 23.3951 3.29092 1
 2 -19 1 40.2153 2.7401 1
 2 -19 2 86.9858 3.96091 1
 2 -19 3 25.1299 2.50184 1
 2 -19 4 52.6994 2.99364 1
 2 -19 5 67.8604 3.56568 1
 2 -19 6 156.824 5.58426 1
 2 -19 7 171.731 7.46782 1
 2 -19 8 124.794 5.73887 1
 2 -19 9 138.009 5.00231 1
 2 -19 10 165.821 5.63069 1
 2 -19 11 10.6551 2.17859 1
 2 -19 12 67.7639 3.14622 1
 2 -19 13 29.6384 3.1958 1
 2 -18 -3 128.28 4.90169 1
 2 -18 -2 65.3132 3.87556 1
 2 -18 -1 108.515 3.71121 1
 2 -18 0 139.532 4.94816 1
 2 -18 1 109.708 4.64441 1
 2 -18 2 41.0763 2.73382 1
 2 -18 3 163.062 5.49465 1
 2 -18 4 71.886 3.60079 1
 2 -18 5 51.4173 3.41999 1
 2 -18 6 206.099 6.715 1
 2 -18 7 348.021 9.57826 1
 2 -18 8 128.665 4.24167 1
 2 -18 9 41.0702 2.79086 1
 2 -18 10 81.5738 3.37337 1
 2 -18 11 55.0377 2.77277 1
 2 -18 12 73.4012 4.09146 1
 2 -18 13 21.281 2.36185 1
 2 -18 14 51.8184 3.73344 1
 2 -18 15 101.028 4.70173 1
 2 -18 16 78.1569 4.62206 1
 2 -17 -6 37.3257 2.85022 1
 2 -17 -5 12.6496 1.99956 1
 2 -17 -4 19.2675 1.90011 1
 2 -17 -3 165.602 4.96662 1
 2 -17 -2 128.447 4.10965 1
 2 -17 -1 54.207 2.89116 1
 2 -17 0 323.648 9.01653 1
 2 -17 1 599.169 15.1781 1
 2 -17 2 295.048 9.32075 1
 2 -17 3 303.964 8.39202 1
 2 -17 4 5.68932 3.02947 1
 2 -17 5 76.6259 3.67806 1
 2 -17 6 64.0623 3.13448 1
 2 -17 7 4.14212 2.26292 1
 2 -17 8 133.661 4.54251 1
 2 -17 9 360.776 9.44217 1
 2 -17 10 80.2846 3.5645 1
 2 -17 11 498.797 15.9274 1
 2 -17 12 374.01 10.1978 1
 2 -17 13 67.0164 3.67594 1
 2 -17 14 65.9785 3.28513 1
 2 -17 15 24.9412 2.67758 1
 2 -17 16 83.7776 4.12888 1
 2 -17 17 85.4598 5.95843 1
 2 -17 18 26.7269 8.84443 1
 2 -16 -8 122.811 4.11229 1
 2 -16 -7 21.1173 1.90575 1
 2 -16 -6 38.7776 2.491 1
 2 -16 -5 61.6329 3.17571 1
 2 -16 -4 295.931 8.0511 1
 2 -16 -3 133.379 4.707 1
 2 -16 -2 225.969 6.6225 1
 2 -16 -1 260.371 7.45606 1
 2 -16 0 257.469 7.30603 1
 2 -16 1 154.581 5.36833 1
 2 -16 2 246.404 7.60664 1
 2 -16 3 168.607 5.34973 1
 2 -16 4 19.0238 2.56561 1
 2 -16 5 125.977 4.43197 1
 2 -16 6 327.56 8.67318 1
 2 -16 7 335.794 8.78255 1
 2 -16 8 55.7038 3.13826 1
 2 -16 9 190.692 5.88594 1
 2 -16 10 319.222 9.808 1
 2 -16 11 577.777 15.6418 1
 2 -16 12 195.117 6.0177 1
 2 -16 13 237.429 6.76034 1
 2 -16 14 217.346 6.54259 1
 2 -16 15 84.3184 3.66884 1
 2 -16 16 15.3736 3.13407 1
 2 -16 17 43.667 3.36183 1
 2 -16 18 5.9239 2.56097 1
 2 -16 19 5.78025 2.87175 1
 2 -15 -10 43.3615 3.92142 1
 2 -15 -9 158.058 5.84611 1
 2 -15 -8 158.012 5.38615 1
 2 -15 -7 466.601 13.1777 1
 2 -15 -6 440.204 14.6577 1
 2 -15 -5 38.4401 2.90941 1
 2 -15 -4 534.656 16.5613 1
 2 -15 -3 85.7554 4.00003 1
 2 -15 -2 36.0918 2.81318 1
 2 -15 -1 28.7903 2.90296 1
 2 -15 0 194.344 5.96478 1
 2 -15 1 289.64 8.36542 1
 2 -15 2 1178.53 27.9324 1
 2 -15 3 73.1378 3.7749 1
 2 -15 4 686.597 18.4486 1
 2 -15 5 847.034 20.5498 1
 2 -15 6 55.6895 3.27575 1
 2 -15 7 313.373 9.78851 1
 2 -15 8 400.099 10.9577 1
 2 -15 9 65.167 3.61311 1
 2 -15 10 355.746 10.0262 1
 2 -15 11 523.42 13.3894 1
 2 -15 12 155.058 5.15189 1
 2 -15 13 122.373 4.06641 1
 2 -15 14 15.3484 2.44176 1
 2 -15 15 223.348 6.67312 1
 2 -15 16 162.91 6.34878 1
 2 -15 17 87.0067 4.42121 1
 2 -15 18 44.3167 4.09335 1
 2 -15 19 155.548 6.43469 1
 2 -15 20 97.1609 5.62637 1
 2 -14 -11 87.4565 4.44538 1
 2 -14 -10 141.28 5.56576 1
 2 -14 -9 372.794 10.0159 1
 2 -14 -8 166.102 5.39607 1
 2 -14 -7 43.3734 3.12947 1
 2 -14 -6 54.5018 3.79335 1
 2 -14 -5 571.763 14.7668 1
 2 -14 -4 201.608 6.29155 1
 2 -14 -3 112.492 4.39201 1
 2 -14 -2 327.445 9.12388 1
 2 -14 -1 86.612 3.97548 1
 2 -14 0 116.649 4.28568 1
 2 -14 1 405.003 10.5275 1
 2 -14 2 696.78 16.8365 1
 2 -14 3 304.948 8.96152 1
 2 -14 4 1074.16 26.8322 1
 2 -14 5 1062.69 25.8093 1
 2 -14 6 1555.08 36.7967 1
 2 -14 7 226.869 6.60961 1
 2 -14 8 14.4908 2.43914 1
 2 -14 9 5.2966 2.44608 1
 2 -14 10 262.01 7.66933 1
 2 -14 11 17.4638 2.52231 1
 2 -14 12 103.615 3.7498 1
 2 -14 13 749.319 18.0522 1
 2 -14 14 516.914 12.9047 1
 2 -14 15 400.295 11.6055 1
 2 -14 16 560.911 14.4037 1
 2 -14 17 127.428 4.75363 1
 2 -14 18 13.5958 3.4306 1
 2 -14 19 85.3159 3.86513 1
 2 -14 20 16.8854 2.3734 1
 2 -14 21 108.565 4.74473 1
 2 -13 -13 184.803 25.3799 1
 2 -13 -12 12.5208 3.07059 1
 2 -13 -11 43.9197 3.25583 1
 2 -13 -10 109.217 4.74189 1
 2 -13 -9 5.37614 3.06976 1
 2 -13 -8 155.719 6.08238 1
 2 -13 -7 471.449 12.9483 1
 2 -13 -6 11.4536 3.09652 1
 2 -13 -5 1324.32 32.5031 1
 2 -13 -4 715.628 17.7728 1
 2 -13 -3 228.903 6.50322 1
 2 -13 -2 274.779 8.0714 1
 2 -13 -1 298.868 8.78847 1
 2 -13 0 907.844 21.7525 1
 2 -13 1 1451.28 33.9579 1
 2 -13 2 44.4026 2.91655 1
 2 -13 3 613.448 16.2642 1
 2 -13 4 798.974 19.2754 1
 2 -13 5 116.085 4.09942 1
 2 -13 6 644.562 16.3244 1
 2 -13 7 253.558 6.99913 1
 2 -13 8 436.792 10.877 1
 2 -13 9 299.614 7.80435 1
 2 -13 10 661.736 17.0713 1
 2 -13 11 634.859 15.3262 1
 2 -13 12 338.198 8.52497 1
 2 -13 13 28.0942 2.33846 1
 2 -13 14 626.227 15.5101 1
 2 -13 15 556.469 13.933 1
 2 -13 16 376.158 10.2361 1
 2 -13 17 117.684 4.5237 1
 2 -13 18 159.682 5.72852 1
 2 -13 19 122.447 4.66186 1
 2 -13 20 10.6086 2.4396 1
 2 -13 21 12.3998 2.5079 1
 2 -13 22 12.2872 3.19244 1
 2 -12 -14 264.678 10.508 1
 2 -12 -13 35.7546 2.90862 1
 2 -12 -12 121.54 9.42629 1
 2 -12 -11 158.873 5.42801 1
 2 -12 -10 219.246 6.69504 1
 2 -12 -9 262.102 7.48968 1
 2 -12 -8 9.65062 2.77835 1
 2 -12 -7 25.5477 2.7547 1
 2 -12 -6 683.03 17.4811 1
 2 -12 -5 1287.31 31.2966 1
 2 -12 -4 554.377 13.9564 1
 2 -12 -3 2505.64 58.1898 1
 2 -12 -2 1172.92 27.5695 1
 2 -12 -1 562.197 14.286 1
 2 -12 0 261.718 7.35398 1
 2 -12 1 452.701 12.2001 1
 2 -12 2 122.251 5.79613 1
 2 -12 3 39.8958 3.31182 1
 2 -12 4 365.477 9.71913 1
 2 -12 5 1780.09 42.2247 1
 2 -12 6 1900.42 44.0265 1
 2 -12 7 1077.77 25.1968 1
 2 -12 8 352.277 9.01027 1
 2 -12 9 2094.44 48.4393 1
 2 -12 10 779.483 18.9274 1
 2 -12 11 12.245 2.0156 1
 2 -12 12 872.842 20.5129 1
 2 -12 13 173.239 5.2014 1
 2 -12 14 109.589 4.52628 1
 2 -12 15 523.877 13.0344 1
 2 -12 16 173.965 5.61061 1
 2 -12 17 23.6985 3.12173 1
 2 -12 18 221.894 6.86669 1
 2 -12 19 40.5434 3.12557 1
 2 -12 20 374.636 11.2431 1
 2 -12 21 170.648 5.96656 1
 2 -12 22 14.8877 2.36394 1
 2 -11 -15 103.141 4.92821 1
 2 -11 -14 288.381 12.9102 1
 2 -11 -13 3.33673 2.84573 1
 2 -11 -12 254.861 8.62553 1
 2 -11 -11 251.384 7.26007 1
 2 -11 -10 185.385 5.46053 1
 2 -11 -9 743.455 18.8214 1
 2 -11 -8 724.903 18.4934 1
 2 -11 -7 57.1406 2.90713 1
 2 -11 -6 1360.9 31.8038 1
 2 -11 -5 331.353 8.59189 1
 2 -11 -4 865.055 20.8449 1
 2 -11 -3 152.557 4.8755 1
 2 -11 -2 18.3617 2.23983 1
 2 -11 -1 2556.49 60.3594 1
 2 -11 0 1810.08 44.4468 1
 2 -11 1 180.125 14.5732 1
 2 -11 2 848.36 29.3094 1
 2 -11 3 796.764 22.0643 1
 2 -11 4 148.865 6.49875 1
 2 -11 5 1718.95 42.9545 1
 2 -11 6 431.334 12.5496 1
 2 -11 7 1936.67 48.7766 1
 2 -11 8 1322.57 35.4422 1
 2 -11 9 1775.61 41.4652 1
 2 -11 10 1429.4 33.1004 1
 2 -11 11 705.839 16.7606 1
 2 -11 12 64.2948 2.96322 1
 2 -11 13 7.35079 2.11839 1
 2 -11 14 308.425 7.96013 1
 2 -11 15 244.962 7.71757 1
 2 -11 16 110.198 4.51 1
 2 -11 17 596.912 15.3336 1
 2 -11 18 829.265 21.7708 1
 2 -11 19 293.425 9.37365 1
 2 -11 20 337.487 10.4842 1
 2 -11 21 39.4183 2.975 1
 2 -11 22 25.6889 3.19464 1
 2 -10 -16 7.65578 2.88109 1
 2 -10 -15 237.469 10.2457 1
 2 -10 -14 58.6915 3.23386 1
 2 -10 -13 119.684 4.42576 1
 2 -10 -12 636.174 17.1103 1
 2 -10 -11 945.496 22.9615 1
 2 -10 -10 2086.85 49.4201 1
 2 -10 -9 579.685 14.4148 1
 2 -10 -8 16.2029 2.65214 1
 2 -10 -7 35.8374 2.53981 1
 2 -10 -6 594.592 14.2076 1
 2 -10 -5 7.68549 2.14764 1
 2 -10 -4 375.272 9.51776 1
 2 -10 -3 785.898 22.1272 1
 2 -10 -2 1605.96 39.4222 1
 2 -10 -1 670.391 20.2485 1
 2 -10 0 5258.25 128.34 1
 2 -10 1 1301.06 46.8771 1
 2 -10 2 456.008 34.4002 1
 2 -10 3 1984.46 53.1605 1
 2 -10 4 1641.56 46.1822 1
 2 -10 5 2408.95 63.6776 1
 2 -10 6 675.98 18.1552 1
 2 -10 7 44.9 4.13257 1
 2 -10 8 1002.88 27.6066 1
 2 -10 9 1544.14 38.8152 1
 2 -10 10 10.7635 2.31614 1
 2 -10 11 1828.09 42.4584 1
 2 -10 12 463.575 11.2431 1
 2 -10 13 815.677 19.0902 1
 2 -10 14 955.391 22.3629 1
 2 -10 15 423.384 10.7318 1
 2 -10 16 228.428 6.67125 1
 2 -10 17 143.497 4.91109 1
 2 -10 18 29.8805 3.05843 1
 2 -10 19 707.701 17.9667 1
 2 -10 20 258.21 10.3779 1
 2 -10 21 34.2745 3.04765 1
 2 -10 22 110.451 5.17661 1
 2 -10 23 33.3298 3.90232 1
 2 -9 -17 72.0267 5.50106 1
 2 -9 -16 566.976 17.4779 1
 2 -9 -15 653.971 16.0491 1
 2 -9 -14 4.03893 2.36831 1
 2 -9 -13 733.29 17.9493 1
 2 -9 -12 18.0207 2.60429 1
 2 -9 -11 88.8744 4.22964 1
 2 -9 -10 1355.77 32.3353 1
 2 -9 -9 325.408 8.98959 1
 2 -9 -8 342.998 8.82435 1
 2 -9 -7 1612.57 37.8212 1
 2 -9 -6 166.414 5.32303 1
 2 -9 -5 1548.24 39.1908 1
 2 -9 -4 483.755 13.8902 1
 2 -9 -3 716.643 19.0753 1
 2 -9 -2 3603.21 91.7622 1
 2 -9 -1 4875.39 147.552 1
 2 -9 0 3461.12 87.9893 1
 2 -9 1 2985.19 82.2421 1
 2 -9 2 5194.57 126.566 1
 2 -9 3 497.557 16.8039 1
 2 -9 4 913.063 29.6185 1
 2 -9 5 50.3105 4.46735 1
 2 -9 6 20.9429 3.72998 1
 2 -9 7 40.5174 4.36157 1
 2 -9 8 1608.84 41.2288 1
 2 -9 9 2007.87 48.9759 1
 2 -9 10 4044.61 95.0871 1
 2 -9 11 1807.91 42.8928 1
 2 -9 12 96.7159 3.05372 1
 2 -9 13 1994.22 45.6262 1
 2 -9 14 1022.86 23.8391 1
 2 -9 15 31.0254 2.4984 1
 2 -9 16 92.4601 3.45643 1
 2 -9 17 434.855 10.912 1
 2 -9 18 29.1667 2.65119 1
 2 -9 19 305.243 8.27059 1
 2 -9 20 55.6665 2.98285 1
 2 -9 21 51.3879 3.00513 1
 2 -9 22 99.0134 4.95095 1
 2 -9 23 118.443 5.93908 1
 2 -8 -18 189.693 6.63038 1
 2 -8 -17 111.129 4.42091 1
 2 -8 -16 268.074 7.35904 1
 2 -8 -15 262.453 7.77229 1
 2 -8 -14 45.1703 2.93771 1
 2 -8 -13 5.70354 2.57624 1
 2 -8 -12 119.058 4.27113 1
 2 -8 -11 1653.92 40.1576 1
 2 -8 -10 161.586 5.16676 1
 2 -8 -9 581.333 14.4389 1
 2 -8 -8 129.44 4.49358 1
 2 -8 -7 2415.97 62.8812 1
 2 -8 -6 2711.18 66.8135 1
 2 -8 -5 1632.88 42.3718 1
 2 -8 -4 2164.41 54.1225 1
 2 -8 -3 2789.68 76.0162 1
 2 -8 -2 98.91 7.39897 1
 2 -8 -1 2606.91 70.8754 1
 2 -8 0 872.109 25.2526 1
 2 -8 1 73.7066 8.64049 1
 2 -8 2 1289.8 37.6381 1
 2 -8 3 1456.69 46.2674 1
 2 -8 4 12191.2 291.184 1
 2 -8 5 2280.8 61.0202 1
 2 -8 6 325.903 11.3036 1
 2 -8 7 2270.3 57.2261 1
 2 -8 8 1463.48 36.8767 1
 2 -8 9 308.179 9.98057 1
 2 -8 10 2821.18 67.5723 1
 2 -8 11 138.534 5.57666 1
 2 -8 12 3024.63 69.2855 1
 2 -8 13 1464.46 33.7842 1
 2 -8 14 251.962 6.71876 1
 2 -8 15 992.907 23.39 1
 2 -8 16 8.16641 2.33351 1
 2 -8 17 82.2204 3.34387 1
 2 -8 18 513.677 13.295 1
 2 -8 19 307.884 8.70238 1
 2 -8 20 120.425 4.22022 1
 2 -8 21 434.648 11.7233 1
 2 -8 22 192.097 6.15596 1
 2 -8 23 303.768 16.3935 1
 2 -7 -19 22.7397 2.93069 1
 2 -7 -18 5.27209 2.00825 1
 2 -7 -17 801.933 23.2638 1
 2 -7 -16 1019.63 28.3436 1
 2 -7 -15 4.98595 2.87978 1
 2 -7 -14 928.398 22.1876 1
 2 -7 -13 11.8989 2.37201 1
 2 -7 -12 15.8462 2.30294 1
 2 -7 -11 1055.06 25.5716 1
 2 -7 -10 374.468 9.67885 1
 2 -7 -9 1144.95 28.4074 1
 2 -7 -8 2623.15 65.8233 1
 2 -7 -7 3765.99 95.0182 1
 2 -7 -6 4574.28 115.965 1
 2 -7 -5 4388.76 108.11 1
 2 -7 -4 300.414 14.0119 1
 2 -7 -3 73.3923 7.59154 1
 2 -7 -2 1531.59 42.815 1
 2 -7 -1 2560.63 67.0805 1
 2 -7 0 194.671 22.6693 1
 2 -7 1 6392.61 154.441 1
 2 -7 2 4405.52 109.195 1
 2 -7 3 4866.47 119.788 1
 2 -7 4 9417.83 226.857 1
 2 -7 5 3964.22 101.493 1
 2 -7 6 1816.24 54.1719 1
 2 -7 7 2493.53 70.4572 1
 2 -7 8 1985.56 49.3075 1
 2 -7 9 1722.38 44.6346 1
 2 -7 10 1135.14 27.6872 1
 2 -7 11 493.578 13.3885 1
 2 -7 12 491.61 14.0107 1
 2 -7 13 1217.41 28.1609 1
 2 -7 14 773.066 18.2221 1
 2 -7 15 233.113 6.62269 1
 2 -7 16 1605.65 37.6995 1
 2 -7 17 657.336 17.1159 1
 2 -7 18 589.503 14.3593 1
 2 -7 19 237.533 6.40088 1
 2 -7 20 48.0802 2.73474 1
 2 -7 21 34.5956 2.96712 1
 2 -7 22 59.2445 3.26471 1
 2 -7 23 94.2568 6.91886 1
 2 -6 -20 118.762 6.46729 1
 2 -6 -19 5.33049 2.08264 1
 2 -6 -18 189.688 8.79147 1
 2 -6 -17 8.70667 2.39228 1
 2 -6 -16 446.98 12.3813 1
 2 -6 -15 823.446 20.4795 1
 2 -6 -14 156.65 4.71107 1
 2 -6 -13 518.579 12.8212 1
 2 -6 -12 4360.63 101.295 1
 2 -6 -11 975.923 22.9581 1
 2 -6 -10 793.325 18.8753 1
 2 -6 -9 61.5088 3.44867 1
 2 -6 -8 662.937 20.2511 1
 2 -6 -7 860.391 29.1754 1
 2 -6 -6 1111.81 34.3298 1
 2 -6 -5 4417.03 112.195 1
 2 -6 -4 2145.54 58.6695 1
 2 -6 -3 5495.18 137.492 1
 2 -6 -2 5588.36 137.9 1
 2 -6 -1 1202.24 33.1986 1
 2 -6 0 3576.44 120.835 1
 2 -6 1 461.97 15.3535 1
 2 -6 2 41.6016 4.84701 1
 2 -6 3 45612.1 1104.13 1
 2 -6 4 4783.23 121.343 1
 2 -6 5 2363.12 60.4645 1
 2 -6 6 7851.86 188.644 1
 2 -6 7 260.02 15.1738 1
 2 -6 8 415.83 13.5019 1
 2 -6 9 1179.32 28.4212 1
 2 -6 10 755.614 18.8393 1
 2 -6 11 1662.38 39.7881 1
 2 -6 12 2146.71 49.605 1
 2 -6 13 676.748 15.8991 1
 2 -6 14 4422.28 101.428 1
 2 -6 15 741.278 18.1478 1
 2 -6 16 142.231 4.7027 1
 2 -6 17 458.257 11.1837 1
 2 -6 18 858.814 20.6212 1
 2 -6 19 49.6561 2.80223 1
 2 -6 20 31.5341 2.58843 1
 2 -6 21 61.1815 2.98419 1
 2 -6 22 144.618 4.94191 1
 2 -6 23 26.5779 2.85628 1
 2 -5 -21 187.01 10.9548 1
 2 -5 -20 11.3932 2.14872 1
 2 -5 -19 59.5542 2.94561 1
 2 -5 -18 300.308 9.1493 1
 2 -5 -17 1150.02 28.2118 1
 2 -5 -16 607.098 14.9253 1
 2 -5 -15 1127.73 27.2341 1
 2 -5 -14 1132.03 27.3964 1
 2 -5 -13 453.717 11.1844 1
 2 -5 -12 810.577 20.1784 1
 2 -5 -11 412.348 10.4448 1
 2 -5 -10 676.895 17.7167 1
 2 -5 -9 84.3866 4.64062 1
 2 -5 -8 1458.06 37.311 1
 2 -5 -7 1369.74 44.3481 1
 2 -5 -6 5236.73 134.159 1
 2 -5 -5 989.193 32.8267 1
 2 -5 -4 1458.08 43.8913 1
 2 -5 -3 10478.5 275.71 1
 2 -5 -2 26557.1 644.665 1
 2 -5 -1 6691.92 171.453 1
 2 -5 0 7063.25 173.171 1
 2 -5 1 5097.94 132.233 1
 2 -5 2 1096.69 36.716 1
 2 -5 3 734.799 57.0956 1
 2 -5 4 259.711 10.776 1
 2 -5 5 2461.7 62.5545 1
 2 -5 6 246.431 13.9185 1
 2 -5 7 9050.92 240.488 1
 2 -5 8 9142.05 220.711 1
 2 -5 9 5991.67 139.131 1
 2 -5 10 387.704 11.1154 1
 2 -5 11 735.573 18.4564 1
 2 -5 12 817.747 19.5367 1
 2 -5 13 1352.46 31.1262 1
 2 -5 14 89.0763 3.1387 1
 2 -5 15 568.878 14.1221 1
 2 -5 16 873.103 20.6819 1
 2 -5 17 894.603 21.2862 1
 2 -5 18 315.324 8.52217 1
 2 -5 19 46.4015 2.51082 1
 2 -5 20 113.044 4.03203 1
 2 -5 21 4.62191 2.15121 1
 2 -5 22 111.27 5.16463 1
 2 -5 23 281.027 11.0409 1
 2 -4 -21 519.396 16.307 1
 2 -4 -20 115.367 3.85025 1
 2 -4 -19 637.824 18.2344 1
 2 -4 -18 29.9499 2.57801 1
 2 -4 -17 334.457 8.74724 1
 2 -4 -16 237.906 6.52324 1
 2 -4 -15 165.91 5.36457 1
 2 -4 -14 10.7862 2.32352 1
 2 -4 -13 1463.36 34.4938 1
 2 -4 -12 4933.81 114.456 1
 2 -4 -11 1018.03 24.9112 1
 2 -4 -10 19.6467 2.464 1
 2 -4 -9 2887.32 68.3131 1
 2 -4 -8 103.284 7.0772 1
 2 -4 -7 973.142 28.3941 1
 2 -4 -6 12893.3 321.81 1
 2 -4 -5 39.8888 7.94117 1
 2 -4 -4 23255.1 555.988 1
 2 -4 -3 20014.5 644.453 1
 2 -4 -2 4131.76 103.411 1
 2 -4 -1 21501.7 551.492 1
 2 -4 0 57.2298 4.58883 1
 2 -4 1 19144.9 448.033 1
 2 -4 2 31704.4 763.822 1
 2 -4 3 2203.06 59.2355 1
 2 -4 4 1375.62 39.1804 1
 2 -4 5 10030.5 239.852 1
 2 -4 6 4001.53 102.217 1
 2 -4 7 10763.4 269.392 1
 2 -4 8 6062.65 143.286 1
 2 -4 9 2115.89 50.3449 1
 2 -4 10 1999.87 46.6078 1
 2 -4 11 1854.82 43.1447 1
 2 -4 12 568.709 13.7378 1
 2 -4 13 1120.55 25.9596 1
 2 -4 14 35.5723 2.13567 1
 2 -4 15 52.5951 2.38015 1
 2 -4 16 83.7584 3.27144 1
 2 -4 17 1473.36 34.1857 1
 2 -4 18 826.007 19.4961 1
 2 -4 19 178.335 5.17329 1
 2 -4 20 573.92 15.0879 1
 2 -4 21 500.201 13.0361 1
 2 -4 22 127.521 6.41736 1
 2 -4 23 78.1064 4.70505 1
 2 -3 -22 524.001 14.5609 1
 2 -3 -21 131.164 4.52184 1
 2 -3 -20 28.7579 2.26035 1
 2 -3 -19 171.659 5.23051 1
 2 -3 -18 308.456 8.75093 1
 2 -3 -17 866.099 21.4611 1
 2 -3 -16 43.2355 2.86726 1
 2 -3 -15 143.738 5.79194 1
 2 -3 -14 132.136 4.39258 1
 2 -3 -13 637.636 16.0024 1
 2 -3 -12 538.598 14.8019 1
 2 -3 -11 5440.03 129.347 1
 2 -3 -10 2174.27 52.4672 1
 2 -3 -9 4154.42 99.7248 1
 2 -3 -8 7623.71 186.025 1
 2 -3 -7 11940.7 303.243 1
 2 -3 -6 44.3137 6.30743 1
 2 -3 -5 295.054 11.7322 1
 2 -3 -4 138.554 10.7537 1
 2 -3 -3 1458.48 43.4311 1
 2 -3 -2 24710.1 718.209 1
 2 -3 -1 5896.53 160.63 1
 2 -3 0 13877.9 341.596 1
 2 -3 1 37931.1 872.831 1
 2 -3 2 11908.5 328.296 1
 2 -3 3 1449.7 45.1008 1
 2 -3 4 11511.9 278.22 1
 2 -3 5 456.683 17.7945 1
 2 -3 6 3621.75 91.4934 1
 2 -3 7 10989.4 261.653 1
 2 -3 8 10448.1 249.07 1
 2 -3 9 634.078 15.952 1
 2 -3 10 758.599 19.6543 1
 2 -3 11 1058.13 25.6801 1
 2 -3 12 239.844 7.14358 1
 2 -3 13 504.755 13.7589 1
 2 -3 14 66.548 2.56547 1
 2 -3 15 198.25 5.86563 1
 2 -3 16 2347.91 54.0484 1
 2 -3 17 1003.41 23.9565 1
 2 -3 18 135.956 4.22711 1
 2 -3 19 1377.81 32.9311 1
 2 -3 20 3.71332 2.23082 1
 2 -3 21 72.5266 3.49521 1
 2 -3 22 387.114 18.302 1
 2 -2 -22 258.259 8.29517 1
 2 -2 -21 314.94 9.60283 1
 2 -2 -20 234.655 6.46043 1
 2 -2 -19 95.9861 3.4815 1
 2 -2 -18 770.089 18.5182 1
 2 -2 -17 15.6326 2.29101 1
 2 -2 -16 701.563 16.8458 1
 2 -2 -15 30.6266 2.37003 1
 2 -2 -14 9.53647 1.96423 1
 2 -2 -13 10246.5 239.312 1
 2 -2 -12 2515.46 60.1121 1
 2 -2 -11 421.397 11.2787 1
 2 -2 -10 6382.14 152.777 1
 2 -2 -9 887.465 26.3964 1
 2 -2 -8 869.076 37.1098 1
 2 -2 -7 10709.6 262.153 1
 2 -2 -6 1875.31 54.1615 1
 2 -2 -5 7148.52 187.77 1
 2 -2 -4 1881.05 82.5615 1
 2 -2 -3 6058.5 163.689 1
 2 -2 -2 35195.5 779.576 1
 2 -2 -1 6936.74 430.143 1
 2 -2 0 5649.6 152.153 1
 2 -2 1 50772.2 1218.85 1
 2 -2 2 55895.2 1409.84 1
 2 -2 3 34249.2 795.127 1
 2 -2 4 1029.7 31.787 1
 2 -2 5 367.819 12.3073 1
 2 -2 6 5142.4 123.448 1
 2 -2 7 791.279 22.0444 1
 2 -2 8 1123.28 28.7619 1
 2 -2 9 419.821 10.9133 1
 2 -2 10 1730.85 40.9995 1
 2 -2 11 4136.44 97.0354 1
 2 -2 12 5376.09 125.073 1
 2 -2 13 2063.08 47.1152 1
 2 -2 14 1165.57 27.3149 1
 2 -2 15 34.942 2.31584 1
 2 -2 16 512.093 12.4237 1
 2 -2 17 489.244 11.9907 1
 2 -2 18 68.5898 3.20932 1
 2 -2 19 112.474 3.96087 1
 2 -2 20 211.446 6.09509 1
 2 -2 21 501.34 13.4862 1
 2 -2 22 66.2194 2.94364 1
 2 -1 -23 228.62 10.6137 1
 2 -1 -22 58.8822 2.85991 1
 2 -1 -21 28.6922 2.45139 1
 2 -1 -20 170.318 5.91469 1
 2 -1 -19 313.195 8.3543 1
 2 -1 -18 1903.84 46.1767 1
 2 -1 -17 1945.35 45.4714 1
 2 -1 -16 1416.53 33.1132 1
 2 -1 -15 262.275 6.94691 1
 2 -1 -14 2010.41 46.8226 1
 2 -1 -13 106.917 5.2127 1
 2 -1 -12 447.116 12.616 1
 2 -1 -11 1786.17 44.9922 1
 2 -1 -10 28.5839 5.42381 1
 2 -1 -9 4141.84 150.316 1
 2 -1 -8 25670.8 695.231 1
 2 -1 -7 3246.86 82.9631 1
 2 -1 -6 1632.42 50.5381 1
 2 -1 -5 7402.31 239.005 1
 2 -1 -4 46.7088 8.15416 1
 2 -1 -3 46342 1101.5 1
 2 -1 -2 12847.3 327.681 1
 2 -1 -1 15646.6 739.329 1
 2 -1 0 31088.4 689.343 1
 2 -1 1 53204.6 1282.57 1
 2 -1 2 4823.85 124.014 1
 2 -1 3 5489.72 152.409 1
 2 -1 4 1264.33 43.5953 1
 2 -1 5 252.222 9.23549 1
 2 -1 6 1445.33 36.6627 1
 2 -1 7 18628.2 434.564 1
 2 -1 8 574.494 15.067 1
 2 -1 9 738.768 18.3284 1
 2 -1 10 7018.97 162.641 1
 2 -1 11 439.805 11.3331 1
 2 -1 12 4743.57 110.05 1
 2 -1 13 768.485 18.0931 1
 2 -1 14 27.3853 1.96598 1
 2 -1 15 1849.28 42.4848 1
 2 -1 16 563.463 13.5663 1
 2 -1 17 45.6065 2.77918 1
 2 -1 18 660.083 16.1973 1
 2 -1 19 55.7118 3.12495 1
 2 -1 20 19.3694 2.34756 1
 2 -1 21 432.447 12.8519 1
 2 -1 22 265.762 8.30288 1
 2 0 -23 65.2153 3.63866 1
 2 0 -22 572.533 16.0896 1
 2 0 -21 163.878 5.23048 1
 2 0 -20 301.928 8.56067 1
 2 0 -19 1089.29 26.846 1
 2 0 -18 334.278 9.01539 1
 2 0 -17 1624.78 38.4854 1
 2 0 -16 249.113 6.78229 1
 2 0 -15 136.961 5.3045 1
 2 0 -14 5262.52 124.64 1
 2 0 -13 551.241 20.9295 1
 2 0 -12 702.276 20.771 1
 2 0 -11 48.0943 5.50796 1
 2 0 -10 270.449 11.2331 1
 2 0 -9 4749.41 125.101 1
 2 0 -8 7503.68 185.084 1
 2 0 -7 9441.14 242.986 1
 2 0 -6 44065.4 1036.82 1
 2 0 -5 5975.05 160.992 1
 2 0 -4 43816.4 941.337 1
 2 0 -3 34000.1 769.503 1
 2 0 -2 21570.5 586.244 1
 2 0 -1 1366.87 43.2568 1
 2 0 0 18930.8 447.313 1
 2 0 1 7089.82 179.197 1
 2 0 2 53446 1274.45 1
 2 0 3 9079.68 228.925 1
 2 0 4 6803.21 169.393 1
 2 0 5 30758.3 719.015 1
 2 0 6 4090.22 98.3734 1
 2 0 7 3319.03 79.1633 1
 2 0 8 596.618 15.7905 1
 2 0 9 1422.27 33.6816 1
 2 0 10 230.833 6.68697 1
 2 0 11 2706.1 65.5688 1
 2 0 12 3106.48 74.95 1
 2 0 13 215.556 5.65683 1
 2 0 14 115.292 3.58123 1
 2 0 15 309.162 7.77813 1
 2 0 16 286.871 7.68081 1
 2 0 17 542.76 13.5542 1
 2 0 18 158.031 5.33657 1
 2 0 19 25.9806 2.37881 1
 2 0 20 1138.71 29.2482 1
 2 0 21 170.279 6.53344 1
 2 1 -24 337.45 10.4086 1
 2 1 -23 803.727 21.8938 1
 2 1 -22 11.2864 2.42571 1
 2 1 -21 68.3013 3.45195 1
 2 1 -20 74.5012 3.43164 1
 2 1 -19 172.044 5.43043 1
 2 1 -18 1007.29 23.971 1
 2 1 -17 939.45 23.3502 1
 2 1 -16 54.2867 3.05914 1
 2 1 -15 2676.05 61.9222 1
 2 1 -14 362.302 10.2895 1
 2 1 -13 443.86 11.6784 1
 2 1 -12 4150.6 100.15 1
 2 1 -11 126.534 5.65165 1
 2 1 -10 2215.31 75.2866 1
 2 1 -9 13117.7 320.114 1
 2 1 -8 18057.1 442.789 1
 2 1 -7 1503.57 41.3331 1
 2 1 -6 3476.38 96.9349 1
 2 1 -5 5210.46 137.75 1
 2 1 -4 9501.58 270.785 1
 2 1 -3 1511.81 50.4518 1
 2 1 -2 13809.5 393.697 1
 2 1 -1 3963.43 102.561 1
 2 1 0 36351.7 872.082 1
 2 1 1 16444.2 472.013 1
 2 1 2 971.846 29.199 1
 2 1 3 26900.6 619.617 1
 2 1 4 2734.11 69.5571 1
 2 1 5 4353.13 104.823 1
 2 1 6 30787.2 714.645 1
 2 1 7 4398.37 103.969 1
 2 1 8 63.8702 2.90947 1
 2 1 9 1227.22 31.1099 1
 2 1 10 365.609 9.91407 1
 2 1 11 1757.44 45.5425 1
 2 1 12 30.8238 2.08698 1
 2 1 13 189.593 5.07599 1
 2 1 14 2164.58 49.6708 1
 2 1 15 1657.67 38.3887 1
 2 1 16 1494.62 34.9584 1
 2 1 17 1122.89 26.6852 1
 2 1 18 28.4231 2.37648 1
 2 1 19 85.8303 3.52447 1
 2 1 20 6.83048 2.13496 1
 2 1 21 94.6879 5.20429 1
 2 2 -24 152.33 5.48802 1
 2 2 -23 383.605 10.7667 1
 2 2 -22 150.163 5.01753 1
 2 2 -21 424.22 13.8244 1
 2 2 -20 4.30608 2.71382 1
 2 2 -19 178.522 5.49142 1
 2 2 -18 690.529 16.9904 1
 2 2 -17 23.9682 3.06645 1
 2 2 -16 76.8252 3.25358 1
 2 2 -15 4962.98 114.988 1
 2 2 -14 2086.26 50.1811 1
 2 2 -13 13457 324.211 1
 2 2 -12 943.143 24.1065 1
 2 2 -11 224.104 7.60518 1
 2 2 -10 5936.9 144.499 1
 2 2 -9 294.945 11.0004 1
 2 2 -8 22.1294 3.53357 1
 2 2 -7 8214.12 200.08 1
 2 2 -6 156.016 9.57058 1
 2 2 -5 14496.4 343.243 1
 2 2 -4 83541.4 1818.19 1
 2 2 -3 16382.2 392.076 1
 2 2 -2 13478.5 361.867 1
 2 2 -1 980.384 32.195 1
 2 2 0 17152.8 414.065 1
 2 2 1 13466.9 415.005 1
 2 2 2 18614 435.838 1
 2 2 3 573.249 16.9375 1
 2 2 4 4300.14 106.579 1
 2 2 5 10369.1 242.646 1
 2 2 6 1180.02 30.5617 1
 2 2 7 42.5599 2.5092 1
 2 2 8 3354.83 78.004 1
 2 2 9 25.9498 2.65152 1
 2 2 10 852.814 20.8856 1
 2 2 11 6295.97 144.328 1
 2 2 12 288.554 7.68088 1
 2 2 13 513.718 12.6795 1
 2 2 14 511.071 12.3979 1
 2 2 15 568.236 14.9914 1
 2 2 16 683.756 16.4351 1
 2 2 17 505.724 12.4617 1
 2 2 18 6.96166 2.23033 1
 2 2 19 413.839 13.1003 1
 2 2 20 243.764 10.95 1
 2 3 -24 636.51 20.4125 1
 2 3 -23 22.8632 2.4091 1
 2 3 -22 47.1774 3.18518 1
 2 3 -21 57.4175 2.95128 1
 2 3 -20 296.538 8.12206 1
 2 3 -19 957.62 23.0355 1
 2 3 -18 733.273 17.8328 1
 2 3 -17 946.205 22.501 1
 2 3 -16 1025.93 24.257 1
 2 3 -15 1023.95 24.861 1
 2 3 -14 1185.52 33.6754 1
 2 3 -13 1847.26 45.2842 1
 2 3 -12 552.746 15.4505 1
 2 3 -11 1659.44 44.1974 1
 2 3 -10 301.533 10.9271 1
 2 3 -9 17231.9 403.945 1
 2 3 -8 543.758 19.1981 1
 2 3 -7 970.687 29.7225 1
 2 3 -6 6717.62 165.52 1
 2 3 -5 9665.32 245.146 1
 2 3 -4 16698.3 395.913 1
 2 3 -3 52473.2 1127.06 1
 2 3 -2 11325.3 278.865 1
 2 3 -1 39776.5 908.11 1
 2 3 0 14463.1 346.075 1
 2 3 1 401.154 16.1946 1
 2 3 2 2447.12 62.4008 1
 2 3 3 6243.37 150.93 1
 2 3 4 240.856 11.2736 1
 2 3 5 2993.98 71.4138 1
 2 3 6 7103.6 165.576 1
 2 3 7 7685.12 178.668 1
 2 3 8 1767.37 43.3636 1
 2 3 9 1713.79 42.0746 1
 2 3 10 8078.42 188.887 1
 2 3 11 108.385 3.67839 1
 2 3 12 290.504 8.18195 1
 2 3 13 535.843 13.0404 1
 2 3 14 8.50812 1.99476 1
 2 3 15 1261.52 29.7407 1
 2 3 16 349.393 9.03851 1
 2 3 17 41.4314 2.68321 1
 2 3 18 166.127 5.38995 1
 2 3 19 33.5338 2.71531 1
 2 3 20 107.654 4.33565 1
 2 4 -25 90.4676 5.8563 1
 2 4 -24 67.4159 3.29448 1
 2 4 -23 148.33 4.6236 1
 2 4 -22 1796.28 43.1658 1
 2 4 -21 46.6212 2.92475 1
 2 4 -20 1113.54 26.4675 1
 2 4 -19 2141.07 50.465 1
 2 4 -18 3.42989 2.54306 1
 2 4 -17 11.2814 2.39539 1
 2 4 -16 478.858 12.2391 1
 2 4 -15 15.4789 2.45591 1
 2 4 -14 4470.18 106.513 1
 2 4 -13 968.748 24.1826 1
 2 4 -12 118.855 4.78056 1
 2 4 -11 6594.45 170.389 1
 2 4 -10 2819.69 69.7911 1
 2 4 -9 2350.92 60.0651 1
 2 4 -8 5032.1 122.371 1
 2 4 -7 9156.03 220.842 1
 2 4 -6 777.56 26.5947 1
 2 4 -5 20099.4 470.519 1
 2 4 -4 23015.1 545.636 1
 2 4 -3 166.257 16.2022 1
 2 4 -2 187.16 9.01574 1
 2 4 -1 10172.2 261.986 1
 2 4 0 1068.46 32.3837 1
 2 4 1 16734.3 410.071 1
 2 4 2 2373.83 59.1353 1
 2 4 3 312.216 11.2173 1
 2 4 4 9739.13 229.237 1
 2 4 5 2935.49 71.2329 1
 2 4 6 666.082 17.431 1
 2 4 7 2753.53 64.0218 1
 2 4 8 1931.47 46.7028 1
 2 4 9 526.169 13.8492 1
 2 4 10 4919.56 112.195 1
 2 4 11 1268.78 29.5289 1
 2 4 12 128.548 3.99244 1
 2 4 13 51.6983 2.58792 1
 2 4 14 202.034 5.59942 1
 2 4 15 35.3876 2.35419 1
 2 4 16 327.996 9.57631 1
 2 4 17 69.4269 3.54056 1
 2 4 18 302.643 8.6113 1
 2 4 19 853.113 21.988 1
 2 5 -25 236.103 20.5548 1
 2 5 -24 255.442 9.0265 1
 2 5 -23 154.129 4.86268 1
 2 5 -22 3.53437 2.44946 1
 2 5 -21 408.999 10.6126 1
 2 5 -20 995.17 23.7932 1
 2 5 -19 141.687 6.08635 1
 2 5 -18 1506.51 35.6575 1
 2 5 -17 130.455 5.04046 1
 2 5 -16 150.921 5.43239 1
 2 5 -15 249.559 7.44656 1
 2 5 -14 500.888 14.3582 1
 2 5 -13 451.485 12.2623 1
 2 5 -12 2198.9 56.1482 1
 2 5 -11 2299.33 59.6406 1
 2 5 -10 21273.4 522.146 1
 2 5 -9 10812.8 271.428 1
 2 5 -8 3594.64 89.479 1
 2 5 -7 504.878 18.0682 1
 2 5 -6 151.671 10.9173 1
 2 5 -5 3287.5 87.9142 1
 2 5 -4 1340.83 37.8493 1
 2 5 -3 1586.5 43.8862 1
 2 5 -2 12640.7 308.293 1
 2 5 -1 3561.47 94.9837 1
 2 5 0 20219.4 486.283 1
 2 5 1 20065.5 475.544 1
 2 5 2 191.189 8.48862 1
 2 5 3 9659.43 234.946 1
 2 5 4 430.531 12.1668 1
 2 5 5 2014.95 47.7754 1
 2 5 6 6548.47 153.533 1
 2 5 7 148.179 4.80502 1
 2 5 8 51.6338 2.8267 1
 2 5 9 4285.66 97.8174 1
 2 5 10 11.7757 1.71885 1
 2 5 11 161.505 4.47056 1
 2 5 12 844.773 19.7578 1
 2 5 13 162.634 4.96683 1
 2 5 14 1242.97 29.8148 1
 2 5 15 596.516 14.5551 1
 2 5 16 465.375 15.277 1
 2 5 17 20.9961 3.18765 1
 2 5 18 88.5822 4.84694 1
 2 6 -25 47.027 4.22104 1
 2 6 -24 11.9945 2.14304 1
 2 6 -23 563.852 15.235 1
 2 6 -21 145.078 4.80098 1
 2 6 -20 891.785 25.2361 1
 2 6 -19 376.426 9.97614 1
 2 6 -18 82.1792 3.70143 1
 2 6 -17 313.267 8.53368 1
 2 6 -16 1239.4 29.0607 1
 2 6 -15 2753.5 64.4647 1
 2 6 -14 2497.11 62.5871 1
 2 6 -13 455.49 14.5126 1
 2 6 -12 1582.55 40.2753 1
 2 6 -11 1431.71 36.7795 1
 2 6 -10 1919.01 57.2607 1
 2 6 -9 345.925 18.9176 1
 2 6 -8 6093.37 161.916 1
 2 6 -7 574.637 43.7365 1
 2 6 -6 4575.6 114.848 1
 2 6 -5 11122.1 284.509 1
 2 6 -4 3701.81 91.1858 1
 2 6 -3 80.7945 6.41112 1
 2 6 -2 1684.85 48.5323 1
 2 6 -1 5369.61 147.616 1
 2 6 0 11104.6 268.256 1
 2 6 1 6472.89 153.362 1
 2 6 2 3566.2 85.0319 1
 2 6 3 5398.66 126.11 1
 2 6 4 1538.21 37.5891 1
 2 6 5 684.034 16.6969 1
 2 6 6 370.304 9.72211 1
 2 6 7 197.222 5.89536 1
 2 6 8 19.2166 1.87758 1
 2 6 9 1194.15 27.5446 1
 2 6 10 2830.34 64.7738 1
 2 6 11 2072.37 47.8541 1
 2 6 12 289.568 7.78041 1
 2 6 13 821.929 20.845 1
 2 6 14 509.224 12.8048 1
 2 6 15 250.267 7.19507 1
 2 6 16 3.48396 2.39233 1
 2 6 17 12.8848 2.33714 1
 2 6 18 185.875 6.57026 1
 2 7 -25 212.145 8.69142 1
 2 7 -24 103.51 4.48393 1
 2 7 -23 35.1174 2.49775 1
 2 7 -22 2.93951 2.25598 1
 2 7 -21 449.572 11.8441 1
 2 7 -20 169.917 5.48184 1
 2 7 -19 1348.27 32.1271 1
 2 7 -18 1279.01 30.2012 1
 2 7 -17 2277.97 53.2206 1
 2 7 -16 503.9 13.7695 1
 2 7 -15 1835.66 43.2119 1
 2 7 -14 617.81 22.4177 1
 2 7 -13 336.523 11.8884 1
 2 7 -12 199.632 8.23592 1
 2 7 -11 1319.86 40.7354 1
 2 7 -10 1226.34 34.4814 1
 2 7 -9 6356.87 157.518 1
 2 7 -8 298.936 18.7246 1
 2 7 -7 1297.79 39.1819 1
 2 7 -6 24760 590.626 1
 2 7 -5 79.8707 6.62406 1
 2 7 -4 5874.1 143.236 1
 2 7 -3 8621.02 205.448 1
 2 7 -2 245.533 14.4064 1
 2 7 -1 3805.93 93.742 1
 2 7 0 5360.91 125.872 1
 2 7 1 543.128 14.4742 1
 2 7 2 1792 43.2646 1
 2 7 3 89.5604 3.47054 1
 2 7 4 1883.07 44.4904 1
 2 7 5 5975.5 138.683 1
 2 7 6 460.537 11.5913 1
 2 7 7 502.774 12.0832 1
 2 7 8 1315.46 30.3423 1
 2 7 9 1418.49 32.9015 1
 2 7 10 57.0632 2.63445 1
 2 7 11 192.046 6.04161 1
 2 7 12 516.651 12.8017 1
 2 7 13 495.436 14.009 1
 2 7 14 276.955 7.8589 1
 2 7 15 800.643 20.0474 1
 2 7 16 8.28575 2.19475 1
 2 7 17 15.9819 2.50259 1
 2 8 -25 74.0268 4.49317 1
 2 8 -24 319.05 10.9964 1
 2 8 -23 177.716 5.36936 1
 2 8 -22 253.121 7.57044 1
 2 8 -21 424.577 10.9728 1
 2 8 -20 565.296 14.0311 1
 2 8 -19 254.89 7.28226 1
 2 8 -18 11.815 2.53626 1
 2 8 -17 547.394 13.7336 1
 2 8 -16 1310.82 30.6273 1
 2 8 -15 1618.19 38.9289 1
 2 8 -14 243.402 8.02548 1
 2 8 -13 1261.39 41.2754 1
 2 8 -12 218.392 8.77811 1
 2 8 -11 719.903 20.6049 1
 2 8 -10 539.252 23.3431 1
 2 8 -9 1884.94 56.2439 1
 2 8 -8 2040.45 56.1902 1
 2 8 -7 6916.85 169.559 1
 2 8 -6 6864.08 166.564 1
 2 8 -5 10241 239.735 1
 2 8 -4 2145.19 53.3502 1
 2 8 -3 794.34 23.597 1
 2 8 -2 905.016 22.9216 1
 2 8 -1 559.442 14.6582 1
 2 8 0 104.677 4.06243 1
 2 8 1 293.269 8.95674 1
 2 8 2 3193.18 75.5815 1
 2 8 3 2304.87 53.469 1
 2 8 4 4952.57 114.306 1
 2 8 5 1280.21 29.8216 1
 2 8 6 1254.93 28.9324 1
 2 8 7 178.369 4.80957 1
 2 8 8 764.014 17.9091 1
 2 8 9 363.789 9.28531 1
 2 8 10 557.581 14.2146 1
 2 8 11 147.49 4.84249 1
 2 8 12 67.6995 3.42767 1
 2 8 13 399.044 10.2597 1
 2 8 14 444.842 12.7158 1
 2 8 15 2.99329 2.03757 1
 2 8 16 160.206 12.0323 1
 2 9 -25 210.622 14.8749 1
 2 9 -24 174.237 5.62526 1
 2 9 -23 26.3745 2.11223 1
 2 9 -22 195.921 5.83736 1
 2 9 -21 261.762 7.3558 1
 2 9 -20 38.6142 2.78797 1
 2 9 -19 102.572 4.15056 1
 2 9 -18 829.214 20.9138 1
 2 9 -17 17.4634 2.81175 1
 2 9 -16 953.86 22.6677 1
 2 9 -15 2112.02 49.2586 1
 2 9 -14 10.686 2.01819 1
 2 9 -13 2290.6 58.8217 1
 2 9 -12 1710.27 47.9052 1
 2 9 -11 2751.28 74.6988 1
 2 9 -10 5315.84 131.922 1
 2 9 -9 104.075 6.39155 1
 2 9 -8 22.6922 4.43942 1
 2 9 -7 5069.82 119.075 1
 2 9 -6 75.9491 5.0003 1
 2 9 -5 1463.73 36.7757 1
 2 9 -4 1856.46 47.648 1
 2 9 -3 1725.74 41.712 1
 2 9 -2 2967.27 68.9907 1
 2 9 -1 2549.01 59.5308 1
 2 9 0 1506.5 35.722 1
 2 9 1 368.121 10.2894 1
 2 9 2 18.0306 2.06925 1
 2 9 3 1634.9 40.6605 1
 2 9 4 2925.07 67.0254 1
 2 9 5 913.037 21.2218 1
 2 9 6 1127.27 27.5609 1
 2 9 7 118.116 4.18152 1
 2 9 8 1374.35 32.32 1
 2 9 9 18.7332 2.28985 1
 2 9 10 22.0683 2.51747 1
 2 9 11 51.8291 3.10721 1
 2 9 12 193.684 6.54409 1
 2 9 13 224.5 6.19862 1
 2 9 14 763.994 20.2224 1
 2 9 15 240.192 9.50849 1
 2 10 -24 99.2451 4.38307 1
 2 10 -23 132.523 4.52641 1
 2 10 -22 276.394 7.80545 1
 2 10 -21 151.823 4.87278 1
 2 10 -20 382.672 9.85452 1
 2 10 -19 15.3599 2.78177 1
 2 10 -17 801.878 19.4311 1
 2 10 -16 1814.43 42.156 1
 2 10 -15 409.436 10.2495 1
 2 10 -14 3191.69 73.429 1
 2 10 -13 1516.28 35.9092 1
 2 10 -12 793.428 18.9588 1
 2 10 -11 1228.32 35.6029 1
 2 10 -10 93.6186 5.19076 1
 2 10 -9 11.8768 3.16885 1
 2 10 -8 241.58 8.20238 1
 2 10 -7 458.554 12.6548 1
 2 10 -6 2038.28 51.2452 1
 2 10 -5 3992.77 94.077 1
 2 10 -4 108.136 4.86059 1
 2 10 -3 2008.35 48.1671 1
 2 10 -2 4036 94.399 1
 2 10 -1 3420.5 79.5889 1
 2 10 0 92.7172 3.56242 1
 2 10 1 1970.44 45.4251 1
 2 10 2 567.816 13.625 1
 2 10 3 106.627 3.44467 1
 2 10 4 507.083 12.7916 1
 2 10 5 42.5262 2.3971 1
 2 10 6 17.0919 2.13682 1
 2 10 7 1024.46 23.9556 1
 2 10 8 425.533 10.5242 1
 2 10 9 907.188 21.8691 1
 2 10 10 1602.15 38.2788 1
 2 10 11 25.24 2.40281 1
 2 10 12 339.788 9.10494 1
 2 10 13 400.447 10.6538 1
 2 11 -23 38.717 2.54334 1
 2 11 -22 386.979 10.7853 1
 2 11 -21 159.549 4.85144 1
 2 11 -20 513.069 12.7088 1
 2 11 -19 1037 25.1595 1
 2 11 -18 173.477 5.49676 1
 2 11 -17 473.972 11.7704 1
 2 11 -16 690.106 16.541 1
 2 11 -15 6.67208 2.14449 1
 2 11 -14 341.578 9.51036 1
 2 11 -13 4.26737 2.1812 1
 2 11 -12 2028.7 46.9674 1
 2 11 -11 2457.45 56.7254 1
 2 11 -10 340.338 9.74256 1
 2 11 -9 456.245 12.8578 1
 2 11 -8 1431.99 36.021 1
 2 11 -7 196.488 7.0858 1
 2 11 -6 1322.22 32.7209 1
 2 11 -5 337.838 10.3299 1
 2 11 -4 1660.9 39.8798 1
 2 11 -3 3267.31 76.3115 1
 2 11 -2 992.322 22.9938 1
 2 11 -1 2858.05 65.2749 1
 2 11 0 386.987 9.44409 1
 2 11 1 65.3586 2.64784 1
 2 11 2 9.98516 1.91061 1
 2 11 3 754.59 18.1119 1
 2 11 4 133.776 4.31993 1
 2 11 5 393.821 9.83653 1
 2 11 6 334.927 8.71088 1
 2 11 7 1498.66 35.051 1
 2 11 8 639.659 15.72 1
 2 11 9 460.355 12.2979 1
 2 11 10 68.5849 3.31578 1
 2 11 11 122.874 4.01697 1
 2 11 12 183.492 5.71139 1
 2 11 13 35.9741 5.05904 1
 2 12 -24 51.0148 3.18955 1
 2 12 -23 303.828 9.6514 1
 2 12 -22 201.205 7.92152 1
 2 12 -21 720.187 19.7412 1
 2 12 -20 237.869 6.68842 1
 2 12 -19 4.28401 2.45841 1
 2 12 -18 235.711 6.87367 1
 2 12 -17 560.008 13.9549 1
 2 12 -16 11.8155 2.32398 1
 2 12 -15 189.223 5.29573 1
 2 12 -14 356.364 9.00048 1
 2 12 -13 203.309 5.63169 1
 2 12 -12 767.595 18.1422 1
 2 12 -11 914.597 21.5063 1
 2 12 -10 1425.47 33.2799 1
 2 12 -9 722.225 17.156 1
 2 12 -8 2401.46 55.2807 1
 2 12 -7 1296.12 29.8832 1
 2 12 -6 1855.41 42.4553 1
 2 12 -5 114.376 3.52559 1
 2 12 -4 138.963 6.65218 1
 2 12 -3 168.383 4.48839 1
 2 12 -2 1522.83 34.8484 1
 2 12 -1 30.683 2.11626 1
 2 12 0 1179.25 27.1874 1
 2 12 1 1776.46 42.6599 1
 2 12 2 430.876 11.1821 1
 2 12 3 1706.45 39.4788 1
 2 12 4 216.132 6.10226 1
 2 12 5 32.122 2.66036 1
 2 12 6 242.363 7.28154 1
 2 12 7 103.003 3.81505 1
 2 12 8 367.399 9.8057 1
 2 12 9 782.47 19.6926 1
 2 12 11 152.554 4.68345 1
 2 12 12 85.9427 4.45878 1
 2 13 -23 85.9006 3.55813 1
 2 13 -22 12.0288 2.58816 1
 2 13 -21 231.08 7.62383 1
 2 13 -20 145.467 5.14827 1
 2 13 -19 200.121 6.2215 1
 2 13 -18 372.154 9.90805 1
 2 13 -17 217.706 6.39438 1
 2 13 -16 194.705 6.15024 1
 2 13 -15 392.641 10.1482 1
 2 13 -14 67.3615 3.08471 1
 2 13 -13 1158.42 27.0175 1
 2 13 -12 1947.93 45.2354 1
 2 13 -11 541.209 13.5535 1
 2 13 -10 1063.66 24.9117 1
 2 13 -9 1004.85 23.5068 1
 2 13 -8 397.014 9.89551 1
 2 13 -7 466.745 11.4165 1
 2 13 -6 63.73 2.56684 1
 2 13 -5 18.1197 1.82673 1
 2 13 -4 633.991 14.8764 1
 2 13 -3 191.145 5.76408 1
 2 13 -2 1004.64 23.1923 1
 2 13 -1 1055.63 24.4381 1
 2 13 0 633.488 15.0543 1
 2 13 1 77.1209 3.53206 1
 2 13 2 1741.3 40.758 1
 2 13 3 890.654 21.1442 1
 2 13 4 127.515 4.25032 1
 2 13 5 156.573 5.09021 1
 2 13 6 186.547 5.5824 1
 2 13 7 27.1433 2.37429 1
 2 13 8 87.577 3.77046 1
 2 13 9 4.00615 1.98432 1
 2 13 10 7.74141 2.01374 1
 2 14 -23 14.4225 3.90032 1
 2 14 -22 119.844 4.88752 1
 2 14 -21 46.8547 2.95583 1
 2 14 -20 4.68367 2.2472 1
 2 14 -19 110.903 4.2857 1
 2 14 -18 488.907 12.9248 1
 2 14 -17 728.071 18.3116 1
 2 14 -16 408.4 10.6816 1
 2 14 -15 769.956 18.689 1
 2 14 -14 472.038 11.5494 1
 2 14 -13 157.403 4.793 1
 2 14 -12 69.6702 3.1738 1
 2 14 -11 196.604 5.91773 1
 2 14 -10 7.42886 2.3473 1
 2 14 -9 449.355 11.1433 1
 2 14 -8 479.957 12.0827 1
 2 14 -7 1623.16 37.6645 1
 2 14 -6 995.537 23.3347 1
 2 14 -5 52.3518 2.51963 1
 2 14 -4 455.255 10.9606 1
 2 14 -3 858.289 20.0553 1
 2 14 -2 77.8136 2.957 1
 2 14 -1 321.017 8.06865 1
 2 14 0 444.374 11.3116 1
 2 14 1 408.97 10.2683 1
 2 14 2 968.789 23.0249 1
 2 14 3 44.3341 2.8413 1
 2 14 4 243.531 6.79661 1
 2 14 5 10.4434 2.15312 1
 2 14 7 233.36 6.83359 1
 2 14 8 201.428 10.7506 1
 2 14 9 24.0972 3.09221 1
 2 15 -22 124.275 6.64169 1
 2 15 -21 51.1939 3.71981 1
 2 15 -20 146.519 4.98698 1
 2 15 -19 329.623 9.16381 1
 2 15 -18 223.392 7.52513 1
 2 15 -17 336.077 9.83457 1
 2 15 -16 465.5 12.7054 1
 2 15 -14 92.1933 3.75159 1
 2 15 -13 569.467 14.5214 1
 2 15 -12 75.3333 3.53738 1
 2 15 -11 68.3037 3.50178 1
 2 15 -10 183.682 5.54436 1
 2 15 -9 368.887 9.51584 1
 2 15 -8 353.92 9.08566 1
 2 15 -7 814.969 19.5723 1
 2 15 -6 360.662 9.54213 1
 2 15 -5 1002.05 23.9675 1
 2 15 -4 630.652 15.0913 1
 2 15 -3 447.34 10.9387 1
 2 15 -2 255.414 6.64911 1
 2 15 -1 108.732 3.55797 1
 2 15 0 129.48 4.11307 1
 2 15 1 53.5454 2.79323 1
 2 15 2 357.45 9.13961 1
 2 15 3 107.722 3.87133 1
 2 15 4 207.285 5.87416 1
 2 15 5 378.23 10.8417 1
 2 15 6 324.55 9.78125 1
 2 15 7 151.115 6.06172 1
 2 16 -21 20.6562 2.86525 1
 2 16 -20 13.445 2.67361 1
 2 16 -19 27.3641 3.18975 1
 2 16 -18 130.051 6.01448 1
 2 16 -17 33.7434 2.77662 1
 2 16 -16 195.642 5.74121 1
 2 16 -15 238.133 7.00912 1
 2 16 -14 291.048 8.00879 1
 2 16 -13 215.789 6.37226 1
 2 16 -12 239.247 6.77324 1
 2 16 -11 148.424 4.96867 1
 2 16 -10 185.093 6.18581 1
 2 16 -9 114.027 4.66186 1
 2 16 -8 1033.45 25.0009 1
 2 16 -7 576.107 14.2359 1
 2 16 -6 29.7123 2.78469 1
 2 16 -5 428.068 11.1218 1
 2 16 -4 123.608 4.48632 1
 2 16 -3 126.631 4.35558 1
 2 16 -2 108.763 4.09263 1
 2 16 -1 10.0431 2.68926 1
 2 16 0 166.101 5.32685 1
 2 16 1 484.539 13.1556 1
 2 16 2 21.0562 2.59627 1
 2 16 3 396.778 11.6734 1
 2 16 4 115.29 4.311 1
 2 16 5 24.5489 3.60356 1
 2 17 -20 53.7187 6.21751 1
 2 17 -19 18.8723 3.4351 1
 2 17 -18 42.6162 2.80007 1
 2 17 -17 102.233 4.38913 1
 2 17 -16 27.8538 2.96187 1
 2 17 -15 59.1937 3.24031 1
 2 17 -14 582.526 15.0327 1
 2 17 -13 511.155 13.8997 1
 2 17 -12 385.44 10.3508 1
 2 17 -11 197.416 5.86846 1
 2 17 -10 247.238 7.27906 1
 2 17 -9 46.4408 3.54617 1
 2 17 -8 35.0632 3.46686 1
 2 17 -6 72.2576 3.6435 1
 2 17 -5 117.148 4.56687 1
 2 17 -4 306.383 10.2133 1
 2 17 -3 492.974 13.2326 1
 2 17 -2 392.421 13.5745 1
 2 17 -1 83.6237 3.94212 1
 2 17 0 50.5109 4.26513 1
 2 17 1 190.948 9.33227 1
 2 17 2 76.5716 4.83582 1
 2 17 3 30.9431 3.65749 1
 2 18 -18 47.1963 3.31228 1
 2 18 -17 127.49 6.59327 1
 2 18 -16 76.3278 4.48188 1
 2 18 -15 187.078 7.18364 1
 2 18 -14 175.485 5.81144 1
 2 18 -13 47.7794 2.87663 1
 2 18 -12 184.753 6.08085 1
 2 18 -11 52.9637 3.64847 1
 2 18 -10 2.80913 2.50874 1
 2 18 -9 262.319 8.74834 1
 2 18 -8 191.937 9.23742 1
 2 18 -7 4.76636 3.15058 1
 2 18 -6 190.914 8.1058 1
 2 18 -5 64.798 4.16575 1
 2 18 -4 234.001 8.00998 1
 2 18 -3 244.175 7.75311 1
 2 18 -2 80.9088 5.02066 1
 2 18 -1 173.567 6.91891 1
 2 18 0 244.033 7.59517 1
 2 18 1 24.575 4.3471 1
 2 19 -15 24.1813 2.79376 1
 2 19 -14 42.3423 2.99105 1
 2 19 -13 84.7965 3.82141 1
 2 19 -12 39.766 3.15295 1
 2 19 -11 134.642 5.34111 1
 2 19 -10 197.126 9.1485 1
 2 19 -9 124.765 5.0607 1
 2 19 -8 68.0597 3.42604 1
 2 19 -7 107.78 4.74513 1
 2 19 -6 65.5702 3.30891 1
 2 19 -5 52.1282 3.00258 1
 2 19 -4 135.049 5.10543 1
 2 19 -3 83.9717 4.64957 1
 3 -19 1 25.083 2.69104 1
 3 -19 2 137.225 5.18426 1
 3 -19 3 149.285 5.53463 1
 3 -19 4 275.025 8.3908 1
 3 -19 5 65.2987 3.07475 1
 3 -19 6 127.793 6.23283 1
 3 -19 7 106.952 3.84277 1
 3 -19 8 1.86468 1.86067 1
 3 -19 9 15.0319 2.01515 1
 3 -19 10 45.3108 2.763 1
 3 -19 11 2.60793 2.45243 1
 3 -19 12 63.4103 3.35367 1
 3 -19 13 118.377 11.5529 1
 3 -18 -3 121.392 4.74952 1
 3 -18 -2 75.3678 3.68577 1
 3 -18 -1 73.8185 3.25087 1
 3 -18 0 115.454 4.18011 1
 3 -18 1 97.3628 3.99266 1
 3 -18 2 64.6408 3.81703 1
 3 -18 3 105.915 5.11791 1
 3 -18 4 146.191 5.23866 1
 3 -18 5 43.1975 3.19861 1
 3 -18 6 88.6093 4.21884 1
 3 -18 7 158.597 5.35251 1
 3 -18 8 185.499 6.07952 1
 3 -18 9 27.278 2.30974 1
 3 -18 10 22.2563 2.1778 1
 3 -18 11 37.9344 2.78833 1
 3 -18 12 123.584 5.49646 1
 3 -18 13 50.3563 3.40313 1
 3 -18 14 81.3288 5.56498 1
 3 -18 15 149.706 7.18767 1
 3 -17 -6 86.869 5.51998 1
 3 -17 -5 194.14 5.79023 1
 3 -17 -4 52.3092 2.43736 1
 3 -17 -3 456.887 13.1017 1
 3 -17 -2 293.661 8.33367 1
 3 -17 -1 41.2953 2.82565 1
 3 -17 0 41.0373 2.84055 1
 3 -17 1 33.9858 2.9356 1
 3 -17 2 45.9923 3.33737 1
 3 -17 3 238.738 6.88267 1
 3 -17 4 4.78322 2.60685 1
 3 -17 5 146.704 5.29558 1
 3 -17 6 395.647 10.3783 1
 3 -17 7 89.8333 3.6904 1
 3 -17 8 223.587 6.36311 1
 3 -17 9 270.544 7.2102 1
 3 -17 10 93.3842 3.5637 1
 3 -17 11 119.948 5.31168 1
 3 -17 12 191.829 6.70536 1
 3 -17 13 90.2544 4.45223 1
 3 -17 14 66.6305 3.26203 1
 3 -17 15 5.14379 2.23857 1
 3 -17 16 61.6291 3.28129 1
 3 -17 17 74.5507 4.41077 1
 3 -16 -8 139.249 9.76773 1
 3 -16 -7 121.771 5.07477 1
 3 -16 -6 29.4795 2.46399 1
 3 -16 -5 14.6342 2.29136 1
 3 -16 -4 235.658 7.9703 1
 3 -16 -3 212.641 6.30223 1
 3 -16 -2 116.555 4.28682 1
 3 -16 -1 338.915 9.00172 1
 3 -16 0 165.851 5.22405 1
 3 -16 1 90.2317 4.11807 1
 3 -16 2 77.757 3.74939 1
 3 -16 3 154.99 4.91353 1
 3 -16 4 19.2763 2.72616 1
 3 -16 5 139.371 5.09836 1
 3 -16 6 314.991 8.59031 1
 3 -16 7 847.408 20.6034 1
 3 -16 8 569.253 14.2479 1
 3 -16 9 254.461 7.3013 1
 3 -16 10 103.865 4.08317 1
 3 -16 11 253.392 7.75045 1
 3 -16 12 25.1696 2.54067 1
 3 -16 14 78.0699 3.40455 1
 3 -16 15 49.6973 3.30244 1
 3 -16 16 68.8576 4.03583 1
 3 -16 17 187.437 8.05875 1
 3 -16 18 99.9909 13.1034 1
 3 -15 -10 106.19 4.6559 1
 3 -15 -9 166.884 7.0444 1
 3 -15 -8 36.268 3.26552 1
 3 -15 -7 101.594 4.63095 1
 3 -15 -6 178.784 5.68019 1
 3 -15 -5 10.9272 2.55383 1
 3 -15 -4 257.822 8.55452 1
 3 -15 -3 215.056 6.75336 1
 3 -15 -2 150.323 5.55666 1
 3 -15 -1 156.776 5.03735 1
 3 -15 0 121.87 4.35392 1
 3 -15 1 627.368 16.5766 1
 3 -15 2 1016.35 24.5564 1
 3 -15 3 144.04 5.16588 1
 3 -15 4 286.651 7.9832 1
 3 -15 5 452.97 11.603 1
 3 -15 6 53.106 3.28111 1
 3 -15 7 234.731 7.24273 1
 3 -15 8 113.116 4.24246 1
 3 -15 9 227.545 6.60897 1
 3 -15 10 159.263 4.88358 1
 3 -15 11 325.029 8.79907 1
 3 -15 12 342.038 8.96292 1
 3 -15 13 216.644 6.31416 1
 3 -15 14 7.14768 2.54156 1
 3 -15 15 70.3524 3.43355 1
 3 -15 16 149.158 5.17374 1
 3 -15 17 126.832 8.01219 1
 3 -15 18 65.6942 3.81233 1
 3 -15 19 110.093 5.53932 1
 3 -14 -11 64.9512 5.47941 1
 3 -14 -10 144.947 5.02709 1
 3 -14 -9 219.236 7.11643 1
 3 -14 -8 445.066 12.1589 1
 3 -14 -7 84.1187 3.65246 1
 3 -14 -6 7.91825 2.93075 1
 3 -14 -5 53.4117 3.58338 1
 3 -14 -4 253.815 8.42628 1
 3 -14 -3 29.4678 2.96445 1
 3 -14 -2 619.491 15.3568 1
 3 -14 -1 750.941 19.1092 1
 3 -14 0 853.761 21.5356 1
 3 -14 1 664.31 17.6855 1
 3 -14 2 1258.53 29.9205 1
 3 -14 3 118.993 4.35202 1
 3 -14 4 43.3493 3.13977 1
 3 -14 5 45.6257 2.83483 1
 3 -14 6 164.297 5.83987 1
 3 -14 7 400.82 10.348 1
 3 -14 8 175.611 5.68663 1
 3 -14 9 47.3793 3.10782 1
 3 -14 10 841.727 20.199 1
 3 -14 11 756.518 18.577 1
 3 -14 12 88.706 3.69735 1
 3 -14 13 660.075 16.2829 1
 3 -14 14 237.665 8.73312 1
 3 -14 15 128.209 5.01143 1
 3 -14 16 202.637 6.32994 1
 3 -14 17 74.1708 3.98596 1
 3 -14 18 11.7946 2.3986 1
 3 -14 19 41.4537 2.8003 1
 3 -14 20 3.97486 1.98296 1
 3 -13 -13 165.491 5.39399 1
 3 -13 -12 2.48075 2.10354 1
 3 -13 -11 85.7829 4.08711 1
 3 -13 -10 51.5812 4.20467 1
 3 -13 -9 49.392 3.59615 1
 3 -13 -8 401.479 11.672 1
 3 -13 -7 522.61 14.6273 1
 3 -13 -6 165.227 6.13369 1
 3 -13 -5 938.437 23.2215 1
 3 -13 -4 405.048 11.6849 1
 3 -13 -3 677.653 17.2195 1
 3 -13 -2 224.738 6.96183 1
 3 -13 -1 83.6122 4.06007 1
 3 -13 0 737.986 19.3152 1
 3 -13 1 1020.59 25.6472 1
 3 -13 2 341.004 9.50774 1
 3 -13 3 550.231 16.0345 1
 3 -13 4 895.755 21.7251 1
 3 -13 5 162.605 5.25332 1
 3 -13 6 519.648 13.4581 1
 3 -13 7 78.6359 3.84088 1
 3 -13 8 290.241 7.70586 1
 3 -13 9 254.068 7.35691 1
 3 -13 10 630.592 15.9738 1
 3 -13 11 1001.23 23.7815 1
 3 -13 12 1153.79 27.1632 1
 3 -13 13 212.649 6.18473 1
 3 -13 14 35.5613 2.79539 1
 3 -13 15 217.91 6.8888 1
 3 -13 16 86.277 3.82234 1
 3 -13 18 30.3763 3.03177 1
 3 -13 19 151.989 5.13898 1
 3 -13 20 69.9921 3.8945 1
 3 -13 21 145.73 6.19195 1
 3 -12 -14 103.8 5.14434 1
 3 -12 -13 30.3005 3.93389 1
 3 -12 -12 7.46869 3.07922 1
 3 -12 -11 46.9449 3.56935 1
 3 -12 -10 158.656 5.68319 1
 3 -12 -9 1121.68 28.2009 1
 3 -12 -8 695.295 17.367 1
 3 -12 -7 373.648 12.7603 1
 3 -12 -6 279.79 9.16186 1
 3 -12 -5 1149.64 27.5382 1
 3 -12 -4 213.09 6.35488 1
 3 -12 -3 174.141 6.16826 1
 3 -12 -2 214.285 9.16236 1
 3 -12 -1 269.821 7.57555 1
 3 -12 0 13.8669 2.76097 1
 3 -12 1 1163.91 27.9293 1
 3 -12 2 539.679 13.6348 1
 3 -12 3 286.387 8.36676 1
 3 -12 4 1125.92 28.5879 1
 3 -12 5 1062.8 25.2061 1
 3 -12 6 2849.89 68.8286 1
 3 -12 7 1028.34 25.0594 1
 3 -12 8 26.1054 2.34757 1
 3 -12 9 379.12 9.79 1
 3 -12 10 505.392 13.1492 1
 3 -12 11 19.5319 2.40177 1
 3 -12 12 403.019 10.1721 1
 3 -12 13 111.726 3.89219 1
 3 -12 14 441.337 11.1882 1
 3 -12 15 541.136 13.8111 1
 3 -12 16 299.854 8.27504 1
 3 -12 17 265.823 10.0975 1
 3 -12 18 81.1208 4.14063 1
 3 -12 19 5.81249 2.4742 1
 3 -12 20 175.814 6.1412 1
 3 -12 21 122.387 5.98655 1
 3 -11 -15 302.073 12.7141 1
 3 -11 -14 639.944 18.2981 1
 3 -11 -13 29.2877 2.70745 1
 3 -11 -12 654.402 23.3793 1
 3 -11 -11 81.6212 3.66874 1
 3 -11 -10 22.9734 2.95455 1
 3 -11 -9 581.268 15.3219 1
 3 -11 -8 137.84 4.80633 1
 3 -11 -7 202.53 5.85564 1
 3 -11 -6 971.718 23.2218 1
 3 -11 -5 483.192 11.9501 1
 3 -11 -4 1398.03 34.9362 1
 3 -11 -3 1187.36 28.0524 1
 3 -11 -2 378.503 9.91335 1
 3 -11 -1 366.589 9.96276 1
 3 -11 0 1029.69 24.7709 1
 3 -11 1 812.133 21.537 1
 3 -11 2 587.912 18.5397 1
 3 -11 3 2957.84 77.2247 1
 3 -11 4 1386.2 38.85 1
 3 -11 5 1893.59 48.8248 1
 3 -11 6 957.329 23.4716 1
 3 -11 7 308.944 8.12957 1
 3 -11 8 47.5471 2.62743 1
 3 -11 9 138.563 4.40312 1
 3 -11 10 156.258 4.76056 1
 3 -11 11 678.754 16.3486 1
 3 -11 12 579.153 14.1376 1
 3 -11 13 8.16163 2.2197 1
 3 -11 14 813.458 20.2134 1
 3 -11 15 999.151 23.9198 1
 3 -11 16 300.839 8.3796 1
 3 -11 17 178.798 7.00204 1
 3 -11 18 396.026 11.6732 1
 3 -11 19 69.0491 3.97151 1
 3 -11 20 124.517 4.54511 1
 3 -11 21 20.9693 2.31356 1
 3 -11 22 2.92575 2.49101 1
 3 -10 -16 131.751 6.13655 1
 3 -10 -15 189.626 6.5176 1
 3 -10 -14 482.433 13.5169 1
 3 -10 -13 332.347 9.28397 1
 3 -10 -12 101.008 4.2133 1
 3 -10 -11 109.656 4.50177 1
 3 -10 -10 1136.9 27.3659 1
 3 -10 -9 135.08 4.86436 1
 3 -10 -8 153.04 5.24766 1
 3 -10 -7 54.8484 3.23271 1
 3 -10 -6 459.211 11.6167 1
 3 -10 -5 910.93 21.6749 1
 3 -10 -4 823.89 20.4197 1
 3 -10 -3 2239.47 55.659 1
 3 -10 -2 2813.71 75.5402 1
 3 -10 -1 1224.45 36.5375 1
 3 -10 0 2169.17 60.6821 1
 3 -10 1 911.042 29.5451 1
 3 -10 2 78.361 6.57602 1
 3 -10 3 77.2964 5.28459 1
 3 -10 4 20.9007 4.52164 1
 3 -10 5 4623.49 116.818 1
 3 -10 6 1159.58 30.4797 1
 3 -10 7 371.044 11.2163 1
 3 -10 8 1642.36 40.0929 1
 3 -10 9 979.888 23.2503 1
 3 -10 10 240.41 6.60446 1
 3 -10 11 858.299 20.2543 1
 3 -10 12 7.24979 2.18238 1
 3 -10 13 885.108 21.112 1
 3 -10 14 841.903 20.8642 1
 3 -10 15 271.625 7.61662 1
 3 -10 16 1114.5 27.0111 1
 3 -10 17 150.18 5.69183 1
 3 -10 18 4.46563 2.34578 1
 3 -10 19 123.947 4.75676 1
 3 -10 20 119.961 4.9513 1
 3 -10 21 7.30864 2.12818 1
 3 -10 22 47.4557 3.99237 1
 3 -9 -17 26.9487 3.60242 1
 3 -9 -16 263.715 8.94638 1
 3 -9 -15 734.528 22.6566 1
 3 -9 -14 55.5163 3.34985 1
 3 -9 -13 818.819 22.2286 1
 3 -9 -12 295.327 8.25927 1
 3 -9 -11 22.6856 2.84764 1
 3 -9 -10 578.058 14.3491 1
 3 -9 -9 86.1218 3.75934 1
 3 -9 -8 208.908 6.33723 1
 3 -9 -7 272.32 7.57241 1
 3 -9 -6 1159.43 28.3315 1
 3 -9 -5 2087.44 49.9568 1
 3 -9 -4 5050.13 124.016 1
 3 -9 -3 348.68 13.1843 1
 3 -9 -2 674.6 25.1725 1
 3 -9 -1 2192.91 75.3322 1
 3 -9 0 2701.85 74.3601 1
 3 -9 1 27.9208 4.94549 1
 3 -9 2 790.106 28.5693 1
 3 -9 3 520.95 17.8587 1
 3 -9 4 308.772 11.1701 1
 3 -9 5 1474.38 42.7683 1
 3 -9 6 1050.86 29.47 1
 3 -9 7 1379.39 36.3674 1
 3 -9 8 1584.03 40.627 1
 3 -9 9 2521.85 63.0115 1
 3 -9 10 2380.92 55.1245 1
 3 -9 11 2184.91 50.4417 1
 3 -9 12 15.6852 1.9934 1
 3 -9 13 58.3261 2.68363 1
 3 -9 14 213.896 5.8156 1
 3 -9 15 127.378 4.4467 1
 3 -9 16 5.56859 2.75487 1
 3 -9 17 372.056 9.53399 1
 3 -9 18 368.841 9.87628 1
 3 -9 19 477.275 12.2579 1
 3 -9 20 294.021 8.14797 1
 3 -9 21 86.3512 5.37213 1
 3 -9 22 55.8213 5.33561 1
 3 -8 -18 34.0337 2.8657 1
 3 -8 -17 236.536 8.7629 1
 3 -8 -15 95.4231 3.97742 1
 3 -8 -14 203.436 6.23663 1
 3 -8 -13 18.7061 3.08086 1
 3 -8 -12 56.0172 3.14849 1
 3 -8 -11 2431.94 56.6494 1
 3 -8 -10 2430.96 56.804 1
 3 -8 -9 1934 45.0082 1
 3 -8 -8 160.013 4.801 1
 3 -8 -7 1040.46 25.2652 1
 3 -8 -6 374.218 13.3024 1
 3 -8 -5 99.9754 7.54647 1
 3 -8 -4 1731.84 62.1462 1
 3 -8 -3 129.214 10.9776 1
 3 -8 -2 3259.25 85.0349 1
 3 -8 -1 3544.16 99.9939 1
 3 -8 0 1599.18 46.6359 1
 3 -8 1 4066.53 100.465 1
 3 -8 2 612.313 19.1441 1
 3 -8 3 927.016 35.4748 1
 3 -8 4 11064.3 268.454 1
 3 -8 5 1659.13 42.6215 1
 3 -8 6 820.525 23.2068 1
 3 -8 7 4329 110.222 1
 3 -8 8 1138.46 29.9065 1
 3 -8 9 1603.52 39.7379 1
 3 -8 10 1584.55 39.5558 1
 3 -8 11 34.8975 2.53674 1
 3 -8 12 310.945 8.41867 1
 3 -8 13 510.09 12.5207 1
 3 -8 14 30.2719 2.39648 1
 3 -8 15 1114.23 26.3134 1
 3 -8 16 326.073 8.67132 1
 3 -8 17 111.387 3.91562 1
 3 -8 18 173.99 5.32264 1
 3 -8 19 775.068 19.1027 1
 3 -8 20 237.155 6.55562 1
 3 -8 21 83.1855 3.73084 1
 3 -8 22 73.5514 3.54272 1
 3 -7 -19 90.1225 5.91342 1
 3 -7 -18 25.7197 2.52063 1
 3 -7 -17 55.942 3.25134 1
 3 -7 -16 384.37 10.7477 1
 3 -7 -15 325.151 9.06221 1
 3 -7 -14 309.517 8.55993 1
 3 -7 -13 716.008 17.3024 1
 3 -7 -12 473.816 11.9244 1
 3 -7 -11 1186.37 27.8414 1
 3 -7 -10 944.988 23.4432 1
 3 -7 -9 2199.59 51.8973 1
 3 -7 -8 200.753 8.51301 1
 3 -7 -7 1244.32 38.7496 1
 3 -7 -6 872.244 30.8141 1
 3 -7 -5 2557.22 69.1858 1
 3 -7 -4 19.9489 5.86192 1
 3 -7 -3 85.7645 7.75268 1
 3 -7 -2 815.351 27.0597 1
 3 -7 -1 6309.21 158.275 1
 3 -7 0 5932.65 146.847 1
 3 -7 1 5646.03 140.074 1
 3 -7 2 8701 226.234 1
 3 -7 3 5663.02 149.08 1
 3 -7 4 2737.79 73.5259 1
 3 -7 5 228.598 16.0747 1
 3 -7 6 607.783 18.5618 1
 3 -7 7 350.693 13.9962 1
 3 -7 8 533.878 14.9451 1
 3 -7 9 1886.52 46.1938 1
 3 -7 10 3697.8 86.2655 1
 3 -7 11 634.294 15.831 1
 3 -7 12 816.002 19.4781 1
 3 -7 13 1027.47 24.1909 1
 3 -7 14 932.193 21.9336 1
 3 -7 15 157.568 5.02736 1
 3 -7 16 124.103 4.20689 1
 3 -7 17 263.124 7.92096 1
 3 -7 18 575.962 14.1416 1
 3 -7 19 299.018 8.67514 1
 3 -7 20 71.3299 3.10549 1
 3 -7 21 208.631 6.44984 1
 3 -6 -20 258.892 11.5172 1
 3 -6 -19 124.899 5.75573 1
 3 -6 -18 682.208 17.7594 1
 3 -6 -17 219.243 7.98074 1
 3 -6 -16 756.215 20.0577 1
 3 -6 -15 358.215 11.3077 1
 3 -6 -14 365.511 9.6364 1
 3 -6 -13 11.9626 2.3512 1
 3 -6 -12 69.8135 3.02979 1
 3 -6 -11 3918.97 92.9137 1
 3 -6 -10 1147.31 27.1737 1
 3 -6 -9 47.235 4.36334 1
 3 -6 -8 3010.94 81.097 1
 3 -6 -7 440.378 27.9843 1
 3 -6 -6 357.62 18.457 1
 3 -6 -5 6883.87 174.973 1
 3 -6 -4 354.001 16.4071 1
 3 -6 -3 6473.88 165.424 1
 3 -6 -2 5952.38 146.494 1
 3 -6 -1 2352.06 68.1998 1
 3 -6 0 14715.4 347.807 1
 3 -6 1 4057.01 100.424 1
 3 -6 2 1051.88 33.2826 1
 3 -6 3 10583.1 255.863 1
 3 -6 4 3052.99 77.1138 1
 3 -6 5 602.026 23.6947 1
 3 -6 6 1081.03 38.42 1
 3 -6 7 188.84 8.44544 1
 3 -6 8 2319.56 58.4073 1
 3 -6 9 948.03 25.9213 1
 3 -6 10 1086.32 27.1426 1
 3 -6 11 1157.66 27.609 1
 3 -6 12 2294.27 52.7582 1
 3 -6 13 1512.63 35.7714 1
 3 -6 14 1936.04 44.6589 1
 3 -6 15 522.974 13.6697 1
 3 -6 16 174.649 5.73289 1
 3 -6 17 171.505 5.11323 1
 3 -6 18 170.65 4.90863 1
 3 -6 19 156.191 4.90025 1
 3 -6 20 12.6275 1.99315 1
 3 -6 21 149.469 6.33302 1
 3 -6 22 242.712 7.92192 1
 3 -5 -21 345.754 13.4509 1
 3 -5 -20 186.176 8.80346 1
 3 -5 -19 33.6144 2.87221 1
 3 -5 -18 225.051 6.8524 1
 3 -5 -17 385.688 10.2706 1
 3 -5 -16 1671.05 40.9429 1
 3 -5 -15 534.389 13.8475 1
 3 -5 -14 459.684 11.7468 1
 3 -5 -13 81.9512 4.2234 1
 3 -5 -12 298.196 7.9954 1
 3 -5 -11 74.9099 3.18205 1
 3 -5 -10 934.112 23.5918 1
 3 -5 -9 697.339 20.6014 1
 3 -5 -8 1015.78 30.7655 1
 3 -5 -7 6348.94 166.083 1
 3 -5 -6 19050.7 487.432 1
 3 -5 -5 4628.75 122.741 1
 3 -5 -4 1516.14 44.2516 1
 3 -5 -3 1432.65 38.8473 1
 3 -5 -2 55.6599 5.92207 1
 3 -5 -1 5240.83 132.261 1
 3 -5 0 95.3423 6.53965 1
 3 -5 1 1303.65 36.9746 1
 3 -5 2 8814.16 242.674 1
 3 -5 3 9440.57 225.157 1
 3 -5 4 2516.69 65.3129 1
 3 -5 5 8304.77 198.731 1
 3 -5 6 481.152 18.1945 1
 3 -5 7 467.184 16.6909 1
 3 -5 8 2510.84 61.2335 1
 3 -5 9 6446.93 152.498 1
 3 -5 10 552.158 17.6493 1
 3 -5 11 515.735 12.8552 1
 3 -5 12 1519.89 35.0923 1
 3 -5 13 260.733 6.64652 1
 3 -5 14 904.123 22.2667 1
 3 -5 15 49.6554 2.39548 1
 3 -5 16 6.37293 2.00543 1
 3 -5 17 868.156 20.5652 1
 3 -5 18 433.557 11.3075 1
 3 -5 19 18.3151 2.13917 1
 3 -5 20 763.303 20.9336 1
 3 -5 21 4.22492 2.05731 1
 3 -5 22 33.4072 2.99031 1
 3 -4 -21 130.894 4.76923 1
 3 -4 -20 338.614 12.7945 1
 3 -4 -19 150.087 4.93811 1
 3 -4 -18 123.774 4.48425 1
 3 -4 -17 943.543 22.8826 1
 3 -4 -16 67.8019 3.64015 1
 3 -4 -15 1029.98 24.6797 1
 3 -4 -14 129.717 4.27945 1
 3 -4 -13 399.88 11.7093 1
 3 -4 -12 6190 143.63 1
 3 -4 -11 1676.83 41.9134 1
 3 -4 -10 362.745 13.8266 1
 3 -4 -9 3335.04 85.5181 1
 3 -4 -8 1387.58 62.2901 1
 3 -4 -7 1888.77 58.8182 1
 3 -4 -6 11041.4 286.072 1
 3 -4 -5 179.593 13.6577 1
 3 -4 -4 9868.26 241.635 1
 3 -4 -3 1991.43 57.6986 1
 3 -4 -2 2642.33 76.0224 1
 3 -4 -1 8345.19 234.074 1
 3 -4 0 25.5319 3.56419 1
 3 -4 1 28.2862 3.49127 1
 3 -4 2 2062.45 54.5065 1
 3 -4 3 13991.1 333.383 1
 3 -4 4 21803.2 506.169 1
 3 -4 5 6977.77 166.27 1
 3 -4 6 3943.21 104.857 1
 3 -4 7 10927.7 260.746 1
 3 -4 8 159.202 5.78228 1
 3 -4 9 447.835 12.5817 1
 3 -4 10 60.2701 3.05937 1
 3 -4 11 17.9949 2.84151 1
 3 -4 12 242.143 7.36051 1
 3 -4 13 1507.66 34.5851 1
 3 -4 14 1714.09 40.0141 1
 3 -4 15 1378.75 31.8421 1
 3 -4 16 175.768 5.29556 1
 3 -4 17 552.529 13.4722 1
 3 -4 18 547.844 13.4182 1
 3 -4 19 135.319 4.33489 1
 3 -4 20 40.9587 2.39495 1
 3 -4 21 28.9173 2.60125 1
 3 -4 22 284.228 11.5721 1
 3 -3 -22 370.345 13.5008 1
 3 -3 -21 348.245 10.1688 1
 3 -3 -20 43.5798 2.50406 1
 3 -3 -19 9.32262 2.37549 1
 3 -3 -18 4.16865 2.49752 1
 3 -3 -17 409.802 10.7034 1
 3 -3 -16 1246.88 30.8504 1
 3 -3 -15 1603.24 37.3855 1
 3 -3 -14 713.179 17.1405 1
 3 -3 -13 5130.47 118.9 1
 3 -3 -12 546.682 18.9452 1
 3 -3 -11 829.85 24.9227 1
 3 -3 -10 2747.07 75.6526 1
 3 -3 -9 386.005 14.3804 1
 3 -3 -8 254.195 14.2617 1
 3 -3 -7 10370.9 254.794 1
 3 -3 -6 4182.85 141.341 1
 3 -3 -5 1011.67 41.8625 1
 3 -3 -4 5829.91 168.053 1
 3 -3 -3 924.302 32.6621 1
 3 -3 -2 18539.9 624.198 1
 3 -3 -1 6075.99 183.083 1
 3 -3 0 6287.92 165.629 1
 3 -3 1 4643.96 112.413 1
 3 -3 2 22277.9 512.332 1
 3 -3 3 5251.64 130.632 1
 3 -3 4 3380.96 85.1768 1
 3 -3 5 6102.16 147.779 1
 3 -3 6 25.9888 5.76623 1
 3 -3 7 348.159 11.1202 1
 3 -3 8 10800.1 253.249 1
 3 -3 9 646.185 16.88 1
 3 -3 10 37.8969 2.72896 1
 3 -3 11 2577.26 61.7237 1
 3 -3 12 9.87168 1.714 1
 3 -3 13 2511.42 57.5196 1
 3 -3 14 485.026 12.1348 1
 3 -3 15 76.1577 3.17502 1
 3 -3 16 1736.62 40.423 1
 3 -3 17 1168.08 27.5879 1
 3 -3 18 111.945 3.78891 1
 3 -3 19 630.625 16.5599 1
 3 -3 20 2.14617 2.01266 1
 3 -3 21 4.6078 2.00853 1
 3 -3 22 26.2159 2.62283 1
 3 -2 -23 12.7987 3.67116 1
 3 -2 -22 37.966 2.66312 1
 3 -2 -21 537.192 16.8535 1
 3 -2 -20 99.5562 4.54677 1
 3 -2 -19 265.809 7.38556 1
 3 -2 -18 550.137 15.3266 1
 3 -2 -17 278.693 8.26303 1
 3 -2 -16 1604.71 38.0808 1
 3 -2 -15 453.74 11.5905 1
 3 -2 -14 53.9796 3.0178 1
 3 -2 -13 5675.31 135.268 1
 3 -2 -12 1900.39 51.8374 1
 3 -2 -11 4567.33 117.459 1
 3 -2 -10 271.265 9.72077 1
 3 -2 -9 22.7139 4.19098 1
 3 -2 -8 1755.32 48.4465 1
 3 -2 -7 78.5895 11.9071 1
 3 -2 -6 255.351 25.7013 1
 3 -2 -5 16740.3 413.769 1
 3 -2 -4 3827.9 108.198 1
 3 -2 -3 38765.2 939.102 1
 3 -2 -2 76599.5 2506.9 1
 3 -2 -1 7229.09 258.032 1
 3 -2 0 9479.26 240.389 1
 3 -2 1 2200.12 56.8488 1
 3 -2 2 179.398 9.1782 1
 3 -2 3 5650.23 138.357 1
 3 -2 4 1086.39 32.1082 1
 3 -2 5 21.2484 2.86775 1
 3 -2 6 9573.67 231.504 1
 3 -2 7 5489.37 135.379 1
 3 -2 8 3842.2 91.0331 1
 3 -2 9 1397.95 34.3621 1
 3 -2 10 2652.93 63.5321 1
 3 -2 11 237.063 6.55494 1
 3 -2 12 1120.34 26.4169 1
 3 -2 13 2735.68 62.7364 1
 3 -2 14 176.741 4.84131 1
 3 -2 15 157.396 4.81958 1
 3 -2 16 143.752 4.62009 1
 3 -2 17 162.79 5.38049 1
 3 -2 18 352.49 9.58479 1
 3 -2 19 146.013 4.98208 1
 3 -2 21 502.876 17.1439 1
 3 -1 -23 178.78 9.3434 1
 3 -1 -22 1382.82 35.8525 1
 3 -1 -21 70.4802 3.54937 1
 3 -1 -20 285.08 7.99047 1
 3 -1 -19 250.997 7.27615 1
 3 -1 -18 170.04 5.35153 1
 3 -1 -17 991.122 23.495 1
 3 -1 -16 755.154 18.2041 1
 3 -1 -15 22.7805 2.46628 1
 3 -1 -14 1652.25 39.0533 1
 3 -1 -13 579.602 15.0925 1
 3 -1 -12 336.272 12.3806 1
 3 -1 -11 4012.76 97.3245 1
 3 -1 -10 439.437 21.2005 1
 3 -1 -9 1781.55 48.129 1
 3 -1 -8 6142.75 150.705 1
 3 -1 -7 24011.7 586.406 1
 3 -1 -6 2972.93 89.234 1
 3 -1 -5 1523.74 55.9415 1
 3 -1 -4 8196.98 209.497 1
 3 -1 -3 9586.03 242.071 1
 3 -1 -2 6046.69 191.565 1
 3 -1 -1 22854.5 806.84 1
 3 -1 0 133.926 24.8258 1
 3 -1 1 20351.3 510.065 1
 3 -1 2 10885.7 262.106 1
 3 -1 3 59.3032 4.98515 1
 3 -1 4 8545.46 221.804 1
 3 -1 5 157.742 13.3704 1
 3 -1 6 279.47 11.5553 1
 3 -1 7 13623.5 317.351 1
 3 -1 8 7709.63 179.471 1
 3 -1 9 2795.64 65.6573 1
 3 -1 10 3409.67 79.657 1
 3 -1 11 141.077 4.47675 1
 3 -1 12 2526.86 58.0614 1
 3 -1 13 127.427 3.87454 1
 3 -1 14 51.9889 2.68623 1
 3 -1 15 190.098 6.07053 1
 3 -1 16 164.708 5.33269 1
 3 -1 17 866.118 21.9638 1
 3 -1 18 845.203 21.2359 1
 3 -1 19 240.344 6.88069 1
 3 -1 20 288.316 10.0675 1
 3 -1 21 47.2806 2.85395 1
 3 0 -24 16.7211 2.92701 1
 3 0 -23 135.853 5.48786 1
 3 0 -22 364.542 11.0371 1
 3 0 -21 239.526 6.92838 1
 3 0 -20 1519.18 36.9168 1
 3 0 -19 58.8259 3.3319 1
 3 0 -18 692.16 16.8333 1
 3 0 -17 1451.24 34.6629 1
 3 0 -16 109.449 4.69324 1
 3 0 -15 275.689 7.71071 1
 3 0 -14 899.899 23.1411 1
 3 0 -13 89.6189 5.33588 1
 3 0 -12 12186.6 300.015 1
 3 0 -11 3081.38 76.6498 1
 3 0 -10 1825.18 47.8055 1
 3 0 -9 19440.1 500.637 1
 3 0 -8 2361.25 66.2885 1
 3 0 -7 1018.5 43.4718 1
 3 0 -6 5202.66 146.85 1
 3 0 -5 185.557 12.9378 1
 3 0 -4 310.116 68.5517 1
 3 0 -3 25793.5 651.842 1
 3 0 -2 10962 293.878 1
 3 0 -1 6239.54 244.296 1
 3 0 0 1695.75 47.9778 1
 3 0 1 18248.8 427.543 1
 3 0 2 10240.3 257.956 1
 3 0 3 25595.6 656.535 1
 3 0 4 2366.48 69.2349 1
 3 0 5 1760.32 47.9372 1
 3 0 6 9938.52 235.332 1
 3 0 7 1467.11 35.0908 1
 3 0 8 33.5115 2.80263 1
 3 0 9 2165.45 52.0178 1
 3 0 10 75.1596 3.18744 1
 3 0 11 119.87 4.24104 1
 3 0 12 4614.16 105.166 1
 3 0 13 534.541 13.3189 1
 3 0 14 425.869 10.4447 1
 3 0 15 209.274 5.88361 1
 3 0 16 313.698 8.25494 1
 3 0 17 329.767 8.60275 1
 3 0 18 470.669 12.5278 1
 3 0 19 6.27607 2.20435 1
 3 0 20 263.521 9.83071 1
 3 0 21 366.186 54.6266 1
 3 1 -24 28.4189 2.66616 1
 3 1 -23 718.091 18.297 1
 3 1 -22 122.895 4.58125 1
 3 1 -21 55.1321 3.18054 1
 3 1 -20 9.37786 2.18884 1
 3 1 -19 174.982 5.25891 1
 3 1 -18 1051.32 25.2493 1
 3 1 -17 568.458 14.4885 1
 3 1 -16 1715.56 40.6763 1
 3 1 -15 904.895 21.7115 1
 3 1 -14 1326.49 34.9402 1
 3 1 -13 1421.69 35.5494 1
 3 1 -12 1589.28 43.0542 1
 3 1 -11 796.636 22.4488 1
 3 1 -10 2920.31 76.284 1
 3 1 -9 291.013 24.9473 1
 3 1 -8 28481.3 709.3 1
 3 1 -7 8458.03 281.308 1
 3 1 -6 220.331 13.3222 1
 3 1 -5 2278.47 101.122 1
 3 1 -4 281.163 22.3543 1
 3 1 -3 1625.03 66.0889 1
 3 1 -2 11439.6 305.274 1
 3 1 -1 4348.74 114.006 1
 3 1 0 38001.1 873.192 1
 3 1 1 31942.2 738.222 1
 3 1 2 18883.5 447.437 1
 3 1 3 22260.4 518.735 1
 3 1 4 582.421 19.5228 1
 3 1 5 813.438 24.3241 1
 3 1 6 13.7716 4.39262 1
 3 1 7 740.103 19.8507 1
 3 1 8 3181.46 74.2146 1
 3 1 9 43.0286 2.58349 1
 3 1 10 568.507 14.6643 1
 3 1 11 8300.88 190.692 1
 3 1 12 207.976 5.55325 1
 3 1 13 799.977 18.7186 1
 3 1 14 1134.45 26.5857 1
 3 1 15 30.6388 2.50947 1
 3 1 16 1064 25.3299 1
 3 1 17 280.437 7.60585 1
 3 1 18 55.5641 3.25789 1
 3 1 19 51.0766 3.14226 1
 3 1 20 12.5465 2.23731 1
 3 2 -24 126.559 4.70008 1
 3 2 -23 8.52856 2.56878 1
 3 2 -22 8.94069 2.77908 1
 3 2 -21 1373.23 34.7973 1
 3 2 -20 9.32687 2.22287 1
 3 2 -19 891.292 21.5928 1
 3 2 -18 3987.28 94.084 1
 3 2 -17 742.69 17.9995 1
 3 2 -16 379.689 9.94196 1
 3 2 -15 1108.78 27.306 1
 3 2 -14 138.264 5.35528 1
 3 2 -13 3896.56 103.107 1
 3 2 -12 1422.25 36.517 1
 3 2 -11 98.8688 7.58144 1
 3 2 -10 2886.89 82.633 1
 3 2 -9 2338.71 71.8557 1
 3 2 -8 2837.08 85.5048 1
 3 2 -7 3117.63 78.6885 1
 3 2 -6 19301.9 450.943 1
 3 2 -5 2139.59 58.414 1
 3 2 -4 23978.8 580.479 1
 3 2 -3 50358.1 1142.53 1
 3 2 -2 3344.05 86.6258 1
 3 2 -1 400.075 14.4528 1
 3 2 0 4999.41 124.828 1
 3 2 1 58.5457 4.51444 1
 3 2 2 12509.3 295.892 1
 3 2 3 4081.36 105.116 1
 3 2 4 267.146 10.6484 1
 3 2 5 8278.41 200.926 1
 3 2 6 3268.99 78.9774 1
 3 2 7 639.289 16.7607 1
 3 2 8 486.776 12.4978 1
 3 2 9 1033.85 24.7367 1
 3 2 10 48.5067 2.22539 1
 3 2 11 3058.44 70.7163 1
 3 2 12 2781.92 63.9794 1
 3 2 13 1220.32 28.3811 1
 3 2 14 96.7733 3.57572 1
 3 2 15 478.641 12.4083 1
 3 2 16 43.8128 2.62813 1
 3 2 17 105.289 3.68423 1
 3 2 18 4.74122 2.28633 1
 3 2 20 338.978 16.7153 1
 3 3 -25 90.4445 6.82217 1
 3 3 -24 236.351 7.8403 1
 3 3 -23 563.913 14.3207 1
 3 3 -22 419.986 12.1271 1
 3 3 -21 13.2467 2.59546 1
 3 3 -20 186.503 5.81558 1
 3 3 -19 1163.44 28.5108 1
 3 3 -18 88.9176 4.00038 1
 3 3 -17 2814.46 65.5301 1
 3 3 -16 798.903 19.3894 1
 3 3 -15 1306.67 30.8706 1
 3 3 -14 920.052 23.3977 1
 3 3 -13 734.942 19.8708 1
 3 3 -12 98.453 7.54626 1
 3 3 -11 40.872 5.82222 1
 3 3 -10 15.9447 4.81751 1
 3 3 -9 11452.3 275.965 1
 3 3 -8 14301 344.806 1
 3 3 -7 16452.8 390.853 1
 3 3 -6 8359.71 197.759 1
 3 3 -5 6462.18 159.315 1
 3 3 -4 30732.9 724.274 1
 3 3 -3 673.734 19.9043 1
 3 3 -2 443.739 16.6092 1
 3 3 -1 4156.14 104.546 1
 3 3 0 626.24 19.8366 1
 3 3 1 7284.7 176.875 1
 3 3 2 14680.8 365.478 1
 3 3 3 427.697 17.8583 1
 3 3 4 11237.3 276.322 1
 3 3 5 1418.26 35.3437 1
 3 3 6 3370.8 80.3172 1
 3 3 7 12315.7 298.016 1
 3 3 8 152.524 4.62657 1
 3 3 9 73.3109 3.2002 1
 3 3 10 2805.23 64.3523 1
 3 3 11 115.515 3.5665 1
 3 3 12 7.87038 2.14642 1
 3 3 13 222.115 6.63745 1
 3 3 14 57.4688 2.97052 1
 3 3 15 679.002 18.6486 1
 3 3 16 542.739 14.863 1
 3 3 17 830.452 25.0123 1
 3 3 18 38.567 3.03152 1
 3 3 19 111.638 4.64605 1
 3 4 -25 243.091 7.85708 1
 3 4 -24 198.152 7.11627 1
 3 4 -23 68.9536 3.10226 1
 3 4 -22 1012.87 26.3896 1
 3 4 -21 65.3368 3.29357 1
 3 4 -20 119.928 5.08091 1
 3 4 -19 729.027 18.3821 1
 3 4 -18 490.249 12.2486 1
 3 4 -17 32.2627 2.68908 1
 3 4 -16 10.6427 2.28145 1
 3 4 -15 937.546 22.7044 1
 3 4 -14 2558.85 67.4899 1
 3 4 -13 5338.58 138.712 1
 3 4 -12 1967.86 52.427 1
 3 4 -11 3148.16 82.4115 1
 3 4 -10 2945.05 80.8954 1
 3 4 -9 3760.11 93.6112 1
 3 4 -8 87.1617 6.93227 1
 3 4 -7 5496.98 132.672 1
 3 4 -6 487.964 14.8688 1
 3 4 -5 4853.91 118.671 1
 3 4 -4 18535.5 444.155 1
 3 4 -3 14823.9 359.593 1
 3 4 -2 1101.74 31.1275 1
 3 4 -1 86.2762 6.37602 1
 3 4 0 2314.67 68.392 1
 3 4 1 4351.63 112.872 1
 3 4 2 3237.49 81.504 1
 3 4 3 2834.24 70.8016 1
 3 4 4 7381.05 172.446 1
 3 4 5 5571.88 131.087 1
 3 4 6 6484.02 151.58 1
 3 4 7 125.364 3.96667 1
 3 4 8 683.611 16.4686 1
 3 4 9 58.3563 2.4946 1
 3 4 10 37.2359 2.11719 1
 3 4 11 676.009 16.9475 1
 3 4 12 893.657 21.8248 1
 3 4 13 149.898 4.6106 1
 3 4 14 392.211 11.1431 1
 3 4 15 871.318 24.4242 1
 3 4 16 758.432 20.4528 1
 3 4 17 70.0218 3.62941 1
 3 4 18 53.9439 2.86493 1
 3 5 -25 74.4247 4.32933 1
 3 5 -24 590.409 18.5774 1
 3 5 -23 604 16.381 1
 3 5 -22 23.7288 2.45604 1
 3 5 -20 300.196 9.43324 1
 3 5 -19 17.5818 2.66644 1
 3 5 -18 327.246 9.49361 1
 3 5 -17 399.532 10.2673 1
 3 5 -16 2664.81 62.225 1
 3 5 -15 596.811 14.9103 1
 3 5 -14 4589.14 117.007 1
 3 5 -13 5502.44 145.189 1
 3 5 -12 25.9077 5.0622 1
 3 5 -11 2126.3 64.6031 1
 3 5 -10 1802.59 46.9254 1
 3 5 -9 811.192 25.1551 1
 3 5 -8 7559.39 181.6 1
 3 5 -7 148.472 8.62828 1
 3 5 -6 810.385 31.9078 1
 3 5 -5 25688.9 619.692 1
 3 5 -4 22.4784 5.96976 1
 3 5 -3 7750.02 192.778 1
 3 5 -2 17723 421.895 1
 3 5 -1 3243.65 83.3155 1
 3 5 0 10508.9 251.016 1
 3 5 1 11447.4 288.362 1
 3 5 2 43.2659 3.12981 1
 3 5 3 781.836 19.901 1
 3 5 4 171.513 5.03516 1
 3 5 5 290.755 8.94794 1
 3 5 6 3888.14 89.5078 1
 3 5 7 701.048 17.0409 1
 3 5 8 881.9 20.3995 1
 3 5 9 886.228 20.4455 1
 3 5 10 2977.79 68.3141 1
 3 5 11 164.061 4.66047 1
 3 5 12 41.5596 2.37389 1
 3 5 13 319.522 11.2294 1
 3 5 14 268.396 7.49937 1
 3 5 15 215.926 6.5091 1
 3 5 16 1166.72 30.6799 1
 3 5 17 41.2612 2.46698 1
 3 5 18 69.4597 5.35647 1
 3 6 -25 9.47384 2.6331 1
 3 6 -24 34.4532 2.63161 1
 3 6 -23 186.89 5.71656 1
 3 6 -22 248.247 7.20869 1
 3 6 -21 380.252 10.7314 1
 3 6 -20 788.565 19.2923 1
 3 6 -19 1330.7 31.5785 1
 3 6 -18 1220.08 29.0359 1
 3 6 -17 37.994 2.78024 1
 3 6 -16 231.374 6.91627 1
 3 6 -15 1004.17 26.1281 1
 3 6 -14 2588.36 86.8182 1
 3 6 -13 515.356 22.3741 1
 3 6 -12 3347.91 83.5269 1
 3 6 -11 1270.27 35.8494 1
 3 6 -10 1687.88 47.4729 1
 3 6 -9 1207.66 50.3156 1
 3 6 -8 413.99 22.5695 1
 3 6 -7 239.218 13.9197 1
 3 6 -6 3496.61 89.9112 1
 3 6 -5 4059.87 115.484 1
 3 6 -4 16312.3 385.963 1
 3 6 -3 13751 332.469 1
 3 6 -2 112.704 10.9431 1
 3 6 -1 5702.46 140.603 1
 3 6 0 3444.33 84.2695 1
 3 6 1 712.192 19.6715 1
 3 6 2 37.2591 4.56188 1
 3 6 3 736.104 18.0136 1
 3 6 4 322.872 10.4467 1
 3 6 5 2182.59 52.5992 1
 3 6 6 1083.88 25.8856 1
 3 6 7 1216.48 28.1461 1
 3 6 8 419.721 10.7814 1
 3 6 9 1866.11 42.689 1
 3 6 10 1040.02 24.4974 1
 3 6 11 1331.18 30.8891 1
 3 6 12 1108.86 27.0795 1
 3 6 13 135.218 4.60554 1
 3 6 14 205.826 6.01109 1
 3 6 15 331.98 9.96234 1
 3 6 16 44.3704 2.85375 1
 3 6 17 20.9553 2.46895 1
 3 7 -25 233.445 11.6413 1
 3 7 -24 200.911 6.30882 1
 3 7 -23 413.547 10.6853 1
 3 7 -22 49.1389 3.21536 1
 3 7 -21 339.865 9.11869 1
 3 7 -20 1325.85 31.9804 1
 3 7 -19 295.682 7.99614 1
 3 7 -18 369.553 11.8923 1
 3 7 -17 2084.44 49.0233 1
 3 7 -16 55.2758 3.25748 1
 3 7 -15 391.189 10.1344 1
 3 7 -14 2025.53 50.3388 1
 3 7 -13 521.592 20.3427 1
 3 7 -12 1398.86 41.9548 1
 3 7 -11 855.15 28.4749 1
 3 7 -10 4419.57 130.053 1
 3 7 -9 13975.5 346.97 1
 3 7 -8 3284.11 84.1976 1
 3 7 -7 545.168 25.7387 1
 3 7 -6 8840.45 225.647 1
 3 7 -5 33.7071 9.52247 1
 3 7 -4 773.413 30.5245 1
 3 7 -3 211.533 14.0855 1
 3 7 -2 1130.29 40.3338 1
 3 7 -1 3451.58 83.137 1
 3 7 0 2755.98 71.6821 1
 3 7 1 5771.33 135.175 1
 3 7 2 1011.03 24.4339 1
 3 7 3 21.7749 2.73855 1
 3 7 4 827.337 20.4031 1
 3 7 5 1952.87 47.4789 1
 3 7 6 770.471 17.9988 1
 3 7 7 1518.44 34.8389 1
 3 7 8 164.449 4.67066 1
 3 7 9 2903.83 67.0413 1
 3 7 10 585.711 14.2691 1
 3 7 11 30.8355 2.51118 1
 3 7 12 30.954 2.54962 1
 3 7 13 44.825 2.8173 1
 3 7 14 47.5683 3.0254 1
 3 7 15 261.428 8.25429 1
 3 7 16 182.658 10.1774 1
 3 8 -25 77.7877 4.39606 1
 3 8 -24 137.218 5.42851 1
 3 8 -23 122.895 3.93978 1
 3 8 -22 129.152 4.26179 1
 3 8 -21 567.789 14.705 1
 3 8 -20 344.463 9.11866 1
 3 8 -19 1493.52 35.3711 1
 3 8 -18 83.5439 5.38203 1
 3 8 -17 60.6448 3.60198 1
 3 8 -16 374.17 10.3355 1
 3 8 -15 1596.21 38.1052 1
 3 8 -14 13.3046 2.82831 1
 3 8 -13 2506.86 88.1335 1
 3 8 -12 2246.64 63.4353 1
 3 8 -11 1576.42 58.4081 1
 3 8 -10 5611.2 178.606 1
 3 8 -9 1914.96 59.0812 1
 3 8 -8 1094.42 37.0118 1
 3 8 -7 1044.11 30.8722 1
 3 8 -6 767.063 26.095 1
 3 8 -5 1076.99 31.7825 1
 3 8 -4 3777.71 95.3122 1
 3 8 -3 118.358 6.65571 1
 3 8 -2 89.8417 5.16622 1
 3 8 -1 2043.92 49.1497 1
 3 8 0 5929.03 140.856 1
 3 8 1 334.425 8.82518 1
 3 8 2 4572.17 105.973 1
 3 8 3 3816.93 88.649 1
 3 8 4 809.666 19.281 1
 3 8 5 2208.72 50.5165 1
 3 8 6 110.219 3.70349 1
 3 8 7 316.506 8.12265 1
 3 8 8 270.871 7.72846 1
 3 8 9 24.6851 2.49947 1
 3 8 10 259.466 8.91508 1
 3 8 11 2230.19 52.5424 1
 3 8 12 4.34509 2.36984 1
 3 8 13 476.74 12.2012 1
 3 8 14 734.699 25.4963 1
 3 8 15 39.379 3.0127 1
 3 9 -25 125.825 8.19186 1
 3 9 -24 294.213 9.20419 1
 3 9 -22 3.29215 1.96872 1
 3 9 -21 274.901 7.81509 1
 3 9 -20 5.82635 2.36114 1
 3 9 -19 368.29 9.65961 1
 3 9 -18 1335.05 31.5911 1
 3 9 -17 727.64 17.8922 1
 3 9 -16 1587.88 37.436 1
 3 9 -15 2417.44 56.5954 1
 3 9 -14 329.241 8.97914 1
 3 9 -13 934.216 23.5198 1
 3 9 -12 354.414 25.5828 1
 3 9 -11 1665.64 53.913 1
 3 9 -10 2760.89 74.4029 1
 3 9 -9 507.888 18.8484 1
 3 9 -8 1263.52 45.8727 1
 3 9 -7 1931.28 66.1025 1
 3 9 -6 948.72 28.1547 1
 3 9 -5 2385.02 57.1419 1
 3 9 -4 65.2606 3.51354 1
 3 9 -3 686.108 17.9545 1
 3 9 -2 3277.64 76.5318 1
 3 9 -1 662.54 17.9064 1
 3 9 0 5325.45 123.911 1
 3 9 1 2110.02 49.3896 1
 3 9 2 295.373 7.41213 1
 3 9 3 63.9237 2.64172 1
 3 9 4 1399.87 32.4578 1
 3 9 5 255.585 6.675 1
 3 9 6 105.105 3.88617 1
 3 9 7 33.6916 2.67182 1
 3 9 8 659.516 15.9925 1
 3 9 9 402.342 10.0215 1
 3 9 10 574.571 14.4736 1
 3 9 11 89.9086 3.47291 1
 3 9 12 163.529 5.88735 1
 3 9 13 583.02 15.9417 1
 3 9 14 118.146 7.673 1
 3 10 -25 72.7193 9.8849 1
 3 10 -24 51.3806 2.84551 1
 3 10 -23 10.6736 2.33423 1
 3 10 -22 272.374 8.79001 1
 3 10 -21 88.9643 3.41333 1
 3 10 -20 981.464 23.5954 1
 3 10 -19 725.121 18.6287 1
 3 10 -18 32.52 2.89005 1
 3 10 -17 555.272 13.9314 1
 3 10 -16 1961.47 46.4808 1
 3 10 -15 521.313 13.0412 1
 3 10 -14 514.527 12.8205 1
 3 10 -13 827.686 20.5551 1
 3 10 -12 129.729 4.11253 1
 3 10 -11 269.516 9.27544 1
 3 10 -10 136.567 7.46006 1
 3 10 -9 674.025 21.9216 1
 3 10 -8 69.7937 4.91719 1
 3 10 -7 3425.12 87.5836 1
 3 10 -6 3058.38 75.0986 1
 3 10 -5 6466.79 152.698 1
 3 10 -4 3625.71 85.077 1
 3 10 -3 55.1319 3.93384 1
 3 10 -2 205.104 6.34463 1
 3 10 -1 2057.38 47.3621 1
 3 10 0 440.149 10.884 1
 3 10 1 92.4508 3.05229 1
 3 10 2 1134 26.3668 1
 3 10 3 183.285 5.09834 1
 3 10 4 2935.02 67.4532 1
 3 10 5 696.719 16.4523 1
 3 10 6 290.547 7.74712 1
 3 10 7 391.039 9.89946 1
 3 10 8 85.4585 3.30321 1
 3 10 9 295.707 7.83563 1
 3 10 10 904.089 23.0724 1
 3 10 11 6.30152 2.15146 1
 3 10 12 225.568 6.70808 1
 3 10 13 125.722 4.12277 1
 3 11 -24 76.9493 5.3466 1
 3 11 -23 144.554 5.58928 1
 3 11 -22 303.564 10.1759 1
 3 11 -21 21.9756 2.4415 1
 3 11 -20 447.657 11.6607 1
 3 11 -19 83.9468 3.62471 1
 3 11 -18 238.369 6.95258 1
 3 11 -17 678.824 16.4709 1
 3 11 -16 340.187 9.03035 1
 3 11 -15 580.366 14.5089 1
 3 11 -14 1175.61 28.0324 1
 3 11 -13 296.531 7.79946 1
 3 11 -12 777.299 18.8434 1
 3 11 -11 2293.42 54.0613 1
 3 11 -10 437.224 11.2894 1
 3 11 -9 1376 32.3973 1
 3 11 -8 1339.55 31.5149 1
 3 11 -7 1439.06 34.1017 1
 3 11 -6 1747.6 40.5485 1
 3 11 -5 941.883 21.8331 1
 3 11 -4 76.8455 2.96557 1
 3 11 -3 1156.67 26.6371 1
 3 11 -2 213.835 5.64826 1
 3 11 -1 568.056 13.6302 1
 3 11 0 583.721 13.9922 1
 3 11 1 466.939 11.6444 1
 3 11 2 136.14 4.14429 1
 3 11 3 1177.87 27.7139 1
 3 11 4 1704.58 39.5145 1
 3 11 5 407.09 10.1327 1
 3 11 6 791.877 18.8863 1
 3 11 7 823.866 19.7931 1
 3 11 8 309.237 8.41381 1
 3 11 9 305.014 8.59528 1
 3 11 10 5.03919 2.36293 1
 3 11 11 54.0201 3.16796 1
 3 11 12 72.031 3.68356 1
 3 12 -24 108.14 6.45476 1
 3 12 -23 185.86 6.25391 1
 3 12 -22 136.22 4.68559 1
 3 12 -21 447.448 12.4762 1
 3 12 -20 207.319 6.52928 1
 3 12 -17 62.9096 3.28102 1
 3 12 -16 696.918 17.1967 1
 3 12 -15 260.419 7.15904 1
 3 12 -14 1361.56 31.9279 1
 3 12 -13 2013.38 47.0723 1
 3 12 -12 1420.25 33.6887 1
 3 12 -11 928.761 22.3352 1
 3 12 -10 1166.41 27.5151 1
 3 12 -9 33.8836 2.43046 1
 3 12 -8 237.161 7.99616 1
 3 12 -7 67.6244 3.6741 1
 3 12 -6 1093.23 25.2683 1
 3 12 -5 1617.39 37.0052 1
 3 12 -4 41.1898 2.07834 1
 3 12 -3 808.698 18.996 1
 3 12 -2 1589.49 36.4527 1
 3 12 -1 417.682 10.1426 1
 3 12 0 465.243 11.4348 1
 3 12 1 358.041 9.21537 1
 3 12 2 416.075 11.1297 1
 3 12 3 1673.58 39.29 1
 3 12 4 61.477 3.09171 1
 3 12 5 737.146 17.5949 1
 3 12 6 82.7457 3.56216 1
 3 12 7 5.699 2.46363 1
 3 12 8 301.592 9.02732 1
 3 12 9 219.701 7.27041 1
 3 12 10 14.9043 2.11097 1
 3 12 11 124.799 5.25907 1
 3 13 -23 108.147 4.84522 1
 3 13 -22 6.58064 2.69131 1
 3 13 -21 269.819 8.58156 1
 3 13 -20 49.618 2.87296 1
 3 13 -19 136.616 4.77452 1
 3 13 -18 474.962 12.3203 1
 3 13 -17 258.272 7.40953 1
 3 13 -16 516.739 12.9493 1
 3 13 -15 1149.98 27.2153 1
 3 13 -14 68.8315 3.31206 1
 3 13 -13 181.411 6.06694 1
 3 13 -12 1700.51 39.9813 1
 3 13 -11 653.342 17.333 1
 3 13 -10 323.209 8.49113 1
 3 13 -9 188.171 6.16815 1
 3 13 -8 359.432 9.13698 1
 3 13 -7 41.2996 2.29187 1
 3 13 -6 483.644 12.3321 1
 3 13 -5 40.821 2.27556 1
 3 13 -4 746.357 17.4443 1
 3 13 -3 1361.21 31.3037 1
 3 13 -2 1552.85 35.651 1
 3 13 -1 1613.27 37.1462 1
 3 13 0 1457.21 33.8052 1
 3 13 1 28.0677 2.56713 1
 3 13 2 20.3559 2.81239 1
 3 13 3 274.607 7.43579 1
 3 13 4 11.7052 2.38746 1
 3 13 5 18.4529 2.39655 1
 3 13 6 138.865 5.33804 1
 3 13 7 434.401 12.4626 1
 3 13 8 313.653 8.43289 1
 3 13 9 303.838 12.8767 1
 3 14 -23 43.5611 4.62217 1
 3 14 -22 308.516 9.22908 1
 3 14 -21 439.056 11.8277 1
 3 14 -20 240.801 7.26551 1
 3 14 -19 187.533 6.87336 1
 3 14 -18 109.65 4.05162 1
 3 14 -17 439.682 11.4723 1
 3 14 -16 40.2726 2.85249 1
 3 14 -15 160.363 5.08339 1
 3 14 -14 162.425 4.96098 1
 3 14 -13 332.75 8.93091 1
 3 14 -12 354.823 9.30882 1
 3 14 -11 332.518 8.87981 1
 3 14 -10 400.176 10.2088 1
 3 14 -9 345.697 8.82798 1
 3 14 -8 78.6789 3.40225 1
 3 14 -7 1585.61 36.6119 1
 3 14 -6 1308.12 30.3966 1
 3 14 -5 32.804 2.35963 1
 3 14 -4 933.201 21.8762 1
 3 14 -3 167.317 4.66271 1
 3 14 -2 407.511 10.183 1
 3 14 -1 410.272 10.0291 1
 3 14 0 8.77723 2.33658 1
 3 14 1 184.408 5.44877 1
 3 14 2 823.662 19.7488 1
 3 14 3 5.34457 2.2591 1
 3 14 4 437.496 11.1875 1
 3 14 5 117.902 4.1828 1
 3 14 6 4.16311 1.85811 1
 3 14 7 206.376 7.48257 1
 3 14 8 236.227 7.4849 1
 3 15 -22 113.764 12.5132 1
 3 15 -21 94.0807 4.66414 1
 3 15 -20 143.466 6.39104 1
 3 15 -19 260.55 8.4705 1
 3 15 -18 148.995 4.91895 1
 3 15 -17 196.433 6.59914 1
 3 15 -16 197.348 5.8594 1
 3 15 -15 20.7222 2.35028 1
 3 15 -14 32.6611 2.65821 1
 3 15 -13 239.691 6.76962 1
 3 15 -12 485.226 12.522 1
 3 15 -11 692.658 18.1593 1
 3 15 -10 551.897 14.1446 1
 3 15 -9 1262.34 29.8037 1
 3 15 -8 723.344 17.3186 1
 3 15 -7 530.462 13.2006 1
 3 15 -6 43.2461 2.88447 1
 3 15 -5 43.1264 2.75337 1
 3 15 -4 19.3907 2.51109 1
 3 15 -3 53.8725 2.99111 1
 3 15 -2 309.592 8.02156 1
 3 15 -1 409.379 10.3024 1
 3 15 0 219.869 7.32265 1
 3 15 1 89.7204 3.9159 1
 3 15 2 466.213 13.5193 1
 3 15 3 334.13 8.86108 1
 3 15 4 127.685 4.37866 1
 3 15 5 34.6969 2.46562 1
 3 15 6 189.856 6.11198 1
 3 16 -21 41.6264 6.58621 1
 3 16 -20 16.6367 2.32188 1
 3 16 -19 48.6566 3.62866 1
 3 16 -18 133.166 5.08737 1
 3 16 -17 89.7281 3.58848 1
 3 16 -16 302.033 9.14295 1
 3 16 -15 115.938 4.3124 1
 3 16 -14 375.964 9.96309 1
 3 16 -13 513.482 13.1431 1
 3 16 -12 58.1413 3.41214 1
 3 16 -11 496.339 12.6485 1
 3 16 -10 175.025 5.80488 1
 3 16 -8 565.708 14.1185 1
 3 16 -7 656.508 16.689 1
 3 16 -6 19.5455 2.51655 1
 3 16 -5 333.543 9.12639 1
 3 16 -4 15.212 2.97914 1
 3 16 -3 165.552 5.36917 1
 3 16 -2 205.995 7.17406 1
 3 16 -1 23.9223 2.63816 1
 3 16 0 191.34 6.72819 1
 3 16 1 603.939 18.696 1
 3 16 2 242.98 8.46954 1
 3 16 3 286.962 8.57705 1
 3 16 4 143.953 8.70906 1
 3 17 -19 57.3816 3.6745 1
 3 17 -18 240.013 9.69861 1
 3 17 -17 392.671 10.8504 1
 3 17 -16 278.368 7.96538 1
 3 17 -15 59.4948 2.92144 1
 3 17 -14 124.444 4.9297 1
 3 17 -13 90.0853 4.03647 1
 3 17 -12 157.404 5.05428 1
 3 17 -11 13.0906 2.73027 1
 3 17 -10 46.19 3.06453 1
 3 17 -9 238.585 7.20186 1
 3 17 -8 177.567 7.48228 1
 3 17 -7 119.418 4.9602 1
 3 17 -6 246.766 8.98958 1
 3 17 -5 210.156 6.52091 1
 3 17 -4 141.717 6.91516 1
 3 17 -3 396.434 12.9002 1
 3 17 -2 248.486 10.546 1
 3 17 -1 124.28 7.09138 1
 3 17 0 8.95295 2.74679 1
 3 17 1 62.0959 5.11135 1
 3 17 2 46.2284 3.88824 1
 3 18 -18 35.8476 5.98549 1
 3 18 -17 118.979 4.87277 1
 3 18 -16 49.0165 3.44275 1
 3 18 -15 142.405 5.40281 1
 3 18 -14 236.565 9.49081 1
 3 18 -13 12.3901 2.27563 1
 3 18 -12 146.78 5.16905 1
 3 18 -11 31.1833 2.74907 1
 3 18 -10 2.80473 2.31663 1
 3 18 -9 89.9868 3.9014 1
 3 18 -8 338.355 10.5617 1
 3 18 -7 235.055 8.18889 1
 3 18 -6 335.77 12.2072 1
 3 18 -5 139.973 6.38713 1
 3 18 -4 272.503 13.0339 1
 3 18 -3 100.929 6.53467 1
 3 19 -15 28.745 3.12946 1
 3 19 -14 59.001 3.80072 1
 3 19 -13 177.244 9.12682 1
 3 19 -12 121.99 5.46785 1
 3 19 -11 78.5907 4.37039 1
 3 19 -10 189.276 8.98701 1
 3 19 -9 134.084 4.74406 1
 3 19 -8 45.8545 2.44157 1
 3 19 -7 25.1603 2.24933 1
 3 19 -6 66.1446 3.29231 1
 3 19 -5 9.73044 2.88142 1
 3 19 -4 53.3617 15.7639 1
 4 -19 1 61.6461 5.01819 1
 4 -19 2 64.6359 4.61252 1
 4 -19 3 65.8682 3.59852 1
 4 -19 4 122.674 4.70779 1
 4 -19 5 3.41465 2.0734 1
 4 -19 6 16.2555 1.9874 1
 4 -19 7 66.5172 2.70071 1
 4 -19 8 11.8577 1.95075 1
 4 -19 9 39.1162 3.4377 1
 4 -19 10 75.998 3.59617 1
 4 -19 11 55.0541 2.83696 1
 4 -18 -3 43.9239 8.16698 1
 4 -18 -2 62.1677 3.26311 1
 4 -18 -1 31.8662 3.48211 1
 4 -18 0 112.843 4.66664 1
 4 -18 1 117.207 5.52893 1
 4 -18 2 118.809 4.47538 1
 4 -18 3 92.7591 3.8892 1
 4 -18 4 151.051 5.97176 1
 4 -18 5 21.0622 2.56078 1
 4 -18 6 16.7933 2.3279 1
 4 -18 7 23.6786 2.57229 1
 4 -18 8 116.931 4.46095 1
 4 -18 9 151.298 6.33358 1
 4 -18 10 107.385 4.90199 1
 4 -18 11 74.875 5.5701 1
 4 -18 12 199.906 6.94094 1
 4 -18 13 101.2 4.29577 1
 4 -18 14 13.1974 2.66813 1
 4 -17 -6 100.264 5.60674 1
 4 -17 -5 181.606 7.97333 1
 4 -17 -4 14.9413 2.03712 1
 4 -17 -3 120.496 4.12228 1
 4 -17 -2 79.9868 3.40886 1
 4 -17 -1 47.0176 3.51778 1
 4 -17 0 24.2571 2.49425 1
 4 -17 1 4.33506 2.67667 1
 4 -17 2 131.992 4.6167 1
 4 -17 3 391.347 10.2806 1
 4 -17 4 159.465 5.23529 1
 4 -17 5 206.781 6.40301 1
 4 -17 6 379.391 10.1485 1
 4 -17 7 109.236 4.49551 1
 4 -17 8 122.234 4.30137 1
 4 -17 9 44.686 2.76392 1
 4 -17 10 55.5151 2.8564 1
 4 -17 11 38.537 2.45779 1
 4 -17 12 80.2719 3.61337 1
 4 -17 13 132.427 5.40996 1
 4 -17 14 149.989 5.42645 1
 4 -17 15 27.8571 2.76223 1
 4 -17 16 25.322 4.33361 1
 4 -16 -8 55.8104 4.02786 1
 4 -16 -7 261.801 9.76744 1
 4 -16 -6 156.571 5.1273 1
 4 -16 -5 36.0974 2.47116 1
 4 -16 -4 64.7586 3.08754 1
 4 -16 -3 185.078 5.77146 1
 4 -16 -2 12.1903 2.84313 1
 4 -16 -1 65.0557 3.27686 1
 4 -16 0 105.876 4.11768 1
 4 -16 1 161.891 5.26547 1
 4 -16 2 159.559 5.12675 1
 4 -16 3 611.601 15.4295 1
 4 -16 4 300.246 8.79237 1
 4 -16 5 205.916 6.82709 1
 4 -16 6 193.24 6.25654 1
 4 -16 7 170.29 5.71068 1
 4 -16 8 300.923 8.64555 1
 4 -16 9 77.2909 3.19379 1
 4 -16 10 3.16523 2.09299 1
 4 -16 11 93.8694 3.64271 1
 4 -16 12 142.267 4.6374 1
 4 -16 13 9.81542 2.46177 1
 4 -16 14 170.122 6.64723 1
 4 -16 15 127.027 5.67554 1
 4 -16 16 117.638 4.53519 1
 4 -16 17 143.339 6.44428 1
 4 -15 -10 64.9601 3.43318 1
 4 -15 -9 28.3181 2.31602 1
 4 -15 -8 2.49689 2.37729 1
 4 -15 -7 62.8004 3.22545 1
 4 -15 -6 91.179 3.75139 1
 4 -15 -5 56.2309 3.48181 1
 4 -15 -4 392.835 10.6007 1
 4 -15 -3 350.879 10.1863 1
 4 -15 -2 653.836 16.3685 1
 4 -15 -1 496.234 14.129 1
 4 -15 0 8.34971 2.96389 1
 4 -15 1 181.471 5.77243 1
 4 -15 2 335.591 9.23845 1
 4 -15 3 110.571 4.39534 1
 4 -15 4 132.182 4.83266 1
 4 -15 5 466.385 12.1455 1
 4 -15 6 222.644 6.75418 1
 4 -15 7 409.909 10.8049 1
 4 -15 8 132.063 4.73903 1
 4 -15 9 126.025 4.71365 1
 4 -15 10 64.12 3.1384 1
 4 -15 11 80.572 3.58393 1
 4 -15 12 177.933 5.46517 1
 4 -15 13 365.182 9.95168 1
 4 -15 14 186.715 6.16857 1
 4 -15 15 51.0266 3.22652 1
 4 -15 16 174.65 6.40632 1
 4 -15 17 134.395 6.54844 1
 4 -15 18 23.0124 2.36856 1
 4 -14 -11 27.1409 2.79755 1
 4 -14 -10 22.6152 2.57495 1
 4 -14 -9 13.6457 2.21517 1
 4 -14 -8 282.108 9.56947 1
 4 -14 -7 172.643 6.57862 1
 4 -14 -6 122.073 4.57767 1
 4 -14 -5 70.4154 3.63912 1
 4 -14 -4 672.44 17.0374 1
 4 -14 -3 451.535 11.6342 1
 4 -14 -2 376.818 11.3586 1
 4 -14 -1 571.585 15.6972 1
 4 -14 0 466.183 12.3541 1
 4 -14 1 83.6116 4.69983 1
 4 -14 2 338.326 9.27442 1
 4 -14 3 93.0481 4.00321 1
 4 -14 4 6.60245 2.72814 1
 4 -14 5 94.3224 3.79453 1
 4 -14 6 94.7063 3.96288 1
 4 -14 7 1271.92 31.3356 1
 4 -14 8 913.5 23.0242 1
 4 -14 9 265.154 8.97615 1
 4 -14 10 540.198 14.8274 1
 4 -14 11 531.833 13.3387 1
 4 -14 12 23.5372 2.52301 1
 4 -14 13 109.056 4.04712 1
 4 -14 14 4.27255 2.38318 1
 4 -14 15 69.5703 3.71904 1
 4 -14 16 125.596 5.03127 1
 4 -14 17 86.2462 3.94213 1
 4 -14 18 166.948 6.21217 1
 4 -14 19 70.9793 4.00528 1
 4 -13 -13 216.477 8.93461 1
 4 -13 -12 25.4782 2.82339 1
 4 -13 -11 401.762 17.9442 1
 4 -13 -10 230.423 8.09147 1
 4 -13 -9 81.7187 3.97832 1
 4 -13 -8 426.188 11.5794 1
 4 -13 -7 110.744 4.77735 1
 4 -13 -6 87.947 4.50498 1
 4 -13 -5 237.875 8.43427 1
 4 -13 -4 187.852 7.07406 1
 4 -13 -3 660.616 17.8013 1
 4 -13 -2 1309.49 31.852 1
 4 -13 -1 13.1309 3.12923 1
 4 -13 0 220.232 6.47638 1
 4 -13 1 558.468 14.1789 1
 4 -13 2 386.216 10.1624 1
 4 -13 3 68.0943 3.64922 1
 4 -13 4 550.243 13.7456 1
 4 -13 5 393.956 10.2347 1
 4 -13 6 655.005 16.1458 1
 4 -13 7 709.053 17.5646 1
 4 -13 8 488.647 12.4769 1
 4 -13 9 367.602 9.97615 1
 4 -13 10 280.816 8.15544 1
 4 -13 11 205.244 6.08257 1
 4 -13 12 312.97 8.37247 1
 4 -13 13 282.171 8.03132 1
 4 -13 14 12.8545 2.52067 1
 4 -13 15 70.9885 3.72823 1
 4 -13 16 196.431 6.25558 1
 4 -13 17 98.3915 4.13993 1
 4 -13 18 63.9034 3.41814 1
 4 -13 19 203.48 9.44023 1
 4 -13 20 99.6188 4.43841 1
 4 -12 -14 26.018 2.53743 1
 4 -12 -13 167.76 7.92395 1
 4 -12 -12 206.042 7.07241 1
 4 -12 -11 114.476 8.16991 1
 4 -12 -10 134.345 5.75076 1
 4 -12 -9 1064.61 27.0493 1
 4 -12 -8 683.773 17.4885 1
 4 -12 -7 485.193 14.0451 1
 4 -12 -6 5.48725 3.24008 1
 4 -12 -5 108.314 5.0077 1
 4 -12 -4 92.9626 4.38638 1
 4 -12 -3 13.6081 3.09528 1
 4 -12 -2 402.85 10.9775 1
 4 -12 -1 609.903 18.8004 1
 4 -12 0 1041.91 25.2195 1
 4 -12 1 1907.13 45.9152 1
 4 -12 2 1519.54 36.8657 1
 4 -12 3 916.302 22.5474 1
 4 -12 4 311.474 8.5831 1
 4 -12 5 86.9399 3.72972 1
 4 -12 6 1262.35 31.1511 1
 4 -12 7 284.011 9.15188 1
 4 -12 8 47.2148 3.05993 1
 4 -12 9 536.261 13.5742 1
 4 -12 10 514.92 13.5413 1
 4 -12 11 355.544 9.58567 1
 4 -12 12 575.363 14.1558 1
 4 -12 13 21.2594 2.70925 1
 4 -12 14 248.773 7.28077 1
 4 -12 15 297.357 9.35837 1
 4 -12 16 69.9892 3.46966 1
 4 -12 17 427.764 12.7585 1
 4 -12 18 159.492 5.53701 1
 4 -12 19 19.8692 2.31224 1
 4 -12 20 59.562 3.51486 1
 4 -11 -15 83.6383 4.94349 1
 4 -11 -14 342.756 11.5513 1
 4 -11 -13 57.3164 3.72514 1
 4 -11 -12 309.349 12.4513 1
 4 -11 -11 306.411 8.9563 1
 4 -11 -10 81.3523 4.38569 1
 4 -11 -9 555.375 14.9266 1
 4 -11 -8 199.518 7.13645 1
 4 -11 -7 314.042 9.37224 1
 4 -11 -6 100.982 4.5644 1
 4 -11 -5 275.967 9.29253 1
 4 -11 -4 427.844 11.2336 1
 4 -11 -3 2003.31 47.5601 1
 4 -11 -2 180.336 6.70553 1
 4 -11 -1 170.023 7.62045 1
 4 -11 0 1108.63 26.4086 1
 4 -11 1 2319.16 58.6195 1
 4 -11 2 624.8 15.5558 1
 4 -11 3 971.412 23.3997 1
 4 -11 4 902.973 22.1106 1
 4 -11 5 297.94 9.28236 1
 4 -11 6 331.365 8.88998 1
 4 -11 7 45.6993 3.17907 1
 4 -11 8 107.098 3.98276 1
 4 -11 9 72.9063 3.09481 1
 4 -11 10 493.437 12.4208 1
 4 -11 11 1060.22 25.162 1
 4 -11 12 2154 50.0477 1
 4 -11 13 330.426 8.82876 1
 4 -11 14 318.963 9.48192 1
 4 -11 15 354.687 10.035 1
 4 -11 16 138.15 4.78442 1
 4 -11 18 18.5741 2.49898 1
 4 -11 19 34.5395 2.87449 1
 4 -11 20 100.321 5.98469 1
 4 -11 21 95.2986 7.21663 1
 4 -10 -16 399.358 17.0363 1
 4 -10 -15 74.7319 3.5004 1
 4 -10 -14 185.737 6.07721 1
 4 -10 -13 140.842 5.62332 1
 4 -10 -12 6.53433 2.83483 1
 4 -10 -11 71.3025 3.80688 1
 4 -10 -10 186.772 6.00522 1
 4 -10 -9 1116.48 26.9867 1
 4 -10 -8 1192.63 28.9232 1
 4 -10 -7 389.575 10.5354 1
 4 -10 -6 1685.9 40.1243 1
 4 -10 -5 1033.17 24.8423 1
 4 -10 -4 343.992 9.75032 1
 4 -10 -3 1446.92 34.3751 1
 4 -10 -2 10.0213 3.00123 1
 4 -10 -1 928.146 29.5317 1
 4 -10 0 919.331 28.3611 1
 4 -10 1 401.278 20.9787 1
 4 -10 2 2357.97 62.1275 1
 4 -10 3 921.097 34.3056 1
 4 -10 4 303.276 10.1032 1
 4 -10 5 3556.51 92.6736 1
 4 -10 6 1066.52 28.0537 1
 4 -10 7 235.897 7.70864 1
 4 -10 8 1163.14 27.6916 1
 4 -10 9 385.922 9.74462 1
 4 -10 10 917.181 21.9284 1
 4 -10 11 974.705 22.966 1
 4 -10 12 98.3276 3.45589 1
 4 -10 13 278.352 7.6485 1
 4 -10 14 497.716 12.8378 1
 4 -10 15 63.5412 3.60462 1
 4 -10 16 410.239 11.1688 1
 4 -10 17 159.5 5.19231 1
 4 -10 18 24.9129 3.2274 1
 4 -10 19 2.54013 1.93522 1
 4 -10 20 169.073 7.12986 1
 4 -10 21 91.8076 5.06978 1
 4 -9 -16 42.722 2.8397 1
 4 -9 -15 219.863 8.19747 1
 4 -9 -14 357.442 10.2702 1
 4 -9 -13 160.023 5.8288 1
 4 -9 -12 341.443 10.0158 1
 4 -9 -11 138.401 5.19048 1
 4 -9 -10 463.167 11.974 1
 4 -9 -9 214.022 6.26631 1
 4 -9 -8 1217.26 28.8767 1
 4 -9 -7 452.224 12.4977 1
 4 -9 -6 1041.34 24.6784 1
 4 -9 -5 1591.3 38.5313 1
 4 -9 -4 4245.45 114.386 1
 4 -9 -3 763.399 33.3971 1
 4 -9 -2 8.2961 5.39961 1
 4 -9 -1 12.4767 6.69145 1
 4 -9 0 283.361 12.4164 1
 4 -9 1 626.346 19.8094 1
 4 -9 2 300.104 15.3613 1
 4 -9 3 2392.68 61.3458 1
 4 -9 4 3670.84 90.8629 1
 4 -9 5 4136.83 103.763 1
 4 -9 6 1590.41 40.5299 1
 4 -9 7 2065.63 52.1171 1
 4 -9 8 39.5032 3.73964 1
 4 -9 9 39.8073 3.76286 1
 4 -9 10 150.708 4.56303 1
 4 -9 11 930.156 22.0141 1
 4 -9 12 93.0058 3.49994 1
 4 -9 13 158.039 5.022 1
 4 -9 14 542.563 13.9795 1
 4 -9 15 572.161 14.6502 1
 4 -9 16 359.93 10.0048 1
 4 -9 17 113.193 4.26154 1
 4 -9 18 102.574 4.05978 1
 4 -9 19 281.629 8.78409 1
 4 -9 20 165.218 7.12717 1
 4 -9 21 28.9989 3.12107 1
 4 -8 -18 22.8574 2.84541 1
 4 -8 -17 167.98 6.23058 1
 4 -8 -16 105.634 4.95968 1
 4 -8 -15 653.156 17.195 1
 4 -8 -14 491.992 13.1387 1
 4 -8 -13 948.056 23.2338 1
 4 -8 -12 127.628 5.14042 1
 4 -8 -11 6.11639 2.74448 1
 4 -8 -10 2663.15 62.096 1
 4 -8 -9 814.257 19.644 1
 4 -8 -8 26.1524 2.47902 1
 4 -8 -7 1331.64 32.0284 1
 4 -8 -6 357.21 12.0026 1
 4 -8 -5 212.901 12.2344 1
 4 -8 -4 4281.93 107.319 1
 4 -8 -3 62.7242 9.47724 1
 4 -8 -2 3041.03 82.5303 1
 4 -8 -1 2166.5 64.6824 1
 4 -8 0 588.313 21.9849 1
 4 -8 1 5388.88 132.993 1
 4 -8 2 2164.41 65.5042 1
 4 -8 3 151.881 8.86746 1
 4 -8 4 2829.14 71.4344 1
 4 -8 5 2840.38 71.7848 1
 4 -8 6 1453.97 41.0401 1
 4 -8 7 1334.76 37.4062 1
 4 -8 8 258.685 9.98175 1
 4 -8 9 1351.75 33.4679 1
 4 -8 10 181.431 5.04265 1
 4 -8 11 109.563 4.08752 1
 4 -8 12 32.3999 2.46424 1
 4 -8 13 385.403 9.81426 1
 4 -8 14 456.367 11.4576 1
 4 -8 15 1132.58 26.8606 1
 4 -8 16 1001.4 24.0442 1
 4 -8 17 679.365 17.0237 1
 4 -8 18 20.643 2.38425 1
 4 -8 19 138.3 4.34771 1
 4 -8 20 88.5326 5.78134 1
 4 -7 -19 204.15 9.45374 1
 4 -7 -17 41.9919 3.02123 1
 4 -7 -16 53.2549 3.42636 1
 4 -7 -15 953.15 23.3791 1
 4 -7 -14 815.77 19.9962 1
 4 -7 -13 1118.48 27.8213 1
 4 -7 -12 665.713 16.829 1
 4 -7 -11 1559.38 38.1063 1
 4 -7 -10 28.986 3.24194 1
 4 -7 -9 277.267 7.56239 1
 4 -7 -8 168.097 8.43614 1
 4 -7 -7 201.587 13.3109 1
 4 -7 -6 325.892 17.6912 1
 4 -7 -5 6478.31 174.233 1
 4 -7 -4 4172.89 109.063 1
 4 -7 -3 2573.55 70.643 1
 4 -7 -2 4231.21 105.933 1
 4 -7 -1 1652.44 50.4958 1
 4 -7 0 5458.39 148.37 1
 4 -7 1 348.748 15.0939 1
 4 -7 2 314.005 19.7471 1
 4 -7 3 730.461 23.3206 1
 4 -7 4 2303.41 61.3246 1
 4 -7 5 362.308 19.6709 1
 4 -7 6 2297.25 60.8315 1
 4 -7 7 1196.9 37.7243 1
 4 -7 8 202.008 7.39792 1
 4 -7 9 859.678 21.9357 1
 4 -7 10 4105.19 95.7758 1
 4 -7 11 664.81 15.7767 1
 4 -7 12 267.631 7.39491 1
 4 -7 13 985.117 23.2177 1
 4 -7 14 114.506 3.88388 1
 4 -7 15 753.44 18.1646 1
 4 -7 16 84.6328 3.93732 1
 4 -7 18 409.037 10.5243 1
 4 -7 19 280.623 7.62882 1
 4 -7 20 15.752 2.36563 1
 4 -7 21 270.795 8.1188 1
 4 -6 -20 111.323 4.76889 1
 4 -6 -19 428.327 16.1867 1
 4 -6 -18 143.419 5.14107 1
 4 -6 -17 157.995 5.2876 1
 4 -6 -16 636.37 15.9673 1
 4 -6 -15 70.3516 3.83226 1
 4 -6 -14 893.016 22.047 1
 4 -6 -13 263.619 7.59745 1
 4 -6 -12 547.737 14.0606 1
 4 -6 -11 3459.71 80.3168 1
 4 -6 -10 1470.78 35.4501 1
 4 -6 -9 904.214 24.6318 1
 4 -6 -8 1602 46.429 1
 4 -6 -7 698.925 35.0724 1
 4 -6 -6 814.877 53.1165 1
 4 -6 -5 3670.67 141.618 1
 4 -6 -4 100.22 8.48203 1
 4 -6 -3 5993.83 164.782 1
 4 -6 -2 2516.54 63.4001 1
 4 -6 -1 3678.32 102.435 1
 4 -6 0 10472 256.326 1
 4 -6 1 1354.8 39.3545 1
 4 -6 2 97.2739 7.51109 1
 4 -6 3 105.993 7.36622 1
 4 -6 4 682.719 21.636 1
 4 -6 5 2875.34 71.1196 1
 4 -6 6 1577.97 43.2302 1
 4 -6 7 1022.64 27.1622 1
 4 -6 8 7973.86 196.309 1
 4 -6 9 2447.16 60.89 1
 4 -6 10 2233.78 56.1744 1
 4 -6 11 331.772 8.59179 1
 4 -6 12 176.526 5.18156 1
 4 -6 13 11.1521 2.13284 1
 4 -6 14 109.539 3.70568 1
 4 -6 15 381.861 9.86239 1
 4 -6 16 283.102 7.57647 1
 4 -6 17 77.3806 4.16323 1
 4 -6 18 222.309 6.44463 1
 4 -6 19 398.431 10.487 1
 4 -6 20 230.938 10.4211 1
 4 -6 21 82.9723 5.16309 1
 4 -5 -21 348.466 17.559 1
 4 -5 -20 1000.21 35.458 1
 4 -5 -19 63.0264 3.93532 1
 4 -5 -18 133.93 4.41013 1
 4 -5 -16 34.0657 2.67739 1
 4 -5 -15 309.51 8.21215 1
 4 -5 -14 322.984 8.76174 1
 4 -5 -13 39.4072 2.85222 1
 4 -5 -12 2971.89 68.9593 1
 4 -5 -11 1153.57 27.1673 1
 4 -5 -10 1327.57 36.6363 1
 4 -5 -9 5678.73 143.414 1
 4 -5 -8 219.869 15.844 1
 4 -5 -7 436.387 35.9348 1
 4 -5 -6 4214.73 141.459 1
 4 -5 -5 4177.19 131.308 1
 4 -5 -4 152.602 13.7808 1
 4 -5 -3 979.132 33.4803 1
 4 -5 -2 225.374 12.8621 1
 4 -5 -1 4725.58 115.567 1
 4 -5 0 3020.11 76.3963 1
 4 -5 1 4338.19 107.437 1
 4 -5 2 1534.26 41.4834 1
 4 -5 3 10956.5 262.498 1
 4 -5 4 3757.64 91.5302 1
 4 -5 5 1114.02 31.8104 1
 4 -5 6 4586.47 114.313 1
 4 -5 7 12.9149 2.79139 1
 4 -5 8 15.7245 2.5725 1
 4 -5 9 4927.1 118.171 1
 4 -5 10 1207.18 29.6927 1
 4 -5 11 201.743 6.01312 1
 4 -5 12 1611.1 37.6196 1
 4 -5 13 8.00471 1.8664 1
 4 -5 14 1212.46 29.3207 1
 4 -5 15 93.2846 3.52006 1
 4 -5 16 8.79722 2.31475 1
 4 -5 17 435.659 12.1029 1
 4 -5 18 550.215 14.7634 1
 4 -5 19 249.41 7.2616 1
 4 -5 20 588.387 18.1811 1
 4 -5 21 91.5978 5.19133 1
 4 -4 -22 16.6787 6.63535 1
 4 -4 -21 12.4862 3.18854 1
 4 -4 -20 386.986 11.2114 1
 4 -4 -19 68.9376 3.41592 1
 4 -4 -18 460.648 12.022 1
 4 -4 -17 360.519 10.0042 1
 4 -4 -16 378.681 10.1112 1
 4 -4 -15 1476.96 34.8242 1
 4 -4 -14 284.892 7.9946 1
 4 -4 -13 246.684 6.87767 1
 4 -4 -12 2177.89 50.8634 1
 4 -4 -11 870.998 36.8412 1
 4 -4 -10 6686.17 173.504 1
 4 -4 -9 1979.43 51.3506 1
 4 -4 -8 929.371 30.0976 1
 4 -4 -7 5831.16 161.89 1
 4 -4 -6 472.154 30.0706 1
 4 -4 -5 60.1559 9.5864 1
 4 -4 -4 2130.17 58.4765 1
 4 -4 -3 143.754 9.41768 1
 4 -4 -2 1860.9 54.3907 1
 4 -4 -1 22163.5 605.127 1
 4 -4 0 8416.36 202.202 1
 4 -4 1 13702.4 322.609 1
 4 -4 2 1992.98 52.1057 1
 4 -4 3 3853.97 95.6407 1
 4 -4 4 4544.09 108.455 1
 4 -4 5 2287.77 59.5296 1
 4 -4 6 286.875 10.8996 1
 4 -4 7 821.169 21.6098 1
 4 -4 8 1496.94 36.7274 1
 4 -4 9 743.698 18.7634 1
 4 -4 10 282.613 7.78604 1
 4 -4 11 1705.02 39.5664 1
 4 -4 12 374.96 9.31086 1
 4 -4 13 690.455 17.4842 1
 4 -4 14 2761.54 63.4173 1
 4 -4 15 475.389 11.7944 1
 4 -4 16 315.417 8.43612 1
 4 -4 17 109.927 3.82499 1
 4 -4 18 73.096 3.14917 1
 4 -4 19 139.326 6.56931 1
 4 -4 20 85.1752 5.09003 1
 4 -4 21 9.48775 3.01362 1
 4 -3 -22 3.28326 2.70736 1
 4 -3 -21 881.275 37.6855 1
 4 -3 -20 79.8434 3.70666 1
 4 -3 -19 229.843 6.96037 1
 4 -3 -18 297.186 8.64033 1
 4 -3 -17 294.133 9.23348 1
 4 -3 -16 1620.59 39.4651 1
 4 -3 -15 1286.27 30.4463 1
 4 -3 -14 367.321 9.63761 1
 4 -3 -13 1200.82 28.0562 1
 4 -3 -12 712.456 20.1685 1
 4 -3 -11 74.8621 5.7426 1
 4 -3 -10 1583.97 42.2768 1
 4 -3 -9 103.454 5.99875 1
 4 -3 -8 617.239 23.6329 1
 4 -3 -7 1253.82 45.9749 1
 4 -3 -6 21534.5 539.959 1
 4 -3 -5 5864.59 155.142 1
 4 -3 -4 1821.48 50.4075 1
 4 -3 -3 5708.46 154.941 1
 4 -3 -2 3413.69 190.006 1
 4 -3 -1 2643.64 74.5725 1
 4 -3 0 7736.26 187.967 1
 4 -3 1 63.7141 4.70036 1
 4 -3 2 11021.6 260.188 1
 4 -3 3 10206.4 253.606 1
 4 -3 4 991.495 28.9412 1
 4 -3 5 8783.81 218.299 1
 4 -3 6 79.37 5.16368 1
 4 -3 7 53.5422 3.53702 1
 4 -3 8 1423.19 34.9006 1
 4 -3 9 1863.95 44.5371 1
 4 -3 10 1587.2 37.8529 1
 4 -3 11 1842.72 42.3766 1
 4 -3 12 672.238 16.4088 1
 4 -3 13 4374.13 100.355 1
 4 -3 14 244.617 6.45162 1
 4 -3 15 45.4485 2.67559 1
 4 -3 16 129.222 4.62643 1
 4 -3 17 2.7888 2.21537 1
 4 -3 18 192.556 5.72956 1
 4 -3 19 152.906 5.34085 1
 4 -3 20 71.2942 3.41086 1
 4 -3 21 111.813 6.80496 1
 4 -2 -23 7.64656 3.63405 1
 4 -2 -22 100.539 6.25678 1
 4 -2 -21 141.853 4.66972 1
 4 -2 -20 27.9368 2.81155 1
 4 -2 -19 1591.86 40.8632 1
 4 -2 -18 46.435 2.92249 1
 4 -2 -17 1150.46 29.1334 1
 4 -2 -16 3746.61 87.9921 1
 4 -2 -15 313.347 8.43275 1
 4 -2 -14 9.56872 2.12211 1
 4 -2 -13 388.311 9.99289 1
 4 -2 -12 279.905 10.1046 1
 4 -2 -11 4271.5 102.381 1
 4 -2 -10 931.826 26.4848 1
 4 -2 -9 36.4675 3.61871 1
 4 -2 -8 12420.9 309.154 1
 4 -2 -7 5940.61 170.432 1
 4 -2 -6 5568.21 144.891 1
 4 -2 -5 11082.2 284.942 1
 4 -2 -4 6159.14 161.105 1
 4 -2 -3 146.96 22.2988 1
 4 -2 -2 11137.7 421.954 1
 4 -2 -1 6565.49 165.917 1
 4 -2 0 769.483 25.5598 1
 4 -2 1 236.764 8.86341 1
 4 -2 2 2313.82 62.9508 1
 4 -2 3 1269.81 40.0676 1
 4 -2 4 13175.3 320.728 1
 4 -2 5 3447.03 89.4971 1
 4 -2 6 1499.62 38.8495 1
 4 -2 7 10142.3 240.387 1
 4 -2 8 3053.68 72.0273 1
 4 -2 9 222.569 6.88218 1
 4 -2 10 953.152 23.0387 1
 4 -2 11 75.0691 2.91074 1
 4 -2 12 63.1292 2.79993 1
 4 -2 13 1870.99 43.8513 1
 4 -2 14 611.193 14.8363 1
 4 -2 15 489.374 12.3617 1
 4 -2 16 203.031 6.02169 1
 4 -2 17 281.241 7.67959 1
 4 -2 18 150.902 5.61266 1
 4 -2 19 266.587 8.92534 1
 4 -1 -23 62.2741 3.31038 1
 4 -1 -22 768.516 23.3284 1
 4 -1 -21 514.723 15.7772 1
 4 -1 -20 266.087 9.27152 1
 4 -1 -19 5.75551 2.6192 1
 4 -1 -18 26.1398 2.77846 1
 4 -1 -17 577.337 16.0366 1
 4 -1 -16 77.6225 3.53824 1
 4 -1 -15 1822.94 42.8073 1
 4 -1 -14 812.013 19.2214 1
 4 -1 -13 2140.89 52.2926 1
 4 -1 -12 2461.52 59.5877 1
 4 -1 -11 1892.14 48.8091 1
 4 -1 -10 801.887 21.8264 1
 4 -1 -9 1473.08 43.2634 1
 4 -1 -8 219.891 21.1172 1
 4 -1 -7 17304.2 438.641 1
 4 -1 -6 13400.9 356.296 1
 4 -1 -5 2840.51 100.813 1
 4 -1 -4 6483.9 163.062 1
 4 -1 -3 1922.85 60.0092 1
 4 -1 -2 4468.66 132.759 1
 4 -1 -1 404.343 17.6542 1
 4 -1 0 67.6599 6.23092 1
 4 -1 1 4661.11 113.49 1
 4 -1 2 4363.41 115.012 1
 4 -1 3 8674.11 215.076 1
 4 -1 4 22430.7 600.347 1
 4 -1 5 558.748 20.0404 1
 4 -1 6 5893.25 147.933 1
 4 -1 7 607.122 17.5136 1
 4 -1 8 870.988 22.4919 1
 4 -1 9 3233.18 77.4231 1
 4 -1 10 91.5235 3.77531 1
 4 -1 11 48.152 2.43609 1
 4 -1 12 2894.62 67.5649 1
 4 -1 13 79.906 3.08268 1
 4 -1 14 247.843 6.73815 1
 4 -1 15 845.608 20.2348 1
 4 -1 16 98.4987 4.50019 1
 4 -1 17 1022.82 25.6564 1
 4 -1 18 499.036 14.8436 1
 4 -1 19 268.303 7.95255 1
 4 -1 20 67.2884 3.85454 1
 4 0 -24 25.2113 3.02867 1
 4 0 -23 394.25 14.3948 1
 4 0 -22 121.875 5.00229 1
 4 0 -21 18.9791 2.75539 1
 4 0 -20 1184.09 29.2596 1
 4 0 -19 93.452 3.76643 1
 4 0 -18 77.3655 3.40111 1
 4 0 -17 2230.36 51.9658 1
 4 0 -16 756.353 18.3719 1
 4 0 -15 517.159 12.6264 1
 4 0 -14 1150.74 27.9045 1
 4 0 -13 993.027 25.843 1
 4 0 -12 5549.88 134.703 1
 4 0 -11 6015.02 154.003 1
 4 0 -10 290.369 10.0262 1
 4 0 -9 2252.21 62.4768 1
 4 0 -8 1680.85 56.8616 1
 4 0 -7 827.986 29.9383 1
 4 0 -6 109.424 9.24514 1
 4 0 -5 7833.33 236.077 1
 4 0 -4 173.267 11.777 1
 4 0 -3 10618.7 283.352 1
 4 0 -2 47204.1 1187.35 1
 4 0 -1 18903.2 455.162 1
 4 0 0 3075.02 77.8523 1
 4 0 1 5098.71 127.563 1
 4 0 2 327.029 12.7178 1
 4 0 3 4445.43 114.657 1
 4 0 4 1983.91 59.6267 1
 4 0 5 21.627 3.40768 1
 4 0 6 4563.42 110.717 1
 4 0 7 3573.23 87.2601 1
 4 0 8 2065.94 50.3663 1
 4 0 9 387.339 10.7684 1
 4 0 10 1023.54 25.0233 1
 4 0 11 28.4706 2.19624 1
 4 0 12 576.556 15.1136 1
 4 0 13 1382.97 32.319 1
 4 0 14 1041.41 24.9022 1
 4 0 15 225.547 6.33454 1
 4 0 16 664.911 20.2719 1
 4 0 17 317.135 8.59988 1
 4 0 18 309.711 8.75606 1
 4 0 19 13.4111 2.67698 1
 4 0 20 5.37284 2.09767 1
 4 1 -24 60.4026 2.91956 1
 4 1 -23 68.0818 3.13978 1
 4 1 -22 771.107 21.8795 1
 4 1 -21 1012.07 27.5795 1
 4 1 -20 10.9328 2.53458 1
 4 1 -19 125.112 4.51433 1
 4 1 -18 1116.11 26.8093 1
 4 1 -17 8.61132 2.1058 1
 4 1 -16 1877.93 43.9413 1
 4 1 -15 582.328 14.3225 1
 4 1 -14 2144.05 53.4084 1
 4 1 -13 2024.47 54.0597 1
 4 1 -12 3211.2 81.2844 1
 4 1 -11 2384.86 70.3828 1
 4 1 -10 95.5957 5.00565 1
 4 1 -9 38.0511 5.14012 1
 4 1 -8 2393.19 75.8443 1
 4 1 -7 3561.69 95.6624 1
 4 1 -6 10596.2 281.689 1
 4 1 -5 3072.43 91.3132 1
 4 1 -4 2502.54 75.7742 1
 4 1 -3 56312.1 1330.52 1
 4 1 -2 1583.4 43.2002 1
 4 1 -1 8041.42 203.34 1
 4 1 0 13858.6 326.534 1
 4 1 1 18.0627 4.21038 1
 4 1 2 4252.59 108.372 1
 4 1 3 8585.72 206.115 1
 4 1 4 1800.21 60.206 1
 4 1 5 2420.51 59.3173 1
 4 1 6 21.4455 2.636 1
 4 1 7 572.679 18.5636 1
 4 1 8 10046.4 237.167 1
 4 1 9 1345.15 33.1574 1
 4 1 10 779.691 19.3338 1
 4 1 11 3194.91 73.8108 1
 4 1 12 1469.36 35.8623 1
 4 1 13 31.8912 2.43252 1
 4 1 14 42.9404 2.70801 1
 4 1 15 2.27936 2.23283 1
 4 1 16 76.013 3.28743 1
 4 1 17 132.137 5.48126 1
 4 1 18 656.031 16.7053 1
 4 1 19 54.1859 3.92299 1
 4 2 -24 128.617 5.85148 1
 4 2 -23 142.109 5.6096 1
 4 2 -22 62.4685 3.34304 1
 4 2 -21 1082.48 27.5047 1
 4 2 -20 489.969 13.2093 1
 4 2 -19 497.397 13.0921 1
 4 2 -18 1462.02 35.6963 1
 4 2 -17 1688.22 39.3958 1
 4 2 -16 425.28 10.5619 1
 4 2 -15 317.556 8.71669 1
 4 2 -14 87.8796 5.16272 1
 4 2 -13 274.134 11.0256 1
 4 2 -12 3531.8 87.6504 1
 4 2 -11 1843.9 53.4479 1
 4 2 -10 4395.01 133.157 1
 4 2 -9 6700.76 166.236 1
 4 2 -8 10182.6 245.608 1
 4 2 -7 1741.6 47.7746 1
 4 2 -6 4961.26 136.817 1
 4 2 -5 148.877 7.47005 1
 4 2 -4 1079.08 30.0578 1
 4 2 -3 7217.63 173.819 1
 4 2 -2 16286.5 388.336 1
 4 2 -1 6593.06 163.576 1
 4 2 0 170.288 8.71704 1
 4 2 1 4220.28 103.979 1
 4 2 2 3217.41 79.589 1
 4 2 3 1413.51 38.422 1
 4 2 4 374.263 16.1732 1
 4 2 5 2084.1 50.934 1
 4 2 6 2384.66 61.0026 1
 4 2 7 6739.64 157.595 1
 4 2 8 994.098 25.0016 1
 4 2 9 2121.82 49.4336 1
 4 2 10 272.171 6.9541 1
 4 2 11 228.107 6.3075 1
 4 2 12 482.002 11.9227 1
 4 2 13 550.317 13.4575 1
 4 2 14 100.421 3.77466 1
 4 2 16 288.018 8.38476 1
 4 2 17 482.431 14.8265 1
 4 2 18 42.0561 3.45884 1
 4 2 19 52.0264 3.63293 1
 4 3 -25 103.148 4.21764 1
 4 3 -24 7.69543 2.14678 1
 4 3 -23 585.37 15.5035 1
 4 3 -22 932.386 23.922 1
 4 3 -21 367.401 9.8665 1
 4 3 -20 56.4144 3.13564 1
 4 3 -19 639.009 16.7463 1
 4 3 -18 345.553 9.17294 1
 4 3 -17 220.338 6.39211 1
 4 3 -16 63.1754 3.2646 1
 4 3 -15 1972.37 46.0134 1
 4 3 -14 14.0194 3.28323 1
 4 3 -13 2212.32 61.1805 1
 4 3 -12 7419.96 196.453 1
 4 3 -11 14.1246 3.7875 1
 4 3 -10 5342.27 134.532 1
 4 3 -9 4654.37 114.369 1
 4 3 -8 4093.68 101.764 1
 4 3 -7 23084.7 547.117 1
 4 3 -6 1240.78 34.5168 1
 4 3 -5 2310.77 58.325 1
 4 3 -4 17341 434.579 1
 4 3 -3 1980.25 51.179 1
 4 3 -2 301.156 11.8941 1
 4 3 -1 4671.68 114.39 1
 4 3 0 1690.96 45.3442 1
 4 3 1 11023.2 269.045 1
 4 3 2 17660.9 422.333 1
 4 3 3 6068.54 150.606 1
 4 3 4 3798.72 92.358 1
 4 3 5 95.4021 4.77704 1
 4 3 6 102.996 4.35696 1
 4 3 7 1451.85 34.1854 1
 4 3 8 164.12 5.39567 1
 4 3 9 339.276 8.6655 1
 4 3 10 79.6965 2.91286 1
 4 3 11 3259.45 74.8372 1
 4 3 12 617.271 15.2519 1
 4 3 13 90.7919 3.48866 1
 4 3 14 315.4 8.44588 1
 4 3 15 148.985 4.903 1
 4 3 16 74.0851 3.35418 1
 4 3 17 707.703 22.1045 1
 4 3 18 99.8173 5.60862 1
 4 4 -25 121.523 4.94752 1
 4 4 -24 50.168 3.01165 1
 4 4 -23 64.6942 3.1039 1
 4 4 -22 35.6926 2.66801 1
 4 4 -21 68.8948 3.69255 1
 4 4 -20 90.9724 3.75025 1
 4 4 -19 500.664 12.7814 1
 4 4 -18 1461.59 34.7766 1
 4 4 -17 3406.17 80.1987 1
 4 4 -16 141.698 4.85737 1
 4 4 -15 308.661 9.25404 1
 4 4 -14 1008.65 27.9689 1
 4 4 -13 3256.88 88.6811 1
 4 4 -12 214.497 13.3975 1
 4 4 -11 3559.93 94.6952 1
 4 4 -10 2124.25 55.6667 1
 4 4 -9 2766.06 70.7565 1
 4 4 -8 6278.4 154.35 1
 4 4 -7 1232.7 35.1724 1
 4 4 -6 353.843 13.868 1
 4 4 -5 2409.43 68.5872 1
 4 4 -4 645.863 21.4042 1
 4 4 -3 8233.98 196.634 1
 4 4 -2 15749.9 369.714 1
 4 4 -1 19.301 3.92572 1
 4 4 0 5396.1 132.815 1
 4 4 1 6760.94 165.026 1
 4 4 2 5285.99 129.102 1
 4 4 3 639.573 20.7877 1
 4 4 4 1954.63 49.0265 1
 4 4 5 687.949 25.8362 1
 4 4 6 1029.97 26.5932 1
 4 4 7 708.985 17.3196 1
 4 4 8 175.273 4.75212 1
 4 4 9 20.668 1.75133 1
 4 4 10 747.772 17.6712 1
 4 4 11 454.564 10.976 1
 4 4 12 1111.18 26.7309 1
 4 4 13 2937.22 71.3642 1
 4 4 14 7.01955 2.76359 1
 4 4 15 472.337 13.5299 1
 4 4 16 694.77 27.7694 1
 4 4 17 7.03476 2.63583 1
 4 5 -25 3.52876 2.93747 1
 4 5 -24 273.637 8.87238 1
 4 5 -23 127.765 4.371 1
 4 5 -22 572.598 14.1116 1
 4 5 -21 6.42448 2.50105 1
 4 5 -20 21.2934 2.44029 1
 4 5 -19 1621.52 38.9601 1
 4 5 -18 300.744 8.5074 1
 4 5 -17 669.245 16.9642 1
 4 5 -16 4932.36 117.633 1
 4 5 -15 382.765 10.3481 1
 4 5 -14 1540.06 41.3738 1
 4 5 -13 5472.27 143.125 1
 4 5 -12 478.764 19.783 1
 4 5 -11 437.028 21.4217 1
 4 5 -10 430.902 18.2172 1
 4 5 -9 713.015 22.5969 1
 4 5 -8 10014.1 239.644 1
 4 5 -7 5065.25 125.764 1
 4 5 -6 3138.82 91.1266 1
 4 5 -5 16994 425.341 1
 4 5 -4 4753.88 118.099 1
 4 5 -3 5173.76 138.298 1
 4 5 -2 113.489 7.6195 1
 4 5 -1 437.433 14.4498 1
 4 5 0 1598.4 48.821 1
 4 5 1 309.897 10.3079 1
 4 5 2 6552.95 157.184 1
 4 5 3 1516.36 42.6765 1
 4 5 4 154.626 6.73969 1
 4 5 5 797.369 21.4467 1
 4 5 6 1836.56 45.1848 1
 4 5 7 725.124 17.6215 1
 4 5 8 1169.01 27.1775 1
 4 5 9 20.4713 1.88981 1
 4 5 10 2198.33 50.5373 1
 4 5 11 1067.17 25.2636 1
 4 5 12 318.154 9.35602 1
 4 5 13 106.561 4.62976 1
 4 5 14 87.1551 3.54033 1
 4 5 15 103.273 4.03075 1
 4 5 16 96.5859 4.53804 1
 4 5 17 147.522 8.01373 1
 4 6 -25 57.3034 3.59169 1
 4 6 -24 174.105 6.19075 1
 4 6 -23 262.251 8.47183 1
 4 6 -22 204.468 6.12395 1
 4 6 -21 73.1663 3.33179 1
 4 6 -20 712.805 17.711 1
 4 6 -19 216.359 6.52017 1
 4 6 -18 2480.31 58.6084 1
 4 6 -17 881.752 22.5 1
 4 6 -16 53.4699 5.37231 1
 4 6 -15 492.465 16.86 1
 4 6 -14 2803.95 67.5162 1
 4 6 -13 41.0814 8.04171 1
 4 6 -12 1629.16 49.1405 1
 4 6 -11 1888.4 54.4871 1
 4 6 -10 471.33 17.4494 1
 4 6 -9 5875.28 144.42 1
 4 6 -8 2283.51 63.6099 1
 4 6 -7 2390.33 64.3497 1
 4 6 -6 2495.7 98.7846 1
 4 6 -5 4319.86 113.005 1
 4 6 -4 3971.92 101.056 1
 4 6 -3 10605.3 261.031 1
 4 6 -2 728.345 25.3925 1
 4 6 -1 102.102 6.06258 1
 4 6 0 140.174 8.96952 1
 4 6 1 3339.96 79.4061 1
 4 6 2 387.755 15.0623 1
 4 6 3 1356.15 35.4608 1
 4 6 4 4414.35 103.428 1
 4 6 5 1288.14 33.3498 1
 4 6 6 6774.06 155.975 1
 4 6 7 2033.19 47.0616 1
 4 6 8 22.4056 2.1528 1
 4 6 9 565.152 13.729 1
 4 6 10 7.2303 2.10352 1
 4 6 11 7.77863 2.15989 1
 4 6 12 1349.78 36.8268 1
 4 6 13 62.6745 3.23921 1
 4 6 14 178.73 6.64955 1
 4 6 15 668.633 17.6202 1
 4 6 16 180.012 8.59895 1
 4 7 -25 253.949 19.0031 1
 4 7 -24 301.218 8.62346 1
 4 7 -23 1166.03 28.3698 1
 4 7 -22 250.774 7.69008 1
 4 7 -21 25.4952 2.55194 1
 4 7 -20 635.342 15.6238 1
 4 7 -19 23.527 2.55763 1
 4 7 -18 61.3844 3.23211 1
 4 7 -17 238.937 8.06641 1
 4 7 -16 228.179 7.04484 1
 4 7 -15 1380.72 34.3303 1
 4 7 -14 3375.72 91.0325 1
 4 7 -13 2267.15 65.1396 1
 4 7 -12 4599.5 145.107 1
 4 7 -11 150.791 10.8862 1
 4 7 -10 2715.99 75.4658 1
 4 7 -9 3969.43 112.982 1
 4 7 -8 367.733 17.313 1
 4 7 -7 1551.97 51.9237 1
 4 7 -6 927.347 29.3018 1
 4 7 -5 1520.49 44.0372 1
 4 7 -4 4209.21 106.496 1
 4 7 -3 261.22 10.3529 1
 4 7 -2 409.306 13.0033 1
 4 7 -1 3511.52 87.8708 1
 4 7 0 312.241 10.9736 1
 4 7 1 4640.36 114.759 1
 4 7 2 2650.26 65.9226 1
 4 7 3 1022.32 27.3432 1
 4 7 4 33.9348 2.34604 1
 4 7 5 2025.98 46.7306 1
 4 7 6 1117.92 26.0023 1
 4 7 7 254.204 6.68946 1
 4 7 8 161.626 5.66835 1
 4 7 9 502.155 12.7321 1
 4 7 10 263.061 7.26961 1
 4 7 11 519.211 13.8147 1
 4 7 12 11.3856 2.54997 1
 4 7 13 6.70308 2.3132 1
 4 7 14 426.477 13.2203 1
 4 7 15 61.0615 4.85932 1
 4 8 -25 50.3722 3.18305 1
 4 8 -24 186.601 5.80015 1
 4 8 -23 161.773 4.93596 1
 4 8 -22 6.37085 2.46843 1
 4 8 -21 412.459 11.8414 1
 4 8 -20 42.3219 2.65318 1
 4 8 -19 970.688 23.7142 1
 4 8 -18 1143.59 27.9383 1
 4 8 -16 154.65 6.08872 1
 4 8 -15 1728.86 41.6419 1
 4 8 -14 1507.28 36.9077 1
 4 8 -13 1196.2 30.4348 1
 4 8 -12 3102.99 87.5912 1
 4 8 -11 1917.51 82.5169 1
 4 8 -10 1771.54 50.137 1
 4 8 -9 526.211 25.1053 1
 4 8 -8 799.37 30.1576 1
 4 8 -7 1046.24 54.845 1
 4 8 -6 617.415 27.619 1
 4 8 -5 483.763 16.9222 1
 4 8 -4 4060.93 99.0957 1
 4 8 -3 8767.79 208.945 1
 4 8 -2 1240.43 33.841 1
 4 8 -1 1830.7 44.8582 1
 4 8 0 7624.23 181.467 1
 4 8 1 37.0044 2.87187 1
 4 8 2 43.5513 2.40562 1
 4 8 3 525.833 14.9498 1
 4 8 4 62.6426 2.86657 1
 4 8 5 1858.29 44.4199 1
 4 8 6 303.221 8.03355 1
 4 8 7 452.208 11.1422 1
 4 8 8 472.171 12.368 1
 4 8 9 119.036 4.36421 1
 4 8 10 435.558 10.8917 1
 4 8 11 1022.48 25.5811 1
 4 8 12 44.3709 2.52155 1
 4 8 13 252.604 10.1075 1
 4 8 14 89.4282 5.93956 1
 4 9 -25 67.6319 6.80198 1
 4 9 -24 309.684 8.52403 1
 4 9 -23 65.7354 3.34753 1
 4 9 -22 206.124 6.31016 1
 4 9 -21 660.99 16.7401 1
 4 9 -20 90.0868 3.92216 1
 4 9 -19 1376.68 32.9044 1
 4 9 -18 162.963 5.76462 1
 4 9 -17 379.626 10.6773 1
 4 9 -16 1196.94 29.7693 1
 4 9 -15 289.158 9.45123 1
 4 9 -14 827.525 24.1863 1
 4 9 -13 2386.5 60.0555 1
 4 9 -12 399.536 10.9901 1
 4 9 -11 372.786 12.737 1
 4 9 -10 3143.27 84.3472 1
 4 9 -9 597.477 27.2366 1
 4 9 -8 1752.87 52.9706 1
 4 9 -7 1162.19 32.9007 1
 4 9 -6 1828.77 46.0428 1
 4 9 -5 1751.84 46.9049 1
 4 9 -4 2117.44 55.722 1
 4 9 -3 80.8697 3.75899 1
 4 9 -2 1748.19 41.3081 1
 4 9 -1 1268.57 30.3573 1
 4 9 0 1270.2 29.6183 1
 4 9 1 1424 33.3018 1
 4 9 2 1586.79 38.0256 1
 4 9 3 502.766 12.0201 1
 4 9 4 159.231 4.53532 1
 4 9 5 971.579 23.2361 1
 4 9 6 24.1824 2.29066 1
 4 9 7 463.864 12.1183 1
 4 9 8 849.565 20.272 1
 4 9 9 879.779 20.8762 1
 4 9 10 1165.79 30.0434 1
 4 9 11 396.731 13.8051 1
 4 9 12 5.29768 2.18438 1
 4 9 13 82.4976 3.9579 1
 4 10 -25 43.4027 3.81014 1
 4 10 -24 77.1375 3.26536 1
 4 10 -23 99.443 4.0107 1
 4 10 -22 170.259 5.12533 1
 4 10 -21 240.173 6.97699 1
 4 10 -20 1200.7 29.2224 1
 4 10 -19 1329.43 32.124 1
 4 10 -18 343.827 10.675 1
 4 10 -17 98.5461 4.99242 1
 4 10 -16 4.12468 3.47667 1
 4 10 -15 626.534 16.294 1
 4 10 -14 31.2315 3.06653 1
 4 10 -13 199.596 7.02862 1
 4 10 -12 1353.93 34.1997 1
 4 10 -11 1652.39 39.1347 1
 4 10 -10 2278.01 53.766 1
 4 10 -9 4685.38 112.706 1
 4 10 -8 512.982 17.3598 1
 4 10 -7 1364.58 36.5398 1
 4 10 -6 145.296 8.10736 1
 4 10 -5 1004.24 25.2434 1
 4 10 -4 2096.78 49.14 1
 4 10 -3 68.0515 2.94192 1
 4 10 -2 368.278 9.22204 1
 4 10 -1 840.313 19.5881 1
 4 10 0 648.183 15.5526 1
 4 10 1 732.032 17.8264 1
 4 10 2 253.959 6.54692 1
 4 10 3 522.771 12.8548 1
 4 10 4 2784.71 64.1587 1
 4 10 5 76.3937 3.05157 1
 4 10 6 1382.09 32.1964 1
 4 10 7 224.261 6.05403 1
 4 10 8 22.0867 2.43113 1
 4 10 9 340.111 10.2357 1
 4 10 10 218.947 6.8896 1
 4 10 11 35.7059 2.58812 1
 4 10 12 166.276 16.1907 1
 4 11 -24 68.0019 3.18054 1
 4 11 -23 142.548 5.60565 1
 4 11 -22 226.122 7.17537 1
 4 11 -20 472.864 12.3796 1
 4 11 -19 56.4534 3.53615 1
 4 11 -18 110.056 4.51737 1
 4 11 -17 702.414 19.3835 1
 4 11 -16 349.488 9.50948 1
 4 11 -15 696.305 17.8531 1
 4 11 -14 1713.9 40.9901 1
 4 11 -13 182.417 5.62301 1
 4 11 -12 8.62826 2.5614 1
 4 11 -11 1843.88 43.781 1
 4 11 -10 1491.03 34.9488 1
 4 11 -9 1082.84 27.7716 1
 4 11 -8 900.592 21.575 1
 4 11 -7 1844.95 43.0288 1
 4 11 -6 262.188 7.23779 1
 4 11 -5 997.445 23.1357 1
 4 11 -4 46.7905 2.44079 1
 4 11 -3 12.7274 1.82298 1
 4 11 -2 318.799 8.02136 1
 4 11 -1 535.229 12.7466 1
 4 11 0 1577.41 36.2721 1
 4 11 1 3340.94 76.7852 1
 4 11 2 583.617 14.0294 1
 4 11 3 328.841 8.47811 1
 4 11 4 1235.58 29.2452 1
 4 11 5 149.066 5.25188 1
 4 11 6 8.11685 2.31082 1
 4 11 7 6.82172 2.37171 1
 4 11 8 171.842 5.37938 1
 4 11 9 100.249 4.40862 1
 4 11 10 297.427 9.26737 1
 4 11 11 32.099 3.37853 1
 4 12 -24 102.653 7.89037 1
 4 12 -21 127.02 4.66906 1
 4 12 -20 401.819 11.6539 1
 4 12 -19 324.14 8.84773 1
 4 12 -18 373.72 10.0382 1
 4 12 -17 249.833 7.09254 1
 4 12 -16 1478.08 36.8449 1
 4 12 -15 424.582 10.9333 1
 4 12 -14 673.535 18.8864 1
 4 12 -13 352.642 10.2732 1
 4 12 -12 525.125 13.174 1
 4 12 -11 614.041 15.6633 1
 4 12 -10 110.901 4.34052 1
 4 12 -9 502.325 17.1419 1
 4 12 -8 311.573 9.52232 1
 4 12 -7 25.2395 2.12401 1
 4 12 -6 1858.62 42.8886 1
 4 12 -5 2706.06 62.1978 1
 4 12 -4 95.2216 3.35842 1
 4 12 -3 2163.43 49.7506 1
 4 12 -2 193.514 5.30751 1
 4 12 -1 693.001 16.5139 1
 4 12 0 896.376 21.6108 1
 4 12 1 13.8034 2.21938 1
 4 12 2 140.947 4.75104 1
 4 12 3 1340.8 31.7833 1
 4 12 4 28.8058 3.02595 1
 4 12 5 706.197 17.9555 1
 4 12 6 291.301 8.35408 1
 4 12 7 12.9812 2.44036 1
 4 12 8 76.5622 3.57822 1
 4 12 9 124.323 6.14056 1
 4 12 10 97.6486 9.65828 1
 4 13 -23 131.502 8.63917 1
 4 13 -22 59.8184 3.19349 1
 4 13 -21 157.477 6.34963 1
 4 13 -20 113.682 4.40465 1
 4 13 -19 133.013 4.80922 1
 4 13 -18 400.845 10.8888 1
 4 13 -17 389.482 10.9271 1
 4 13 -16 783.859 19.4816 1
 4 13 -15 948.314 25.2058 1
 4 13 -14 609.885 16.0528 1
 4 13 -13 37.8966 3.00234 1
 4 13 -12 93.8293 3.98441 1
 4 13 -11 181.083 5.68788 1
 4 13 -10 262.689 8.58376 1
 4 13 -9 119.296 6.27248 1
 4 13 -8 1012.98 24.2439 1
 4 13 -7 1344.21 31.2752 1
 4 13 -6 1817.05 42.1498 1
 4 13 -5 831.951 19.653 1
 4 13 -4 659.846 15.7482 1
 4 13 -3 256.988 7.21005 1
 4 13 -2 111.865 3.59683 1
 4 13 -1 357.062 8.90129 1
 4 13 0 206.534 5.74358 1
 4 13 1 181.223 5.26061 1
 4 13 2 13.4504 2.45619 1
 4 13 3 248.529 7.28414 1
 4 13 4 429.068 12.6431 1
 4 13 5 261.885 8.65089 1
 4 13 6 67.1921 3.27123 1
 4 13 7 399.619 12.5459 1
 4 13 8 232.622 10.289 1
 4 14 -23 81.1479 7.73454 1
 4 14 -22 79.155 5.70426 1
 4 14 -21 473.653 12.4391 1
 4 14 -20 238.922 7.02798 1
 4 14 -19 43.7657 3.07801 1
 4 14 -18 61.8565 3.75692 1
 4 14 -17 99.3104 3.91765 1
 4 14 -16 41.9964 3.26223 1
 4 14 -15 400.474 12.2078 1
 4 14 -14 62.7811 3.35979 1
 4 14 -13 513.161 13.0097 1
 4 14 -12 1523.22 35.7748 1
 4 14 -11 104.051 4.03344 1
 4 14 -10 1190.9 28.2717 1
 4 14 -9 461.361 11.5899 1
 4 14 -8 30.6325 2.54714 1
 4 14 -7 536.923 13.115 1
 4 14 -6 1228.65 28.8702 1
 4 14 -5 84.6685 3.55391 1
 4 14 -4 961.766 22.6449 1
 4 14 -3 77.58 3.18897 1
 4 14 -2 354.284 8.91175 1
 4 14 -1 349.704 9.11548 1
 4 14 0 6.02891 2.34671 1
 4 14 1 15.732 2.59771 1
 4 14 2 298.823 8.83056 1
 4 14 3 272.037 7.61057 1
 4 14 4 409.444 10.5202 1
 4 14 5 515.573 13.2254 1
 4 14 6 171.926 7.11019 1
 4 14 7 51.3992 5.63079 1
 4 15 -22 107.323 7.74571 1
 4 15 -21 49.6286 3.10037 1
 4 15 -20 15.9745 2.24497 1
 4 15 -19 74.285 3.44777 1
 4 15 -18 2.67951 2.49972 1
 4 15 -17 128.194 4.34658 1
 4 15 -16 386.987 9.92178 1
 4 15 -15 495.216 12.9506 1
 4 15 -14 193.485 5.76871 1
 4 15 -13 446.967 12.0598 1
 4 15 -12 435.95 11.2553 1
 4 15 -11 937.941 22.4942 1
 4 15 -10 217.547 6.73637 1
 4 15 -9 69.4005 3.452 1
 4 15 -8 369.832 9.57693 1
 4 15 -7 139.957 4.57979 1
 4 15 -6 29.8453 2.54755 1
 4 15 -5 94.7551 3.56564 1
 4 15 -4 131.485 4.49339 1
 4 15 -3 73.3619 3.52735 1
 4 15 -2 674.927 16.4016 1
 4 15 -1 641.492 15.662 1
 4 15 0 585.84 14.4356 1
 4 15 1 101.568 3.96816 1
 4 15 2 180.987 5.53307 1
 4 15 3 67.5663 3.06518 1
 4 15 4 99.9038 4.12703 1
 4 15 5 4.45768 2.52641 1
 4 16 -20 61.4037 3.79699 1
 4 16 -19 172.999 5.44164 1
 4 16 -18 94.7803 3.48463 1
 4 16 -17 111.196 5.98863 1
 4 16 -16 245.458 7.07316 1
 4 16 -15 45.8183 3.06726 1
 4 16 -14 182.081 5.82375 1
 4 16 -13 632.953 15.8748 1
 4 16 -12 79.7082 3.63384 1
 4 16 -11 588.768 15.4942 1
 4 16 -10 195.204 5.79822 1
 4 16 -9 3.84037 2.36101 1
 4 16 -8 22.4903 2.79618 1
 4 16 -7 182.497 5.5615 1
 4 16 -6 171.885 5.37321 1
 4 16 -5 263.573 7.49398 1
 4 16 -4 145.434 4.91079 1
 4 16 -3 602.776 16.6218 1
 4 16 -2 517.109 15.5183 1
 4 16 -1 164.985 5.96584 1
 4 16 0 118.481 4.86128 1
 4 16 1 35.0136 2.95105 1
 4 16 2 89.1925 3.9335 1
 4 16 3 22.0831 6.18937 1
 4 17 -19 66.8686 3.90214 1
 4 17 -18 115.434 4.66002 1
 4 17 -17 256.854 7.75796 1
 4 17 -16 146.881 5.90699 1
 4 17 -15 21.9237 2.42481 1
 4 17 -14 11.6319 2.28014 1
 4 17 -13 8.6802 2.3874 1
 4 17 -12 128.133 4.54906 1
 4 17 -11 181.143 6.58366 1
 4 17 -10 82.1259 3.83888 1
 4 17 -9 420.132 11.3707 1
 4 17 -8 495.828 13.8982 1
 4 17 -7 317.39 11.0498 1
 4 17 -6 93.1211 3.97544 1
 4 17 -5 199.654 6.46786 1
 4 17 -4 4.92991 2.21475 1
 4 17 -3 32.8323 3.11208 1
 4 17 -2 200.223 7.29137 1
 4 17 -1 124.183 4.81046 1
 4 17 0 26.787 2.68255 1
 4 18 -17 43.6917 5.43114 1
 4 18 -16 5.72072 2.88784 1
 4 18 -15 35.6785 3.44992 1
 4 18 -14 87.8378 4.32522 1
 4 18 -13 38.8771 3.09313 1
 4 18 -12 300.978 8.57295 1
 4 18 -11 177.742 6.26019 1
 4 18 -10 165.138 5.72816 1
 4 18 -9 132.402 5.6207 1
 4 18 -8 126.016 6.25116 1
 4 18 -7 247.338 13.5464 1
 4 18 -6 105.344 4.90034 1
 4 18 -5 8.11675 2.71485 1
 4 18 -4 36.1377 4.06237 1
 4 18 -3 74.1315 13.6797 1
 4 18 -2 6.96926 2.97125 1
 4 19 -13 55.3711 9.82486 1
 4 19 -12 97.0609 5.88089 1
 4 19 -11 28.9398 2.93042 1
 4 19 -10 34.1415 3.42759 1
 4 19 -9 105.731 4.52089 1
 4 19 -8 138.666 5.91064 1
 4 19 -7 15.9686 6.03858 1
 5 -19 3 5.85383 3.61156 1
 5 -19 4 46.8936 3.34267 1
 5 -19 5 19.5314 2.47475 1
 5 -19 6 30.1386 2.7067 1
 5 -19 7 122.549 5.72856 1
 5 -19 8 78.3865 4.44898 1
 5 -19 9 84.4555 7.09886 1
 5 -18 -2 108.101 9.67033 1
 5 -18 -1 41.8227 3.7805 1
 5 -18 0 43.1155 3.06336 1
 5 -18 1 65.1774 3.57606 1
 5 -18 2 51.4391 3.23803 1
 5 -18 3 24.5862 2.69315 1
 5 -18 4 101.683 6.38365 1
 5 -18 5 63.1749 2.97478 1
 5 -18 6 55.7209 3.01726 1
 5 -18 7 71.4715 3.62005 1
 5 -18 8 76.6253 3.34919 1
 5 -18 9 220.943 7.35779 1
 5 -18 10 127.435 4.71741 1
 5 -18 11 16.9274 2.61074 1
 5 -18 12 48.7943 4.05668 1
 5 -17 -5 19.1808 2.99667 1
 5 -17 -4 2.7144 2.3058 1
 5 -17 -3 33.5967 2.84362 1
 5 -17 -2 54.6968 2.96907 1
 5 -17 -1 186.694 6.02429 1
 5 -17 0 347.397 9.26625 1
 5 -17 1 37.4418 2.85127 1
 5 -17 2 138.185 5.04191 1
 5 -17 3 226.396 6.65158 1
 5 -17 4 99.9322 3.964 1
 5 -17 5 35.4904 3.22569 1
 5 -17 6 105.407 4.47438 1
 5 -17 7 65.6027 3.14289 1
 5 -17 8 132.03 5.2651 1
 5 -17 9 84.8233 3.47096 1
 5 -17 10 82.7475 3.47134 1
 5 -17 11 66.8814 3.73868 1
 5 -17 12 40.8695 2.63339 1
 5 -17 13 42.3896 3.26659 1
 5 -17 14 78.1318 5.35741 1
 5 -16 -7 136.789 5.27927 1
 5 -16 -6 119.245 5.33433 1
 5 -16 -5 64.5548 3.21803 1
 5 -16 -4 2.65591 2.45924 1
 5 -16 -3 123.555 4.75238 1
 5 -16 -2 92.7085 3.92083 1
 5 -16 -1 75.178 3.55819 1
 5 -16 0 261.934 7.58556 1
 5 -16 1 338.944 9.51887 1
 5 -16 2 236.186 6.83814 1
 5 -16 3 401.378 11.0632 1
 5 -16 4 230.641 7.22372 1
 5 -16 5 59.4447 3.64492 1
 5 -16 6 22.644 3.01594 1
 5 -16 7 10.8124 2.64207 1
 5 -16 8 153.374 4.9165 1
 5 -16 9 151.617 5.34516 1
 5 -16 10 56.5133 2.69739 1
 5 -16 11 208.136 5.96528 1
 5 -16 12 336.34 8.78685 1
 5 -16 13 112.813 5.08246 1
 5 -16 14 127.597 4.41841 1
 5 -16 15 23.3339 2.5801 1
 5 -16 16 23.8528 3.12743 1
 5 -15 -9 87.4505 6.73796 1
 5 -15 -8 45.6935 3.48427 1
 5 -15 -7 275.388 9.02079 1
 5 -15 -6 151.079 4.93373 1
 5 -15 -5 133.743 4.89447 1
 5 -15 -4 149.903 5.34891 1
 5 -15 -3 91.6434 3.81787 1
 5 -15 -2 169.263 5.49196 1
 5 -15 -1 594.505 15.0854 1
 5 -15 0 22.6073 3.15012 1
 5 -15 1 64.9633 3.55186 1
 5 -15 2 281.039 8.05238 1
 5 -15 3 326.91 9.12273 1
 5 -15 4 94.1948 4.31243 1
 5 -15 5 230.454 7.47912 1
 5 -15 6 184.336 6.81852 1
 5 -15 7 174.722 6.48317 1
 5 -15 8 196.038 6.17737 1
 5 -15 9 125.3 4.6025 1
 5 -15 10 140.73 5.03014 1
 5 -15 11 124.574 4.15355 1
 5 -15 12 136.732 4.53711 1
 5 -15 13 216.884 6.59697 1
 5 -15 14 303.653 8.35599 1
 5 -15 15 21.2551 2.34182 1
 5 -15 16 27.5566 2.26806 1
 5 -15 17 48.2031 3.43919 1
 5 -14 -11 53.0896 3.93477 1
 5 -14 -10 20.055 2.29269 1
 5 -14 -9 2.67026 2.28119 1
 5 -14 -8 240.913 9.28766 1
 5 -14 -7 498.715 13.4335 1
 5 -14 -6 595.917 16.715 1
 5 -14 -5 175.954 6.51198 1
 5 -14 -4 376.081 10.5886 1
 5 -14 -3 253.129 8.23161 1
 5 -14 -2 16.1472 2.95561 1
 5 -14 -1 75.7636 4.16087 1
 5 -14 0 19.1621 2.8784 1
 5 -14 1 99.0221 4.29798 1
 5 -14 2 335.258 9.1467 1
 5 -14 3 511.366 13.1729 1
 5 -14 4 836.068 21.7357 1
 5 -14 5 629.992 17.7753 1
 5 -14 6 22.9709 2.70366 1
 5 -14 7 798.302 20.232 1
 5 -14 8 313.304 8.64839 1
 5 -14 9 37.0754 3.00031 1
 5 -14 10 119.828 4.65115 1
 5 -14 11 104.871 4.08908 1
 5 -14 12 111.444 4.43326 1
 5 -14 13 196.443 6.02208 1
 5 -14 14 27.41 2.83513 1
 5 -14 15 91.6317 3.71958 1
 5 -14 16 138.669 4.81784 1
 5 -14 17 26.3009 2.08171 1
 5 -14 18 118.164 8.1056 1
 5 -13 -12 86.652 3.38287 1
 5 -13 -11 152.934 5.86024 1
 5 -13 -10 206.712 8.00424 1
 5 -13 -9 55.0454 3.29091 1
 5 -13 -8 259.132 7.65219 1
 5 -13 -7 108.483 4.56263 1
 5 -13 -6 220.954 8.02061 1
 5 -13 -5 125.59 5.19478 1
 5 -13 -4 192.969 6.28059 1
 5 -13 -3 253.379 7.41344 1
 5 -13 -2 1158.81 28.5501 1
 5 -13 -1 235.213 7.08066 1
 5 -13 0 36.3889 2.98443 1
 5 -13 1 192.357 6.99038 1
 5 -13 2 555.709 16.266 1
 5 -13 3 279.268 8.36973 1
 5 -13 4 384.844 10.474 1
 5 -13 5 775.998 18.9614 1
 5 -13 6 617.669 16.176 1
 5 -13 7 711.814 17.7525 1
 5 -13 8 224.086 6.98113 1
 5 -13 9 138.84 4.87797 1
 5 -13 10 5.4727 3.10124 1
 5 -13 11 7.84699 2.56527 1
 5 -13 12 55.8231 3.17692 1
 5 -13 13 479.772 12.2816 1
 5 -13 14 137.079 4.7244 1
 5 -13 15 174.274 6.15721 1
 5 -13 16 327.116 9.05573 1
 5 -13 17 233.397 6.81801 1
 5 -13 18 56.4786 2.62071 1
 5 -13 19 20.5093 3.52787 1
 5 -12 -14 100.605 7.26911 1
 5 -12 -13 297.894 10.3386 1
 5 -12 -12 346.022 11.6609 1
 5 -12 -11 204.038 6.95724 1
 5 -12 -8 310.516 8.91042 1
 5 -12 -7 203.999 7.49321 1
 5 -12 -6 30.8809 3.524 1
 5 -12 -5 507.002 12.931 1
 5 -12 -4 611.08 15.474 1
 5 -12 -3 450.284 11.619 1
 5 -12 -2 1626.69 39.2354 1
 5 -12 -1 104.445 4.80501 1
 5 -12 0 842.657 21.1576 1
 5 -12 1 545.169 13.668 1
 5 -12 2 109.309 4.71218 1
 5 -12 3 824.225 20.8069 1
 5 -12 4 445.177 11.5265 1
 5 -12 5 155.535 5.12127 1
 5 -12 6 766.992 19.2136 1
 5 -12 7 649.972 16.2419 1
 5 -12 8 224.296 6.6658 1
 5 -12 9 578.992 14.6124 1
 5 -12 10 225.872 7.05801 1
 5 -12 11 487.168 12.8839 1
 5 -12 12 409.727 10.46 1
 5 -12 13 76.7303 3.52055 1
 5 -12 14 73.987 3.62367 1
 5 -12 15 221.39 6.47583 1
 5 -12 16 54.928 3.10758 1
 5 -12 17 200.171 6.00592 1
 5 -12 18 155.927 7.3079 1
 5 -12 19 58.8186 3.79411 1
 5 -11 -15 14.7324 3.37261 1
 5 -11 -14 68.2402 3.87097 1
 5 -11 -13 252.677 7.847 1
 5 -11 -12 159.71 6.04448 1
 5 -11 -11 338.404 10.8262 1
 5 -11 -10 184.464 7.19687 1
 5 -11 -9 431.904 11.9451 1
 5 -11 -8 77.5368 4.60721 1
 5 -11 -7 325.85 10.0453 1
 5 -11 -6 117.44 5.4901 1
 5 -11 -5 101.799 4.31166 1
 5 -11 -4 415.403 12.6491 1
 5 -11 -3 2409.64 56.2798 1
 5 -11 -2 1712.79 40.6466 1
 5 -11 -1 526.162 13.6578 1
 5 -11 0 467.707 12.2171 1
 5 -11 1 351.16 9.734 1
 5 -11 2 356.54 10.1108 1
 5 -11 3 8.42251 2.82154 1
 5 -11 4 77.1975 3.89735 1
 5 -11 5 286.215 8.18983 1
 5 -11 6 1029.03 25.4716 1
 5 -11 7 641.932 16.5535 1
 5 -11 8 1562.65 37.0119 1
 5 -11 9 661.915 18.4995 1
 5 -11 10 311.472 8.88853 1
 5 -11 11 254.801 6.96534 1
 5 -11 12 688.659 16.8366 1
 5 -11 13 81.3683 3.9118 1
 5 -11 14 9.99142 2.71878 1
 5 -11 15 92.8153 3.97069 1
 5 -11 16 88.2247 3.88972 1
 5 -11 17 144.179 4.51814 1
 5 -11 18 46.1241 2.76525 1
 5 -11 19 36.4233 2.84015 1
 5 -10 -16 39.8182 3.35148 1
 5 -10 -15 15.5691 2.70243 1
 5 -10 -14 147.582 7.09411 1
 5 -10 -13 112.823 6.01157 1
 5 -10 -12 562.642 15.389 1
 5 -10 -11 236.282 7.91311 1
 5 -10 -10 7.61061 3.53081 1
 5 -10 -9 1967.09 55.1757 1
 5 -10 -8 1098.18 27.4502 1
 5 -10 -7 243.99 9.34647 1
 5 -10 -6 821.348 20.2036 1
 5 -10 -5 249.537 7.8435 1
 5 -10 -4 58.9551 3.86557 1
 5 -10 -3 1397.38 33.2528 1
 5 -10 -2 51.3832 3.06027 1
 5 -10 -1 1006.68 25.3613 1
 5 -10 0 996.563 24.22 1
 5 -10 1 371 10.4543 1
 5 -10 2 2829.21 76.9743 1
 5 -10 3 1545.11 37.7556 1
 5 -10 4 4.57469 2.7032 1
 5 -10 5 363.029 9.76333 1
 5 -10 6 785.695 18.9132 1
 5 -10 7 572.192 14.5001 1
 5 -10 8 693.936 17.0391 1
 5 -10 9 264.694 8.15659 1
 5 -10 10 1316.96 31.0543 1
 5 -10 11 537.788 13.75 1
 5 -10 12 280.655 7.91411 1
 5 -10 13 22.8212 2.78322 1
 5 -10 14 56.8644 3.81717 1
 5 -10 15 18.0422 2.996 1
 5 -10 16 108.468 4.46494 1
 5 -10 17 252.054 7.09615 1
 5 -10 18 297.953 8.91783 1
 5 -10 19 60.8685 3.34862 1
 5 -10 20 123.908 4.64679 1
 5 -9 -17 33.9911 3.98233 1
 5 -9 -16 42.9799 3.3501 1
 5 -9 -14 178.596 6.15829 1
 5 -9 -13 237.937 8.39172 1
 5 -9 -12 380.632 11.4384 1
 5 -9 -11 350.683 10.3885 1
 5 -9 -10 1768.28 42.5518 1
 5 -9 -9 609.152 15.6213 1
 5 -9 -8 867.5 21.8183 1
 5 -9 -7 1082.55 28.2104 1
 5 -9 -6 13.8383 2.8622 1
 5 -9 -5 5.96372 2.49133 1
 5 -9 -4 835.245 22.6052 1
 5 -9 -3 897.448 25.941 1
 5 -9 -2 245.594 11.5841 1
 5 -9 -1 1115.47 32.2811 1
 5 -9 0 892.222 38.9916 1
 5 -9 1 3956.93 106.901 1
 5 -9 2 1507.12 40.6037 1
 5 -9 3 1088.18 28.8813 1
 5 -9 4 673.291 24.8329 1
 5 -9 5 1713.3 45.5386 1
 5 -9 6 160.872 6.64035 1
 5 -9 7 336.558 9.04381 1
 5 -9 8 431.822 10.747 1
 5 -9 9 3.54324 2.18119 1
 5 -9 10 53.9838 2.84577 1
 5 -9 11 1526.53 35.5468 1
 5 -9 12 631.907 15.9742 1
 5 -9 13 308.297 8.52812 1
 5 -9 14 758.454 18.6432 1
 5 -9 15 130.094 4.74452 1
 5 -9 16 519.626 14.256 1
 5 -9 17 71.4192 3.49429 1
 5 -9 19 100.856 3.91916 1
 5 -9 20 107.702 6.01576 1
 5 -8 -18 313.035 17.1276 1
 5 -8 -17 128.818 7.60383 1
 5 -8 -16 276.013 8.44403 1
 5 -8 -15 594.775 22.3814 1
 5 -8 -14 204.679 6.65317 1
 5 -8 -13 854.638 21.4879 1
 5 -8 -12 339.377 10.1967 1
 5 -8 -11 545.248 14.2324 1
 5 -8 -10 999.55 24.3416 1
 5 -8 -9 542.158 14.0129 1
 5 -8 -8 935.949 23.4016 1
 5 -8 -7 1156.13 27.6527 1
 5 -8 -6 686.708 18.4473 1
 5 -8 -5 1227.43 36.2792 1
 5 -8 -4 1788.75 54.1311 1
 5 -8 -3 21.601 6.96752 1
 5 -8 -2 1355.14 41.4437 1
 5 -8 -1 473.743 23.329 1
 5 -8 0 679.591 34.9499 1
 5 -8 1 5681.74 144.272 1
 5 -8 2 2507.8 64.5991 1
 5 -8 3 1567.46 45.5031 1
 5 -8 4 137.69 9.72141 1
 5 -8 5 416.128 18.3061 1
 5 -8 6 666.929 25.242 1
 5 -8 7 223.273 8.79521 1
 5 -8 8 35.8691 2.64759 1
 5 -8 9 1208.37 28.3126 1
 5 -8 10 989.842 23.3475 1
 5 -8 11 1296.43 30.2265 1
 5 -8 12 644.627 16.0453 1
 5 -8 13 721.681 17.9868 1
 5 -8 14 256.828 7.42982 1
 5 -8 15 174.824 5.51723 1
 5 -8 16 303.763 9.07649 1
 5 -8 17 102.585 3.91296 1
 5 -8 18 14.2372 2.29082 1
 5 -8 19 12.0544 2.07717 1
 5 -8 20 56.2269 3.92739 1
 5 -7 -19 677.116 34.1164 1
 5 -7 -18 162.074 10.4395 1
 5 -7 -17 354.231 13.0083 1
 5 -7 -16 174.46 6.90558 1
 5 -7 -15 165.223 5.67676 1
 5 -7 -14 553.633 14.3971 1
 5 -7 -13 280.178 8.26149 1
 5 -7 -12 13.4194 3.18588 1
 5 -7 -11 682.685 19.1476 1
 5 -7 -10 273.121 8.33977 1
 5 -7 -9 169.556 5.20823 1
 5 -7 -8 2864.93 66.606 1
 5 -7 -7 468.39 14.8744 1
 5 -7 -6 781.368 32.5425 1
 5 -7 -5 2761.99 78.5693 1
 5 -7 -4 6779.34 180.424 1
 5 -7 -3 1273.25 39.7288 1
 5 -7 -2 881.332 30.6072 1
 5 -7 -1 181.884 13.1431 1
 5 -7 0 617.923 23.1292 1
 5 -7 1 355.215 18.8809 1
 5 -7 2 634.351 20.7372 1
 5 -7 3 68.7193 8.72932 1
 5 -7 4 4265.82 116.381 1
 5 -7 5 3071.3 78.417 1
 5 -7 6 1049.28 32.9258 1
 5 -7 7 4478.52 112.978 1
 5 -7 8 128.418 6.37206 1
 5 -7 9 24.3757 2.27981 1
 5 -7 10 1221.48 28.7848 1
 5 -7 11 562.74 13.8851 1
 5 -7 12 153.846 4.72613 1
 5 -7 13 801.939 19.5548 1
 5 -7 14 67.7849 3.21922 1
 5 -7 15 1019.59 24.7378 1
 5 -7 16 179.194 5.46418 1
 5 -7 18 79.3747 3.37285 1
 5 -7 19 76.51 3.94424 1
 5 -7 20 49.5666 2.76393 1
 5 -6 -20 16.9707 2.91868 1
 5 -6 -19 167.299 9.42679 1
 5 -6 -18 6.57636 3.28522 1
 5 -6 -17 355.226 11.4051 1
 5 -6 -16 123.013 4.81811 1
 5 -6 -15 368.798 10.0953 1
 5 -6 -14 1807.82 42.931 1
 5 -6 -13 690.075 17.0154 1
 5 -6 -12 40.3566 3.04499 1
 5 -6 -11 709.605 18.5847 1
 5 -6 -10 43.2764 2.78232 1
 5 -6 -9 2969.52 69.2916 1
 5 -6 -8 1108.14 34.2965 1
 5 -6 -7 375.316 16.2023 1
 5 -6 -6 5865.96 166.931 1
 5 -6 -5 2530.7 68.4377 1
 5 -6 -4 696.53 25.8111 1
 5 -6 -3 2614.97 68.9827 1
 5 -6 -2 103.545 14.223 1
 5 -6 -1 47.3516 5.58461 1
 5 -6 0 3389 85.4798 1
 5 -6 1 1146.55 32.907 1
 5 -6 2 3014.8 78.4032 1
 5 -6 3 628.22 19.5849 1
 5 -6 4 2189.36 60.9784 1
 5 -6 5 3347.57 92.7154 1
 5 -6 6 4721.94 118.402 1
 5 -6 7 357.936 12.3558 1
 5 -6 8 677.944 18.4273 1
 5 -6 9 1480.29 35.5331 1
 5 -6 10 339.5 8.57331 1
 5 -6 11 8.76873 1.9972 1
 5 -6 12 241.658 6.70436 1
 5 -6 13 25.9374 2.30761 1
 5 -6 14 32.3291 3.95258 1
 5 -6 15 1194.01 28.7811 1
 5 -6 16 495.355 13.937 1
 5 -6 17 475.437 12.2119 1
 5 -6 18 233.765 6.78571 1
 5 -6 19 123.355 4.65244 1
 5 -6 20 96.548 4.87938 1
 5 -5 -21 5.49359 4.56757 1
 5 -5 -20 545.09 26.6725 1
 5 -5 -19 90.6796 5.34545 1
 5 -5 -18 87.8193 4.36027 1
 5 -5 -17 37.0894 3.25178 1
 5 -5 -16 24.3314 2.76907 1
 5 -5 -15 888.615 21.7454 1
 5 -5 -14 867.474 20.9308 1
 5 -5 -13 1036.69 24.6965 1
 5 -5 -12 1649.72 38.9431 1
 5 -5 -11 2228.54 51.7387 1
 5 -5 -10 729.974 18.6475 1
 5 -5 -9 1416.11 42.6374 1
 5 -5 -8 99.8115 8.27411 1
 5 -5 -7 16.8352 9.37324 1
 5 -5 -6 268.812 19.3395 1
 5 -5 -5 7310.49 243.478 1
 5 -5 -4 3402.95 92.3058 1
 5 -5 -3 1827.17 60.086 1
 5 -5 -2 4665.51 112.275 1
 5 -5 -1 2890.32 73.1656 1
 5 -5 0 3317.84 80.6685 1
 5 -5 1 2504.05 63.8113 1
 5 -5 2 18.8412 4.62183 1
 5 -5 3 2367.67 62.237 1
 5 -5 4 3086 75.8643 1
 5 -5 5 653.389 24.388 1
 5 -5 6 6970.61 167.791 1
 5 -5 7 240.351 7.99535 1
 5 -5 8 207.53 8.36227 1
 5 -5 9 360.904 10.722 1
 5 -5 10 476.269 12.1582 1
 5 -5 11 550.324 14.7026 1
 5 -5 12 199.54 5.63328 1
 5 -5 13 61.7084 3.19152 1
 5 -5 14 2140.33 50.3114 1
 5 -5 15 453.918 11.68 1
 5 -5 16 229.234 6.83548 1
 5 -5 17 334.313 8.90142 1
 5 -5 18 41.8301 2.66535 1
 5 -5 19 171.009 6.02377 1
 5 -5 20 70.786 3.78637 1
 5 -4 -22 22.5274 4.47155 1
 5 -4 -21 191.069 11.3708 1
 5 -4 -20 158.21 6.80239 1
 5 -4 -19 5.78817 2.82625 1
 5 -4 -18 1040.54 26.4774 1
 5 -4 -17 9.14047 2.99663 1
 5 -4 -16 304.26 9.38832 1
 5 -4 -15 2993.51 70.1908 1
 5 -4 -14 947.883 22.7995 1
 5 -4 -13 471.599 12.3295 1
 5 -4 -12 1102.12 26.04 1
 5 -4 -11 11.6349 2.90862 1
 5 -4 -10 3139.1 80.8137 1
 5 -4 -9 1290.14 39.4612 1
 5 -4 -8 297.101 18.5445 1
 5 -4 -7 2793.29 102.563 1
 5 -4 -6 1419.27 70.2147 1
 5 -4 -5 1207.53 46.8293 1
 5 -4 -4 2910.63 109.644 1
 5 -4 -3 6667.62 177.136 1
 5 -4 -2 853.284 40.7893 1
 5 -4 -1 8855.9 211.187 1
 5 -4 0 10499.1 246.945 1
 5 -4 1 4226.63 102.69 1
 5 -4 2 125.285 8.37678 1
 5 -4 3 339.793 12.4622 1
 5 -4 4 50.4599 5.73551 1
 5 -4 5 1814.15 44.8962 1
 5 -4 6 467.749 14.1558 1
 5 -4 7 25.0439 2.96761 1
 5 -4 8 4787.83 113.084 1
 5 -4 9 3494.67 84.0413 1
 5 -4 10 1299.19 31.4534 1
 5 -4 11 1372.2 32.8387 1
 5 -4 12 578.644 14.1711 1
 5 -4 13 33.8423 2.47413 1
 5 -4 14 479.425 11.8097 1
 5 -4 15 237.108 6.48795 1
 5 -4 16 203.181 5.99789 1
 5 -4 17 94.294 3.60549 1
 5 -4 18 172.44 5.3368 1
 5 -4 19 131.147 4.51788 1
 5 -4 20 189.711 8.64339 1
 5 -3 -22 22.4171 3.00577 1
 5 -3 -21 429.972 15.0321 1
 5 -3 -20 977.977 26.9222 1
 5 -3 -19 1000.94 27.4086 1
 5 -3 -18 123.071 5.04517 1
 5 -3 -17 105.728 4.67564 1
 5 -3 -16 608.293 15.8331 1
 5 -3 -15 10.6384 2.88596 1
 5 -3 -14 751.193 18.2401 1
 5 -3 -13 86.9139 3.36064 1
 5 -3 -12 1196.75 30.682 1
 5 -3 -11 2126.85 56.6888 1
 5 -3 -10 2608 95.5222 1
 5 -3 -9 2470.29 117.719 1
 5 -3 -8 1766.98 60.5591 1
 5 -3 -7 150.957 13.837 1
 5 -3 -6 5580.69 200.892 1
 5 -3 -5 5438.34 168.994 1
 5 -3 -4 2856.74 86.8419 1
 5 -3 -3 3563.9 125.235 1
 5 -3 -2 1743.93 57.2019 1
 5 -3 -1 11282.2 277.695 1
 5 -3 0 1071.25 31.6941 1
 5 -3 1 343.655 15.2252 1
 5 -3 2 2173.04 57.1796 1
 5 -3 3 284.347 15.6656 1
 5 -3 4 1002.6 32.6845 1
 5 -3 5 7534.71 181.998 1
 5 -3 6 30.6004 2.60617 1
 5 -3 7 3377.87 79.4312 1
 5 -3 8 698.096 17.8158 1
 5 -3 9 949.689 25.5588 1
 5 -3 10 4817.59 112.744 1
 5 -3 11 236.427 6.49843 1
 5 -3 12 13.4309 2.12057 1
 5 -3 13 1434.86 34.1604 1
 5 -3 14 119.238 3.93864 1
 5 -3 15 6.97586 2.42786 1
 5 -3 16 108.474 4.00233 1
 5 -3 18 252.536 9.84416 1
 5 -3 19 239.407 9.21751 1
 5 -3 20 287.593 9.912 1
 5 -2 -23 15.2529 3.48664 1
 5 -2 -22 390.781 18.488 1
 5 -2 -21 308.985 12.4405 1
 5 -2 -20 11.6671 2.56952 1
 5 -2 -19 1527.48 39.7807 1
 5 -2 -18 19.4723 3.01938 1
 5 -2 -17 44.7683 3.51201 1
 5 -2 -16 1389.24 33.6692 1
 5 -2 -15 597.135 15.1255 1
 5 -2 -14 198.557 6.19706 1
 5 -2 -13 49.5751 2.50021 1
 5 -2 -12 170.606 9.07957 1
 5 -2 -11 2041.33 54.7615 1
 5 -2 -10 6970.56 202.063 1
 5 -2 -9 1993.05 68.0614 1
 5 -2 -8 5498.05 156.638 1
 5 -2 -7 6185.46 171.368 1
 5 -2 -6 4526.61 129.195 1
 5 -2 -5 21.8992 4.57749 1
 5 -2 -4 2338.48 64.6649 1
 5 -2 -3 932.652 31.1543 1
 5 -2 -2 30.8314 7.03754 1
 5 -2 -1 8831.62 216.93 1
 5 -2 0 9993.96 235.598 1
 5 -2 1 5330.09 135.43 1
 5 -2 2 5041.81 125.878 1
 5 -2 3 3197.67 88.5051 1
 5 -2 4 4277.29 113.306 1
 5 -2 5 2310.55 56.8933 1
 5 -2 6 36.046 2.99998 1
 5 -2 7 1039.1 25.7823 1
 5 -2 8 1302.26 31.6348 1
 5 -2 9 1636.58 39.0699 1
 5 -2 10 294.233 7.65287 1
 5 -2 11 1155.33 27.3128 1
 5 -2 12 23.9046 2.34767 1
 5 -2 13 184.505 5.71932 1
 5 -2 14 581.747 14.1705 1
 5 -2 15 492.618 12.4588 1
 5 -2 16 123.032 4.25713 1
 5 -2 17 212.654 7.04684 1
 5 -2 18 240.421 7.62364 1
 5 -2 19 330.071 12.0173 1
 5 -1 -23 60.6199 5.72333 1
 5 -1 -22 2.65777 2.43221 1
 5 -1 -21 427.704 14.8895 1
 5 -1 -20 969.026 26.5344 1
 5 -1 -19 90.6906 4.13925 1
 5 -1 -18 124.24 4.41625 1
 5 -1 -17 1368.24 32.7975 1
 5 -1 -16 99.7952 4.21248 1
 5 -1 -15 1318.41 30.7294 1
 5 -1 -14 254.231 6.69167 1
 5 -1 -13 1606.23 37.6579 1
 5 -1 -12 910.306 26.7484 1
 5 -1 -11 2780.75 167.521 1
 5 -1 -10 5362.78 184.597 1
 5 -1 -9 402.47 28.8488 1
 5 -1 -8 898.219 59.1256 1
 5 -1 -7 2051.24 94.2586 1
 5 -1 -6 1826.06 55.9941 1
 5 -1 -5 9284.89 230.765 1
 5 -1 -4 626.719 30.9438 1
 5 -1 -3 434.31 18.5823 1
 5 -1 -2 24883.6 597.435 1
 5 -1 -1 121.129 7.47549 1
 5 -1 0 3137.47 76.3792 1
 5 -1 1 11245.9 303.765 1
 5 -1 2 1144.97 44.5451 1
 5 -1 3 6566.27 164.896 1
 5 -1 4 12464.8 350.466 1
 5 -1 5 98.1364 6.76426 1
 5 -1 6 1723.92 42.7699 1
 5 -1 7 72.6495 4.2409 1
 5 -1 8 230.373 8.36734 1
 5 -1 9 2218.73 52.2422 1
 5 -1 10 255.437 6.99078 1
 5 -1 11 254.544 7.43091 1
 5 -1 12 1504.72 34.9841 1
 5 -1 13 2869.34 66.4792 1
 5 -1 14 644.115 16.7523 1
 5 -1 15 318.711 8.85316 1
 5 -1 16 92.2262 3.75426 1
 5 -1 17 29.7053 2.65767 1
 5 -1 18 9.937 2.4104 1
 5 -1 19 216.511 7.55531 1
 5 0 -24 42.7347 4.39092 1
 5 0 -23 104.976 4.37868 1
 5 0 -22 82.1039 4.41266 1
 5 0 -21 7.77841 2.40903 1
 5 0 -20 270.66 9.58264 1
 5 0 -19 262.043 7.58272 1
 5 0 -18 273.582 7.56108 1
 5 0 -17 1470.35 34.6224 1
 5 0 -16 3458.22 80.1967 1
 5 0 -15 3549.97 82.2144 1
 5 0 -14 82.1616 3.16676 1
 5 0 -13 366.043 15.5875 1
 5 0 -12 41.1092 3.68848 1
 5 0 -11 1313.54 35.5226 1
 5 0 -10 63.8679 6.91974 1
 5 0 -9 1014.45 40.8324 1
 5 0 -8 2788.96 78.3222 1
 5 0 -7 8611.3 236.557 1
 5 0 -6 5896.04 178.633 1
 5 0 -5 7956.96 230.986 1
 5 0 -4 2698.81 107.884 1
 5 0 -3 1969.42 57.7066 1
 5 0 -2 2446.95 79.9029 1
 5 0 -1 8039.58 192.442 1
 5 0 0 7002.34 169.808 1
 5 0 1 42.3944 6.87887 1
 5 0 2 3161.76 97.8582 1
 5 0 3 2889.72 77.6858 1
 5 0 4 2187.66 63.9005 1
 5 0 5 291.979 10.0353 1
 5 0 6 832.09 21.6577 1
 5 0 7 737.002 19.0017 1
 5 0 8 3198.85 87.035 1
 5 0 9 684.759 17.2818 1
 5 0 10 1226.6 28.6518 1
 5 0 11 346.242 10.6937 1
 5 0 12 386.761 9.70993 1
 5 0 13 509.654 12.8572 1
 5 0 14 676.289 17.7743 1
 5 0 15 560.848 13.8424 1
 5 0 17 142.057 5.16236 1
 5 0 18 280.005 8.9743 1
 5 0 19 2.88311 2.12223 1
 5 1 -24 129.955 10.5387 1
 5 1 -22 419.042 12.1276 1
 5 1 -21 723.903 18.9013 1
 5 1 -20 733.519 18.4088 1
 5 1 -19 76.9541 3.43901 1
 5 1 -18 441.655 13.0769 1
 5 1 -17 1216.11 28.8093 1
 5 1 -16 426.468 11.9761 1
 5 1 -15 169.855 5.02032 1
 5 1 -14 3266.97 75.5962 1
 5 1 -13 8.19239 3.10505 1
 5 1 -12 1095.73 32.784 1
 5 1 -11 7223.37 175.497 1
 5 1 -10 489.992 17.0618 1
 5 1 -9 2249.65 61.643 1
 5 1 -8 929.044 29.7295 1
 5 1 -7 1742.78 60.6396 1
 5 1 -6 25907.7 904.614 1
 5 1 -5 9510.13 309.237 1
 5 1 -4 247.741 13.8369 1
 5 1 -3 26154 628.014 1
 5 1 -2 294.061 11.9896 1
 5 1 -1 192.973 8.04077 1
 5 1 0 147.612 7.6502 1
 5 1 1 355.062 17.2518 1
 5 1 2 884.884 33.4841 1
 5 1 3 3933.96 109.956 1
 5 1 4 6248.28 152.842 1
 5 1 5 5081.69 125.065 1
 5 1 6 1856.12 46.854 1
 5 1 7 1227.33 30.709 1
 5 1 8 2259.69 53.0306 1
 5 1 9 475.084 12.2626 1
 5 1 10 275.46 7.69188 1
 5 1 11 106.009 3.64861 1
 5 1 12 1441.63 33.6828 1
 5 1 13 445.963 11.0734 1
 5 1 14 65.5387 3.01593 1
 5 1 15 223.377 7.5702 1
 5 1 16 117.793 4.65199 1
 5 1 17 62.7152 2.84235 1
 5 1 18 335.596 13.2131 1
 5 2 -24 334.519 16.7845 1
 5 2 -23 260.382 8.04269 1
 5 2 -22 483.851 14.4661 1
 5 2 -21 194.505 7.49971 1
 5 2 -20 161.514 6.89729 1
 5 2 -19 8.17447 2.24556 1
 5 2 -18 99.8962 4.50227 1
 5 2 -17 253.909 6.87203 1
 5 2 -16 3100.08 71.7 1
 5 2 -15 455.358 11.9087 1
 5 2 -14 216.544 6.30978 1
 5 2 -13 1320.65 37.5903 1
 5 2 -12 5313.52 164.129 1
 5 2 -11 409.071 20.2607 1
 5 2 -10 3942.43 99.9845 1
 5 2 -9 2340.79 67.9858 1
 5 2 -8 1402.17 43.7139 1
 5 2 -7 8277.1 207.07 1
 5 2 -6 1538.27 52.1296 1
 5 2 -5 801.455 28.3764 1
 5 2 -4 2415.12 78.3903 1
 5 2 -3 599.657 23.3831 1
 5 2 -2 4242.61 109.407 1
 5 2 -1 15449.8 374.938 1
 5 2 0 54.2248 4.74535 1
 5 2 1 1408.59 48.2271 1
 5 2 2 2673.88 78.2981 1
 5 2 3 4858.55 118.018 1
 5 2 4 359.091 13.0008 1
 5 2 5 2082.93 56.6731 1
 5 2 6 2168.45 57.1405 1
 5 2 7 1540.21 43.2375 1
 5 2 8 2667.75 61.5546 1
 5 2 9 648.681 16.4181 1
 5 2 10 33.841 2.19028 1
 5 2 11 194.863 5.8068 1
 5 2 12 2.54761 2.0765 1
 5 2 13 34.046 2.48609 1
 5 2 14 1821.42 45.3173 1
 5 2 15 3.27293 2.28812 1
 5 2 16 423.494 11.3358 1
 5 2 17 1043.69 49.0829 1
 5 2 18 103.107 9.54196 1
 5 3 -25 41.301 4.56236 1
 5 3 -24 4.89812 2.57388 1
 5 3 -23 380.655 12.1201 1
 5 3 -22 179.044 5.98251 1
 5 3 -21 1304.57 31.8333 1
 5 3 -20 120.068 5.63575 1
 5 3 -19 32.7547 2.79056 1
 5 3 -18 1395.18 32.7904 1
 5 3 -17 11.6883 2.28616 1
 5 3 -16 46.186 2.92077 1
 5 3 -15 3102.24 71.855 1
 5 3 -14 594.694 15.1439 1
 5 3 -13 2664.83 68.5918 1
 5 3 -12 12159.9 310.658 1
 5 3 -11 933.968 25.3155 1
 5 3 -10 3984.31 98.5664 1
 5 3 -9 391.059 15.7249 1
 5 3 -8 49.2017 7.31356 1
 5 3 -7 2767.2 70.2334 1
 5 3 -6 455.539 20.5951 1
 5 3 -5 450.703 21.0351 1
 5 3 -4 6616.03 159.418 1
 5 3 -3 7338.7 178.885 1
 5 3 -2 12857.3 307.471 1
 5 3 -1 2412.56 62.05 1
 5 3 0 2635.86 74.2153 1
 5 3 1 3942.09 98.7508 1
 5 3 2 77.1683 4.13116 1
 5 3 3 5055.28 122.457 1
 5 3 4 1063.28 32.2706 1
 5 3 5 83.6694 4.87531 1
 5 3 6 116.865 4.68634 1
 5 3 7 1112.27 26.0634 1
 5 3 8 714.615 17.8905 1
 5 3 9 1002.53 23.847 1
 5 3 10 27.666 2.26627 1
 5 3 11 1303.64 30.5512 1
 5 3 12 1028.91 24.2141 1
 5 3 13 552.542 13.7094 1
 5 3 14 123.095 4.18164 1
 5 3 15 54.4664 2.91318 1
 5 3 16 177.412 8.61768 1
 5 3 17 38.9174 3.34226 1
 5 4 -25 160.268 9.4622 1
 5 4 -24 34.816 3.27059 1
 5 4 -23 130.428 5.47168 1
 5 4 -22 327.519 9.2668 1
 5 4 -21 337.862 9.19538 1
 5 4 -20 61.1849 3.12213 1
 5 4 -19 1097.92 26.2177 1
 5 4 -18 148.898 4.85379 1
 5 4 -17 2771.07 64.4845 1
 5 4 -16 2509.35 58.1033 1
 5 4 -15 30.5792 2.39301 1
 5 4 -14 272.645 9.57049 1
 5 4 -13 3266.83 98.3425 1
 5 4 -12 97.3775 11.2255 1
 5 4 -11 1469.03 38.1502 1
 5 4 -10 2927.69 72.9476 1
 5 4 -9 502.323 16.4788 1
 5 4 -8 5920.69 143.469 1
 5 4 -7 1834.51 47.9985 1
 5 4 -6 1875.9 49.2113 1
 5 4 -5 177.999 10.3095 1
 5 4 -4 2560.61 65.0161 1
 5 4 -3 2275.87 57.5485 1
 5 4 -2 11983.4 284.018 1
 5 4 -1 8047.71 192.443 1
 5 4 0 867.561 28.949 1
 5 4 1 712.386 20.8624 1
 5 4 2 6216.31 146.56 1
 5 4 3 554.33 15.9613 1
 5 4 4 30.7462 2.93682 1
 5 4 5 903.908 23.2404 1
 5 4 6 30.6204 2.16352 1
 5 4 7 4332.42 102.776 1
 5 4 8 2427.45 55.9355 1
 5 4 9 587.396 14.1488 1
 5 4 10 1784.76 41.4291 1
 5 4 11 330.503 9.00172 1
 5 4 12 28.7738 2.60399 1
 5 4 13 1233.59 31.1737 1
 5 4 14 47.8779 2.72631 1
 5 4 15 14.6581 2.06911 1
 5 4 16 177.5 7.33046 1
 5 5 -24 47.6005 3.28488 1
 5 5 -23 85.5192 3.62298 1
 5 5 -22 1232.41 30.9267 1
 5 5 -21 634.112 16.2676 1
 5 5 -20 270.273 7.72556 1
 5 5 -19 2170.08 51.5366 1
 5 5 -18 172.862 5.54022 1
 5 5 -17 694.95 16.9512 1
 5 5 -16 97.6592 4.26291 1
 5 5 -15 15.8642 2.36447 1
 5 5 -14 342.765 12.0007 1
 5 5 -13 749.76 40.8442 1
 5 5 -12 1447.79 37.8621 1
 5 5 -11 6344.16 156.683 1
 5 5 -10 91.5599 5.93264 1
 5 5 -9 4112.66 100.834 1
 5 5 -8 8238.02 202.495 1
 5 5 -7 1923.1 53.574 1
 5 5 -6 4814.12 142.527 1
 5 5 -5 835.159 36.8163 1
 5 5 -4 1464.07 42.3438 1
 5 5 -3 3580 88.386 1
 5 5 -2 297.357 10.6611 1
 5 5 -1 15.4516 3.37658 1
 5 5 0 2517.33 61.0467 1
 5 5 1 286.307 8.94406 1
 5 5 2 3541.89 88.4616 1
 5 5 3 3351.77 83.9616 1
 5 5 4 2464.92 72.5123 1
 5 5 5 9.09527 1.91835 1
 5 5 6 1313.01 30.919 1
 5 5 7 1417.52 33.3539 1
 5 5 8 162.549 5.10919 1
 5 5 9 313.433 8.19254 1
 5 5 10 512.414 13.3372 1
 5 5 11 423.244 13.0274 1
 5 5 12 1028.09 25.868 1
 5 5 13 97.8605 3.91604 1
 5 5 14 18.6651 2.35744 1
 5 5 15 172.423 7.36772 1
 5 6 -25 161.203 5.84373 1
 5 6 -24 87.4888 3.97594 1
 5 6 -23 318.636 9.61144 1
 5 6 -22 281.891 8.27708 1
 5 6 -21 7.51207 2.3761 1
 5 6 -20 448.689 11.6022 1
 5 6 -19 41.0337 3.17789 1
 5 6 -18 1124.65 27.2005 1
 5 6 -17 2548.22 60.0534 1
 5 6 -16 100.616 4.86248 1
 5 6 -15 78.1745 4.33407 1
 5 6 -14 580.167 16.9879 1
 5 6 -13 1298.15 31.6284 1
 5 6 -12 194.431 8.99108 1
 5 6 -11 2198.83 57.1111 1
 5 6 -10 3497.5 88.3783 1
 5 6 -9 4588.6 115.523 1
 5 6 -8 4301.17 135.055 1
 5 6 -7 7336.99 276.475 1
 5 6 -6 161.685 11.9241 1
 5 6 -5 756.976 26.9308 1
 5 6 -4 36.9516 5.45811 1
 5 6 -3 287.476 18.5187 1
 5 6 -2 5110.13 127.806 1
 5 6 -1 143.57 9.53816 1
 5 6 0 872.352 22.5694 1
 5 6 1 9616.36 237.465 1
 5 6 2 1890.67 47.3734 1
 5 6 3 1214.1 29.521 1
 5 6 4 1747.13 40.2629 1
 5 6 5 16.3159 1.85906 1
 5 6 6 2101.9 48.3325 1
 5 6 7 90.486 3.95517 1
 5 6 8 317.268 8.21524 1
 5 6 9 140.956 4.62504 1
 5 6 10 6.3051 2.17684 1
 5 6 11 246.992 7.31492 1
 5 6 12 674.606 19.4017 1
 5 6 13 114.128 4.37035 1
 5 6 14 362.652 9.6941 1
 5 6 15 90.8187 5.24153 1
 5 7 -24 123.182 4.7376 1
 5 7 -23 417.826 11.2845 1
 5 7 -22 27.7661 2.87674 1
 5 7 -21 94.4836 3.93393 1
 5 7 -20 468.335 13.8165 1
 5 7 -19 5.36293 3.15509 1
 5 7 -18 1915.38 48.7299 1
 5 7 -17 215.009 7.49173 1
 5 7 -16 610.756 18.6265 1
 5 7 -15 2732.28 66.9444 1
 5 7 -14 752.432 19.5296 1
 5 7 -13 1816.42 42.9408 1
 5 7 -12 4713.97 119.26 1
 5 7 -11 126.185 7.91988 1
 5 7 -10 16.4194 7.28254 1
 5 7 -9 2330.71 79.9965 1
 5 7 -8 535.529 26.02 1
 5 7 -7 1686.53 50.0771 1
 5 7 -6 1216.54 39.9839 1
 5 7 -5 3052.94 77.4969 1
 5 7 -4 1909.73 49.7026 1
 5 7 -3 4097.63 111.798 1
 5 7 -2 42.1587 4.52603 1
 5 7 -1 611.522 16.096 1
 5 7 0 1285.65 33.6691 1
 5 7 1 930.732 23.4631 1
 5 7 2 1984.45 48.5293 1
 5 7 3 4711.22 109.231 1
 5 7 4 13.3626 2.07217 1
 5 7 5 198.514 5.56499 1
 5 7 6 1321.09 30.7672 1
 5 7 7 12.4464 2.30442 1
 5 7 8 34.0258 2.88185 1
 5 7 9 84.8376 3.60314 1
 5 7 10 313.628 8.4091 1
 5 7 11 878.616 23.03 1
 5 7 12 861.276 26.1346 1
 5 7 13 74.8542 3.8276 1
 5 7 14 216.261 11.0646 1
 5 8 -25 115.581 5.09627 1
 5 8 -24 146.679 5.09528 1
 5 8 -23 103.106 4.12913 1
 5 8 -22 130.557 4.6221 1
 5 8 -21 26.1483 2.99129 1
 5 8 -20 22.9975 3.19304 1
 5 8 -19 762.075 19.0923 1
 5 8 -18 1742.99 42.4853 1
 5 8 -17 1315.31 32.5298 1
 5 8 -16 1175.56 29.7243 1
 5 8 -15 192.398 7.82804 1
 5 8 -14 3006.08 71.1064 1
 5 8 -13 38.4877 4.50801 1
 5 8 -12 32.3078 2.80151 1
 5 8 -11 407.537 15.8153 1
 5 8 -10 246.256 17.6656 1
 5 8 -9 718.384 38.4868 1
 5 8 -8 3293.54 98.0985 1
 5 8 -7 816.33 24.9059 1
 5 8 -6 2725.79 67.455 1
 5 8 -5 824.631 24.8492 1
 5 8 -4 2882.99 77.411 1
 5 8 -3 6342.06 154.273 1
 5 8 -2 43.2305 3.40035 1
 5 8 -1 896.312 24.112 1
 5 8 0 212.871 5.78191 1
 5 8 1 335.844 8.26835 1
 5 8 2 459.958 11.3287 1
 5 8 3 28.2982 2.21581 1
 5 8 4 114.438 3.64713 1
 5 8 5 3037.45 69.8041 1
 5 8 6 109.023 3.64899 1
 5 8 7 2335.06 54.1394 1
 5 8 8 858.289 22.0291 1
 5 8 9 4.7101 2.45866 1
 5 8 10 393.158 11.3621 1
 5 8 11 167.762 6.26137 1
 5 8 12 37.7481 2.8918 1
 5 8 13 118.745 7.30993 1
 5 9 -25 77.8228 7.0651 1
 5 9 -24 453.985 14.6403 1
 5 9 -23 219.715 7.28696 1
 5 9 -22 420.381 11.3508 1
 5 9 -21 664.493 17.0639 1
 5 9 -20 49.7853 3.30149 1
 5 9 -19 770.941 19.4816 1
 5 9 -18 83.6116 4.11339 1
 5 9 -17 17.4284 3.64172 1
 5 9 -16 500.895 15.1483 1
 5 9 -15 302.253 9.74672 1
 5 9 -14 890.292 22.5418 1
 5 9 -13 2658.89 63.1519 1
 5 9 -12 1357.87 32.5203 1
 5 9 -11 50.3551 3.41186 1
 5 9 -10 1244.44 30.2212 1
 5 9 -9 1481.77 36.6767 1
 5 9 -8 783.535 47.0841 1
 5 9 -7 671.128 20.8021 1
 5 9 -6 3157.46 77.5396 1
 5 9 -5 1124.15 30.0317 1
 5 9 -4 4124.73 98.7881 1
 5 9 -3 403.118 10.269 1
 5 9 -2 43.8672 2.32879 1
 5 9 -1 175.393 5.2316 1
 5 9 0 18.4739 1.89526 1
 5 9 1 271.464 6.88382 1
 5 9 2 1605.83 37.2242 1
 5 9 3 593.245 14.5447 1
 5 9 4 205.05 5.85164 1
 5 9 5 1910.85 44.3419 1
 5 9 6 1129.82 26.5454 1
 5 9 7 372.355 9.75941 1
 5 9 8 42.0182 2.59569 1
 5 9 9 331.853 9.71177 1
 5 9 10 62.5901 3.06057 1
 5 9 11 229.681 9.44581 1
 5 9 12 8.17468 3.60416 1
 5 10 -24 109.896 4.18025 1
 5 10 -23 574.119 18.6077 1
 5 10 -22 90.1597 3.91235 1
 5 10 -21 31.6001 2.88551 1
 5 10 -20 129.543 5.48683 1
 5 10 -19 411.079 11.5449 1
 5 10 -18 247.176 8.55814 1
 5 10 -17 153.198 6.71301 1
 5 10 -16 6.0841 3.78962 1
 5 10 -15 1207.93 29.8137 1
 5 10 -14 519.365 13.9813 1
 5 10 -13 1462.45 35.27 1
 5 10 -12 886.899 23.2936 1
 5 10 -11 1647.71 39.6156 1
 5 10 -10 3034.63 71.6585 1
 5 10 -9 312.995 8.60478 1
 5 10 -8 1190.51 27.991 1
 5 10 -7 319.189 8.47666 1
 5 10 -6 805.801 19.0774 1
 5 10 -5 583.428 14.0188 1
 5 10 -4 2287.82 52.6014 1
 5 10 -3 10.2039 1.94769 1
 5 10 -2 3523.83 81.2762 1
 5 10 -1 369.83 9.21551 1
 5 10 0 1434.52 33.8961 1
 5 10 1 2369.53 54.402 1
 5 10 2 10.2552 2.14751 1
 5 10 3 29.0024 2.43501 1
 5 10 4 1148.52 27.2807 1
 5 10 5 31.1623 2.53192 1
 5 10 6 717.885 17.8657 1
 5 10 7 676.482 17.0553 1
 5 10 8 16.5549 2.39389 1
 5 10 9 75.9595 3.4888 1
 5 10 10 80.0657 4.07404 1
 5 10 11 112.027 7.57403 1
 5 11 -24 106.911 4.95429 1
 5 11 -23 98.2966 4.30908 1
 5 11 -22 197.998 6.72598 1
 5 11 -21 197.205 5.97355 1
 5 11 -20 297.403 8.19815 1
 5 11 -19 250.88 7.5361 1
 5 11 -18 104.382 5.17185 1
 5 11 -17 259.492 8.2662 1
 5 11 -16 200.216 6.56588 1
 5 11 -15 793.738 20.1936 1
 5 11 -14 1324.45 32.7623 1
 5 11 -13 2381.37 56.1914 1
 5 11 -12 134.766 5.0523 1
 5 11 -11 537.127 13.6367 1
 5 11 -10 622.021 17.0171 1
 5 11 -9 588.071 15.0486 1
 5 11 -8 6.46518 2.39859 1
 5 11 -7 134.074 4.54537 1
 5 11 -6 521.857 12.72 1
 5 11 -5 1050.11 24.4685 1
 5 11 -4 768.065 18.0909 1
 5 11 -3 1073.49 25.8114 1
 5 11 -2 828.488 19.4561 1
 5 11 -1 566.761 13.6947 1
 5 11 0 1498.01 35.0784 1
 5 11 1 666.347 16.744 1
 5 11 2 785.002 18.7214 1
 5 11 3 6.39427 2.19221 1
 5 11 4 34.4705 2.62621 1
 5 11 5 159.951 5.45777 1
 5 11 6 103.055 3.84071 1
 5 11 7 3.073 2.4233 1
 5 11 8 195.671 6.19454 1
 5 11 9 327.474 15.4668 1
 5 11 10 420.668 43.6484 1
 5 12 -24 66.0617 10.7514 1
 5 12 -23 50.0177 3.38158 1
 5 12 -22 77.6182 3.55678 1
 5 12 -21 26.5127 2.70942 1
 5 12 -20 894.791 23.1034 1
 5 12 -19 981.837 25.3104 1
 5 12 -18 342.465 9.7229 1
 5 12 -17 544.212 14.046 1
 5 12 -16 292.853 8.65829 1
 5 12 -15 53.5987 4.0541 1
 5 12 -14 484.897 13.2711 1
 5 12 -13 32.0539 3.04012 1
 5 12 -12 94.2046 4.86241 1
 5 12 -11 2134.37 50.6853 1
 5 12 -10 82.0497 4.1297 1
 5 12 -9 2336.53 54.7102 1
 5 12 -8 1574.93 36.8358 1
 5 12 -7 44.1057 4.28566 1
 5 12 -6 530.298 17.835 1
 5 12 -5 1427.57 33.3458 1
 5 12 -4 137.024 8.8221 1
 5 12 -3 1148.03 27.5422 1
 5 12 -2 118.254 4.17163 1
 5 12 -1 721.119 17.8465 1
 5 12 0 1034.2 24.8175 1
 5 12 1 69.0121 3.46475 1
 5 12 2 19.3727 2.78364 1
 5 12 3 70.3008 3.45383 1
 5 12 4 188.604 6.76136 1
 5 12 5 138.075 5.76942 1
 5 12 6 387.027 10.8878 1
 5 12 7 283.054 8.98086 1
 5 12 8 91.8596 4.08265 1
 5 13 -23 64.2685 3.72091 1
 5 13 -22 207.348 6.83424 1
 5 13 -21 327.591 9.23789 1
 5 13 -20 296.396 8.58384 1
 5 13 -19 149.304 5.29472 1
 5 13 -18 380.295 10.0583 1
 5 13 -17 25.0376 2.83475 1
 5 13 -16 137.168 4.91858 1
 5 13 -15 345.824 9.94224 1
 5 13 -14 397.486 10.7952 1
 5 13 -13 67.32 3.48372 1
 5 13 -12 226.072 6.6163 1
 5 13 -11 208.372 6.23246 1
 5 13 -10 1538.95 37.017 1
 5 13 -9 1006.59 25.1404 1
 5 13 -8 305.809 8.10528 1
 5 13 -7 1611.91 37.5812 1
 5 13 -6 932.175 22.2021 1
 5 13 -5 280.124 7.49589 1
 5 13 -4 109.628 4.02936 1
 5 13 -3 39.0937 2.70247 1
 5 13 -2 68.1071 3.01587 1
 5 13 -1 184.712 5.3183 1
 5 13 0 361.184 10.6527 1
 5 13 1 786.041 20.1175 1
 5 13 2 296.339 8.23544 1
 5 13 3 589.476 15.1831 1
 5 13 4 303.578 9.69386 1
 5 13 5 389.641 10.6173 1
 5 13 6 72.1559 3.00486 1
 5 13 7 13.6068 2.04094 1
 5 14 -22 20.1491 2.33374 1
 5 14 -21 103.116 3.98827 1
 5 14 -20 248.759 8.23318 1
 5 14 -19 42.7167 2.9845 1
 5 14 -18 343.881 9.16623 1
 5 14 -17 161.98 5.06988 1
 5 14 -16 300.149 8.36134 1
 5 14 -15 593.378 14.8221 1
 5 14 -14 78.6956 3.45335 1
 5 14 -13 121.155 4.22569 1
 5 14 -12 931.304 22.8957 1
 5 14 -11 93.2332 3.93006 1
 5 14 -10 1130.46 26.9659 1
 5 14 -9 596.707 14.762 1
 5 14 -8 152.793 4.69208 1
 5 14 -7 81.9983 3.32203 1
 5 14 -6 208.626 5.7688 1
 5 14 -5 319.983 8.39737 1
 5 14 -4 163.159 5.01128 1
 5 14 -3 22.8687 2.67167 1
 5 14 -2 412.457 10.7221 1
 5 14 -1 528.484 14.6438 1
 5 14 0 260.541 7.58954 1
 5 14 1 305.413 8.91765 1
 5 14 2 83.6083 3.56015 1
 5 14 3 386.898 10.3181 1
 5 14 4 141.798 6.35408 1
 5 14 5 156.85 7.42312 1
 5 15 -21 60.7155 3.28569 1
 5 15 -20 5.85886 1.92851 1
 5 15 -19 224.541 7.95439 1
 5 15 -18 65.5243 2.91881 1
 5 15 -17 149.447 5.46126 1
 5 15 -16 702.88 18.7895 1
 5 15 -15 736.759 19.3758 1
 5 15 -14 437.339 11.2309 1
 5 15 -13 198.325 6.00431 1
 5 15 -12 32.2098 2.863 1
 5 15 -11 84.9167 3.70597 1
 5 15 -10 114.922 4.36312 1
 5 15 -9 9.99164 2.43787 1
 5 15 -8 139.482 4.48556 1
 5 15 -7 510.668 12.4702 1
 5 15 -6 771.553 18.4247 1
 5 15 -5 266.195 6.99691 1
 5 15 -4 822.521 20.0478 1
 5 15 -3 118.868 4.50227 1
 5 15 -2 47.1512 2.94018 1
 5 15 -1 338.525 10.2564 1
 5 15 0 182.231 5.99241 1
 5 15 1 25.1222 2.53967 1
 5 15 2 177.361 7.19564 1
 5 15 3 26.9947 2.662 1
 5 15 4 95.1307 7.41171 1
 5 16 -20 110.949 6.73267 1
 5 16 -19 192.941 7.06544 1
 5 16 -18 44.5404 2.86349 1
 5 16 -17 307.448 8.97365 1
 5 16 -16 199.927 6.79522 1
 5 16 -15 50.7963 3.16264 1
 5 16 -14 101.773 3.93304 1
 5 16 -13 134.572 5.04469 1
 5 16 -12 27.9366 2.55657 1
 5 16 -11 346.929 10.5559 1
 5 16 -10 135.766 4.79978 1
 5 16 -9 155.656 4.9328 1
 5 16 -8 123.643 4.20991 1
 5 16 -7 82.403 3.3396 1
 5 16 -6 578.605 16.8668 1
 5 16 -5 450.536 12.4373 1
 5 16 -4 147.481 4.86851 1
 5 16 -3 199.566 6.29068 1
 5 16 -2 354.14 10.6441 1
 5 16 -1 33.2692 3.09609 1
 5 16 0 14.0239 2.54745 1
 5 17 -17 18.6401 2.6154 1
 5 17 -16 114.924 5.16033 1
 5 17 -15 185.779 8.38864 1
 5 17 -14 75.9175 3.28107 1
 5 17 -13 210.363 6.26104 1
 5 17 -12 173.458 6.07587 1
 5 17 -11 319.688 9.87083 1
 5 17 -10 131.201 4.68881 1
 5 17 -9 59.3115 2.94573 1
 5 17 -8 163.327 6.29302 1
 5 17 -7 309.955 10.9686 1
 5 17 -6 25.2269 2.59757 1
 5 17 -5 190.208 7.20746 1
 5 17 -4 51.3302 3.11154 1
 5 17 -2 107.501 6.23675 1
 5 17 -1 61.8271 7.74143 1
 5 18 -15 68.843 4.2681 1
 5 18 -14 129.965 4.81449 1
 5 18 -13 104.718 4.08921 1
 5 18 -12 302.91 10.439 1
 5 18 -11 289.101 10.4593 1
 5 18 -10 117.741 4.85566 1
 5 18 -9 83.5615 7.59951 1
 5 18 -8 4.0433 2.47953 1
 5 18 -7 12.9826 3.47732 1
 5 18 -6 36.6597 4.62664 1
 5 18 -5 17.9258 2.97552 1
 6 -18 -1 31.912 5.44693 1
 6 -18 0 9.03896 6.01322 1
 6 -18 1 27.9759 3.22347 1
 6 -18 2 36.6769 3.40226 1
 6 -18 3 52.558 4.05281 1
 6 -18 4 127.369 5.8223 1
 6 -18 5 149.565 7.32666 1
 6 -18 6 128.291 5.82205 1
 6 -18 7 95.9967 5.56774 1
 6 -18 8 4.53465 2.83813 1
 6 -18 9 48.09 5.04236 1
 6 -18 10 29.6431 4.00715 1
 6 -17 -4 52.5236 6.44835 1
 6 -17 -3 85.6159 7.16748 1
 6 -17 -2 79.5306 5.65285 1
 6 -17 -1 95.746 4.86204 1
 6 -17 0 311.284 9.36566 1
 6 -17 1 53.0577 3.30323 1
 6 -17 2 15.8681 2.59834 1
 6 -17 3 57.3494 3.14466 1
 6 -17 4 96.5035 3.85584 1
 6 -17 5 37.3758 2.95981 1
 6 -17 6 70.2112 3.35471 1
 6 -17 7 95.3036 3.81136 1
 6 -17 8 101.909 4.51766 1
 6 -17 9 106.308 4.12249 1
 6 -17 10 56.0094 2.7556 1
 6 -17 11 47.4198 4.1428 1
 6 -17 12 23.776 2.81617 1
 6 -17 13 13.4203 2.60608 1
 6 -16 -6 83.6629 3.89654 1
 6 -16 -5 121.421 7.42686 1
 6 -16 -4 63.8824 3.75461 1
 6 -16 -3 217.437 6.70099 1
 6 -16 -2 292.771 8.92403 1
 6 -16 -1 141.481 5.39203 1
 6 -16 0 206.644 6.67496 1
 6 -16 1 30.5642 3.85143 1
 6 -16 2 48.482 3.69908 1
 6 -16 3 36.5108 3.49124 1
 6 -16 4 28.5513 2.92373 1
 6 -16 5 132.388 4.93731 1
 6 -16 6 169.565 5.78306 1
 6 -16 7 9.00471 2.70383 1
 6 -16 8 274.836 10.3319 1
 6 -16 9 281.204 8.43979 1
 6 -16 10 95.4506 4.80563 1
 6 -16 11 108.854 5.65856 1
 6 -16 12 59.7877 2.82565 1
 6 -16 13 45.2014 2.58736 1
 6 -16 14 49.7902 4.07372 1
 6 -15 -9 141.48 9.13599 1
 6 -15 -8 64.7884 4.88938 1
 6 -15 -7 181.477 7.12122 1
 6 -15 -6 67.413 3.48124 1
 6 -15 -5 91.369 4.65926 1
 6 -15 -4 49.9831 3.60487 1
 6 -15 -3 38.5156 3.48276 1
 6 -15 -2 64.9192 4.08021 1
 6 -15 -1 496.576 13.2246 1
 6 -15 0 311.604 9.57591 1
 6 -15 1 82.9042 4.15511 1
 6 -15 2 136.831 5.28546 1
 6 -15 3 212.269 7.40307 1
 6 -15 4 100.321 5.29589 1
 6 -15 5 40.357 3.69689 1
 6 -15 6 134.89 5.09958 1
 6 -15 7 155.382 5.07495 1
 6 -15 8 334.383 11.2112 1
 6 -15 9 221.208 6.46089 1
 6 -15 10 247.39 8.02421 1
 6 -15 11 106.826 3.87714 1
 6 -15 12 30.084 2.93654 1
 6 -15 13 14.6846 2.49435 1
 6 -15 14 85.7019 3.38044 1
 6 -15 15 11.4441 1.98267 1
 6 -15 16 6.53272 2.90365 1
 6 -14 -10 239.14 9.55652 1
 6 -14 -9 86.2334 4.90568 1
 6 -14 -8 27.404 3.14952 1
 6 -14 -7 318.777 9.23379 1
 6 -14 -6 188.208 6.57839 1
 6 -14 -5 13.1985 3.06276 1
 6 -14 -4 74.7857 3.89616 1
 6 -14 -3 76.2401 4.21299 1
 6 -14 -2 47.4654 3.84802 1
 6 -14 -1 482.712 12.9282 1
 6 -14 0 54.8953 3.75539 1
 6 -14 1 511.14 16.0133 1
 6 -14 2 567.438 16.0253 1
 6 -14 3 228.691 9.08373 1
 6 -14 4 685.89 21.7928 1
 6 -14 5 468.548 15.624 1
 6 -14 6 12.3388 2.91313 1
 6 -14 7 103.304 4.05361 1
 6 -14 8 148.003 5.06887 1
 6 -14 9 47.5971 3.07861 1
 6 -14 10 156.288 5.09834 1
 6 -14 11 86.9383 3.58332 1
 6 -14 12 247.406 7.51653 1
 6 -14 13 237.883 8.41611 1
 6 -14 14 84.4792 4.55682 1
 6 -14 15 34.1381 2.47445 1
 6 -14 16 59.1212 5.00504 1
 6 -14 17 8.63211 4.07764 1
 6 -13 -12 73.3273 3.54296 1
 6 -13 -11 51.9476 3.3584 1
 6 -13 -10 116.818 5.15118 1
 6 -13 -9 96.3937 4.12244 1
 6 -13 -8 363.891 12.5689 1
 6 -13 -7 173.912 5.75913 1
 6 -13 -6 293.402 8.90698 1
 6 -13 -5 200.603 7.80316 1
 6 -13 -4 22.6135 3.05114 1
 6 -13 -3 19.8647 2.97105 1
 6 -13 -2 439.953 11.5915 1
 6 -13 -1 617.494 15.9839 1
 6 -13 0 278.895 8.73203 1
 6 -13 1 434.869 12.0912 1
 6 -13 2 524.248 16.102 1
 6 -13 3 774.608 19.4701 1
 6 -13 4 163.543 6.62153 1
 6 -13 5 104.453 5.15404 1
 6 -13 6 59.0271 3.22289 1
 6 -13 7 185.135 6.2303 1
 6 -13 8 44.3147 3.50211 1
 6 -13 9 220.11 6.77895 1
 6 -13 10 243.082 7.9691 1
 6 -13 11 116.062 4.12923 1
 6 -13 12 155.288 5.11069 1
 6 -13 13 494.051 13.45 1
 6 -13 14 210.919 6.35167 1
 6 -13 15 67.6869 3.00259 1
 6 -13 16 73.3267 3.27955 1
 6 -13 17 25.8374 3.08277 1
 6 -12 -13 87.4742 4.90215 1
 6 -12 -12 31.8375 2.87696 1
 6 -12 -11 190.8 6.67995 1
 6 -12 -10 78.3914 3.9663 1
 6 -12 -9 84.8134 4.42021 1
 6 -12 -8 531.338 16.8523 1
 6 -12 -7 552.59 14.266 1
 6 -12 -6 412.348 11.1053 1
 6 -12 -5 817.529 19.8835 1
 6 -12 -4 526.986 13.2162 1
 6 -12 -3 302.47 8.86705 1
 6 -12 -2 862.618 20.8568 1
 6 -12 -1 7.83819 3.07169 1
 6 -12 0 173.576 6.2977 1
 6 -12 1 178.585 6.01916 1
 6 -12 2 29.7695 3.03083 1
 6 -12 3 997.607 24.8212 1
 6 -12 4 1027.61 25.4756 1
 6 -12 5 189.775 6.12479 1
 6 -12 6 222.656 6.49173 1
 6 -12 7 413.732 11.1127 1
 6 -12 8 257.899 7.5778 1
 6 -12 9 218.904 6.56022 1
 6 -12 10 33.0815 2.75559 1
 6 -12 11 377.142 9.8293 1
 6 -12 12 340.767 9.29974 1
 6 -12 13 295.343 8.5567 1
 6 -12 14 99.4598 4.53783 1
 6 -12 15 110.008 4.02379 1
 6 -12 16 29.9046 2.21197 1
 6 -12 17 19.5901 1.76871 1
 6 -12 18 41.0339 3.48159 1
 6 -11 -15 91.2802 10.3975 1
 6 -11 -14 29.7799 2.98422 1
 6 -11 -13 107.001 4.71355 1
 6 -11 -12 139.006 5.08367 1
 6 -11 -11 107.687 4.60653 1
 6 -11 -10 34.5322 4.18493 1
 6 -11 -9 518.529 14.3097 1
 6 -11 -8 296.861 9.55699 1
 6 -11 -7 450.197 12.7964 1
 6 -11 -6 1324.57 32.0152 1
 6 -11 -5 247.142 7.03472 1
 6 -11 -4 143.422 4.85014 1
 6 -11 -3 562.852 13.9345 1
 6 -11 -2 861.631 20.6274 1
 6 -11 -1 73.4173 3.42816 1
 6 -11 0 120.569 4.4245 1
 6 -11 1 29.9885 2.92101 1
 6 -11 2 626.376 15.8385 1
 6 -11 3 439.737 12.7451 1
 6 -11 4 505.593 13.014 1
 6 -11 5 450.144 12.0767 1
 6 -11 6 1654.62 39.6598 1
 6 -11 7 680.541 19.4408 1
 6 -11 8 449.724 12.34 1
 6 -11 9 660.763 16.2416 1
 6 -11 10 5.70491 2.28577 1
 6 -11 11 8.99216 2.28271 1
 6 -11 12 195.185 6.61383 1
 6 -11 13 112.615 4.35214 1
 6 -11 14 61.0485 3.75122 1
 6 -11 15 270.21 8.39923 1
 6 -11 16 88.8078 3.4041 1
 6 -11 17 343.007 10.4755 1
 6 -11 18 104.768 5.67827 1
 6 -10 -16 13.4566 3.21777 1
 6 -10 -15 131.49 5.58079 1
 6 -10 -14 279.641 10.6897 1
 6 -10 -13 264.623 10.5461 1
 6 -10 -12 959.052 28.5643 1
 6 -10 -11 797.277 21.9007 1
 6 -10 -10 47.6532 5.32148 1
 6 -10 -9 346.623 11.0181 1
 6 -10 -8 105.051 6.11251 1
 6 -10 -7 315.509 9.30672 1
 6 -10 -6 307.943 8.76622 1
 6 -10 -5 173.429 5.6529 1
 6 -10 -4 961.064 23.347 1
 6 -10 -3 1429.06 33.5401 1
 6 -10 -2 196.147 5.47724 1
 6 -10 -1 853.493 20.1696 1
 6 -10 0 298.249 7.8167 1
 6 -10 1 28.8868 2.54169 1
 6 -10 2 1300.37 30.7071 1
 6 -10 3 843.421 20.1805 1
 6 -10 4 972.922 23.6793 1
 6 -10 5 252.893 7.23861 1
 6 -10 6 571.549 15.187 1
 6 -10 7 798.237 19.7559 1
 6 -10 8 581.092 14.4562 1
 6 -10 9 2.76425 2.51957 1
 6 -10 10 183.373 5.73917 1
 6 -10 11 235.052 7.28775 1
 6 -10 12 223.191 6.95611 1
 6 -10 13 115.302 4.11235 1
 6 -10 14 231.922 7.14418 1
 6 -10 15 151.707 6.55555 1
 6 -10 16 119.652 4.25127 1
 6 -10 17 293.356 8.59305 1
 6 -10 18 142.038 6.01883 1
 6 -10 19 54.7626 4.26453 1
 6 -9 -17 77.281 6.93458 1
 6 -9 -16 139.235 6.36329 1
 6 -9 -15 114.877 5.60886 1
 6 -9 -14 123.882 5.45189 1
 6 -9 -13 656.571 19.2354 1
 6 -9 -12 520.97 15.0254 1
 6 -9 -11 142.155 5.84747 1
 6 -9 -10 575.037 15.5912 1
 6 -9 -9 376.906 10.5661 1
 6 -9 -8 23.9203 3.31683 1
 6 -9 -7 707.902 18.0192 1
 6 -9 -6 57.3154 3.6082 1
 6 -9 -5 22.8995 2.7608 1
 6 -9 -4 233.847 6.63444 1
 6 -9 -3 3460.8 80.2906 1
 6 -9 -2 1660.21 39.0988 1
 6 -9 -1 1667.68 40.2552 1
 6 -9 0 1119.12 26.2048 1
 6 -9 1 935.33 22.4662 1
 6 -9 2 584.998 16.4161 1
 6 -9 3 166.268 5.87738 1
 6 -9 4 114.798 4.61206 1
 6 -9 5 480.353 12.2834 1
 6 -9 6 567.524 14.6127 1
 6 -9 7 187.851 7.02914 1
 6 -9 8 2560.31 59.9395 1
 6 -9 9 438 11.2027 1
 6 -9 10 137.095 4.95487 1
 6 -9 11 609.634 15.2832 1
 6 -9 12 367.923 10.6309 1
 6 -9 13 111.519 4.33749 1
 6 -9 14 203.684 6.13861 1
 6 -9 15 13.6205 2.98056 1
 6 -9 16 437.732 11.3023 1
 6 -9 17 176.892 5.71976 1
 6 -9 18 16.8824 1.95735 1
 6 -9 19 48.0101 3.41559 1
 6 -8 -18 218.538 25.8089 1
 6 -8 -17 8.87055 2.77214 1
 6 -8 -16 247.116 10.4651 1
 6 -8 -15 11.5672 3.62832 1
 6 -8 -14 66.6973 4.12934 1
 6 -8 -13 981.919 27.0968 1
 6 -8 -12 695.52 18.0285 1
 6 -8 -11 49.3338 3.77467 1
 6 -8 -10 604.903 16.1641 1
 6 -8 -9 69.2749 4.38896 1
 6 -8 -8 1539.6 36.6544 1
 6 -8 -7 705.835 16.9243 1
 6 -8 -6 20.9713 2.4666 1
 6 -8 -5 1967.63 46.1249 1
 6 -8 -4 1307.21 34.3473 1
 6 -8 -3 618.172 17.7926 1
 6 -8 -2 1781.88 46.9854 1
 6 -8 -1 1145.65 36.2795 1
 6 -8 0 55.7388 5.65161 1
 6 -8 1 1792.1 49.3051 1
 6 -8 2 791.449 28.2027 1
 6 -8 3 983.014 30.18 1
 6 -8 4 45.7595 3.801 1
 6 -8 5 160.081 6.11212 1
 6 -8 6 401.752 10.8638 1
 6 -8 7 1689.79 40.4855 1
 6 -8 8 407.134 10.4534 1
 6 -8 9 439.56 11.5959 1
 6 -8 10 1731.57 40.5287 1
 6 -8 11 980.98 23.9015 1
 6 -8 12 242.847 7.53909 1
 6 -8 13 245.02 6.9712 1
 6 -8 14 32.5937 2.67161 1
 6 -8 15 24.8076 2.63044 1
 6 -8 16 121.158 4.37949 1
 6 -8 17 68.1607 3.12832 1
 6 -8 18 119.945 4.36911 1
 6 -8 19 97.8654 4.83248 1
 6 -7 -19 424.827 18.0875 1
 6 -7 -18 301.804 12.4155 1
 6 -7 -17 255.492 30.4159 1
 6 -7 -16 58.7228 4.1289 1
 6 -7 -14 209.701 7.17363 1
 6 -7 -13 68.3614 4.23683 1
 6 -7 -12 261.174 7.85875 1
 6 -7 -11 437.916 11.6099 1
 6 -7 -10 1773.85 42.1814 1
 6 -7 -9 1493.63 36.245 1
 6 -7 -8 2586.61 60.3775 1
 6 -7 -7 1516.6 35.2512 1
 6 -7 -6 451.33 11.7762 1
 6 -7 -5 323.424 20.5561 1
 6 -7 -4 1509.49 56.1454 1
 6 -7 -3 644.07 29.6207 1
 6 -7 -2 266.634 14.7486 1
 6 -7 -1 1156.62 36.359 1
 6 -7 0 924.549 26.2616 1
 6 -7 1 3382.45 94.4138 1
 6 -7 2 1972.44 51.9314 1
 6 -7 3 182.507 11.6674 1
 6 -7 4 1282.22 35.3607 1
 6 -7 5 1033.16 32.9313 1
 6 -7 6 150.983 5.52609 1
 6 -7 7 2853.03 67.0604 1
 6 -7 8 211.264 6.80811 1
 6 -7 9 387.159 10.0086 1
 6 -7 10 270.443 7.45746 1
 6 -7 11 337.057 8.66851 1
 6 -7 12 640.68 15.6393 1
 6 -7 13 114.301 4.26355 1
 6 -7 14 5.44822 2.46215 1
 6 -7 15 594.142 14.8153 1
 6 -7 16 191.637 6.04011 1
 6 -7 17 64.3734 3.28345 1
 6 -7 18 133.15 4.29475 1
 6 -7 19 29.8761 2.72843 1
 6 -6 -20 163.741 15.1581 1
 6 -6 -19 206.559 9.92897 1
 6 -6 -17 890.271 29.2514 1
 6 -6 -16 4.59231 3.1034 1
 6 -6 -15 48.7912 4.00493 1
 6 -6 -14 1430.8 34.792 1
 6 -6 -13 656.811 16.5364 1
 6 -6 -12 395.708 10.6342 1
 6 -6 -11 622.776 15.4346 1
 6 -6 -10 60.4212 3.96761 1
 6 -6 -9 2043.74 47.172 1
 6 -6 -8 2767.34 63.7407 1
 6 -6 -7 30.2189 9.92558 1
 6 -6 -6 1778.66 81.6727 1
 6 -6 -5 1209.94 54.2137 1
 6 -6 -4 511.228 24.4827 1
 6 -6 -3 156.841 17.2927 1
 6 -6 -2 1455.45 46.6821 1
 6 -6 -1 15.1191 4.73022 1
 6 -6 0 1529.98 44.1043 1
 6 -6 1 4898.1 123.506 1
 6 -6 2 5036.17 122.626 1
 6 -6 3 2218.81 61.1098 1
 6 -6 4 1629.22 50.1974 1
 6 -6 5 317.34 10.1467 1
 6 -6 6 948.228 27.1058 1
 6 -6 7 154.805 5.27483 1
 6 -6 8 380.886 10.6009 1
 6 -6 9 406.072 10.7863 1
 6 -6 10 742.5 17.9393 1
 6 -6 11 624.79 16.0089 1
 6 -6 12 848.717 20.3861 1
 6 -6 13 1021.34 25.4716 1
 6 -6 14 75.687 3.67519 1
 6 -6 15 366.145 9.81191 1
 6 -6 16 225.641 6.54283 1
 6 -6 17 111.865 4.58379 1
 6 -6 18 34.0766 2.28859 1
 6 -6 19 33.9437 2.18664 1
 6 -5 -21 4.59198 3.01989 1
 6 -5 -20 14.5851 4.46754 1
 6 -5 -19 407.109 22.075 1
 6 -5 -18 898.084 24.3936 1
 6 -5 -17 323.469 13.0508 1
 6 -5 -16 364.761 11.3856 1
 6 -5 -15 1390.64 34.1707 1
 6 -5 -14 115.696 5.55303 1
 6 -5 -13 821.261 21.9713 1
 6 -5 -12 14.813 2.89878 1
 6 -5 -11 298.88 7.96369 1
 6 -5 -10 435.505 10.8083 1
 6 -5 -9 895.252 21.3006 1
 6 -5 -8 2152.14 88.7106 1
 6 -5 -7 1337.18 67.1309 1
 6 -5 -6 49.219 9.88836 1
 6 -5 -5 2547.1 81.8598 1
 6 -5 -4 2956.93 110.853 1
 6 -5 -3 2630.1 96.9115 1
 6 -5 -2 1424 44.7506 1
 6 -5 -1 117.744 7.3664 1
 6 -5 0 7063.97 181.944 1
 6 -5 1 539.49 20.8167 1
 6 -5 2 482.934 16.2178 1
 6 -5 3 1969.1 50.7746 1
 6 -5 4 290.571 13.0144 1
 6 -5 5 595.645 19.5196 1
 6 -5 6 3711.77 89.1578 1
 6 -5 7 23.907 2.35761 1
 6 -5 8 1074.24 25.5575 1
 6 -5 9 97.4594 4.17962 1
 6 -5 10 53.8925 3.19921 1
 6 -5 11 2205.52 52.1671 1
 6 -5 12 384.027 9.85031 1
 6 -5 13 105.785 4.10678 1
 6 -5 14 1061.39 26.2864 1
 6 -5 15 611.914 15.7831 1
 6 -5 16 101.145 3.97059 1
 6 -5 17 86.1396 3.44419 1
 6 -5 19 12.3622 2.07065 1
 6 -4 -21 238.607 12.9862 1
 6 -4 -20 254.918 7.67306 1
 6 -4 -19 4.59943 3.58482 1
 6 -4 -18 926.209 26.1648 1
 6 -4 -17 158.602 6.15925 1
 6 -4 -16 78.4413 4.44159 1
 6 -4 -15 1373.26 33.2008 1
 6 -4 -14 1371.09 32.8784 1
 6 -4 -13 979.013 23.4482 1
 6 -4 -12 46.859 2.89455 1
 6 -4 -11 15.1224 2.03158 1
 6 -4 -10 63.7334 3.63855 1
 6 -4 -9 1961.54 80.97 1
 6 -4 -8 291.61 34.0754 1
 6 -4 -7 1853.9 65.0197 1
 6 -4 -6 4891.35 155.778 1
 6 -4 -5 7670.37 218 1
 6 -4 -4 2153.23 58.8843 1
 6 -4 -3 5367.3 136.224 1
 6 -4 -2 149.991 10.8956 1
 6 -4 -1 50.1193 5.88567 1
 6 -4 0 636.797 29.1835 1
 6 -4 1 1369.87 37.2528 1
 6 -4 2 1112.56 34.4594 1
 6 -4 3 552.112 17.9964 1
 6 -4 4 1694.73 43.5503 1
 6 -4 5 3062.24 74.3279 1
 6 -4 6 3424.39 83.1465 1
 6 -4 7 249.374 7.62603 1
 6 -4 8 806.489 19.305 1
 6 -4 9 785.787 19.1162 1
 6 -4 10 1025.54 24.7474 1
 6 -4 11 145.056 5.17148 1
 6 -4 12 580.09 14.3002 1
 6 -4 13 35.448 2.67765 1
 6 -4 14 71.2303 3.33222 1
 6 -4 15 246.026 7.42069 1
 6 -4 16 264.976 7.62025 1
 6 -4 17 141.635 4.60433 1
 6 -4 18 53.0787 2.78969 1
 6 -4 19 91.6479 3.55928 1
 6 -3 -22 196.889 7.95306 1
 6 -3 -21 2.95747 2.88618 1
 6 -3 -20 282.401 10.8547 1
 6 -3 -19 711.839 20.3029 1
 6 -3 -18 118.522 5.1734 1
 6 -3 -17 14.2897 3.18221 1
 6 -3 -16 657.979 16.7491 1
 6 -3 -15 234.122 7.04008 1
 6 -3 -14 926.705 22.3922 1
 6 -3 -13 248.445 7.02603 1
 6 -3 -12 1786.31 41.5682 1
 6 -3 -11 518.842 12.6481 1
 6 -3 -10 1571.87 48.9845 1
 6 -3 -9 5150.8 153.879 1
 6 -3 -8 177.692 13.1504 1
 6 -3 -7 1028.5 46.2769 1
 6 -3 -6 758.545 29.66 1
 6 -3 -5 841.543 31.3628 1
 6 -3 -4 8696 214.208 1
 6 -3 -3 2041.62 57.7249 1
 6 -3 -2 252.757 11.5763 1
 6 -3 -1 13243.5 322.041 1
 6 -3 0 64.71 5.71107 1
 6 -3 1 278.409 10.9805 1
 6 -3 2 2253.62 60.7551 1
 6 -3 3 29.9098 5.89735 1
 6 -3 4 1662.69 47.242 1
 6 -3 5 6631.18 157.678 1
 6 -3 6 1718.17 42.7496 1
 6 -3 7 3375.75 80.0589 1
 6 -3 8 671.492 17.925 1
 6 -3 9 7.19089 2.13814 1
 6 -3 10 870.937 20.7268 1
 6 -3 11 33.3027 2.54332 1
 6 -3 12 9.91316 2.45769 1
 6 -3 13 16.2865 2.37618 1
 6 -3 14 1039.38 25.5497 1
 6 -3 15 458.111 12.0285 1
 6 -3 16 353.221 9.46756 1
 6 -3 17 278.491 8.06912 1
 6 -3 18 125.078 6.08055 1
 6 -2 -23 103.284 7.9583 1
 6 -2 -22 229.727 14.4614 1
 6 -2 -21 239.185 12.4945 1
 6 -2 -20 104.964 4.92344 1
 6 -2 -19 105.624 5.42603 1
 6 -2 -18 79.4339 6.02189 1
 6 -2 -17 5.2872 2.71896 1
 6 -2 -16 151.163 5.69055 1
 6 -2 -15 1265.96 30.183 1
 6 -2 -14 4080.19 95.6596 1
 6 -2 -13 939.846 22.3894 1
 6 -2 -12 1645.13 39.8578 1
 6 -2 -11 989.339 28.3372 1
 6 -2 -10 3360.43 91.7572 1
 6 -2 -9 216.084 13.0773 1
 6 -2 -8 257.611 23.3035 1
 6 -2 -7 252.134 13.895 1
 6 -2 -6 1372.61 53.9777 1
 6 -2 -5 2133.11 67.9053 1
 6 -2 -4 2621.39 73.7516 1
 6 -2 -3 2293.9 62.6897 1
 6 -2 -2 2319.96 63.8341 1
 6 -2 -1 2076.58 53.3961 1
 6 -2 0 5452.94 133.793 1
 6 -2 1 8601.98 214.661 1
 6 -2 2 64.4132 6.67989 1
 6 -2 3 1261.98 37.478 1
 6 -2 4 1141.2 33.4139 1
 6 -2 5 1479.66 42.1839 1
 6 -2 6 107.543 5.4209 1
 6 -2 7 356.414 9.98785 1
 6 -2 8 426.188 11.0218 1
 6 -2 9 1535.97 37.3125 1
 6 -2 10 846.489 20.5449 1
 6 -2 11 762.93 18.2947 1
 6 -2 12 177.42 5.29359 1
 6 -2 13 220.934 6.95364 1
 6 -2 14 146.908 5.79073 1
 6 -2 15 233.477 7.26586 1
 6 -2 16 656.492 16.1606 1
 6 -2 17 8.93785 2.26159 1
 6 -2 18 133.997 6.69451 1
 6 -1 -23 101.777 5.59402 1
 6 -1 -22 6.91395 3.08961 1
 6 -1 -21 270.234 16.4525 1
 6 -1 -20 471.786 15.5658 1
 6 -1 -19 1195.84 31.4722 1
 6 -1 -18 201.758 6.85461 1
 6 -1 -17 149.942 5.31458 1
 6 -1 -16 1621 38.6882 1
 6 -1 -15 284.888 8.7735 1
 6 -1 -14 77.2557 3.61448 1
 6 -1 -13 3016.12 69.7276 1
 6 -1 -12 106.862 3.79017 1
 6 -1 -11 1096.96 63.9046 1
 6 -1 -10 10035.8 275.94 1
 6 -1 -9 9.66483 6.27918 1
 6 -1 -8 2371.98 82.7694 1
 6 -1 -7 20.9484 5.77916 1
 6 -1 -6 66.9855 8.83931 1
 6 -1 -5 7578.77 224.232 1
 6 -1 -4 3751.9 100.519 1
 6 -1 -3 308.309 32.7098 1
 6 -1 -2 17721.5 429.093 1
 6 -1 -1 5603.64 135.443 1
 6 -1 0 4821.46 123.818 1
 6 -1 1 2177.59 60.9708 1
 6 -1 2 24.1496 4.0356 1
 6 -1 3 171.226 7.25638 1
 6 -1 4 46.7582 4.83587 1
 6 -1 5 1294.62 34.3475 1
 6 -1 6 928.271 24.167 1
 6 -1 7 700.953 17.6399 1
 6 -1 8 742.984 18.5152 1
 6 -1 9 2157.75 50.2726 1
 6 -1 10 1411.26 33.418 1
 6 -1 11 1073.55 25.2853 1
 6 -1 12 4.31326 2.29321 1
 6 -1 13 886.701 21.2159 1
 6 -1 14 408.809 10.5442 1
 6 -1 15 51.9226 2.74565 1
 6 -1 16 61.9086 3.0128 1
 6 -1 17 23.4547 2.12979 1
 6 -1 18 17.6688 4.30889 1
 6 0 -23 189.41 16.0932 1
 6 0 -22 150.276 5.99891 1
 6 0 -21 641.694 22.2747 1
 6 0 -20 570.501 18.5574 1
 6 0 -19 779.514 19.6489 1
 6 0 -18 177.888 6.01182 1
 6 0 -17 403.755 10.8773 1
 6 0 -16 68.7226 3.57313 1
 6 0 -15 2190.26 51.7956 1
 6 0 -14 594.051 14.3153 1
 6 0 -13 31.5425 2.37997 1
 6 0 -12 233.341 9.41725 1
 6 0 -11 3872.16 128.062 1
 6 0 -10 378.328 37.8521 1
 6 0 -9 3546.15 110.645 1
 6 0 -8 3936.77 115.394 1
 6 0 -7 1672.75 84.3075 1
 6 0 -6 9683.83 242.786 1
 6 0 -5 2142.1 58.5507 1
 6 0 -4 1099.35 42.8796 1
 6 0 -3 777.404 29.9114 1
 6 0 -2 175.064 10.7594 1
 6 0 -1 705.341 20.519 1
 6 0 0 10057.6 238.753 1
 6 0 1 1109.87 34.0673 1
 6 0 2 921.784 31.0653 1
 6 0 3 1463.32 38.2422 1
 6 0 4 4348.23 106.564 1
 6 0 5 49.4832 5.29814 1
 6 0 6 385.654 11.3777 1
 6 0 7 985.54 23.7263 1
 6 0 8 354.396 9.6034 1
 6 0 9 3020.54 70.1556 1
 6 0 10 1497.32 35.2429 1
 6 0 11 176.078 5.01837 1
 6 0 12 682.867 16.3032 1
 6 0 13 31.0537 2.50909 1
 6 0 14 13.6373 2.14733 1
 6 0 15 751.756 18.4747 1
 6 0 16 41.9731 2.88081 1
 6 0 17 26.9755 2.46791 1
 6 0 18 361.152 17.0906 1
 6 1 -24 62.9752 5.5714 1
 6 1 -22 209.11 7.27241 1
 6 1 -21 62.514 4.26632 1
 6 1 -20 1659.37 43.5215 1
 6 1 -19 618.982 15.8939 1
 6 1 -18 8.97169 2.37152 1
 6 1 -17 2475.71 57.8778 1
 6 1 -16 86.3437 3.67761 1
 6 1 -15 19.3313 2.26087 1
 6 1 -14 842.764 19.8386 1
 6 1 -13 12.4334 2.31536 1
 6 1 -12 406.412 15.2017 1
 6 1 -11 7154.52 189.858 1
 6 1 -10 2233.11 75.3247 1
 6 1 -9 9960.09 245.823 1
 6 1 -8 409.869 16.7194 1
 6 1 -7 1961.05 58.73 1
 6 1 -6 5142.78 127.45 1
 6 1 -5 595.656 33.5296 1
 6 1 -4 101.737 11.7393 1
 6 1 -3 196.307 8.96238 1
 6 1 -2 1059.16 31.7192 1
 6 1 -1 4734.73 114.169 1
 6 1 0 1051.13 29.0404 1
 6 1 1 1503.22 43.0224 1
 6 1 2 5530.67 135.553 1
 6 1 3 650.992 27.2728 1
 6 1 4 6046.52 154.31 1
 6 1 5 2508.8 67.7108 1
 6 1 6 708.677 18.4857 1
 6 1 7 18.001 1.98489 1
 6 1 8 368.621 9.21463 1
 6 1 9 277.152 7.16524 1
 6 1 10 251.104 7.1427 1
 6 1 11 6.5426 2.29687 1
 6 1 12 444.375 11.6351 1
 6 1 13 721.32 17.755 1
 6 1 14 772.638 18.6627 1
 6 1 15 217.773 5.92714 1
 6 1 16 47.3966 3.12318 1
 6 1 17 164.817 8.91916 1
 6 2 -24 309.922 17.1944 1
 6 2 -23 63.0606 4.64223 1
 6 2 -22 74.8336 4.26853 1
 6 2 -21 252.781 7.83726 1
 6 2 -20 237.755 7.16884 1
 6 2 -19 8.05185 2.67855 1
 6 2 -18 841.587 20.5063 1
 6 2 -17 42.3591 3.14339 1
 6 2 -16 2382.38 56.2203 1
 6 2 -15 5262.13 121.418 1
 6 2 -14 154.731 5.30573 1
 6 2 -13 400.165 12.6214 1
 6 2 -12 2891.86 84.9232 1
 6 2 -11 327.676 12.8102 1
 6 2 -10 418.183 15.2113 1
 6 2 -9 2028.71 62.7836 1
 6 2 -8 483.565 19.3742 1
 6 2 -7 5637.46 141.669 1
 6 2 -6 3397.98 83.9234 1
 6 2 -5 4774.24 130.469 1
 6 2 -4 81.333 11.1683 1
 6 2 -3 1375.58 39.6567 1
 6 2 -2 124.27 5.85114 1
 6 2 -1 2869.67 70.3045 1
 6 2 0 7220.13 171.383 1
 6 2 1 873.745 29.5123 1
 6 2 2 1217.59 31.6874 1
 6 2 3 11079.2 284.042 1
 6 2 4 459.213 13.7845 1
 6 2 5 124.471 6.54756 1
 6 2 6 864.603 21.0483 1
 6 2 7 503.737 12.8874 1
 6 2 8 1201.66 27.9714 1
 6 2 9 486.322 11.8447 1
 6 2 10 138.99 4.41658 1
 6 2 11 978.063 23.1903 1
 6 2 12 404.055 9.97181 1
 6 2 13 184.58 5.24795 1
 6 2 14 1399.56 35.5325 1
 6 2 15 58.3078 2.89018 1
 6 2 16 57.0535 3.55569 1
 6 3 -24 33.5408 2.77901 1
 6 3 -23 7.896 2.79537 1
 6 3 -22 3.81824 2.7238 1
 6 3 -21 676.156 17.3297 1
 6 3 -20 271.899 7.88201 1
 6 3 -19 77.3586 3.6601 1
 6 3 -18 2119.75 49.6535 1
 6 3 -17 405.315 10.4043 1
 6 3 -16 2820.23 66.5278 1
 6 3 -15 712.837 17.1676 1
 6 3 -14 472.913 12.5418 1
 6 3 -13 1210.41 33.4351 1
 6 3 -12 290.658 18.1536 1
 6 3 -11 701.984 30.377 1
 6 3 -10 4542.18 112.979 1
 6 3 -9 902.391 28.1189 1
 6 3 -8 555.772 16.4725 1
 6 3 -7 5387.75 131.95 1
 6 3 -6 1890.15 49.2209 1
 6 3 -5 7633.66 193.442 1
 6 3 -4 2670.85 66.1544 1
 6 3 -3 4482.98 108.078 1
 6 3 -2 5734.74 135.465 1
 6 3 -1 2044.64 50.256 1
 6 3 0 60.7961 3.83301 1
 6 3 1 605.955 17.5692 1
 6 3 2 14.0036 2.59025 1
 6 3 3 701.038 20.7555 1
 6 3 4 1791.73 46.3483 1
 6 3 5 3597.62 82.5829 1
 6 3 6 35.4166 2.16977 1
 6 3 7 1051.04 24.7432 1
 6 3 8 1938.19 45.706 1
 6 3 9 111.826 3.7592 1
 6 3 10 220.743 6.15403 1
 6 3 11 164.915 4.81956 1
 6 3 12 220.816 6.65724 1
 6 3 13 939.414 23.6922 1
 6 3 14 385.651 10.6545 1
 6 3 15 4.37111 2.03486 1
 6 3 16 189.217 19.0698 1
 6 4 -25 245.091 13.6175 1
 6 4 -24 232.568 11.17 1
 6 4 -23 175.481 6.33697 1
 6 4 -22 612.826 17.2115 1
 6 4 -21 610.753 16.1185 1
 6 4 -20 71.2439 3.69622 1
 6 4 -19 364.082 9.46414 1
 6 4 -18 4.18366 2.40858 1
 6 4 -17 552.835 14.0138 1
 6 4 -16 2942.66 69.0809 1
 6 4 -15 630.405 16.9793 1
 6 4 -14 531.202 13.6456 1
 6 4 -13 464.876 12.0681 1
 6 4 -12 2951.32 77.1035 1
 6 4 -11 38.6661 4.05576 1
 6 4 -10 359.186 15.3198 1
 6 4 -9 1356.32 35.9513 1
 6 4 -8 1679.22 42.8052 1
 6 4 -7 3096.23 83.8407 1
 6 4 -6 11985.4 303.538 1
 6 4 -5 548.227 20.6331 1
 6 4 -4 4189.89 105.085 1
 6 4 -3 728.984 27.0704 1
 6 4 -2 265.692 17.4239 1
 6 4 -1 5148.88 123.3 1
 6 4 0 80.546 4.06381 1
 6 4 1 22.8779 2.68232 1
 6 4 2 2671.28 64.2624 1
 6 4 3 1044.28 27.2391 1
 6 4 4 957.738 22.9208 1
 6 4 5 1513.97 35.6782 1
 6 4 6 252.27 6.6823 1
 6 4 7 3720.29 88.0397 1
 6 4 8 448.646 11.3292 1
 6 4 9 1128.67 26.4539 1
 6 4 10 359.021 9.06134 1
 6 4 11 24.8741 2.42059 1
 6 4 12 65.2341 2.91752 1
 6 4 13 128.959 4.10291 1
 6 4 14 14.8397 2.07776 1
 6 4 15 147.234 7.3019 1
 6 5 -25 318.428 14.2932 1
 6 5 -24 3.5413 2.66356 1
 6 5 -23 253.645 7.68373 1
 6 5 -22 929.997 28.1243 1
 6 5 -21 195.054 6.20257 1
 6 5 -20 309.056 8.64667 1
 6 5 -19 613.978 15.2757 1
 6 5 -18 66.8992 4.22308 1
 6 5 -17 1470.3 36.3206 1
 6 5 -16 11.0653 2.70931 1
 6 5 -15 31.677 3.14244 1
 6 5 -14 2173.5 53.4272 1
 6 5 -13 754.25 18.5261 1
 6 5 -12 2920.81 75.328 1
 6 5 -11 9557.63 231.101 1
 6 5 -10 1232.9 34.581 1
 6 5 -9 28.4278 5.15979 1
 6 5 -8 2368.08 73.0892 1
 6 5 -7 451.036 19.1784 1
 6 5 -6 412.548 20.7077 1
 6 5 -5 196.008 9.16819 1
 6 5 -4 2286.69 59.5632 1
 6 5 -3 1203.56 31.9674 1
 6 5 -2 7318.41 178.182 1
 6 5 -1 591.44 16.563 1
 6 5 0 466.27 12.6102 1
 6 5 1 1425.95 39.7864 1
 6 5 2 258.749 8.41836 1
 6 5 3 761.089 18.9642 1
 6 5 4 4338.29 104.995 1
 6 5 5 184.996 5.06867 1
 6 5 6 250.444 6.60915 1
 6 5 7 2331.59 54.0221 1
 6 5 8 208.036 6.11287 1
 6 5 9 123.661 4.02587 1
 6 5 10 10.1013 2.28427 1
 6 5 11 63.1181 3.0175 1
 6 5 12 184.02 6.06474 1
 6 5 13 511.757 15.3371 1
 6 5 14 43.3927 3.36196 1
 6 5 15 126.806 8.34317 1
 6 6 -25 60.0583 3.59967 1
 6 6 -24 175.138 7.43177 1
 6 6 -23 299.814 9.09552 1
 6 6 -22 219.786 8.49217 1
 6 6 -21 579.693 15.1987 1
 6 6 -20 57.6018 3.39419 1
 6 6 -19 7.46225 3.49599 1
 6 6 -18 260.811 8.28359 1
 6 6 -17 864.812 21.5863 1
 6 6 -16 948.819 24.5907 1
 6 6 -15 1302.82 35.2699 1
 6 6 -14 92.4447 4.06848 1
 6 6 -13 5494.24 127.846 1
 6 6 -12 1204.73 29.1183 1
 6 6 -11 789.091 33.3867 1
 6 6 -10 1377.78 39.815 1
 6 6 -9 526.805 22.7609 1
 6 6 -8 758.653 26.2109 1
 6 6 -7 1413.47 47.9212 1
 6 6 -6 283.703 17.7243 1
 6 6 -5 882.334 36.9263 1
 6 6 -4 31.1394 4.98559 1
 6 6 -3 1536.3 49.7831 1
 6 6 -2 8294.22 208.706 1
 6 6 -1 657.77 18.4408 1
 6 6 0 4472.97 111.668 1
 6 6 1 1009.99 24.1355 1
 6 6 2 1494.56 37.972 1
 6 6 3 1528.89 35.6282 1
 6 6 4 241.026 6.81627 1
 6 6 5 117.935 4.18054 1
 6 6 6 1211.39 28.8017 1
 6 6 7 33.0888 2.64289 1
 6 6 8 1452.66 34.2703 1
 6 6 9 1260.56 29.6751 1
 6 6 10 44.1424 2.55574 1
 6 6 11 633.422 16.7711 1
 6 6 12 276.71 7.88815 1
 6 6 13 103.038 4.75819 1
 6 6 14 71.4887 4.06563 1
 6 7 -25 67.4828 3.74925 1
 6 7 -24 7.82788 2.84712 1
 6 7 -23 241.975 7.4772 1
 6 7 -22 119.509 4.91579 1
 6 7 -21 386.874 11.6799 1
 6 7 -20 1012.61 26.619 1
 6 7 -19 348.669 10.7666 1
 6 7 -18 1751.35 43.1963 1
 6 7 -17 773.953 20.8712 1
 6 7 -16 75.7673 4.40163 1
 6 7 -15 375.013 12.7805 1
 6 7 -14 99.0445 4.03646 1
 6 7 -13 378.768 9.70618 1
 6 7 -12 1727.43 40.6681 1
 6 7 -11 3386.86 79.6007 1
 6 7 -10 13.6263 3.87566 1
 6 7 -9 1269.21 45.1162 1
 6 7 -8 2314.1 60.6198 1
 6 7 -7 862.556 29.6832 1
 6 7 -6 221.421 9.29622 1
 6 7 -5 1935.72 48.3616 1
 6 7 -4 630.636 18.3219 1
 6 7 -3 4698.62 121.949 1
 6 7 -2 1681.32 44.8575 1
 6 7 -1 567.671 13.6568 1
 6 7 0 989.549 23.5196 1
 6 7 1 155.076 4.321 1
 6 7 2 329.873 8.94468 1
 6 7 3 742.065 18.1541 1
 6 7 4 485.228 12.3603 1
 6 7 5 13.831 2.15866 1
 6 7 6 586.007 14.4009 1
 6 7 7 938.643 22.2361 1
 6 7 8 516.442 12.7755 1
 6 7 9 77.4527 3.37315 1
 6 7 10 607.83 16.645 1
 6 7 11 231.88 7.97513 1
 6 7 12 528.195 16.5097 1
 6 7 13 111.119 9.82447 1
 6 8 -25 97.6737 5.68886 1
 6 8 -24 197.096 8.37853 1
 6 8 -23 49.6447 3.18026 1
 6 8 -22 855.903 23.9362 1
 6 8 -21 219.66 8.73131 1
 6 8 -20 184.206 6.33113 1
 6 8 -19 277.696 9.49157 1
 6 8 -18 1073.83 27.1079 1
 6 8 -17 970.448 27.2315 1
 6 8 -16 437.032 12.5628 1
 6 8 -15 11.6385 2.86231 1
 6 8 -14 550.716 13.9508 1
 6 8 -13 58.0598 3.185 1
 6 8 -12 711.567 17.4864 1
 6 8 -11 109.264 4.2693 1
 6 8 -10 825.892 20.149 1
 6 8 -9 6316.82 147.284 1
 6 8 -8 1008.6 25.4967 1
 6 8 -7 5313.22 128.98 1
 6 8 -6 3279.93 78.2304 1
 6 8 -5 376.495 9.74991 1
 6 8 -4 338.892 10.6543 1
 6 8 -3 1449.35 35.1774 1
 6 8 -2 471.305 11.3054 1
 6 8 -1 2012.13 46.6857 1
 6 8 0 27.5298 1.87877 1
 6 8 1 1074.94 25.4191 1
 6 8 2 4147.47 101.549 1
 6 8 3 205.434 5.76712 1
 6 8 4 123.744 4.14007 1
 6 8 5 1090.31 26.0534 1
 6 8 6 99.1529 3.71176 1
 6 8 7 381.953 9.67195 1
 6 8 8 695.422 16.8506 1
 6 8 9 88.1598 4.22219 1
 6 8 10 76.2872 3.78602 1
 6 8 11 101.116 4.49613 1
 6 8 12 244.055 14.0931 1
 6 9 -24 111.487 4.58326 1
 6 9 -23 210.937 7.52315 1
 6 9 -22 127.055 5.01995 1
 6 9 -21 125.438 5.34113 1
 6 9 -20 275.387 8.53045 1
 6 9 -19 330.305 10.1698 1
 6 9 -18 606.669 17.0656 1
 6 9 -17 222.866 8.72469 1
 6 9 -16 357.532 11.4118 1
 6 9 -15 117.743 4.65639 1
 6 9 -14 536.988 14.3182 1
 6 9 -13 806.165 20.3994 1
 6 9 -12 2971.22 69.864 1
 6 9 -11 292.421 8.14577 1
 6 9 -10 757.913 18.7558 1
 6 9 -9 1133.63 27.5515 1
 6 9 -8 2174.05 50.6284 1
 6 9 -7 409.648 10.7255 1
 6 9 -6 146.095 4.47122 1
 6 9 -5 813.38 19.9794 1
 6 9 -4 706.793 17.3839 1
 6 9 -3 339.294 8.59431 1
 6 9 -2 403.975 10.0877 1
 6 9 -1 215.723 6.02155 1
 6 9 0 93.507 3.18841 1
 6 9 1 1511.58 35.07 1
 6 9 2 908.721 21.6702 1
 6 9 3 2354.88 55.4031 1
 6 9 4 405.725 10.376 1
 6 9 5 324.577 8.64105 1
 6 9 6 426.096 10.6689 1
 6 9 7 201.998 5.62619 1
 6 9 8 36.7036 2.49223 1
 6 9 9 4.55107 2.20863 1
 6 9 10 56.0424 3.62217 1
 6 9 11 245.685 8.7708 1
 6 10 -24 83.9426 4.02055 1
 6 10 -23 191.869 7.40704 1
 6 10 -22 73.6193 3.7454 1
 6 10 -21 65.9221 4.44034 1
 6 10 -20 117.035 5.02578 1
 6 10 -19 369.017 10.9181 1
 6 10 -18 1047.17 26.461 1
 6 10 -17 331.007 11.7278 1
 6 10 -16 1559.77 39.1322 1
 6 10 -15 1171.1 28.1552 1
 6 10 -14 631.646 16.0172 1
 6 10 -13 2146 51.6227 1
 6 10 -12 11.1505 3.21725 1
 6 10 -11 26.8062 2.56589 1
 6 10 -10 1919.09 45.2603 1
 6 10 -9 159.839 5.09649 1
 6 10 -8 1717.13 40.1279 1
 6 10 -7 1996.14 47.2577 1
 6 10 -6 32.1802 2.45982 1
 6 10 -5 575.363 13.8014 1
 6 10 -4 1971.83 46.5458 1
 6 10 -3 357.108 9.79913 1
 6 10 -2 1269.91 29.8844 1
 6 10 -1 106.401 3.98976 1
 6 10 0 671.242 15.892 1
 6 10 1 1340.9 31.6705 1
 6 10 2 323.554 8.45331 1
 6 10 3 124.397 4.11719 1
 6 10 4 27.6567 2.64054 1
 6 10 5 342.306 9.78048 1
 6 10 6 73.6438 3.41034 1
 6 10 7 224.022 6.21485 1
 6 10 8 283.22 8.75488 1
 6 10 9 42.3959 2.67382 1
 6 10 10 33.1495 3.22791 1
 6 11 -24 70.4588 4.93393 1
 6 11 -23 200.552 7.58639 1
 6 11 -22 57.4632 3.25547 1
 6 11 -21 203.234 6.62375 1
 6 11 -20 365.341 10.6963 1
 6 11 -19 498.163 13.5836 1
 6 11 -18 173.957 7.60176 1
 6 11 -17 867.215 23.27 1
 6 11 -16 103.094 4.74751 1
 6 11 -15 290.361 8.77791 1
 6 11 -14 929.35 23.2216 1
 6 11 -13 927.338 23.1288 1
 6 11 -12 291.223 8.97823 1
 6 11 -11 207.696 6.18509 1
 6 11 -10 17.9639 3.20396 1
 6 11 -9 674.683 16.944 1
 6 11 -8 672.795 17.5222 1
 6 11 -7 12.0847 2.19135 1
 6 11 -6 1731.34 40.2608 1
 6 11 -5 1985.18 45.9578 1
 6 11 -4 1756.67 40.7332 1
 6 11 -3 1117.16 26.7859 1
 6 11 -2 793.063 19.339 1
 6 11 -1 10.7796 2.20453 1
 6 11 0 24.0613 2.30776 1
 6 11 1 53.8826 3.14693 1
 6 11 2 217.211 6.64881 1
 6 11 3 30.4566 2.75557 1
 6 11 4 424.824 11.0266 1
 6 11 5 268.506 7.44737 1
 6 11 6 703.384 18.9195 1
 6 11 7 506.58 14.731 1
 6 11 8 4.77215 2.18597 1
 6 12 -23 294.047 9.39902 1
 6 12 -22 478.516 12.9089 1
 6 12 -21 3.64208 2.37003 1
 6 12 -20 188.777 5.87925 1
 6 12 -19 486.726 13.4871 1
 6 12 -18 22.7561 3.34646 1
 6 12 -17 384.937 11.0245 1
 6 12 -16 46.6388 3.55739 1
 6 12 -15 273.9 7.97407 1
 6 12 -14 876.603 21.4905 1
 6 12 -13 173.735 6.24955 1
 6 12 -12 157.923 6.57735 1
 6 12 -11 1223.85 29.5224 1
 6 12 -10 131.81 5.30178 1
 6 12 -9 1574.35 37.3992 1
 6 12 -8 865.562 21.0498 1
 6 12 -7 527.637 14.7893 1
 6 12 -6 162.975 5.19427 1
 6 12 -5 193.331 8.86107 1
 6 12 -4 817.892 19.5967 1
 6 12 -3 301.281 8.06214 1
 6 12 -2 39.0647 2.57123 1
 6 12 -1 343.762 8.83949 1
 6 12 0 497.012 12.4325 1
 6 12 1 223.269 6.82984 1
 6 12 2 267.539 7.45072 1
 6 12 3 8.00149 2.38978 1
 6 12 4 338.614 10.0915 1
 6 12 5 191.078 5.80735 1
 6 12 6 348.28 9.96107 1
 6 12 7 267.984 11.7273 1
 6 13 -22 70.8111 3.07022 1
 6 13 -21 275.089 8.47346 1
 6 13 -20 301.644 8.28915 1
 6 13 -19 11.1913 2.34258 1
 6 13 -18 274.901 8.12674 1
 6 13 -17 19.0992 2.60623 1
 6 13 -16 2.70082 2.5153 1
 6 13 -15 391.354 10.4115 1
 6 13 -14 729.963 19.6757 1
 6 13 -13 1050.47 26.1858 1
 6 13 -12 932.876 25.9762 1
 6 13 -11 588.956 14.926 1
 6 13 -10 607.017 15.0377 1
 6 13 -9 792.466 19.1678 1
 6 13 -8 18.1703 2.48481 1
 6 13 -7 18.2983 2.4542 1
 6 13 -6 104.673 3.95485 1
 6 13 -5 539.5 13.9707 1
 6 13 -4 67.2212 3.85038 1
 6 13 -3 969.49 23.285 1
 6 13 -2 346.681 8.85895 1
 6 13 -1 72.7197 3.26689 1
 6 13 0 798.803 19.2586 1
 6 13 1 503.231 13.3519 1
 6 13 2 81.7072 3.34431 1
 6 13 3 339.221 9.42711 1
 6 13 4 29.664 2.34149 1
 6 13 5 101.915 3.9205 1
 6 13 6 233.594 12.2005 1
 6 14 -22 5.45109 2.55517 1
 6 14 -21 40.2987 2.70199 1
 6 14 -20 147.81 5.61786 1
 6 14 -19 205.422 7.50226 1
 6 14 -18 456.59 12.5562 1
 6 14 -17 38.6403 2.76025 1
 6 14 -16 597.951 15.3305 1
 6 14 -15 411.498 12.281 1
 6 14 -14 117.869 4.05843 1
 6 14 -13 233.27 6.69868 1
 6 14 -12 201.048 6.1836 1
 6 14 -11 82.9735 3.64593 1
 6 14 -10 690.961 16.9714 1
 6 14 -9 292.824 7.8226 1
 6 14 -8 291.338 7.6065 1
 6 14 -7 160.915 5.06538 1
 6 14 -6 4.7824 2.28024 1
 6 14 -5 381.81 10.8675 1
 6 14 -4 359.381 9.25984 1
 6 14 -3 159.644 5.77029 1
 6 14 -2 212.502 7.23241 1
 6 14 -1 999.242 25.9071 1
 6 14 0 431.96 13.9775 1
 6 14 1 240.678 8.28407 1
 6 14 2 48.3679 2.82874 1
 6 14 3 11.8078 2.16786 1
 6 14 4 2.23697 2.21412 1
 6 15 -20 188.679 6.50938 1
 6 15 -19 312.279 12.6992 1
 6 15 -18 271.821 8.74666 1
 6 15 -17 66.8798 3.19148 1
 6 15 -16 58.4741 2.79833 1
 6 15 -15 130.755 4.31563 1
 6 15 -14 232.651 8.29115 1
 6 15 -13 10.522 2.29824 1
 6 15 -12 144.208 6.14938 1
 6 15 -11 81.372 4.2755 1
 6 15 -10 426.435 11.5503 1
 6 15 -9 359.692 10.2986 1
 6 15 -8 103.94 4.69165 1
 6 15 -7 301.056 7.75584 1
 6 15 -6 882.643 21.6456 1
 6 15 -5 98.6848 4.19162 1
 6 15 -4 417.194 11.142 1
 6 15 -3 166.151 4.87551 1
 6 15 -2 5.96427 2.22466 1
 6 15 -1 122.498 4.3253 1
 6 15 0 61.0415 3.09591 1
 6 15 1 89.978 3.63372 1
 6 15 2 74.7206 4.33603 1
 6 16 -19 229.295 8.60796 1
 6 16 -18 8.9778 2.45537 1
 6 16 -17 198.939 6.85954 1
 6 16 -16 215.854 6.33169 1
 6 16 -15 28.9001 2.48192 1
 6 16 -14 65.8678 3.04133 1
 6 16 -13 53.4501 2.83517 1
 6 16 -12 29.0437 2.49643 1
 6 16 -11 217.825 6.83937 1
 6 16 -10 509.411 13.2306 1
 6 16 -9 384.929 11.2801 1
 6 16 -8 515.389 14.2354 1
 6 16 -7 130.542 4.67971 1
 6 16 -6 133.654 5.18097 1
 6 16 -5 140.877 4.94637 1
 6 16 -4 44.234 2.85632 1
 6 16 -3 34.4276 2.92349 1
 6 16 -2 97.3132 4.00095 1
 6 16 -1 107.37 5.01435 1
 6 17 -17 25.2585 3.14441 1
 6 17 -16 103.882 4.86857 1
 6 17 -15 345.232 10.9461 1
 6 17 -14 145.557 4.98608 1
 6 17 -13 206.869 7.49996 1
 6 17 -12 73.0954 4.6331 1
 6 17 -11 198.548 8.04177 1
 6 17 -10 99.1309 6.59924 1
 6 17 -9 3.67967 2.26321 1
 6 17 -8 62.491 3.35306 1
 6 17 -7 98.4229 4.39261 1
 6 17 -6 78.8277 4.22125 1
 6 17 -5 170.068 8.0207 1
 6 17 -4 66.629 5.3294 1
 6 18 -12 9.07743 4.78241 1
 6 18 -11 71.034 5.3928 1
 6 18 -10 21.3636 7.0327 1
 6 18 -9 43.5672 5.30634 1
 7 -18 4 55.3682 6.53173 1
 7 -18 5 25.0821 5.31971 1
 7 -18 6 44.5241 5.60787 1
 7 -17 -3 44.3761 6.10826 1
 7 -17 -2 15.7792 3.34015 1
 7 -17 -1 9.07512 3.64979 1
 7 -17 0 76.0931 6.33361 1
 7 -17 1 91.8833 4.04055 1
 7 -17 2 32.6393 3.83735 1
 7 -17 3 66.33 4.38708 1
 7 -17 4 109.553 4.67247 1
 7 -17 5 99.6975 5.64192 1
 7 -17 6 34.7607 2.94472 1
 7 -17 7 40.5873 4.18871 1
 7 -17 8 25.904 2.6825 1
 7 -17 9 62.382 5.08894 1
 7 -17 10 29.7587 2.92719 1
 7 -16 -6 131.858 8.93032 1
 7 -16 -5 158.381 24.9307 1
 7 -16 -4 74.0662 8.53975 1
 7 -16 -3 99.6969 6.10808 1
 7 -16 -2 73.2539 4.65772 1
 7 -16 -1 18.7919 3.43577 1
 7 -16 0 94.2658 6.05212 1
 7 -16 2 54.4013 3.9197 1
 7 -16 3 113.04 4.84483 1
 7 -16 4 60.5856 4.21171 1
 7 -16 5 314.895 9.62388 1
 7 -16 6 362.13 14.75 1
 7 -16 7 55.332 3.50702 1
 7 -16 8 82.9669 5.50219 1
 7 -16 9 81.0598 5.06974 1
 7 -16 10 23.0051 2.54026 1
 7 -16 11 24.485 2.75378 1
 7 -16 12 4.38841 2.01446 1
 7 -15 -8 9.45463 4.65505 1
 7 -15 -7 103.331 6.61157 1
 7 -15 -6 67.7728 4.31199 1
 7 -15 -5 127.526 5.93927 1
 7 -15 -4 213.336 8.60887 1
 7 -15 -3 74.8788 5.40367 1
 7 -15 -2 32.9676 3.54179 1
 7 -15 -1 135.179 6.03797 1
 7 -15 0 230.549 7.64079 1
 7 -15 1 60.9977 4.58495 1
 7 -15 2 73.8538 5.21457 1
 7 -15 3 109.01 5.42642 1
 7 -15 4 284.723 10.2715 1
 7 -15 5 166.711 5.68967 1
 7 -15 6 152.605 5.45973 1
 7 -15 7 99.8357 5.17024 1
 7 -15 8 187.931 6.55118 1
 7 -15 9 57.4133 2.71963 1
 7 -15 10 52.234 2.79227 1
 7 -15 11 65.2553 3.31244 1
 7 -15 12 9.05452 2.48498 1
 7 -15 13 6.97834 1.71754 1
 7 -15 14 73.6519 4.37674 1
 7 -14 -10 181.992 11.2145 1
 7 -14 -9 126.518 5.22849 1
 7 -14 -8 28.6502 3.80375 1
 7 -14 -7 59.3299 3.61087 1
 7 -14 -6 53.6938 3.96761 1
 7 -14 -5 60.8745 4.79865 1
 7 -14 -4 183.947 6.64761 1
 7 -14 -3 240.407 8.19662 1
 7 -14 -2 331.457 9.94769 1
 7 -14 -1 769.15 20.9907 1
 7 -14 0 110.204 5.55375 1
 7 -14 1 206.136 8.72286 1
 7 -14 2 128.124 5.69959 1
 7 -14 3 4.84066 3.27518 1
 7 -14 4 146.377 5.849 1
 7 -14 5 241.323 9.56342 1
 7 -14 6 103.356 4.61974 1
 7 -14 7 82.9549 4.83609 1
 7 -14 8 215.507 6.64446 1
 7 -14 9 198.417 7.39546 1
 7 -14 10 188.282 6.00722 1
 7 -14 11 24.3819 3.2102 1
 7 -14 12 79.049 3.66041 1
 7 -14 13 95.3664 3.88638 1
 7 -14 14 83.3697 4.37785 1
 7 -14 15 28.212 2.26239 1
 7 -13 -11 113.654 8.94771 1
 7 -13 -10 94.8695 5.27422 1
 7 -13 -9 35.5246 3.12238 1
 7 -13 -8 174.68 6.72743 1
 7 -13 -7 115.814 5.33141 1
 7 -13 -6 88.242 5.86177 1
 7 -13 -5 413.832 13.8699 1
 7 -13 -4 131.633 5.2137 1
 7 -13 -3 80.1214 5.92419 1
 7 -13 -2 261.222 9.05218 1
 7 -13 -1 815.541 22.8997 1
 7 -13 0 324.754 10.0471 1
 7 -13 1 252.318 8.72739 1
 7 -13 2 69.2817 4.35363 1
 7 -13 3 175.019 5.95621 1
 7 -13 4 101.861 5.04266 1
 7 -13 5 42.7944 3.92269 1
 7 -13 6 14.3749 3.17643 1
 7 -13 7 346.78 10.1579 1
 7 -13 8 293.613 8.43828 1
 7 -13 9 280.979 8.13114 1
 7 -13 10 711.493 18.461 1
 7 -13 11 158.68 6.56451 1
 7 -13 12 36.8379 2.98726 1
 7 -13 13 92.9791 5.22909 1
 7 -13 14 34.5673 2.76864 1
 7 -13 15 5.23794 1.99514 1
 7 -13 16 20.4921 2.19921 1
 7 -12 -13 18.2977 11.6557 1
 7 -12 -12 22.3801 3.65125 1
 7 -12 -11 358.707 17.2815 1
 7 -12 -10 586.016 15.8776 1
 7 -12 -9 43.9442 3.06304 1
 7 -12 -8 398.399 13.2169 1
 7 -12 -7 193.301 7.32628 1
 7 -12 -6 308.637 8.64925 1
 7 -12 -5 177.402 5.94065 1
 7 -12 -3 227.879 7.29315 1
 7 -12 -2 441.697 12.0905 1
 7 -12 -1 113.882 4.59802 1
 7 -12 0 438.701 11.7561 1
 7 -12 1 411.879 11.2589 1
 7 -12 2 51.063 3.78869 1
 7 -12 3 540.659 16.197 1
 7 -12 4 383.809 11.6091 1
 7 -12 5 403.212 11.4529 1
 7 -12 6 89.8603 5.09918 1
 7 -12 7 151.757 5.29137 1
 7 -12 8 274.057 7.97284 1
 7 -12 9 421.734 11.1913 1
 7 -12 10 57.8744 3.07728 1
 7 -12 11 109.733 4.28483 1
 7 -12 12 203.977 7.2123 1
 7 -12 13 136.516 4.72521 1
 7 -12 14 42.7665 3.12944 1
 7 -12 15 45.9091 2.55184 1
 7 -12 16 28.4739 2.18755 1
 7 -11 -14 40.831 4.26656 1
 7 -11 -13 16.9841 2.78757 1
 7 -11 -12 208.402 7.68587 1
 7 -11 -11 193.1 5.99108 1
 7 -11 -10 129.291 4.94072 1
 7 -11 -9 371.455 10.4267 1
 7 -11 -8 641.969 17.4479 1
 7 -11 -7 238.497 8.19615 1
 7 -11 -6 736.34 18.1407 1
 7 -11 -5 218.049 6.73912 1
 7 -11 -4 9.30673 2.97916 1
 7 -11 -3 25.1914 3.06276 1
 7 -11 -2 488.198 12.8356 1
 7 -11 -1 283.835 7.83683 1
 7 -11 0 454.639 13.3034 1
 7 -11 1 690.095 17.2963 1
 7 -11 2 826.614 21.303 1
 7 -11 3 1338.46 32.6235 1
 7 -11 4 658.836 16.561 1
 7 -11 5 21.54 3.59966 1
 7 -11 6 208.219 6.46247 1
 7 -11 7 121.652 4.85486 1
 7 -11 8 2.79423 2.65379 1
 7 -11 9 556.7 14.5308 1
 7 -11 10 112.285 4.13093 1
 7 -11 11 77.8502 3.66396 1
 7 -11 12 249.301 7.0118 1
 7 -11 13 237.12 8.00852 1
 7 -11 14 172.121 5.59556 1
 7 -11 15 124.33 4.20223 1
 7 -11 16 8.87474 1.85983 1
 7 -11 17 108.814 5.27656 1
 7 -10 -16 36.8996 2.91614 1
 7 -10 -15 336.61 14.7938 1
 7 -10 -14 43.3003 3.75228 1
 7 -10 -13 28.5199 3.25906 1
 7 -10 -12 402.036 12.3998 1
 7 -10 -11 322.597 9.52349 1
 7 -10 -10 42.6686 4.05667 1
 7 -10 -9 219.426 7.58084 1
 7 -10 -8 34.1141 3.89583 1
 7 -10 -7 742.628 18.6308 1
 7 -10 -6 826.649 21.0082 1
 7 -10 -5 20.1331 2.80054 1
 7 -10 -4 861.763 21.5716 1
 7 -10 -3 703.034 17.7907 1
 7 -10 -2 278.057 7.81293 1
 7 -10 -1 460.604 11.5968 1
 7 -10 0 616.758 15.5683 1
 7 -10 1 28.7774 3.26076 1
 7 -10 2 712.982 17.5413 1
 7 -10 3 757.135 18.5153 1
 7 -10 4 1008.97 24.8905 1
 7 -10 5 309.876 9.25195 1
 7 -10 6 143.305 5.32081 1
 7 -10 7 84.3629 4.2773 1
 7 -10 8 384.984 11.5506 1
 7 -10 9 59.988 3.06075 1
 7 -10 10 6.28387 2.41542 1
 7 -10 11 403.809 10.9508 1
 7 -10 12 480.152 13.191 1
 7 -10 13 323.778 9.66075 1
 7 -10 14 354.501 9.59875 1
 7 -10 15 218.833 6.55201 1
 7 -10 16 11.3727 1.8314 1
 7 -10 17 46.4942 3.00919 1
 7 -9 -17 236.335 8.79361 1
 7 -9 -16 344.376 18.1185 1
 7 -9 -15 232.825 9.90606 1
 7 -9 -14 73.3206 4.83395 1
 7 -9 -13 329.249 10.341 1
 7 -9 -12 56.9058 4.90262 1
 7 -9 -11 75.0502 5.03769 1
 7 -9 -10 7.99618 3.89074 1
 7 -9 -9 245.744 8.33918 1
 7 -9 -8 286.342 8.76136 1
 7 -9 -7 1015.95 25.2654 1
 7 -9 -6 1625.11 38.3171 1
 7 -9 -5 1223.63 28.9904 1
 7 -9 -4 85.4867 3.9961 1
 7 -9 -3 1275.5 30.2685 1
 7 -9 -2 693.972 17.3066 1
 7 -9 -1 188.892 5.51265 1
 7 -9 0 168.381 5.52821 1
 7 -9 1 7.60115 2.55055 1
 7 -9 2 1061.19 25.4421 1
 7 -9 3 536.317 13.5444 1
 7 -9 4 153.771 5.61037 1
 7 -9 5 733.132 19.1271 1
 7 -9 6 706.157 17.3263 1
 7 -9 7 216.716 6.36144 1
 7 -9 8 1458.73 36.0197 1
 7 -9 9 198.693 6.05505 1
 7 -9 10 249.953 9.00092 1
 7 -9 11 95.6546 4.16739 1
 7 -9 12 78.0079 3.83031 1
 7 -9 13 357.886 10.1516 1
 7 -9 14 100.375 3.84951 1
 7 -9 15 9.32362 2.35452 1
 7 -9 16 210.117 7.05071 1
 7 -9 17 120.073 6.71611 1
 7 -8 -18 132.912 5.44872 1
 7 -8 -16 458.528 28.6564 1
 7 -8 -15 30.1355 3.98163 1
 7 -8 -14 15.6964 4.42984 1
 7 -8 -13 797.166 21.9455 1
 7 -8 -12 618.896 16.1549 1
 7 -8 -11 488.17 13.2181 1
 7 -8 -10 331.982 9.51361 1
 7 -8 -9 15.3359 2.95609 1
 7 -8 -8 452.984 13.5554 1
 7 -8 -7 1545.99 36.9509 1
 7 -8 -6 54.1942 2.91258 1
 7 -8 -5 1027.83 24.2709 1
 7 -8 -4 1527.38 35.8333 1
 7 -8 -3 1240.44 30.0962 1
 7 -8 -2 401.664 10.5339 1
 7 -8 -1 1085.67 25.3245 1
 7 -8 0 17.0617 2.26164 1
 7 -8 1 21.9309 2.45295 1
 7 -8 2 449.615 11.6031 1
 7 -8 3 974.956 23.5145 1
 7 -8 4 966.197 23.5056 1
 7 -8 5 1024.98 25.1191 1
 7 -8 6 868.351 21.2588 1
 7 -8 7 1569.81 37.4795 1
 7 -8 8 993.139 24.043 1
 7 -8 9 4.75766 2.71447 1
 7 -8 10 105.983 4.23204 1
 7 -8 11 115.247 4.58538 1
 7 -8 12 62.7671 3.90192 1
 7 -8 13 84.8453 3.72608 1
 7 -8 14 282.311 8.2658 1
 7 -8 15 47.0619 2.65639 1
 7 -8 16 165.455 5.5947 1
 7 -8 17 175.651 5.54185 1
 7 -8 18 108.255 4.53383 1
 7 -7 -19 4.52423 2.54113 1
 7 -7 -18 89.9149 7.78899 1
 7 -7 -17 269.084 12.1649 1
 7 -7 -16 94.3273 5.3275 1
 7 -7 -15 84.6742 4.58887 1
 7 -7 -14 836.178 25.58 1
 7 -7 -13 386.727 11.6388 1
 7 -7 -12 1215.23 30.7959 1
 7 -7 -11 268.293 7.9987 1
 7 -7 -10 640.252 17.5456 1
 7 -7 -9 324.859 9.30107 1
 7 -7 -8 333.591 9.69395 1
 7 -7 -7 984.136 23.4216 1
 7 -7 -6 250.944 6.58118 1
 7 -7 -5 23.1102 2.33767 1
 7 -7 -4 459.94 11.9161 1
 7 -7 -3 1040.84 26.9543 1
 7 -7 -2 2381.76 58.9396 1
 7 -7 -1 1397.06 33.2145 1
 7 -7 0 76.3125 5.02826 1
 7 -7 1 4441.32 104.134 1
 7 -7 2 469.125 12.5427 1
 7 -7 3 212.295 6.2398 1
 7 -7 4 754.305 18.3293 1
 7 -7 5 76.8571 3.3424 1
 7 -7 6 239.917 6.76985 1
 7 -7 7 1838.61 43.9176 1
 7 -7 8 202.545 6.6156 1
 7 -7 9 851.542 20.6687 1
 7 -7 10 197.464 6.49045 1
 7 -7 11 7.06959 2.73918 1
 7 -7 12 622.272 15.4961 1
 7 -7 13 111.572 5.41863 1
 7 -7 14 9.29287 2.28462 1
 7 -7 15 198.285 5.90116 1
 7 -7 16 409.533 10.8176 1
 7 -7 17 166.397 5.20736 1
 7 -7 18 133.734 4.56472 1
 7 -6 -20 165.582 10.0065 1
 7 -6 -19 253.548 9.91785 1
 7 -6 -18 21.4706 3.589 1
 7 -6 -17 399.535 15.7527 1
 7 -6 -16 138.218 7.22738 1
 7 -6 -14 442.813 12.4407 1
 7 -6 -13 949.994 24.8312 1
 7 -6 -12 1694.51 40.5152 1
 7 -6 -11 566.399 14.4071 1
 7 -6 -10 379.72 10.6291 1
 7 -6 -9 128.704 4.21207 1
 7 -6 -8 1223.26 28.3674 1
 7 -6 -7 7.50035 1.85752 1
 7 -6 -6 44.3794 2.48795 1
 7 -6 -5 526.893 13.8657 1
 7 -6 -4 2143.95 63.1888 1
 7 -6 -3 1412.9 60.5078 1
 7 -6 -2 4020.93 101.391 1
 7 -6 -1 1828.87 50.1381 1
 7 -6 0 632.543 22.0119 1
 7 -6 1 942.925 27.6791 1
 7 -6 2 943.272 33.1256 1
 7 -6 3 766.804 20.7949 1
 7 -6 4 10.8422 2.6231 1
 7 -6 5 87.7066 4.00059 1
 7 -6 6 381.455 10.3811 1
 7 -6 7 1234.64 33.0319 1
 7 -6 8 150.265 6.6031 1
 7 -6 9 487.349 13.0594 1
 7 -6 10 725.177 17.9279 1
 7 -6 11 1003.37 24.0315 1
 7 -6 12 344.156 9.38253 1
 7 -6 13 459.141 12.041 1
 7 -6 14 62.5883 2.92453 1
 7 -6 15 31.9886 2.62559 1
 7 -6 16 44.3365 3.03416 1
 7 -6 17 58.3091 3.32899 1
 7 -6 18 77.2925 3.75045 1
 7 -5 -20 6.64068 3.22667 1
 7 -5 -19 281.601 13.1705 1
 7 -5 -18 711.926 25.5043 1
 7 -5 -17 475.341 14.452 1
 7 -5 -16 54.8921 4.894 1
 7 -5 -15 235.497 8.97465 1
 7 -5 -14 222.952 11.3404 1
 7 -5 -13 252.121 7.83107 1
 7 -5 -12 26.5749 3.08659 1
 7 -5 -11 1006.08 23.9345 1
 7 -5 -10 253.058 7.16218 1
 7 -5 -9 937.795 21.8114 1
 7 -5 -8 5172.66 118.505 1
 7 -5 -7 400.49 11.1491 1
 7 -5 -6 1538.63 61.6533 1
 7 -5 -5 235.211 17.0419 1
 7 -5 -4 50.3495 9.11889 1
 7 -5 -3 3588.21 97.8405 1
 7 -5 -2 1386.4 37.1748 1
 7 -5 -1 129.459 8.41097 1
 7 -5 0 7160.45 178.906 1
 7 -5 1 910.212 26.346 1
 7 -5 2 638.461 20.035 1
 7 -5 3 1309.86 38.1468 1
 7 -5 4 11.2147 2.85823 1
 7 -5 5 106.45 4.62009 1
 7 -5 6 965.039 23.1163 1
 7 -5 7 552.559 14.1979 1
 7 -5 8 1433.1 34.1056 1
 7 -5 9 1030.47 25.789 1
 7 -5 10 241.291 7.15093 1
 7 -5 11 1175.11 27.9886 1
 7 -5 12 420.623 11.0024 1
 7 -5 13 42.7622 2.86493 1
 7 -5 14 11.3598 2.20042 1
 7 -5 15 193.269 7.32196 1
 7 -5 16 77.6027 3.32025 1
 7 -5 17 48.6818 2.57814 1
 7 -5 18 71.3772 3.25208 1
 7 -4 -21 161.31 7.60164 1
 7 -4 -20 261.202 10.6659 1
 7 -4 -19 380.061 11.1745 1
 7 -4 -18 352.23 11.7522 1
 7 -4 -17 397.536 12.0079 1
 7 -4 -16 14.257 3.81796 1
 7 -4 -15 25.8253 3.97734 1
 7 -4 -14 86.0158 4.50586 1
 7 -4 -13 1460.92 35.7141 1
 7 -4 -12 365.326 10.0688 1
 7 -4 -11 524.431 12.8629 1
 7 -4 -10 736.726 17.9806 1
 7 -4 -9 4018.61 91.8948 1
 7 -4 -8 1341.13 32.8753 1
 7 -4 -7 1446.07 79.3016 1
 7 -4 -6 931.606 78.8909 1
 7 -4 -5 776.496 38.0491 1
 7 -4 -4 1248.61 48.9022 1
 7 -4 -3 373.86 15.6781 1
 7 -4 -2 370.392 16.9918 1
 7 -4 -1 224.504 9.19081 1
 7 -4 0 277.506 10.7513 1
 7 -4 1 1347.85 38.6672 1
 7 -4 2 6113.54 156.945 1
 7 -4 3 864.93 25.5069 1
 7 -4 4 1362.68 42.6578 1
 7 -4 5 1257.13 31.6267 1
 7 -4 6 1777.07 43.5422 1
 7 -4 7 81.856 4.34025 1
 7 -4 8 59.5336 3.18457 1
 7 -4 9 79.3844 3.77919 1
 7 -4 10 290.894 8.10128 1
 7 -4 11 579.112 14.3989 1
 7 -4 12 527.062 13.389 1
 7 -4 13 208.346 6.2419 1
 7 -4 14 261.69 7.35558 1
 7 -4 15 78.3387 4.02105 1
 7 -4 16 47.0348 2.7613 1
 7 -4 17 311.963 11.2626 1
 7 -3 -21 12.574 2.9347 1
 7 -3 -20 67.5879 3.99663 1
 7 -3 -19 90.4943 4.43854 1
 7 -3 -18 1023.72 34.6475 1
 7 -3 -17 377.014 11.9438 1
 7 -3 -16 90.7101 5.90812 1
 7 -3 -15 2208.96 54.6844 1
 7 -3 -14 458.427 12.1299 1
 7 -3 -13 63.9916 3.63373 1
 7 -3 -12 1597.9 37.3362 1
 7 -3 -11 19.06 2.02754 1
 7 -3 -10 189.666 5.23389 1
 7 -3 -9 6345.88 151.868 1
 7 -3 -8 324.634 26.8538 1
 7 -3 -7 4242.77 120.554 1
 7 -3 -6 390.58 28.6904 1
 7 -3 -5 11.208 6.58256 1
 7 -3 -4 3199.48 86.5783 1
 7 -3 -3 959.107 35.4714 1
 7 -3 -2 208.664 11.2322 1
 7 -3 -1 2947.1 73.7633 1
 7 -3 0 2091.39 55.7298 1
 7 -3 1 3323.95 96.5401 1
 7 -3 2 2956.01 79.8915 1
 7 -3 3 1045.67 35.6018 1
 7 -3 4 1469.71 44.6039 1
 7 -3 5 224.269 6.69882 1
 7 -3 6 1040.77 25.7617 1
 7 -3 7 303.111 8.02621 1
 7 -3 8 101.742 3.72602 1
 7 -3 9 8.58269 2.14394 1
 7 -3 10 341.506 9.61874 1
 7 -3 11 522.708 13.5253 1
 7 -3 12 676.117 16.3761 1
 7 -3 13 38.9594 2.58016 1
 7 -3 14 613.901 15.1682 1
 7 -3 15 557.426 15.9054 1
 7 -3 16 208.576 6.73034 1
 7 -3 17 96.906 5.15462 1
 7 -2 -22 98.7773 5.01739 1
 7 -2 -21 15.864 3.89091 1
 7 -2 -20 216.818 9.12317 1
 7 -2 -19 289.076 8.57032 1
 7 -2 -18 638.883 19.9396 1
 7 -2 -17 202.414 7.55679 1
 7 -2 -16 910.649 24.9988 1
 7 -2 -15 175.59 7.80413 1
 7 -2 -14 2597.42 61.991 1
 7 -2 -13 2256.89 57.6404 1
 7 -2 -12 21.5385 2.32921 1
 7 -2 -11 33.3492 2.28148 1
 7 -2 -10 1398.64 33.1438 1
 7 -2 -9 13.7339 8.11294 1
 7 -2 -8 473.872 68.2431 1
 7 -2 -7 1494.91 50.7581 1
 7 -2 -6 637.525 43.7841 1
 7 -2 -5 7827.16 227.785 1
 7 -2 -4 3745.8 110.823 1
 7 -2 -3 3505.51 90.5191 1
 7 -2 -2 1241.68 42.004 1
 7 -2 -1 459.305 22.812 1
 7 -2 0 21.7543 4.56133 1
 7 -2 1 2924.85 105.828 1
 7 -2 2 1012.08 33.3422 1
 7 -2 3 221.613 8.74488 1
 7 -2 4 628.228 19.1287 1
 7 -2 5 4241.06 98.8783 1
 7 -2 6 328.249 8.55193 1
 7 -2 7 242.875 6.55247 1
 7 -2 8 563.255 13.5968 1
 7 -2 9 9.44663 2.5557 1
 7 -2 10 1183.79 28.3424 1
 7 -2 11 707.648 17.1265 1
 7 -2 12 178.589 5.52694 1
 7 -2 13 751.921 18.3293 1
 7 -2 14 217.028 6.5067 1
 7 -2 15 18.6805 2.18975 1
 7 -2 16 564.994 16.8011 1
 7 -1 -23 153.348 7.43999 1
 7 -1 -22 31.7414 3.18339 1
 7 -1 -21 144.137 8.17761 1
 7 -1 -20 5.34235 3.06481 1
 7 -1 -19 1030.64 27.065 1
 7 -1 -18 581.022 16.3972 1
 7 -1 -17 10.3845 4.30808 1
 7 -1 -16 2563.29 61.8695 1
 7 -1 -15 461.598 13.4538 1
 7 -1 -14 625.362 16.1117 1
 7 -1 -13 1031.36 24.7198 1
 7 -1 -12 69.7369 4.6832 1
 7 -1 -11 82.777 4.24326 1
 7 -1 -10 1778.05 97.6593 1
 7 -1 -9 475.044 27.7985 1
 7 -1 -8 5499.33 187.54 1
 7 -1 -7 165.55 12.6918 1
 7 -1 -6 1648.79 55.7202 1
 7 -1 -5 6870.91 180.656 1
 7 -1 -4 2812.44 97.8126 1
 7 -1 -3 2240.6 62.5605 1
 7 -1 -2 563.164 19.6457 1
 7 -1 -1 944.319 30.2295 1
 7 -1 0 1988.64 57.7067 1
 7 -1 1 226.677 12.8409 1
 7 -1 2 36.3072 5.82235 1
 7 -1 3 1207.42 32.6046 1
 7 -1 4 51.9605 3.9527 1
 7 -1 5 2504.22 57.9547 1
 7 -1 6 2631.5 60.7985 1
 7 -1 7 2418.83 56.05 1
 7 -1 8 410.864 10.7021 1
 7 -1 9 736.15 17.7879 1
 7 -1 10 609.213 15.7767 1
 7 -1 11 121.47 4.03478 1
 7 -1 12 6.71989 2.17772 1
 7 -1 13 16.8327 2.55026 1
 7 -1 14 122.646 4.02186 1
 7 -1 15 389.188 9.89028 1
 7 -1 16 190.561 6.7229 1
 7 -1 17 40.5606 3.1502 1
 7 0 -23 445.291 16.893 1
 7 0 -22 263.322 8.57548 1
 7 0 -21 211.161 7.50238 1
 7 0 -20 581.444 20.2247 1
 7 0 -19 475.527 13.738 1
 7 0 -18 15.7112 3.46789 1
 7 0 -17 301.446 10.0687 1
 7 0 -16 110.046 5.16543 1
 7 0 -15 463.336 13.6457 1
 7 0 -14 4295.35 99.7954 1
 7 0 -13 569.737 14.0965 1
 7 0 -12 961.325 22.4233 1
 7 0 -11 3219.96 75.0409 1
 7 0 -10 2194 81.2873 1
 7 0 -9 422.076 19.0089 1
 7 0 -8 1038.1 51.9817 1
 7 0 -7 86.6339 9.66922 1
 7 0 -6 1768.24 51.0053 1
 7 0 -5 1867.48 56.9181 1
 7 0 -4 5401.73 143.04 1
 7 0 -3 396.132 24.7359 1
 7 0 -2 2419.19 76.2401 1
 7 0 -1 216.273 11.2976 1
 7 0 0 595.793 21.6844 1
 7 0 1 4574.27 119.39 1
 7 0 2 75.7263 8.87604 1
 7 0 3 62.9367 10.7356 1
 7 0 4 5699.83 133.358 1
 7 0 5 1170.76 28.0125 1
 7 0 6 626.589 16.0976 1
 7 0 7 1747.42 41.1896 1
 7 0 8 30.9614 2.58669 1
 7 0 9 1172.72 27.7773 1
 7 0 10 258.003 7.18534 1
 7 0 11 55.9665 3.01547 1
 7 0 12 240.592 6.71793 1
 7 0 13 44.2789 2.57355 1
 7 0 14 28.0929 2.19094 1
 7 0 15 531.614 14.9125 1
 7 0 16 103.927 4.11209 1
 7 1 -23 234.141 14.2476 1
 7 1 -22 25.0492 3.01285 1
 7 1 -21 39.9616 3.79146 1
 7 1 -20 683.88 21.3397 1
 7 1 -19 225.053 7.93039 1
 7 1 -18 19.0164 3.17247 1
 7 1 -17 963.494 23.7501 1
 7 1 -16 21.3034 2.764 1
 7 1 -15 2376.36 55.464 1
 7 1 -14 520.577 12.8576 1
 7 1 -13 581.11 13.9964 1
 7 1 -12 2755.06 63.4699 1
 7 1 -11 973.42 31.5123 1
 7 1 -10 2094.14 62.9385 1
 7 1 -9 7467.94 215.554 1
 7 1 -8 41.8473 5.9492 1
 7 1 -7 25.9673 4.46822 1
 7 1 -6 1376.64 38.7458 1
 7 1 -5 32.882 13.6473 1
 7 1 -4 1997.99 60.6815 1
 7 1 -3 636.249 26.5843 1
 7 1 -2 3332.38 84.4775 1
 7 1 -1 5962.83 150.749 1
 7 1 0 7383.27 189.927 1
 7 1 1 741.559 37.8419 1
 7 1 2 1248.4 35.4352 1
 7 1 3 208.903 9.84722 1
 7 1 4 36.4182 2.48535 1
 7 1 5 216.934 7.1043 1
 7 1 6 1808.53 43.2596 1
 7 1 7 6.6178 2.12953 1
 7 1 8 343.167 8.91483 1
 7 1 9 1929.29 44.8596 1
 7 1 10 290.046 7.49388 1
 7 1 11 365.176 9.34624 1
 7 1 12 101.905 3.46877 1
 7 1 13 78.6049 3.1372 1
 7 1 14 406.826 10.5377 1
 7 1 15 348.453 11.3984 1
 7 1 16 8.01107 3.27581 1
 7 2 -24 93.4413 4.42342 1
 7 2 -23 87.4791 4.68694 1
 7 2 -22 66.5049 3.90922 1
 7 2 -21 566.406 16.3726 1
 7 2 -20 823.356 21.1715 1
 7 2 -19 501.294 13.9199 1
 7 2 -18 668.407 17.2086 1
 7 2 -17 46.0492 3.26332 1
 7 2 -16 243.516 6.99607 1
 7 2 -15 1970.04 49.3439 1
 7 2 -14 711.73 17.1859 1
 7 2 -13 678.966 16.4651 1
 7 2 -12 117.705 3.78426 1
 7 2 -11 4830.99 184.528 1
 7 2 -10 498.702 17.2207 1
 7 2 -9 413.416 16.2879 1
 7 2 -8 1208.02 36.2308 1
 7 2 -7 441.308 22.7088 1
 7 2 -6 989.011 47.8168 1
 7 2 -5 6177.73 170.491 1
 7 2 -4 379.217 14.0455 1
 7 2 -3 3303.64 86.7623 1
 7 2 -2 1073.14 33.9629 1
 7 2 -1 650.444 26.5327 1
 7 2 0 8037.7 200.75 1
 7 2 1 269.509 8.91279 1
 7 2 2 225.691 10.5923 1
 7 2 3 992.371 23.6496 1
 7 2 4 521.82 13.0825 1
 7 2 5 327.618 9.05027 1
 7 2 6 101.208 3.42645 1
 7 2 7 11.3441 1.94626 1
 7 2 8 1915.62 44.5392 1
 7 2 9 286.164 7.85298 1
 7 2 10 1599.05 37.9512 1
 7 2 11 1158.74 27.3842 1
 7 2 12 83.8195 3.19386 1
 7 2 13 269.357 7.26005 1
 7 2 14 111.135 3.96753 1
 7 2 15 7.855 2.13248 1
 7 3 -24 487.382 19.0212 1
 7 3 -23 43.0845 5.23577 1
 7 3 -22 87.9693 6.13489 1
 7 3 -21 809.011 21.8322 1
 7 3 -20 312.432 10.4036 1
 7 3 -19 827.973 21.7101 1
 7 3 -18 1538.23 36.9462 1
 7 3 -17 44.0619 2.88882 1
 7 3 -16 2475.06 60.5073 1
 7 3 -15 154.469 4.92754 1
 7 3 -14 71.7915 3.48757 1
 7 3 -13 494.027 12.1379 1
 7 3 -12 12.7038 2.10318 1
 7 3 -11 578.268 18.8613 1
 7 3 -10 6323.85 159.553 1
 7 3 -9 4390.51 141.089 1
 7 3 -8 479.194 17.3125 1
 7 3 -7 4834.86 120.506 1
 7 3 -6 2788.73 85.7636 1
 7 3 -5 1032.32 31.5689 1
 7 3 -4 64.8808 6.62045 1
 7 3 -3 715.254 20.4971 1
 7 3 -2 31.9506 4.04423 1
 7 3 -1 4582.99 113.341 1
 7 3 0 762.16 22.8273 1
 7 3 1 319.272 9.82509 1
 7 3 2 1876.01 43.676 1
 7 3 3 294.75 7.66597 1
 7 3 4 438.831 11.2552 1
 7 3 5 2799.15 66.1083 1
 7 3 6 387.174 9.82585 1
 7 3 7 39.5472 2.4684 1
 7 3 8 1580.12 39.7177 1
 7 3 9 511.291 13.1437 1
 7 3 10 350.69 8.95918 1
 7 3 11 41.3624 2.5988 1
 7 3 12 107.449 4.12743 1
 7 3 13 83.4051 3.43533 1
 7 3 14 341.081 11.3082 1
 7 4 -24 47.2359 4.29668 1
 7 4 -23 170.029 6.44661 1
 7 4 -22 322.108 9.86124 1
 7 4 -21 139.244 6.00709 1
 7 4 -20 1085.98 29.0434 1
 7 4 -19 172.326 6.20776 1
 7 4 -18 44.1377 3.18848 1
 7 4 -17 246.653 7.80788 1
 7 4 -16 691.539 17.4269 1
 7 4 -15 964.02 23.5672 1
 7 4 -14 1177.72 28.1855 1
 7 4 -13 48.4171 2.65382 1
 7 4 -12 3487.45 80.5571 1
 7 4 -11 1071.05 25.8386 1
 7 4 -10 1017.31 44.642 1
 7 4 -9 1657.1 44.6948 1
 7 4 -8 1116.35 33.1626 1
 7 4 -7 3448 92.2918 1
 7 4 -6 2140.72 66.9647 1
 7 4 -5 1694.29 43.9443 1
 7 4 -4 1372.03 36.6574 1
 7 4 -3 395.124 13.5986 1
 7 4 -2 39.4851 4.54839 1
 7 4 -1 2920.96 71.1978 1
 7 4 0 17.2985 2.75105 1
 7 4 1 3645.26 84.9297 1
 7 4 2 890.175 21.7766 1
 7 4 3 2693.93 62.8037 1
 7 4 4 5399.24 130.62 1
 7 4 5 162.785 5.02046 1
 7 4 6 4.84358 2.14445 1
 7 4 7 867.563 20.876 1
 7 4 8 150.2 6.02187 1
 7 4 9 233.363 6.85925 1
 7 4 10 520.138 12.9683 1
 7 4 11 4.73208 2.30352 1
 7 4 12 328.752 9.7783 1
 7 4 13 262.01 9.54853 1
 7 4 14 250.768 15.0211 1
 7 5 -23 17.8141 2.6353 1
 7 5 -22 159.413 6.28537 1
 7 5 -21 25.7324 4.32958 1
 7 5 -20 70.4279 4.11011 1
 7 5 -19 326.992 9.09311 1
 7 5 -18 191.116 6.16678 1
 7 5 -17 1486.23 38.1717 1
 7 5 -16 2037.48 49.8054 1
 7 5 -15 717.097 18.7473 1
 7 5 -14 1144.94 27.5557 1
 7 5 -13 447.208 11.9521 1
 7 5 -12 467.889 11.394 1
 7 5 -11 694.177 16.6683 1
 7 5 -10 3977.97 93.0727 1
 7 5 -9 60.3982 6.10887 1
 7 5 -8 458.262 17.7394 1
 7 5 -7 2252.81 74.1953 1
 7 5 -6 1472.99 46.3388 1
 7 5 -5 403.126 14.7504 1
 7 5 -4 1354.23 35.8924 1
 7 5 -3 513.505 16.0478 1
 7 5 -2 3232.05 81.1359 1
 7 5 -1 1905.77 44.203 1
 7 5 0 639.81 15.3111 1
 7 5 1 1033.92 25.4955 1
 7 5 2 272.316 8.20406 1
 7 5 3 762.007 19.6419 1
 7 5 4 722.301 18.3275 1
 7 5 5 1300.52 31.5835 1
 7 5 6 15.1281 2.13575 1
 7 5 7 183.166 5.23001 1
 7 5 8 550.756 15.0921 1
 7 5 9 274.528 7.44774 1
 7 5 10 2.54335 2.1131 1
 7 5 11 187.226 5.7817 1
 7 5 12 116.24 4.14196 1
 7 5 13 471.227 16.508 1
 7 6 -24 119.859 4.82682 1
 7 6 -23 269.996 10.892 1
 7 6 -22 20.5333 3.27387 1
 7 6 -21 854.531 22.4363 1
 7 6 -20 186.26 6.79289 1
 7 6 -19 158.664 5.56862 1
 7 6 -18 44.1478 4.95545 1
 7 6 -17 895.742 24.8036 1
 7 6 -16 1884.91 48.9628 1
 7 6 -15 1223.59 31.658 1
 7 6 -14 726.656 18.4311 1
 7 6 -13 1404.9 33.4449 1
 7 6 -12 330.798 9.57633 1
 7 6 -11 1210.5 28.5458 1
 7 6 -10 150.348 11.3567 1
 7 6 -9 181.848 8.35899 1
 7 6 -8 3492.03 82.6669 1
 7 6 -7 204.231 39.8404 1
 7 6 -6 5275.61 132.898 1
 7 6 -5 7147.02 167.228 1
 7 6 -4 204.275 10.3218 1
 7 6 -3 1840.73 42.6879 1
 7 6 -2 3729.4 86.3521 1
 7 6 -1 122.168 5.17635 1
 7 6 0 1452.69 35.1189 1
 7 6 1 130.436 4.36697 1
 7 6 2 67.7905 2.83362 1
 7 6 3 2447.23 59.3478 1
 7 6 4 234.493 7.99653 1
 7 6 5 129.377 4.66619 1
 7 6 6 766.578 19.4566 1
 7 6 7 417.9 10.9101 1
 7 6 8 338.763 8.80531 1
 7 6 9 750.878 18.8253 1
 7 6 10 259.171 7.21551 1
 7 6 11 69.6349 3.90988 1
 7 6 12 61.1811 2.87428 1
 7 7 -24 71.425 4.15622 1
 7 7 -23 156.462 10.3682 1
 7 7 -22 443.004 14.757 1
 7 7 -21 397.74 11.4882 1
 7 7 -20 158.486 8.28136 1
 7 7 -19 421.643 13.57 1
 7 7 -18 252.026 8.1657 1
 7 7 -17 749.316 20.7869 1
 7 7 -16 237.084 9.95374 1
 7 7 -15 447.307 13.539 1
 7 7 -14 84.5442 3.8755 1
 7 7 -13 466.553 12.3972 1
 7 7 -12 652.741 16.138 1
 7 7 -11 3207.75 75.213 1
 7 7 -10 583.558 14.9915 1
 7 7 -9 706.199 17.9197 1
 7 7 -8 568.765 14.5025 1
 7 7 -7 2411.54 56.6687 1
 7 7 -6 1052.45 25.2798 1
 7 7 -5 70.7304 2.99822 1
 7 7 -4 1635.34 38.8384 1
 7 7 -3 1429.49 33.7883 1
 7 7 -2 1084.93 26.1 1
 7 7 -1 895.057 21.1751 1
 7 7 0 254.918 6.81198 1
 7 7 1 32.6409 2.22545 1
 7 7 2 403.434 11.2887 1
 7 7 3 81.4926 3.40312 1
 7 7 4 1355.36 31.9311 1
 7 7 5 449.776 11.2723 1
 7 7 6 608.467 15.1191 1
 7 7 7 988.568 23.5976 1
 7 7 8 1001.77 24.1276 1
 7 7 9 138.008 4.66187 1
 7 7 10 9.34565 2.3115 1
 7 7 11 15.3464 2.30152 1
 7 8 -24 216.11 10.667 1
 7 8 -23 264.859 9.59799 1
 7 8 -22 502.309 14.5276 1
 7 8 -21 452.873 11.9596 1
 7 8 -20 644.812 17.2754 1
 7 8 -19 163.024 6.69247 1
 7 8 -18 99.2057 6.40056 1
 7 8 -17 607.444 19.6211 1
 7 8 -16 10.3831 3.33803 1
 7 8 -15 988.153 24.5515 1
 7 8 -14 623.636 15.5088 1
 7 8 -13 788.391 19.3032 1
 7 8 -12 4970.87 118.068 1
 7 8 -11 736.399 18.2495 1
 7 8 -10 73.3924 4.32537 1
 7 8 -9 3804.16 89.1178 1
 7 8 -8 127.104 5.3293 1
 7 8 -7 1139.17 27.7726 1
 7 8 -6 1386.37 32.2854 1
 7 8 -5 11.1889 2.06802 1
 7 8 -4 97.7963 4.03885 1
 7 8 -3 992.812 23.2328 1
 7 8 -2 695.98 16.3853 1
 7 8 -1 1380.39 31.9823 1
 7 8 0 265.15 7.23857 1
 7 8 1 826.494 19.6467 1
 7 8 2 1546.98 37.1575 1
 7 8 3 711.089 17.1328 1
 7 8 4 360.061 9.42534 1
 7 8 5 4.45039 2.46228 1
 7 8 6 415.352 10.4787 1
 7 8 7 59.0676 3.14737 1
 7 8 8 164.273 5.01424 1
 7 8 9 345.31 11.4345 1
 7 8 10 61.6526 7.91597 1
 7 9 -24 20.7137 3.03192 1
 7 9 -23 52.0887 3.93617 1
 7 9 -22 287.574 9.25577 1
 7 9 -21 60.047 3.66318 1
 7 9 -20 183.441 6.8258 1
 7 9 -19 422.828 13.5541 1
 7 9 -18 814.649 21.5783 1
 7 9 -17 164.897 7.27259 1
 7 9 -16 1158.23 31.4983 1
 7 9 -15 92.0937 4.28733 1
 7 9 -14 98.8283 3.97737 1
 7 9 -13 1130.23 27.111 1
 7 9 -12 1317.48 31.8833 1
 7 9 -11 1214.23 29.4338 1
 7 9 -10 1198.41 28.8094 1
 7 9 -9 61.2082 3.52019 1
 7 9 -8 760.667 19.2655 1
 7 9 -7 960.515 23.0066 1
 7 9 -6 319.917 9.13705 1
 7 9 -5 239.547 7.10514 1
 7 9 -4 566.3 14.2747 1
 7 9 -3 1427.07 34.2604 1
 7 9 -2 1323.27 30.6205 1
 7 9 -1 2483.68 59.066 1
 7 9 0 524.365 12.7753 1
 7 9 1 358.822 9.08628 1
 7 9 2 431.649 11.4007 1
 7 9 3 286.136 7.74688 1
 7 9 4 7.54254 2.38892 1
 7 9 5 118.612 4.0543 1
 7 9 6 7.21385 2.17909 1
 7 9 7 246.031 7.46136 1
 7 9 8 706.239 18.162 1
 7 9 9 8.80935 2.32358 1
 7 10 -24 97.5602 5.95989 1
 7 10 -23 32.3425 3.34906 1
 7 10 -22 226.164 6.9289 1
 7 10 -21 833.204 20.9572 1
 7 10 -20 17.8185 3.17439 1
 7 10 -19 336.848 10.9117 1
 7 10 -18 1209.23 30.3152 1
 7 10 -17 182.382 7.81355 1
 7 10 -16 1022.88 25.7001 1
 7 10 -15 36.3786 3.32926 1
 7 10 -14 266.937 8.11876 1
 7 10 -13 758.108 18.7814 1
 7 10 -12 89.5555 4.19023 1
 7 10 -11 37.4764 3.24947 1
 7 10 -10 746.704 18.623 1
 7 10 -9 105.602 4.20952 1
 7 10 -8 1921.11 45.7662 1
 7 10 -7 1223.04 29.2542 1
 7 10 -6 1336.88 31.4649 1
 7 10 -5 519.735 12.6278 1
 7 10 -4 64.2467 2.85077 1
 7 10 -3 1185.87 28.1776 1
 7 10 -2 348.519 8.91599 1
 7 10 -1 34.2583 2.17284 1
 7 10 0 260.669 6.75415 1
 7 10 1 649.679 15.8261 1
 7 10 2 421.414 10.6885 1
 7 10 3 503.351 12.5514 1
 7 10 4 6.23375 2.38228 1
 7 10 5 154.1 5.77191 1
 7 10 6 46.5445 2.72692 1
 7 10 7 198.554 6.45425 1
 7 10 8 181.846 6.0774 1
 7 11 -23 225.564 7.0297 1
 7 11 -22 155.721 5.7612 1
 7 11 -21 39.0739 2.72962 1
 7 11 -20 371.704 10.5358 1
 7 11 -19 779.037 22.8419 1
 7 11 -18 150.045 5.23513 1
 7 11 -17 889.866 30.4001 1
 7 11 -16 190.374 7.42498 1
 7 11 -15 11.9142 2.79614 1
 7 11 -14 128.773 5.07224 1
 7 11 -13 146.799 5.38934 1
 7 11 -12 524.324 13.7301 1
 7 11 -11 439.937 11.6736 1
 7 11 -10 666.149 16.9319 1
 7 11 -9 912.398 22.4728 1
 7 11 -8 2470.99 58.8708 1
 7 11 -7 651.076 15.748 1
 7 11 -6 166.912 5.10498 1
 7 11 -5 195.303 5.52496 1
 7 11 -4 904.64 21.6039 1
 7 11 -3 13.4499 2.0639 1
 7 11 -2 461.937 11.1878 1
 7 11 -1 196.077 5.95895 1
 7 11 0 41.6223 2.7745 1
 7 11 1 615.51 15.6232 1
 7 11 2 542.82 13.7713 1
 7 11 3 194.337 5.93645 1
 7 11 4 672.852 16.6563 1
 7 11 5 129.699 4.4199 1
 7 11 6 177.722 5.41492 1
 7 11 7 533.773 15.8518 1
 7 12 -22 192.387 6.73221 1
 7 12 -21 21.8764 3.05767 1
 7 12 -20 19.5341 2.38179 1
 7 12 -19 48.3186 3.14628 1
 7 12 -18 158.32 6.17616 1
 7 12 -17 640.868 20.8494 1
 7 12 -16 10.1584 3.02851 1
 7 12 -15 967.591 28.7653 1
 7 12 -14 899.135 24.378 1
 7 12 -13 316.051 10.0829 1
 7 12 -12 517.434 14.3059 1
 7 12 -11 194.33 6.40017 1
 7 12 -10 66.6416 3.60403 1
 7 12 -9 715.403 17.8141 1
 7 12 -8 479.295 13.2845 1
 7 12 -7 608.387 14.9542 1
 7 12 -6 662.835 16 1
 7 12 -5 17.1023 2.44872 1
 7 12 -4 376.939 9.93055 1
 7 12 -3 298.615 9.22765 1
 7 12 -2 87.0189 3.77235 1
 7 12 -1 5.76328 2.54766 1
 7 12 0 683.45 16.848 1
 7 12 1 559.327 14.3381 1
 7 12 2 464.459 11.7585 1
 7 12 3 392.081 10.4078 1
 7 12 4 161.445 5.81073 1
 7 12 5 21.6681 2.0478 1
 7 13 -21 29.8361 2.98981 1
 7 13 -20 115.324 7.64594 1
 7 13 -19 137.17 5.09912 1
 7 13 -18 277.978 10.2427 1
 7 13 -17 488.846 17.3004 1
 7 13 -16 302.513 9.01708 1
 7 13 -15 252.753 7.87273 1
 7 13 -14 458.258 13.0773 1
 7 13 -13 995.398 27.7285 1
 7 13 -12 65.0792 3.34695 1
 7 13 -11 283.89 8.38713 1
 7 13 -10 18.0345 2.91486 1
 7 13 -9 180.887 5.85138 1
 7 13 -8 292.097 7.92605 1
 7 13 -7 11.2614 2.56477 1
 7 13 -6 112.104 3.98077 1
 7 13 -5 1176.3 27.8023 1
 7 13 -4 295.62 7.94261 1
 7 13 -3 951.642 23.1484 1
 7 13 -2 719.332 17.7229 1
 7 13 -1 30.9471 2.62197 1
 7 13 0 234.91 7.19254 1
 7 13 1 30.6349 2.18786 1
 7 13 2 106.62 4.78252 1
 7 13 3 43.304 2.80318 1
 7 13 4 9.28108 3.12452 1
 7 14 -21 113.85 6.76554 1
 7 14 -20 23.2015 2.96194 1
 7 14 -19 138.566 5.11894 1
 7 14 -18 437.945 12.0741 1
 7 14 -17 7.91353 2.32556 1
 7 14 -16 260.944 7.60624 1
 7 14 -15 544.279 16.3356 1
 7 14 -14 189.86 5.59328 1
 7 14 -13 257.425 9.02064 1
 7 14 -12 122.564 4.22321 1
 7 14 -11 16.5972 2.68414 1
 7 14 -10 42.8764 3.57684 1
 7 14 -9 352.657 9.46125 1
 7 14 -8 178.136 5.41983 1
 7 14 -7 554.418 14.8157 1
 7 14 -6 292.779 7.81322 1
 7 14 -5 327.07 9.31047 1
 7 14 -4 572.945 14.5664 1
 7 14 -3 532.475 14.6132 1
 7 14 -2 7.65306 2.43651 1
 7 14 -1 130.564 4.80872 1
 7 14 0 156.488 5.74822 1
 7 14 1 12.4154 2.50447 1
 7 14 2 53.1726 4.94351 1
 7 15 -19 67.6232 4.15737 1
 7 15 -18 112.05 4.6291 1
 7 15 -17 49.8417 3.25399 1
 7 15 -16 2.6052 2.15345 1
 7 15 -15 15.4318 2.42676 1
 7 15 -14 312.966 8.68424 1
 7 15 -13 166.415 5.36657 1
 7 15 -12 410.251 11.159 1
 7 15 -11 192.106 5.75411 1
 7 15 -10 587.103 15.9266 1
 7 15 -9 487.174 12.286 1
 7 15 -8 26.7415 2.14319 1
 7 15 -7 102.121 3.54964 1
 7 15 -6 47.3172 2.82267 1
 7 15 -5 83.5471 3.33206 1
 7 15 -4 241.365 8.61463 1
 7 15 -3 92.1149 3.24049 1
 7 15 -2 87.5571 3.39502 1
 7 15 -1 151.861 5.98944 1
 7 16 -17 7.70639 2.05723 1
 7 16 -16 172.358 5.9369 1
 7 16 -15 155.601 5.317 1
 7 16 -14 170.681 6.62676 1
 7 16 -13 214.882 11.3876 1
 7 16 -12 220.29 6.66378 1
 7 16 -11 77.2411 3.18911 1
 7 16 -10 331.524 9.17795 1
 7 16 -9 128.799 5.26997 1
 7 16 -8 150.185 5.80898 1
 7 16 -7 28.0807 2.66494 1
 7 16 -6 5.18193 2.12982 1
 7 16 -5 38.09 3.39171 1
 7 16 -4 106.612 5.8897 1
 7 16 -3 12.0444 3.46551 1
 7 17 -14 131.695 9.19159 1
 7 17 -13 76.3017 3.97591 1
 7 17 -12 6.41119 2.4011 1
 7 17 -11 215.14 12.0516 1
 7 17 -10 137.382 9.56343 1
 7 17 -9 9.93007 3.643 1
 7 17 -8 109.205 8.3238 1
 8 -17 0 51.8119 6.47475 1
 8 -17 1 115.011 8.97069 1
 8 -17 2 49.4468 6.6734 1
 8 -17 3 32.181 5.63297 1
 8 -17 4 26.9567 3.91852 1
 8 -17 5 56.3332 3.91981 1
 8 -17 6 34.0442 5.54999 1
 8 -16 -4 18.6998 5.94546 1
 8 -16 -3 17.4311 4.46926 1
 8 -16 -2 7.4913 3.42145 1
 8 -16 -1 36.5594 5.05994 1
 8 -16 0 175.653 9.48015 1
 8 -16 1 74.4803 4.23914 1
 8 -16 2 148.348 5.47183 1
 8 -16 3 178.423 8.40661 1
 8 -16 4 30.8659 3.36477 1
 8 -16 5 78.0462 4.25508 1
 8 -16 6 81.5751 4.39355 1
 8 -16 7 35.4672 3.0217 1
 8 -16 8 12.1795 2.40858 1
 8 -16 9 26.5612 6.57367 1
 8 -15 -7 85.1115 7.62079 1
 8 -15 -6 98.8713 4.94127 1
 8 -15 -5 52.1096 4.68547 1
 8 -15 -4 162.811 7.55903 1
 8 -15 -3 67.5402 3.83046 1
 8 -15 -2 16.7149 2.95133 1
 8 -15 -1 24.1518 6.23055 1
 8 -15 0 193.186 7.33157 1
 8 -15 1 132.357 11.2254 1
 8 -15 2 159.741 8.02543 1
 8 -15 3 126.083 6.58468 1
 8 -15 4 175.642 8.49663 1
 8 -15 5 174.066 7.64489 1
 8 -15 6 67.5422 3.66247 1
 8 -15 7 4.04973 2.15726 1
 8 -15 8 37.5368 2.5562 1
 8 -15 9 23.4993 2.45917 1
 8 -15 10 12.9221 2.28344 1
 8 -15 11 134.151 4.98561 1
 8 -14 -9 120.045 6.80928 1
 8 -14 -8 11.8813 3.50325 1
 8 -14 -7 119.914 9.545 1
 8 -14 -6 117.839 5.90684 1
 8 -14 -5 261.548 15.2787 1
 8 -14 -4 297.329 13.6053 1
 8 -14 -3 48.3246 5.3206 1
 8 -14 -2 149.084 6.93966 1
 8 -14 -1 185.218 7.37397 1
 8 -14 0 38.7691 4.49894 1
 8 -14 1 78.6683 4.66077 1
 8 -14 2 122.078 7.65878 1
 8 -14 3 14.2777 3.32276 1
 8 -14 4 163.518 5.52792 1
 8 -14 5 201.344 7.24928 1
 8 -14 6 275.754 11.7548 1
 8 -14 7 97.8783 4.01846 1
 8 -14 8 74.861 3.59672 1
 8 -14 9 79.4488 3.44108 1
 8 -14 10 125.372 4.41882 1
 8 -14 11 25.7219 2.60726 1
 8 -14 12 19.961 2.47405 1
 8 -14 13 48.9004 4.17348 1
 8 -13 -11 93.1783 8.00696 1
 8 -13 -10 60.1795 8.27438 1
 8 -13 -9 27.4462 3.9391 1
 8 -13 -8 44.5686 3.78091 1
 8 -13 -7 180.217 6.75622 1
 8 -13 -6 124.772 5.64162 1
 8 -13 -5 424.172 15.5365 1
 8 -13 -4 444.587 18.0765 1
 8 -13 -3 201.581 7.28548 1
 8 -13 -2 18.0856 4.78129 1
 8 -13 -1 203.839 8.07476 1
 8 -13 0 67.6837 4.25014 1
 8 -13 1 44.8537 3.90596 1
 8 -13 2 53.1713 3.66337 1
 8 -13 3 77.9505 4.59265 1
 8 -13 4 485.27 14.8087 1
 8 -13 5 420.533 12.3432 1
 8 -13 6 133.771 4.98235 1
 8 -13 7 296.797 8.63453 1
 8 -13 8 224.782 7.31242 1
 8 -13 9 20.6549 2.76092 1
 8 -13 10 186.321 6.46856 1
 8 -13 11 36.5794 2.97028 1
 8 -13 12 10.5265 2.12976 1
 8 -13 13 21.7941 2.42958 1
 8 -13 14 28.5 2.80023 1
 8 -12 -12 38.0115 3.50866 1
 8 -12 -11 243.228 12.5839 1
 8 -12 -10 270.872 10.5656 1
 8 -12 -9 92.0639 4.24192 1
 8 -12 -8 103.724 4.70474 1
 8 -12 -7 4.95179 2.95052 1
 8 -12 -6 128.036 5.38362 1
 8 -12 -5 348.793 10.5103 1
 8 -12 -4 11.9157 4.3923 1
 8 -12 -3 322.918 10.2852 1
 8 -12 -2 492.196 14.4642 1
 8 -12 -1 329.89 9.47671 1
 8 -12 0 288.815 9.15218 1
 8 -12 1 413.703 11.1701 1
 8 -12 2 18.9661 3.17732 1
 8 -12 3 117.33 5.3606 1
 8 -12 4 173.499 6.1727 1
 8 -12 5 352.899 9.67459 1
 8 -12 6 253.315 7.56235 1
 8 -12 7 192.113 7.49142 1
 8 -12 8 158.338 5.43926 1
 8 -12 9 304.584 10.5113 1
 8 -12 10 116.784 4.81656 1
 8 -12 12 38.0445 2.66747 1
 8 -12 13 59.6455 3.56294 1
 8 -12 14 42.536 2.57543 1
 8 -12 15 57.6673 4.43255 1
 8 -11 -14 106.118 7.00329 1
 8 -11 -13 69.0101 4.51468 1
 8 -11 -12 339.667 12.9443 1
 8 -11 -11 191.847 7.87886 1
 8 -11 -10 238.591 8.00591 1
 8 -11 -9 30.8563 3.13746 1
 8 -11 -8 111.719 4.65929 1
 8 -11 -7 27.3226 2.97223 1
 8 -11 -6 88.5566 4.32418 1
 8 -11 -5 368.824 10.4062 1
 8 -11 -4 333.621 10.1114 1
 8 -11 -3 77.0138 4.57931 1
 8 -11 -2 613.999 15.915 1
 8 -11 -1 779.625 19.5203 1
 8 -11 0 627.359 17.5617 1
 8 -11 1 430.592 13.1838 1
 8 -11 2 22.9686 3.14478 1
 8 -11 3 525.229 13.8437 1
 8 -11 4 143.216 5.76224 1
 8 -11 5 10.6922 2.57293 1
 8 -11 6 110.573 4.46097 1
 8 -11 7 136.526 5.51372 1
 8 -11 8 72.0842 3.86901 1
 8 -11 9 581.762 16.9163 1
 8 -11 10 222.351 7.20069 1
 8 -11 11 262.08 8.37948 1
 8 -11 12 117.477 4.17846 1
 8 -11 13 36.6946 2.72493 1
 8 -11 14 120.964 4.38326 1
 8 -11 15 34.0672 2.27173 1
 8 -10 -15 177.749 6.7034 1
 8 -10 -14 30.1063 4.02374 1
 8 -10 -13 6.06826 4.03087 1
 8 -10 -12 189.388 6.2794 1
 8 -10 -11 276.862 8.32122 1
 8 -10 -10 448.956 12.9512 1
 8 -10 -9 386.772 10.6898 1
 8 -10 -8 109.839 5.5323 1
 8 -10 -7 203.786 6.94626 1
 8 -10 -6 802.851 21.8186 1
 8 -10 -5 10.2366 3.22791 1
 8 -10 -4 146.124 5.67137 1
 8 -10 -3 423.624 11.1486 1
 8 -10 -2 645.639 16.1323 1
 8 -10 -1 454.064 11.8071 1
 8 -10 0 1128.18 27.7426 1
 8 -10 1 232.993 6.967 1
 8 -10 2 89.0442 3.76947 1
 8 -10 3 165.884 6.04566 1
 8 -10 4 176.894 7.18943 1
 8 -10 5 169.624 5.47734 1
 8 -10 6 98.0752 5.61877 1
 8 -10 7 126.933 4.83291 1
 8 -10 8 491.31 12.554 1
 8 -10 9 804.694 20.5611 1
 8 -10 10 105.173 4.15594 1
 8 -10 11 203.055 6.16814 1
 8 -10 12 202.83 6.19954 1
 8 -10 13 95.242 3.55526 1
 8 -10 14 32.4186 2.31602 1
 8 -10 15 55.4736 2.64052 1
 8 -10 16 4.4109 2.63543 1
 8 -9 -16 174.546 9.2231 1
 8 -9 -15 69.6293 6.29595 1
 8 -9 -13 144.063 6.45504 1
 8 -9 -12 107.512 5.53849 1
 8 -9 -11 424.629 11.8119 1
 8 -9 -10 172.186 6.15797 1
 8 -9 -9 634.259 16.9609 1
 8 -9 -8 477.271 12.9663 1
 8 -9 -7 510.047 14.4543 1
 8 -9 -6 1336.02 32.2402 1
 8 -9 -5 325.559 9.23966 1
 8 -9 -4 75.8789 3.50674 1
 8 -9 -3 31.8818 2.92553 1
 8 -9 -2 64.2382 3.31769 1
 8 -9 -1 599.739 15.6073 1
 8 -9 0 496.278 12.8475 1
 8 -9 1 10.6454 2.49277 1
 8 -9 2 2258.88 53.1566 1
 8 -9 3 758.381 19.1628 1
 8 -9 4 406.29 10.9437 1
 8 -9 5 617.851 15.787 1
 8 -9 6 65.1156 4.20177 1
 8 -9 7 46.6015 2.91592 1
 8 -9 8 423.328 11.5627 1
 8 -9 9 97.9807 3.9494 1
 8 -9 10 358.024 9.67622 1
 8 -9 11 229.412 7.23271 1
 8 -9 12 27.2517 2.44008 1
 8 -9 13 327.386 8.85045 1
 8 -9 14 112.232 4.71644 1
 8 -9 15 5.13723 1.67673 1
 8 -9 16 12.5923 1.96992 1
 8 -8 -17 74.7486 4.7961 1
 8 -8 -16 313.737 15.3818 1
 8 -8 -15 246.68 8.95811 1
 8 -8 -14 10.0227 4.59918 1
 8 -8 -13 99.2348 5.57895 1
 8 -8 -12 186.598 6.57233 1
 8 -8 -11 751.156 19.5333 1
 8 -8 -10 381.149 10.5548 1
 8 -8 -9 387 10.3144 1
 8 -8 -8 285.584 7.80501 1
 8 -8 -7 1603.35 38.5 1
 8 -8 -6 301.678 8.10028 1
 8 -8 -5 134.958 4.92172 1
 8 -8 -4 157.658 5.06667 1
 8 -8 -3 344.228 9.04989 1
 8 -8 -2 199.188 6.0822 1
 8 -8 -1 652.302 16.0743 1
 8 -8 0 661.996 16.0709 1
 8 -8 1 373.75 10.0381 1
 8 -8 2 746.781 20.0192 1
 8 -8 3 1011.53 24.5173 1
 8 -8 4 1541.37 38.2003 1
 8 -8 5 252.83 7.32182 1
 8 -8 6 158.133 6.13479 1
 8 -8 7 122.119 4.48853 1
 8 -8 8 393.13 10.6681 1
 8 -8 9 3.85748 2.67004 1
 8 -8 10 25.2468 2.78393 1
 8 -8 11 112.061 4.76455 1
 8 -8 12 288.212 9.63053 1
 8 -8 13 260.65 8.23085 1
 8 -8 14 348.642 10.1779 1
 8 -8 15 145.507 5.7515 1
 8 -8 16 82.4362 3.85281 1
 8 -7 -18 71.3096 6.99332 1
 8 -7 -17 299.6 11.6162 1
 8 -7 -16 590.922 19.6842 1
 8 -7 -15 257.69 11.207 1
 8 -7 -14 307.384 9.77831 1
 8 -7 -13 636.634 19.3541 1
 8 -7 -12 288.729 8.38012 1
 8 -7 -11 18.603 3.39316 1
 8 -7 -10 299.929 9.95114 1
 8 -7 -9 6.32912 2.39142 1
 8 -7 -8 67.0008 3.33657 1
 8 -7 -7 2419.43 56.319 1
 8 -7 -6 397.447 10.0019 1
 8 -7 -5 1841.73 42.5856 1
 8 -7 -4 578.898 15.076 1
 8 -7 -3 147.063 4.81658 1
 8 -7 -2 1789.37 42.1346 1
 8 -7 -1 769.939 18.768 1
 8 -7 0 220.126 6.67695 1
 8 -7 1 1738.9 41.599 1
 8 -7 2 623.755 15.7876 1
 8 -7 3 574.422 14.1296 1
 8 -7 4 1163.12 28.2819 1
 8 -7 5 161.67 5.72141 1
 8 -7 6 189.192 5.60627 1
 8 -7 7 274.734 7.74919 1
 8 -7 8 175.772 7.26085 1
 8 -7 9 261.039 7.40692 1
 8 -7 10 285.94 7.8648 1
 8 -7 11 46.3848 2.81993 1
 8 -7 12 421.6 11.76 1
 8 -7 13 391.537 12.0461 1
 8 -7 14 188.401 6.67582 1
 8 -7 15 17.5084 2.25793 1
 8 -7 16 128.996 4.55543 1
 8 -6 -19 72.2251 6.35026 1
 8 -6 -18 211.855 7.63455 1
 8 -6 -17 259.383 9.92925 1
 8 -6 -16 535.625 17.5872 1
 8 -6 -15 138.067 5.95324 1
 8 -6 -14 213.484 7.35937 1
 8 -6 -13 81.0629 4.50184 1
 8 -6 -12 942.928 23.1574 1
 8 -6 -11 365.54 9.92344 1
 8 -6 -10 51.1385 2.83513 1
 8 -6 -9 34.6791 2.27183 1
 8 -6 -8 1164.72 27.1314 1
 8 -6 -7 525.948 12.8495 1
 8 -6 -6 828.182 19.678 1
 8 -6 -5 1139.98 26.5033 1
 8 -6 -4 1084.34 25.2617 1
 8 -6 -3 2417.04 55.9556 1
 8 -6 -2 973.305 23.3672 1
 8 -6 -1 724.397 17.6976 1
 8 -6 0 105.826 4.24581 1
 8 -6 1 10.7889 2.40875 1
 8 -6 2 8.37822 2.26079 1
 8 -6 3 1263.53 30.637 1
 8 -6 4 335.081 9.16612 1
 8 -6 5 489.671 12.2962 1
 8 -6 6 846.581 20.8598 1
 8 -6 7 2127.1 50.524 1
 8 -6 8 531.301 14.2092 1
 8 -6 9 215.734 6.95461 1
 8 -6 10 122.028 4.29175 1
 8 -6 11 32.1374 2.54085 1
 8 -6 12 184.085 6.3558 1
 8 -6 13 122.986 4.69656 1
 8 -6 14 61.7279 3.03775 1
 8 -6 15 156.655 5.34626 1
 8 -6 16 68.9601 3.22456 1
 8 -5 -20 13.2392 3.65562 1
 8 -5 -19 55.5739 3.80569 1
 8 -5 -17 425.51 14.0693 1
 8 -5 -16 157.935 6.36888 1
 8 -5 -15 5.56555 3.19394 1
 8 -5 -14 1501.79 37.1295 1
 8 -5 -13 584.828 15.7532 1
 8 -5 -12 348.414 10.1056 1
 8 -5 -11 1429.36 33.517 1
 8 -5 -10 109.582 3.6889 1
 8 -5 -9 30.8642 2.10572 1
 8 -5 -8 2335.32 53.593 1
 8 -5 -7 112.258 3.51226 1
 8 -5 -6 2456.23 56.8731 1
 8 -5 -5 420.931 10.5231 1
 8 -5 -4 120.265 4.23169 1
 8 -5 -3 2463.19 59.8463 1
 8 -5 -2 1378.59 32.4664 1
 8 -5 -1 14.4778 2.1113 1
 8 -5 0 536.118 15.3834 1
 8 -5 1 516.695 12.5291 1
 8 -5 2 779.803 20.8034 1
 8 -5 3 836.054 20.2171 1
 8 -5 4 291.754 8.26245 1
 8 -5 5 1025.66 25.8197 1
 8 -5 6 326.614 9.34812 1
 8 -5 7 1209.93 28.5405 1
 8 -5 8 758.771 18.5007 1
 8 -5 9 490.577 13.0521 1
 8 -5 10 40.3197 2.52862 1
 8 -5 11 88.742 3.63931 1
 8 -5 12 117.431 4.42649 1
 8 -5 13 110.524 3.88185 1
 8 -5 14 1.9841 1.95392 1
 8 -5 15 79.5141 3.81519 1
 8 -5 16 184.836 5.88388 1
 8 -4 -20 47.7109 3.56441 1
 8 -4 -19 130.092 7.23449 1
 8 -4 -18 173.571 6.15184 1
 8 -4 -17 284.881 8.95033 1
 8 -4 -16 12.9345 3.53355 1
 8 -4 -15 358.228 10.4286 1
 8 -4 -14 8.67177 3.24509 1
 8 -4 -13 1209.32 31.7407 1
 8 -4 -12 3196.47 74.4839 1
 8 -4 -11 573.128 13.874 1
 8 -4 -10 528.14 12.6054 1
 8 -4 -9 1776.78 40.804 1
 8 -4 -8 313.881 7.86136 1
 8 -4 -7 72.795 2.76654 1
 8 -4 -6 160.265 5.31416 1
 8 -4 -5 41.2444 2.64845 1
 8 -4 -4 1508.76 36.1804 1
 8 -4 -3 1287.36 30.9376 1
 8 -4 -2 2862.5 66.824 1
 8 -4 -1 1597.27 37.8776 1
 8 -4 0 1778.26 42.6443 1
 8 -4 1 231.767 7.48496 1
 8 -4 2 1338.49 32.3769 1
 8 -4 3 1107.38 25.9077 1
 8 -4 4 13.3458 2.27879 1
 8 -4 5 27.0234 2.41326 1
 8 -4 6 1752.67 41.2168 1
 8 -4 7 327.991 9.34612 1
 8 -4 8 229.829 6.71453 1
 8 -4 9 593.586 14.5523 1
 8 -4 10 3.8276 2.54862 1
 8 -4 11 587.454 15.2036 1
 8 -4 12 288.659 8.75737 1
 8 -4 13 61.1541 2.86665 1
 8 -4 14 267.571 8.7729 1
 8 -4 15 109.728 3.89559 1
 8 -4 16 15.9508 2.10514 1
 8 -3 -21 106.1 5.84125 1
 8 -3 -20 143.003 6.31281 1
 8 -3 -19 13.7474 3.10873 1
 8 -3 -18 768.7 21.6549 1
 8 -3 -17 566.941 15.3316 1
 8 -3 -16 10.3834 3.57702 1
 8 -3 -15 1322.24 32.427 1
 8 -3 -14 229.386 7.17656 1
 8 -3 -13 860.787 21.2415 1
 8 -3 -12 898.083 21.2527 1
 8 -3 -11 278.435 8.91185 1
 8 -3 -10 366.346 9.8529 1
 8 -3 -9 965.383 22.5628 1
 8 -3 -8 341.881 8.4564 1
 8 -3 -7 3274.06 75.4015 1
 8 -3 -6 29.1608 2.22721 1
 8 -3 -5 76.1409 7.59174 1
 8 -3 -4 2121.41 82.3169 1
 8 -3 -3 1032.25 37.6388 1
 8 -3 -2 2044.99 69.6076 1
 8 -3 -1 745.945 26.7138 1
 8 -3 0 1669.03 44.1526 1
 8 -3 1 2733.79 63.4462 1
 8 -3 2 1494.14 34.9096 1
 8 -3 3 40.6906 2.50173 1
 8 -3 4 376.235 9.52393 1
 8 -3 5 47.5542 2.85354 1
 8 -3 6 116.692 4.85515 1
 8 -3 7 355.889 9.91896 1
 8 -3 8 1031.46 24.4419 1
 8 -3 9 282.969 7.64003 1
 8 -3 10 673.472 16.6094 1
 8 -3 11 1119.15 26.7516 1
 8 -3 12 435.905 10.8848 1
 8 -3 13 104.226 3.70663 1
 8 -3 14 13.198 2.14314 1
 8 -3 15 15.4239 2.13116 1
 8 -3 16 78.9704 3.72256 1
 8 -2 -22 174.303 8.06115 1
 8 -2 -21 154.846 7.15728 1
 8 -2 -20 157.492 6.95046 1
 8 -2 -19 787.778 25.1504 1
 8 -2 -18 1073.88 28.0782 1
 8 -2 -17 200.795 7.04103 1
 8 -2 -16 670.295 17.9551 1
 8 -2 -15 36.7393 3.68096 1
 8 -2 -14 7.95959 3.13523 1
 8 -2 -13 1564.81 39.6306 1
 8 -2 -12 123.356 5.07344 1
 8 -2 -11 253.617 7.24219 1
 8 -2 -10 1131.65 26.4703 1
 8 -2 -9 3303.4 75.8493 1
 8 -2 -8 1191.44 27.6352 1
 8 -2 -7 1702.04 39.4298 1
 8 -2 -6 526.02 30.0676 1
 8 -2 -5 823.66 39.6172 1
 8 -2 -4 717.884 35.1175 1
 8 -2 -3 2637.8 89.8135 1
 8 -2 -2 74.1547 8.18304 1
 8 -2 -1 1569.79 45.1348 1
 8 -2 0 253.306 11.0806 1
 8 -2 1 232.006 6.8811 1
 8 -2 2 3940.01 91.0701 1
 8 -2 3 172.783 5.58149 1
 8 -2 4 24.4716 2.29173 1
 8 -2 5 1912.99 44.6824 1
 8 -2 6 689.496 16.6588 1
 8 -2 7 343.115 8.97975 1
 8 -2 8 854.939 20.7607 1
 8 -2 9 6.1955 2.61814 1
 8 -2 10 926.952 22.296 1
 8 -2 11 325.008 8.38723 1
 8 -2 12 219.104 6.06083 1
 8 -2 13 290.734 7.80043 1
 8 -2 14 36.082 2.31899 1
 8 -2 15 11.8141 1.99264 1
 8 -2 16 90.8112 6.74855 1
 8 -1 -22 369.361 11.8805 1
 8 -1 -21 15.1055 3.37857 1
 8 -1 -20 37.9215 2.98488 1
 8 -1 -19 645.146 23.9847 1
 8 -1 -18 375.641 10.8238 1
 8 -1 -17 136.007 5.76964 1
 8 -1 -16 956.101 25.1166 1
 8 -1 -15 10.9384 2.85005 1
 8 -1 -14 1796.02 42.561 1
 8 -1 -13 231.703 6.43755 1
 8 -1 -12 38.7189 2.4294 1
 8 -1 -11 1189.35 27.6614 1
 8 -1 -10 269.684 8.88971 1
 8 -1 -9 1279.13 29.7479 1
 8 -1 -8 7569.44 175.859 1
 8 -1 -7 1769.91 80.9801 1
 8 -1 -6 333.112 21.2982 1
 8 -1 -5 2510.93 85.4819 1
 8 -1 -4 180.633 24.1114 1
 8 -1 -3 459.554 33.2404 1
 8 -1 -2 57.0112 11.0803 1
 8 -1 -1 147.821 12.1859 1
 8 -1 0 679.2 24.036 1
 8 -1 1 4364.6 117.044 1
 8 -1 2 1226.63 29.3482 1
 8 -1 3 1834.46 43.5223 1
 8 -1 4 1660.3 40.5437 1
 8 -1 5 387.751 10.3868 1
 8 -1 6 290.988 7.75394 1
 8 -1 7 1235.76 29.3017 1
 8 -1 8 5.28488 2.37207 1
 8 -1 9 7.79334 2.43304 1
 8 -1 10 688.346 16.6377 1
 8 -1 11 149.323 4.68055 1
 8 -1 12 259.439 7.05757 1
 8 -1 13 83.564 3.16397 1
 8 -1 14 64.0018 2.60572 1
 8 -1 15 191.673 6.93907 1
 8 0 -23 129.896 6.94583 1
 8 0 -22 49.2807 3.2072 1
 8 0 -21 6.73513 3.61104 1
 8 0 -20 190.777 6.7744 1
 8 0 -19 296.341 9.60137 1
 8 0 -18 578.923 16.4802 1
 8 0 -17 602.131 15.817 1
 8 0 -16 222.698 7.2328 1
 8 0 -15 337.929 9.461 1
 8 0 -14 1754.77 41.4257 1
 8 0 -13 1130.3 26.6508 1
 8 0 -12 950.179 22.5355 1
 8 0 -11 13.8682 1.92444 1
 8 0 -10 3244.98 74.1209 1
 8 0 -9 566.338 13.7598 1
 8 0 -8 370.292 9.80229 1
 8 0 -7 1172.18 59.6196 1
 8 0 -6 358.033 22.2447 1
 8 0 -5 1003.53 51.6352 1
 8 0 -4 3453.08 94.8687 1
 8 0 -3 519.409 21.5764 1
 8 0 -2 1827.91 78.4973 1
 8 0 -1 281.853 17.7928 1
 8 0 0 65.5769 4.80993 1
 8 0 1 4693.49 109.218 1
 8 0 2 318.648 10.2158 1
 8 0 3 896.351 21.7478 1
 8 0 4 1003.49 24.3732 1
 8 0 5 1211.43 28.7469 1
 8 0 6 1220.58 29.0235 1
 8 0 7 106.71 4.16223 1
 8 0 8 67.6208 3.25331 1
 8 0 9 442.474 11.434 1
 8 0 10 5.56403 2.14785 1
 8 0 11 362.683 9.46318 1
 8 0 12 620.175 15.8218 1
 8 0 13 111.078 3.63768 1
 8 0 14 390.313 10.4283 1
 8 0 15 238.127 7.92655 1
 8 1 -23 837.434 25.1273 1
 8 1 -22 16.24 3.76221 1
 8 1 -21 15.3033 3.68577 1
 8 1 -20 357.068 11.2967 1
 8 1 -19 69.9355 4.63307 1
 8 1 -18 323.277 10.103 1
 8 1 -17 1099.94 30.3841 1
 8 1 -16 156.177 6.17465 1
 8 1 -15 3305.13 77.8802 1
 8 1 -14 1796.49 42.5199 1
 8 1 -13 202.682 5.85971 1
 8 1 -12 961.446 24.0014 1
 8 1 -11 8.38894 1.76375 1
 8 1 -10 10.1397 1.85208 1
 8 1 -9 922.171 21.7088 1
 8 1 -8 2298.19 59.3965 1
 8 1 -7 14.4422 10.2362 1
 8 1 -6 2475.92 74.7819 1
 8 1 -5 3951.34 116.79 1
 8 1 -4 2927.17 87.2797 1
 8 1 -3 1060.59 37.6162 1
 8 1 -2 1551.19 60.3185 1
 8 1 -1 48.1458 4.718 1
 8 1 0 2604.76 61.4048 1
 8 1 1 533.432 13.4034 1
 8 1 2 24.9834 2.53744 1
 8 1 3 800.519 19.764 1
 8 1 4 106.843 4.13529 1
 8 1 5 216.872 7.36857 1
 8 1 6 1525.28 37.3343 1
 8 1 7 783.057 18.6494 1
 8 1 8 39.1929 2.56604 1
 8 1 9 800.644 20.4061 1
 8 1 10 511.005 13.42 1
 8 1 11 330.632 8.7263 1
 8 1 12 35.0299 2.28496 1
 8 1 13 84.5035 3.52617 1
 8 1 14 39.6356 2.84649 1
 8 2 -23 54.1448 3.46452 1
 8 2 -22 192.941 7.13388 1
 8 2 -21 440.678 13.0236 1
 8 2 -20 85.977 4.42494 1
 8 2 -19 1403.25 35.1328 1
 8 2 -18 236.058 7.55451 1
 8 2 -17 86.88 4.17348 1
 8 2 -16 106.133 4.29149 1
 8 2 -15 423.759 12.1676 1
 8 2 -14 1116.29 26.9066 1
 8 2 -13 1499.48 37.3664 1
 8 2 -12 8.67562 2.11414 1
 8 2 -11 2423.59 55.7129 1
 8 2 -10 899.495 20.9878 1
 8 2 -9 831.082 19.9203 1
 8 2 -8 480.525 12.0921 1
 8 2 -7 80.3373 8.33746 1
 8 2 -6 2924.15 143.893 1
 8 2 -5 1140.95 34.8285 1
 8 2 -4 3539.65 98.2901 1
 8 2 -3 4600.44 119.235 1
 8 2 -2 53.428 3.67515 1
 8 2 -1 246.069 8.44232 1
 8 2 0 2075.37 49.1105 1
 8 2 1 351.374 10.1081 1
 8 2 2 937.178 23.9223 1
 8 2 3 8.09398 2.75993 1
 8 2 4 423.349 11.5625 1
 8 2 5 4144.03 96.4549 1
 8 2 6 687.848 16.6482 1
 8 2 7 322.352 8.48745 1
 8 2 8 1479.64 36.6942 1
 8 2 9 55.2875 3.04789 1
 8 2 10 172.558 5.0561 1
 8 2 11 326.941 8.79602 1
 8 2 13 41.6856 2.77367 1
 8 2 14 42.1525 3.91778 1
 8 3 -24 936.334 40.8169 1
 8 3 -23 120.289 5.39322 1
 8 3 -22 136.953 6.70989 1
 8 3 -21 417.953 12.2466 1
 8 3 -20 273.048 9.91674 1
 8 3 -19 164.927 7.20544 1
 8 3 -18 102.129 5.06929 1
 8 3 -17 24.5734 2.99174 1
 8 3 -16 223.309 6.7837 1
 8 3 -15 1193.65 28.7195 1
 8 3 -14 494.192 12.7588 1
 8 3 -13 1132.73 26.9653 1
 8 3 -12 925.988 21.7729 1
 8 3 -11 1204.58 28.0042 1
 8 3 -10 965.279 22.4999 1
 8 3 -9 5682.74 130.461 1
 8 3 -8 105.228 4.33756 1
 8 3 -7 205.516 6.51708 1
 8 3 -6 912.961 24.7342 1
 8 3 -5 939.474 25.0715 1
 8 3 -4 241.316 8.25122 1
 8 3 -3 354.918 10.21 1
 8 3 -2 404.254 11.5728 1
 8 3 -1 2100.49 51.0034 1
 8 3 0 2160.36 52.6778 1
 8 3 1 961.755 23.1434 1
 8 3 2 987.265 23.9326 1
 8 3 3 164.527 5.27168 1
 8 3 4 550.196 15.5842 1
 8 3 5 232.451 6.77991 1
 8 3 6 1276.07 32.9236 1
 8 3 7 99.4193 3.78465 1
 8 3 8 194.521 5.80723 1
 8 3 9 631.607 15.7463 1
 8 3 10 451.368 11.211 1
 8 3 11 11.8815 1.94009 1
 8 3 12 23.335 2.3778 1
 8 3 13 6.07477 2.37254 1
 8 4 -24 13.1927 2.48287 1
 8 4 -23 69.3359 4.08754 1
 8 4 -22 278.588 9.01448 1
 8 4 -21 38.2724 3.23633 1
 8 4 -20 991.622 25.8552 1
 8 4 -19 407.082 11.2854 1
 8 4 -18 433.141 12.3354 1
 8 4 -17 8.91106 3.00945 1
 8 4 -16 258.562 7.33555 1
 8 4 -15 1157.72 28.4811 1
 8 4 -14 421.25 10.9761 1
 8 4 -13 1071.89 25.9801 1
 8 4 -12 1697.81 39.4316 1
 8 4 -11 1146.46 26.6827 1
 8 4 -10 4680.4 107.759 1
 8 4 -9 295.805 7.62 1
 8 4 -8 168.215 5.07556 1
 8 4 -7 2787.54 64.4853 1
 8 4 -6 784.53 18.7729 1
 8 4 -5 1062.36 25.2664 1
 8 4 -4 3462.31 80.1942 1
 8 4 -3 26.5167 2.36331 1
 8 4 -2 1309.13 31.3009 1
 8 4 -1 4699.91 108.736 1
 8 4 0 454.804 11.4449 1
 8 4 1 3039.18 71.2776 1
 8 4 2 96.3486 4.0023 1
 8 4 3 56.8825 3.24133 1
 8 4 4 1428.82 34.7139 1
 8 4 5 133.093 5.43499 1
 8 4 6 10.6351 2.35256 1
 8 4 7 58.9291 2.79843 1
 8 4 8 261.944 7.33088 1
 8 4 9 110.701 5.28794 1
 8 4 10 492.14 12.4132 1
 8 4 11 430.776 11.1317 1
 8 4 12 127.624 5.37085 1
 8 5 -24 106.323 6.14607 1
 8 5 -23 29.706 4.51537 1
 8 5 -22 33.9419 3.04755 1
 8 5 -21 324.196 10.316 1
 8 5 -20 583.511 16.3395 1
 8 5 -19 239.033 7.26822 1
 8 5 -18 785.612 20.4231 1
 8 5 -17 486.091 13.5555 1
 8 5 -16 1433.74 35.3409 1
 8 5 -15 446.751 12.2985 1
 8 5 -14 680.943 17.0194 1
 8 5 -13 45.6377 3.56382 1
 8 5 -12 110.483 4.15212 1
 8 5 -11 280.312 7.8188 1
 8 5 -10 2083.15 48.3279 1
 8 5 -9 1048.04 24.6321 1
 8 5 -8 1157.66 27.1209 1
 8 5 -7 514.485 16.1335 1
 8 5 -6 2449.43 59.2494 1
 8 5 -5 1828.11 43.8972 1
 8 5 -4 52.2016 6.52349 1
 8 5 -3 914.137 23.7489 1
 8 5 -2 839.937 23.7366 1
 8 5 -1 1259.75 30.8 1
 8 5 0 1566.1 36.9291 1
 8 5 1 1174.13 29.1973 1
 8 5 2 79.8563 3.80152 1
 8 5 3 456.992 12.4644 1
 8 5 4 26.2298 3.09936 1
 8 5 5 428.338 11.8209 1
 8 5 6 46.5477 2.76626 1
 8 5 7 123.754 4.27113 1
 8 5 8 325.387 9.62803 1
 8 5 9 850.632 20.7262 1
 8 5 10 656.531 16.3117 1
 8 5 11 32.7536 2.56101 1
 8 5 12 111.506 7.84924 1
 8 6 -24 10.2754 5.38116 1
 8 6 -23 58.1812 3.85773 1
 8 6 -22 199.377 8.76991 1
 8 6 -21 304.238 9.94127 1
 8 6 -20 603.385 15.6033 1
 8 6 -19 1888.15 46.8255 1
 8 6 -18 8.97837 3.56405 1
 8 6 -17 352.187 10.4103 1
 8 6 -16 1425.98 34.8469 1
 8 6 -15 35.9619 3.31218 1
 8 6 -14 720.954 17.6984 1
 8 6 -13 30.6413 2.76196 1
 8 6 -12 35.3356 2.52542 1
 8 6 -11 3144.83 73.3591 1
 8 6 -10 799.398 20.6964 1
 8 6 -9 97.656 4.54942 1
 8 6 -8 5134.72 120.571 1
 8 6 -7 191.553 8.51989 1
 8 6 -6 2397.3 56.3435 1
 8 6 -5 2645.7 63.4861 1
 8 6 -4 310.008 8.14628 1
 8 6 -3 69.3505 3.58635 1
 8 6 -2 163.028 9.53465 1
 8 6 -1 335.197 9.48759 1
 8 6 0 372.596 9.92436 1
 8 6 1 70.1052 3.2605 1
 8 6 2 440.719 12.2024 1
 8 6 3 1311.39 31.5604 1
 8 6 4 1239.89 30.7052 1
 8 6 5 1045.84 24.9585 1
 8 6 6 22.7208 2.51694 1
 8 6 7 493.841 12.377 1
 8 6 8 50.5224 2.66184 1
 8 6 9 71.9113 3.16791 1
 8 6 10 224.187 6.90794 1
 8 6 11 67.4878 4.82061 1
 8 7 -24 172.738 10.7913 1
 8 7 -23 101.138 8.70868 1
 8 7 -22 40.221 3.63041 1
 8 7 -21 378.934 10.5008 1
 8 7 -20 61.9594 3.36517 1
 8 7 -19 37.9471 5.05988 1
 8 7 -18 250.409 9.5641 1
 8 7 -17 1015.7 25.9484 1
 8 7 -16 173.492 6.90649 1
 8 7 -15 1896.16 52.424 1
 8 7 -14 327.543 9.34022 1
 8 7 -13 18.1599 2.89999 1
 8 7 -12 819.065 20.9562 1
 8 7 -11 574.601 14.4354 1
 8 7 -10 1069.03 25.6851 1
 8 7 -9 1541.58 36.768 1
 8 7 -8 304.576 8.73643 1
 8 7 -7 1332 31.573 1
 8 7 -6 3192.99 74.1428 1
 8 7 -5 8.95108 2.23544 1
 8 7 -4 119.525 4.47455 1
 8 7 -3 73.7778 3.24411 1
 8 7 -2 514.741 13.974 1
 8 7 -1 135.022 5.11779 1
 8 7 0 1383.98 33.7241 1
 8 7 1 584.749 14.8127 1
 8 7 2 307.463 9.12397 1
 8 7 3 1196.07 28.4247 1
 8 7 4 976.225 23.8061 1
 8 7 5 124.713 4.86408 1
 8 7 6 408.552 10.5067 1
 8 7 7 8.5453 2.2874 1
 8 7 8 48.688 2.52479 1
 8 7 9 593.271 15.773 1
 8 7 10 66.9524 4.15693 1
 8 8 -23 224.643 10.6922 1
 8 8 -22 10.786 2.716 1
 8 8 -21 130.247 4.54993 1
 8 8 -20 662.985 17.4692 1
 8 8 -19 4.74539 3.04823 1
 8 8 -18 74.4193 7.24576 1
 8 8 -17 924.512 23.9319 1
 8 8 -16 296.188 9.2245 1
 8 8 -15 2091.8 54.6574 1
 8 8 -14 234.078 9.46904 1
 8 8 -13 1068.92 26.5014 1
 8 8 -12 1608.33 39.1647 1
 8 8 -11 358.123 10.4119 1
 8 8 -10 65.4997 3.8164 1
 8 8 -9 124.534 4.69027 1
 8 8 -8 25.0916 2.58933 1
 8 8 -7 837.573 20.5014 1
 8 8 -6 562.787 14.1565 1
 8 8 -5 1631.78 37.9933 1
 8 8 -4 1347.73 31.3871 1
 8 8 -3 123.643 4.1373 1
 8 8 -2 1970.61 45.7757 1
 8 8 -1 665.82 16.208 1
 8 8 0 80.3257 3.31776 1
 8 8 1 57.1151 3.3645 1
 8 8 2 423.169 11.0791 1
 8 8 3 410.778 10.5919 1
 8 8 4 674.084 16.8501 1
 8 8 5 74.1999 3.32237 1
 8 8 6 178.846 5.23149 1
 8 8 7 37.346 2.19911 1
 8 8 8 134.594 5.94116 1
 8 8 9 52.5944 4.50171 1
 8 9 -23 3.39036 2.50274 1
 8 9 -22 303.622 11.2036 1
 8 9 -21 303.746 9.20845 1
 8 9 -20 8.83729 2.76169 1
 8 9 -19 180.052 6.63655 1
 8 9 -18 710.417 19.6408 1
 8 9 -17 162.987 6.92585 1
 8 9 -16 1274.4 33.5518 1
 8 9 -15 930.199 26.3129 1
 8 9 -14 74.3219 5.31077 1
 8 9 -13 403.501 11.1824 1
 8 9 -12 208.256 8.8196 1
 8 9 -11 589.927 16.1514 1
 8 9 -10 80.1982 3.91949 1
 8 9 -9 224.832 8.39849 1
 8 9 -8 112.763 5.03314 1
 8 9 -7 1531.95 36.4579 1
 8 9 -6 1163.12 27.5325 1
 8 9 -5 298.698 8.14287 1
 8 9 -4 438.986 11.7368 1
 8 9 -3 2593.1 60.606 1
 8 9 -2 107.616 3.70152 1
 8 9 -1 920.126 21.9165 1
 8 9 0 582.637 14.2372 1
 8 9 1 183.964 5.59064 1
 8 9 2 197.648 5.73196 1
 8 9 3 110.083 3.96122 1
 8 9 4 20.9597 2.45196 1
 8 9 5 373.372 10.7199 1
 8 9 6 107.952 4.16696 1
 8 9 7 207.6 6.31707 1
 8 9 8 876.904 30.0481 1
 8 10 -23 39.2183 3.73968 1
 8 10 -22 525.872 19.3391 1
 8 10 -21 495.685 13.727 1
 8 10 -20 299.528 8.98586 1
 8 10 -19 156.495 6.41928 1
 8 10 -18 32.4781 3.25037 1
 8 10 -17 95.479 4.66744 1
 8 10 -16 557.5 19.1054 1
 8 10 -15 94.3821 4.9781 1
 8 10 -14 565.198 16.6606 1
 8 10 -13 921.297 23.9313 1
 8 10 -12 525.309 14.4402 1
 8 10 -11 1315 32.2599 1
 8 10 -10 423.973 11.5758 1
 8 10 -9 135.891 5.84185 1
 8 10 -8 584.244 14.9887 1
 8 10 -7 450.298 11.8878 1
 8 10 -6 437.06 10.8522 1
 8 10 -5 948.302 22.5359 1
 8 10 -4 54.9728 2.89514 1
 8 10 -3 471.287 11.5489 1
 8 10 -2 605.528 14.7219 1
 8 10 -1 360.92 9.13475 1
 8 10 0 69.2517 2.97524 1
 8 10 1 285.633 7.79536 1
 8 10 2 319.38 8.79939 1
 8 10 3 190.364 5.54633 1
 8 10 4 419.391 11.64 1
 8 10 5 199.311 5.60917 1
 8 10 6 60.2771 2.87057 1
 8 11 -22 258.736 10.5581 1
 8 11 -21 68.1864 3.93424 1
 8 11 -20 86.9201 3.75005 1
 8 11 -19 108.535 5.06094 1
 8 11 -18 184.354 8.31873 1
 8 11 -17 122.612 5.97196 1
 8 11 -16 331.871 10.1539 1
 8 11 -15 195.474 7.1121 1
 8 11 -14 69.9924 4.08884 1
 8 11 -13 316.174 8.92892 1
 8 11 -12 1810.13 43.8504 1
 8 11 -11 344.554 10.7539 1
 8 11 -10 1275.73 31.4169 1
 8 11 -9 301.392 9.31398 1
 8 11 -8 437.469 11.4823 1
 8 11 -7 765.184 18.9073 1
 8 11 -6 30.3276 2.4992 1
 8 11 -5 28.9371 3.00835 1
 8 11 -4 339.449 8.57663 1
 8 11 -3 50.4066 2.63487 1
 8 11 -2 671.762 16.2437 1
 8 11 -1 1008.05 24.2112 1
 8 11 0 198.506 6.81632 1
 8 11 1 713.379 17.593 1
 8 11 2 118.051 4.10849 1
 8 11 3 342.519 9.88801 1
 8 11 4 63.6325 3.07806 1
 8 12 -22 57.1078 6.24396 1
 8 12 -21 154.552 9.49392 1
 8 12 -20 234.162 7.79547 1
 8 12 -19 42.6151 2.96906 1
 8 12 -18 220.952 7.42287 1
 8 12 -17 767.082 21.6689 1
 8 12 -16 31.239 3.25436 1
 8 12 -15 153.084 6.7632 1
 8 12 -14 629.047 18.7278 1
 8 12 -13 300.141 9.13641 1
 8 12 -12 501.704 15.1991 1
 8 12 -11 357.877 9.81314 1
 8 12 -10 160.122 5.3594 1
 8 12 -9 31.4654 2.89107 1
 8 12 -8 524.981 13.2798 1
 8 12 -7 96.2096 4.67441 1
 8 12 -6 346.754 9.26852 1
 8 12 -5 200.729 5.72866 1
 8 12 -4 108.578 3.99246 1
 8 12 -3 435.858 13.0567 1
 8 12 -2 1007.94 24.4877 1
 8 12 -1 17.2773 2.4867 1
 8 12 0 247.821 6.90721 1
 8 12 1 482.048 12.1499 1
 8 12 2 112.184 4.25381 1
 8 12 3 164.6 5.53151 1
 8 13 -21 92.9783 7.93571 1
 8 13 -20 50.5448 3.24384 1
 8 13 -19 527.99 15.4598 1
 8 13 -18 270.603 13.0782 1
 8 13 -17 514.648 15.8761 1
 8 13 -16 383.043 10.7164 1
 8 13 -15 42.5439 3.02631 1
 8 13 -14 7.76044 2.6425 1
 8 13 -13 146.092 5.33966 1
 8 13 -12 36.7002 2.88753 1
 8 13 -11 192.307 6.82304 1
 8 13 -10 47.988 3.01955 1
 8 13 -9 631.945 15.8244 1
 8 13 -8 1084.41 27.2207 1
 8 13 -7 199.304 5.79876 1
 8 13 -6 498.307 13.6146 1
 8 13 -5 87.5013 3.87556 1
 8 13 -4 148.059 5.06459 1
 8 13 -3 360.214 11.1084 1
 8 13 -2 67.633 3.4355 1
 8 13 -1 97.3865 4.9262 1
 8 13 0 233.342 7.57946 1
 8 13 1 7.56577 2.50829 1
 8 13 2 284.424 14.0896 1
 8 14 -19 66.4494 4.33961 1
 8 14 -18 231.082 7.3336 1
 8 14 -17 133.452 5.88101 1
 8 14 -16 3.49319 2.2899 1
 8 14 -15 188.416 8.08365 1
 8 14 -14 181.948 5.73698 1
 8 14 -13 141.416 6.37049 1
 8 14 -12 155.083 5.39187 1
 8 14 -11 223.73 7.7267 1
 8 14 -10 33.422 2.97308 1
 8 14 -9 470.056 12.1169 1
 8 14 -8 315.079 8.6045 1
 8 14 -7 504.985 13.3033 1
 8 14 -6 297.577 9.53488 1
 8 14 -5 93.2214 3.67989 1
 8 14 -4 108.32 3.95782 1
 8 14 -3 136.068 5.57783 1
 8 14 -2 3.74813 1.91168 1
 8 14 -1 8.76592 2.7024 1
 8 15 -18 174.008 10.7832 1
 8 15 -17 104.296 4.47043 1
 8 15 -16 161.557 5.58593 1
 8 15 -15 191.142 8.6459 1
 8 15 -14 78.1015 3.46913 1
 8 15 -13 424.213 11.4763 1
 8 15 -12 246.727 8.87135 1
 8 15 -11 3.01307 2.26041 1
 8 15 -10 276.688 8.70705 1
 8 15 -9 280.489 8.51509 1
 8 15 -8 10.0062 2.14456 1
 8 15 -7 277.531 10.5835 1
 8 15 -6 2.6664 1.85806 1
 8 15 -5 52.1101 2.99851 1
 8 15 -4 201.644 16.7978 1
 8 15 -3 51.213 6.32405 1
 8 16 -14 316.173 10.9301 1
 8 16 -13 142.757 5.31844 1
 8 16 -12 92.7664 6.49877 1
 8 16 -11 26.7705 2.71061 1
 8 16 -10 6.9283 2.2747 1
 8 16 -9 6.18513 2.15453 1
 8 16 -8 89.1572 4.88454 1
 8 16 -7 34.3638 8.57235 1
 9 -16 0 131.477 6.85851 1
 9 -16 1 75.2176 7.69464 1
 9 -16 2 45.9321 13.2635 1
 9 -16 3 52.9981 3.86138 1
 9 -16 5 6.28989 4.48491 1
 9 -15 -4 62.5602 4.54839 1
 9 -15 -3 118.611 7.36904 1
 9 -15 -2 114.752 7.23353 1
 9 -15 -1 38.4297 4.42617 1
 9 -15 0 140.885 5.92865 1
 9 -15 1 109.75 5.64518 1
 9 -15 2 76.2901 4.09233 1
 9 -15 3 33.2092 2.30884 1
 9 -15 4 3.24516 2.73513 1
 9 -15 5 64.2513 4.09606 1
 9 -15 6 50.9288 3.95736 1
 9 -15 7 14.6072 3.3186 1
 9 -15 8 57.1628 8.85242 1
 9 -15 9 61.3343 6.23055 1
 9 -14 -7 127.651 5.44564 1
 9 -14 -6 42.0083 3.443 1
 9 -14 -5 57.0231 5.08816 1
 9 -14 -4 154.504 8.35464 1
 9 -14 -2 30.8995 3.41345 1
 9 -14 -1 93.0737 5.29612 1
 9 -14 0 119.403 6.67179 1
 9 -14 1 135.946 5.52212 1
 9 -14 2 262.636 8.16361 1
 9 -14 3 83.2204 3.97905 1
 9 -14 4 71.7403 3.37398 1
 9 -14 5 68.0046 3.26746 1
 9 -14 6 77.4623 3.36033 1
 9 -14 7 60.5236 3.05974 1
 9 -14 8 33.2794 2.89581 1
 9 -14 9 35.2659 4.08369 1
 9 -14 10 94.9193 5.31676 1
 9 -13 -10 83.1773 7.1552 1
 9 -13 -9 138.261 8.29007 1
 9 -13 -8 71.4946 4.8245 1
 9 -13 -7 147.117 7.92767 1
 9 -13 -6 83.3754 5.2037 1
 9 -13 -5 62.4199 4.42218 1
 9 -13 -4 177.083 6.51663 1
 9 -13 -3 76.3519 4.88591 1
 9 -13 -2 4.36786 4.2905 1
 9 -13 -1 51.3216 4.50859 1
 9 -13 0 122.904 5.43635 1
 9 -13 1 252.483 8.6214 1
 9 -13 2 285.946 10.4587 1
 9 -13 3 71.9982 3.8562 1
 9 -13 4 458.743 12.875 1
 9 -13 5 230.794 7.56655 1
 9 -13 6 51.7416 3.10215 1
 9 -13 7 52.1809 3.05443 1
 9 -13 8 20.4711 2.65884 1
 9 -13 10 69.0149 4.16722 1
 9 -13 11 38.8291 2.78979 1
 9 -13 12 59.8773 5.81055 1
 9 -12 -11 41.0165 6.84894 1
 9 -12 -10 37.1789 4.36134 1
 9 -12 -9 115.001 6.48922 1
 9 -12 -8 124.473 7.00016 1
 9 -12 -7 75.8511 4.84386 1
 9 -12 -6 113.011 7.93458 1
 9 -12 -5 582.008 21.5509 1
 9 -12 -4 109.242 6.85091 1
 9 -12 -3 90.4663 5.88297 1
 9 -12 -2 123.22 6.91556 1
 9 -12 -1 162.088 6.89753 1
 9 -12 0 102.773 4.79781 1
 9 -12 1 320.714 9.82302 1
 9 -12 2 195.217 6.92877 1
 9 -12 3 124.533 5.15036 1
 9 -12 4 187.195 6.38443 1
 9 -12 5 184.928 6.69657 1
 9 -12 6 196.734 6.21154 1
 9 -12 7 53.2314 2.88713 1
 9 -12 8 19.4276 2.77044 1
 9 -12 9 58.7974 3.9111 1
 9 -12 10 155.4 8.05564 1
 9 -12 11 22.4242 2.4893 1
 9 -12 12 43.7702 3.74389 1
 9 -12 13 80.9205 6.82509 1
 9 -11 -13 38.3721 4.50259 1
 9 -11 -12 69.1292 4.41873 1
 9 -11 -11 72.1788 3.92466 1
 9 -11 -10 96.3466 4.92225 1
 9 -11 -9 16.1231 3.28493 1
 9 -11 -8 109.958 5.1558 1
 9 -11 -7 92.2922 5.83131 1
 9 -11 -6 155.171 5.99959 1
 9 -11 -5 868.493 23.4582 1
 9 -11 -4 464.966 13.9567 1
 9 -11 -3 474.994 13.9297 1
 9 -11 -2 173.449 6.82949 1
 9 -11 -1 63.0366 3.69084 1
 9 -11 0 228.061 7.33666 1
 9 -11 1 114.986 4.63627 1
 9 -11 2 51.9847 3.40827 1
 9 -11 3 372.828 10.9614 1
 9 -11 4 260.446 8.15846 1
 9 -11 5 233.285 7.06793 1
 9 -11 6 455.47 12.0584 1
 9 -11 7 162.635 5.44293 1
 9 -11 8 101.548 3.9609 1
 9 -11 9 174.953 6.67359 1
 9 -11 10 46.914 2.90826 1
 9 -11 11 74.1016 2.98205 1
 9 -11 12 62.9724 3.39091 1
 9 -11 13 3.02753 2.02564 1
 9 -10 -14 190.875 7.01862 1
 9 -10 -13 41.0436 3.733 1
 9 -10 -12 106.462 4.5496 1
 9 -10 -11 87.053 4.58628 1
 9 -10 -10 335.801 9.90597 1
 9 -10 -9 201.751 7.29941 1
 9 -10 -8 95.9472 4.65327 1
 9 -10 -7 50.6665 4.10748 1
 9 -10 -6 653.279 17.1763 1
 9 -10 -5 313.622 9.9614 1
 9 -10 -4 212.723 8.18394 1
 9 -10 -3 265.018 8.88021 1
 9 -10 -2 321.479 9.52285 1
 9 -10 -1 260.47 7.74263 1
 9 -10 0 241.169 8.38814 1
 9 -10 1 201.535 6.79736 1
 9 -10 2 42.4144 4.02003 1
 9 -10 3 85.2648 4.14968 1
 9 -10 4 143.912 5.6804 1
 9 -10 5 607.283 15.2201 1
 9 -10 6 320.608 9.82983 1
 9 -10 7 256.188 7.31069 1
 9 -10 8 228.973 8.84682 1
 9 -10 9 474.043 12.4833 1
 9 -10 10 68.543 3.48658 1
 9 -10 11 12.3548 2.07161 1
 9 -10 12 12.9854 2.35526 1
 9 -10 13 12.4253 1.81591 1
 9 -10 14 19.0965 3.17355 1
 9 -9 -15 172.739 7.65077 1
 9 -9 -14 98.4873 6.16837 1
 9 -9 -13 99.9575 6.79271 1
 9 -9 -12 622.711 17.0709 1
 9 -9 -11 482.369 13.4778 1
 9 -9 -10 215.337 7.17054 1
 9 -9 -9 430.371 13.222 1
 9 -9 -8 28.5638 3.04869 1
 9 -9 -6 543.372 15.3982 1
 9 -9 -5 24.5386 3.29298 1
 9 -9 -4 616.651 16.0999 1
 9 -9 -3 302.358 8.86143 1
 9 -9 -2 112.651 4.83414 1
 9 -9 -1 1226.46 30.2943 1
 9 -9 0 940.627 25.1117 1
 9 -9 1 5.78603 3.31456 1
 9 -9 2 503.611 13.1129 1
 9 -9 3 278.096 8.06993 1
 9 -9 4 166.578 5.47837 1
 9 -9 5 412.656 11.209 1
 9 -9 6 91.4884 3.75656 1
 9 -9 7 160.936 5.28713 1
 9 -9 8 177.134 5.63829 1
 9 -9 9 176.972 5.72561 1
 9 -9 10 155.229 5.65601 1
 9 -9 11 159.566 5.40599 1
 9 -9 12 11.7622 2.08026 1
 9 -9 13 63.2769 2.95774 1
 9 -9 14 87.7151 4.62628 1
 9 -8 -16 107.752 5.46008 1
 9 -8 -15 245.536 8.10569 1
 9 -8 -14 71.0232 3.84456 1
 9 -8 -13 179.317 7.48399 1
 9 -8 -12 56.3604 4.36358 1
 9 -8 -11 604.813 16.8582 1
 9 -8 -10 728.5 19.1345 1
 9 -8 -9 192.503 6.44745 1
 9 -8 -8 65.7834 4.38161 1
 9 -8 -7 471.441 12.0238 1
 9 -8 -6 178.537 6.6337 1
 9 -8 -5 83.5507 4.55949 1
 9 -8 -4 177.85 7.03567 1
 9 -8 -3 158.481 5.90834 1
 9 -8 -2 1113.35 27.576 1
 9 -8 -1 918.944 22.6927 1
 9 -8 0 1304.87 32.9336 1
 9 -8 1 636.406 17.1252 1
 9 -8 2 336.996 9.30671 1
 9 -8 3 19.7353 2.83234 1
 9 -8 4 297.983 8.4558 1
 9 -8 5 74.9465 3.44884 1
 9 -8 6 7.62107 2.61196 1
 9 -8 7 44.9828 2.98065 1
 9 -8 8 657.86 17.209 1
 9 -8 9 341.599 9.51637 1
 9 -8 10 257.509 8.06628 1
 9 -8 11 258.764 7.24863 1
 9 -8 12 69.704 3.37427 1
 9 -8 13 154.583 4.88815 1
 9 -8 14 58.5584 4.09027 1
 9 -7 -17 29.549 5.01167 1
 9 -7 -16 330.292 13.3452 1
 9 -7 -15 171.899 7.80095 1
 9 -7 -14 34.2864 5.95896 1
 9 -7 -13 424.68 12.0466 1
 9 -7 -12 150.849 6.17472 1
 9 -7 -11 198.386 6.63831 1
 9 -7 -10 798.727 19.8485 1
 9 -7 -9 255.879 7.80499 1
 9 -7 -8 138.071 4.95928 1
 9 -7 -7 1294.04 30.386 1
 9 -7 -6 172.106 5.087 1
 9 -7 -5 1360.05 32.4471 1
 9 -7 -4 228.195 6.49632 1
 9 -7 -3 17.8918 2.80488 1
 9 -7 -2 878.64 21.7192 1
 9 -7 -1 796.177 20.0455 1
 9 -7 0 161.661 6.05906 1
 9 -7 1 300.256 8.44855 1
 9 -7 2 492.732 14.0933 1
 9 -7 3 554.358 13.8824 1
 9 -7 4 540.07 13.8039 1
 9 -7 5 79.1443 3.76826 1
 9 -7 6 265.762 7.92854 1
 9 -7 7 43.5182 3.89189 1
 9 -7 8 266.952 8.74011 1
 9 -7 9 313.831 9.37068 1
 9 -7 10 435.398 12.7224 1
 9 -7 11 139.191 5.11863 1
 9 -7 12 154.843 5.01676 1
 9 -7 13 183.977 5.94628 1
 9 -7 14 98.1413 3.94399 1
 9 -6 -18 117.332 5.0101 1
 9 -6 -17 255.985 11.0826 1
 9 -6 -16 375.414 12.5564 1
 9 -6 -15 61.1182 4.25035 1
 9 -6 -14 224.568 7.37712 1
 9 -6 -13 21.5877 3.35266 1
 9 -6 -12 79.4618 4.04536 1
 9 -6 -11 1160.64 28.3257 1
 9 -6 -10 273.772 7.63585 1
 9 -6 -9 413.179 10.3281 1
 9 -6 -8 1461.66 34.1592 1
 9 -6 -7 1464.54 34.3289 1
 9 -6 -6 631.916 15.4557 1
 9 -6 -5 557.46 13.9183 1
 9 -6 -4 5.87039 2.23881 1
 9 -6 -3 209.2 7.23062 1
 9 -6 -2 97.0314 4.9208 1
 9 -6 -1 509.461 13.1157 1
 9 -6 0 254.425 9.25263 1
 9 -6 1 929.005 22.8845 1
 9 -6 2 282.814 8.03032 1
 9 -6 3 880.459 21.2819 1
 9 -6 4 1741.22 41.1976 1
 9 -6 5 186.201 5.68017 1
 9 -6 6 40.7589 3.0983 1
 9 -6 7 687.629 17.4441 1
 9 -6 8 171.518 5.50536 1
 9 -6 9 71.9502 3.24882 1
 9 -6 10 226.736 7.46777 1
 9 -6 11 3.68462 2.21812 1
 9 -6 12 239.389 9.01635 1
 9 -6 13 144.86 4.3426 1
 9 -6 14 55.8642 4.39316 1
 9 -5 -19 40.5092 3.64849 1
 9 -5 -18 6.60144 4.20833 1
 9 -5 -17 430.442 15.3084 1
 9 -5 -16 537.952 16.6727 1
 9 -5 -15 15.2534 3.39928 1
 9 -5 -14 878.814 22.6317 1
 9 -5 -13 164.107 5.5612 1
 9 -5 -12 728.174 19.0959 1
 9 -5 -11 483.391 11.962 1
 9 -5 -10 118.825 4.2607 1
 9 -5 -9 269.97 7.46993 1
 9 -5 -8 398.526 10.4342 1
 9 -5 -7 319.62 8.30365 1
 9 -5 -6 2586.17 59.7814 1
 9 -5 -5 440.298 10.9948 1
 9 -5 -4 65.3444 3.2759 1
 9 -5 -3 896.831 21.5038 1
 9 -5 -2 276.361 8.21126 1
 9 -5 -1 511.1 13.7175 1
 9 -5 0 61.6645 3.12769 1
 9 -5 1 395.183 9.99585 1
 9 -5 2 1157.17 27.6442 1
 9 -5 3 1891.1 44.6734 1
 9 -5 4 513.215 12.8263 1
 9 -5 5 854.168 21.1469 1
 9 -5 6 161.654 5.93307 1
 9 -5 7 67.24 3.62418 1
 9 -5 8 45.9825 3.086 1
 9 -5 9 202.337 6.14297 1
 9 -5 10 7.99293 2.15249 1
 9 -5 11 42.7055 2.65992 1
 9 -5 12 361.461 10.8285 1
 9 -5 13 268.152 8.32836 1
 9 -5 14 182.504 5.67199 1
 9 -4 -20 29.8967 4.08442 1
 9 -4 -19 6.1535 3.11434 1
 9 -4 -18 271.355 8.66637 1
 9 -4 -17 591.622 16.1291 1
 9 -4 -16 420.352 11.7338 1
 9 -4 -15 1026.93 25.3362 1
 9 -4 -14 200.234 7.62666 1
 9 -4 -13 92.769 4.61898 1
 9 -4 -12 1217.7 29.1799 1
 9 -4 -11 168.394 5.44 1
 9 -4 -10 44.6413 2.65837 1
 9 -4 -9 15.1933 2.12189 1
 9 -4 -8 1186.45 27.7796 1
 9 -4 -7 407.31 10.0972 1
 9 -4 -6 897.858 21.4435 1
 9 -4 -5 760.124 18.7222 1
 9 -4 -4 833.112 20.2455 1
 9 -4 -3 1020.16 24.0223 1
 9 -4 -2 2156.63 50.161 1
 9 -4 -1 246.031 7.09191 1
 9 -4 0 919.816 22.2258 1
 9 -4 1 99.5065 3.62923 1
 9 -4 2 7.42333 2.20473 1
 9 -4 3 1826.25 43.415 1
 9 -4 4 127.617 4.79952 1
 9 -4 5 48.5355 2.92745 1
 9 -4 6 777.181 20.0976 1
 9 -4 7 579.226 14.4638 1
 9 -4 8 382.66 11.2655 1
 9 -4 9 404.92 12.2802 1
 9 -4 11 300.984 8.49566 1
 9 -4 12 94.9673 3.32576 1
 9 -4 13 112.073 4.12875 1
 9 -4 14 197.437 6.82074 1
 9 -3 -20 20.8066 2.46602 1
 9 -3 -19 23.7031 3.48547 1
 9 -3 -18 372.214 11.2634 1
 9 -3 -17 220.929 7.39048 1
 9 -3 -16 116.212 4.9665 1
 9 -3 -15 698.821 17.6979 1
 9 -3 -14 35.1045 3.17857 1
 9 -3 -13 1754.69 41.4611 1
 9 -3 -12 719.286 17.6285 1
 9 -3 -11 64.9328 2.98355 1
 9 -3 -10 662.491 15.8177 1
 9 -3 -9 12.0365 2.05537 1
 9 -3 -8 58.9453 2.88705 1
 9 -3 -7 2137.84 50.2175 1
 9 -3 -6 1468.02 34.5795 1
 9 -3 -5 285.158 7.92427 1
 9 -3 -4 2522.83 58.1502 1
 9 -3 -3 1461.12 34.7299 1
 9 -3 -2 1572.28 37.9407 1
 9 -3 -1 142.055 4.48565 1
 9 -3 0 74.6224 3.02051 1
 9 -3 1 6.6215 2.22613 1
 9 -3 2 905.831 22.1089 1
 9 -3 3 160.453 5.85706 1
 9 -3 4 279.15 8.06243 1
 9 -3 5 984.178 23.8139 1
 9 -3 6 433.62 10.9929 1
 9 -3 7 479.054 13.0289 1
 9 -3 8 1328.63 34.2501 1
 9 -3 9 263.929 8.89573 1
 9 -3 10 17.8255 2.62443 1
 9 -3 11 299.945 8.08987 1
 9 -3 12 72.4588 2.96653 1
 9 -3 13 78.0355 2.91833 1
 9 -3 14 13.0535 1.99067 1
 9 -2 -21 155.337 7.2809 1
 9 -2 -20 51.8724 3.18232 1
 9 -2 -19 197.246 6.98809 1
 9 -2 -18 86.0816 4.27541 1
 9 -2 -17 399.367 11.2803 1
 9 -2 -16 179.658 6.33346 1
 9 -2 -15 73.636 3.7642 1
 9 -2 -14 79.0015 3.74363 1
 9 -2 -13 858.633 21.1346 1
 9 -2 -12 1287.57 29.9517 1
 9 -2 -11 1563.2 36.585 1
 9 -2 -10 39.5762 2.91022 1
 9 -2 -9 2673.28 61.8062 1
 9 -2 -8 791.099 18.9848 1
 9 -2 -7 328.127 8.77146 1
 9 -2 -6 470.113 11.52 1
 9 -2 -5 25.8469 2.13064 1
 9 -2 -4 548.722 13.9932 1
 9 -2 -3 1322.25 30.9062 1
 9 -2 -2 778.425 18.955 1
 9 -2 -1 1872.24 45.7461 1
 9 -2 0 383.06 9.82746 1
 9 -2 1 45.9235 2.92441 1
 9 -2 2 2169.72 51.6396 1
 9 -2 3 55.5799 2.91793 1
 9 -2 4 408.465 11.9331 1
 9 -2 5 197.7 6.47093 1
 9 -2 6 600.965 15.4325 1
 9 -2 7 1554.43 39.8107 1
 9 -2 8 443.697 12.7488 1
 9 -2 9 33.8663 2.57688 1
 9 -2 10 425.711 11.3614 1
 9 -2 12 45.9553 2.57712 1
 9 -2 13 132.544 4.18701 1
 9 -2 14 5.18037 2.26399 1
 9 -1 -22 871.622 30.3098 1
 9 -1 -21 27.0928 3.09096 1
 9 -1 -20 62.9467 3.84337 1
 9 -1 -19 379.517 10.5314 1
 9 -1 -18 89.1648 4.50721 1
 9 -1 -17 131.996 6.39618 1
 9 -1 -16 290.78 8.98882 1
 9 -1 -15 6.03361 3.05205 1
 9 -1 -14 1074.87 25.7537 1
 9 -1 -13 1811.84 42.2611 1
 9 -1 -12 611.878 14.9784 1
 9 -1 -11 1944.79 45.1659 1
 9 -1 -10 642.978 15.5169 1
 9 -1 -9 295.563 8.85299 1
 9 -1 -8 497.113 11.9027 1
 9 -1 -7 1922.13 44.1075 1
 9 -1 -6 122.043 4.07972 1
 9 -1 -5 167.448 5.22656 1
 9 -1 -4 872.322 20.3351 1
 9 -1 -3 1171.49 27.2179 1
 9 -1 -2 851.211 20.2061 1
 9 -1 -1 1461 36.2609 1
 9 -1 0 436.536 13.3042 1
 9 -1 1 2677.7 63.652 1
 9 -1 2 1475.93 36.2366 1
 9 -1 3 195.282 6.71671 1
 9 -1 4 580.459 15.1086 1
 9 -1 5 35.2788 4.43841 1
 9 -1 6 31.3677 2.81058 1
 9 -1 7 276.185 8.25995 1
 9 -1 8 473.396 13.0791 1
 9 -1 9 18.4507 2.23022 1
 9 -1 10 340.888 10.3113 1
 9 -1 11 439.639 11.8398 1
 9 -1 12 360.606 10.2484 1
 9 -1 13 67.7673 3.12178 1
 9 0 -22 16.7071 3.31586 1
 9 0 -21 83.3536 4.65857 1
 9 0 -20 362.946 12.1381 1
 9 0 -19 72.93 3.99055 1
 9 0 -18 1569.2 38.4152 1
 9 0 -17 575.609 15.0158 1
 9 0 -16 395.643 10.6419 1
 9 0 -15 86.9151 4.25934 1
 9 0 -14 155.393 5.22865 1
 9 0 -13 652.102 15.8947 1
 9 0 -12 764.279 18.7044 1
 9 0 -11 31.2008 2.15955 1
 9 0 -10 1405.29 32.4992 1
 9 0 -9 1087.75 26.2134 1
 9 0 -8 1794.1 41.2057 1
 9 0 -7 630.167 14.893 1
 9 0 -6 8.51928 1.6999 1
 9 0 -5 1679.06 38.6242 1
 9 0 -4 23.9433 2.08838 1
 9 0 -3 1307.85 31.2161 1
 9 0 -2 3247.14 76.8061 1
 9 0 -1 261.254 7.53403 1
 9 0 0 744.27 17.9733 1
 9 0 1 3162.22 75.0931 1
 9 0 2 24.9734 3.31048 1
 9 0 3 1121.02 27.5081 1
 9 0 4 21.5371 2.60712 1
 9 0 5 8.99264 2.4947 1
 9 0 6 1227.94 31.2926 1
 9 0 7 177.402 5.50086 1
 9 0 8 82.5672 3.40513 1
 9 0 9 658.504 16.9654 1
 9 0 10 243.45 6.53591 1
 9 0 11 240.218 7.26154 1
 9 0 12 469.511 12.4605 1
 9 0 13 69.0853 4.93304 1
 9 1 -22 109.243 6.10101 1
 9 1 -21 88.1053 4.86748 1
 9 1 -20 328.049 11.0549 1
 9 1 -19 558.53 14.9839 1
 9 1 -18 650.268 16.7368 1
 9 1 -17 369.057 10.1506 1
 9 1 -16 257.574 7.52428 1
 9 1 -15 117.021 4.42254 1
 9 1 -14 827.147 20.4499 1
 9 1 -13 134.967 5.10379 1
 9 1 -12 292.849 7.61382 1
 9 1 -11 184.408 5.50553 1
 9 1 -10 412.806 10.727 1
 9 1 -9 416.068 10.8171 1
 9 1 -8 5027.66 114.846 1
 9 1 -7 1146.23 26.6581 1
 9 1 -6 939.666 22.452 1
 9 1 -5 1210.14 28.2794 1
 9 1 -4 1361.02 32.403 1
 9 1 -3 484.484 12.5812 1
 9 1 -2 8.81766 2.09686 1
 9 1 -1 40.5029 2.60624 1
 9 1 0 380.459 10.4415 1
 9 1 1 1039.53 26.0751 1
 9 1 2 841.449 22.6646 1
 9 1 3 1123.38 27.2492 1
 9 1 4 330.146 10.055 1
 9 1 5 644.531 17.3555 1
 9 1 6 130.344 4.43181 1
 9 1 7 762.093 19.8362 1
 9 1 8 66.3085 3.2186 1
 9 1 9 54.9494 2.78768 1
 9 1 10 303.102 7.99624 1
 9 1 11 426.283 12.3168 1
 9 1 12 132.676 4.49026 1
 9 1 13 30.5311 4.80406 1
 9 2 -23 66.3368 4.04063 1
 9 2 -22 47.548 4.18189 1
 9 2 -21 151.765 9.20819 1
 9 2 -20 15.9188 2.73537 1
 9 2 -19 564.411 14.6914 1
 9 2 -18 456.337 11.9923 1
 9 2 -17 1062.05 26.6485 1
 9 2 -16 17.3062 2.89404 1
 9 2 -15 243.472 7.36383 1
 9 2 -14 1218.22 29.2392 1
 9 2 -13 56.0162 3.12493 1
 9 2 -12 607.195 14.7718 1
 9 2 -11 391.241 10.3786 1
 9 2 -10 315.334 8.14664 1
 9 2 -9 4560.49 105.141 1
 9 2 -8 1260.5 29.1034 1
 9 2 -7 24.1005 1.94838 1
 9 2 -6 4722.48 109.064 1
 9 2 -5 87.4931 3.31092 1
 9 2 -4 682.212 16.6735 1
 9 2 -3 1925.1 46.4767 1
 9 2 -2 27.0042 2.49281 1
 9 2 -1 58.9215 3.42472 1
 9 2 0 1244.55 31.9461 1
 9 2 1 257.362 9.10188 1
 9 2 2 1963.7 48.3742 1
 9 2 3 490.848 14.7162 1
 9 2 4 315.388 8.69173 1
 9 2 5 1746.53 42.9892 1
 9 2 6 682.964 18.0178 1
 9 2 7 182.921 5.62444 1
 9 2 8 3.58595 2.26226 1
 9 2 9 114.263 4.22162 1
 9 2 10 2.55158 1.76718 1
 9 2 11 64.2366 3.85456 1
 9 2 12 167.872 7.18289 1
 9 3 -23 283.569 9.45959 1
 9 3 -22 76.7505 5.11902 1
 9 3 -21 14.001 3.60053 1
 9 3 -20 78.1437 3.90178 1
 9 3 -19 315.545 10.8731 1
 9 3 -18 58.6635 4.1904 1
 9 3 -17 346.157 9.80177 1
 9 3 -16 341.972 9.68013 1
 9 3 -15 1885.56 46.9227 1
 9 3 -14 973.452 23.7118 1
 9 3 -13 2034.88 47.886 1
 9 3 -12 422.743 10.8401 1
 9 3 -11 94.8091 3.49281 1
 9 3 -10 147.201 4.72722 1
 9 3 -9 550.272 13.3258 1
 9 3 -8 443.663 10.8186 1
 9 3 -7 679.507 16.2635 1
 9 3 -6 165.159 6.09938 1
 9 3 -5 1816.74 42.7965 1
 9 3 -4 3351.16 80.1796 1
 9 3 -3 32.0895 2.38544 1
 9 3 -2 698.961 19.9761 1
 9 3 -1 327.363 12.3991 1
 9 3 0 652.454 16.4171 1
 9 3 1 748.031 19.8428 1
 9 3 2 1098.91 29.2802 1
 9 3 3 248.455 7.54083 1
 9 3 4 548.29 16.4949 1
 9 3 5 248.677 7.15873 1
 9 3 6 522.596 14.6965 1
 9 3 7 65.4074 3.12546 1
 9 3 8 52.6489 3.07281 1
 9 3 9 20.493 2.13152 1
 9 3 10 188.044 5.54321 1
 9 3 11 471.088 12.8225 1
 9 4 -23 49.3802 3.90384 1
 9 4 -22 34.9898 4.35955 1
 9 4 -21 202.892 12.3034 1
 9 4 -20 69.6001 4.24689 1
 9 4 -19 237.554 7.88653 1
 9 4 -18 1770.44 43.9963 1
 9 4 -17 14.0269 3.11106 1
 9 4 -16 286.739 10.3645 1
 9 4 -15 2309.6 54.9856 1
 9 4 -14 75.6934 4.10023 1
 9 4 -13 1892.23 46.4358 1
 9 4 -12 125.846 4.41633 1
 9 4 -11 23.3916 2.36252 1
 9 4 -10 1789.61 41.697 1
 9 4 -9 346.539 8.96144 1
 9 4 -8 57.0258 3.24603 1
 9 4 -7 1797.02 42.3027 1
 9 4 -6 26.0743 2.46624 1
 9 4 -5 1735.52 41.0548 1
 9 4 -4 2768.89 64.7001 1
 9 4 -3 1831.86 43.2814 1
 9 4 -2 1026.49 24.989 1
 9 4 -1 307.52 8.41118 1
 9 4 0 877.75 21.0259 1
 9 4 1 211.936 8.09243 1
 9 4 2 6.48298 2.81115 1
 9 4 3 8.63138 2.96722 1
 9 4 4 218.164 7.37027 1
 9 4 5 565.334 15.6545 1
 9 4 6 1032.59 26.0729 1
 9 4 7 83.7408 3.48868 1
 9 4 8 616.746 16.0493 1
 9 4 9 163.451 4.98253 1
 9 4 10 116.304 4.06599 1
 9 4 11 138.865 6.15686 1
 9 5 -23 225.286 8.89947 1
 9 5 -22 340.333 11.3981 1
 9 5 -21 104.621 5.11809 1
 9 5 -20 777.123 20.2234 1
 9 5 -19 339.24 10.0239 1
 9 5 -18 23.5913 3.3353 1
 9 5 -17 80.0747 6.1191 1
 9 5 -16 643.583 17.4692 1
 9 5 -15 28.3556 3.17298 1
 9 5 -14 1698.97 40.691 1
 9 5 -13 758.972 18.8349 1
 9 5 -12 53.2657 3.74254 1
 9 5 -11 1090.26 26.0014 1
 9 5 -10 427.756 10.5857 1
 9 5 -9 909.66 22.1645 1
 9 5 -8 1042.25 28.2465 1
 9 5 -7 178.485 5.33561 1
 9 5 -6 516.663 13.3055 1
 9 5 -5 3438.33 81.3783 1
 9 5 -4 408.914 12.829 1
 9 5 -3 374.731 10.4088 1
 9 5 -2 219.886 6.45561 1
 9 5 -1 989.639 24.3757 1
 9 5 0 45.1226 2.87062 1
 9 5 1 679.834 18.9794 1
 9 5 2 336.874 9.02665 1
 9 5 3 8.86368 2.64205 1
 9 5 4 562.926 15.7066 1
 9 5 5 601.92 15.5137 1
 9 5 6 165.551 5.99445 1
 9 5 7 699.763 17.4048 1
 9 5 8 111.831 3.93731 1
 9 5 9 102.395 4.62553 1
 9 5 10 799.565 29.3955 1
 9 6 -23 37.6556 4.22771 1
 9 6 -22 474.187 17.1842 1
 9 6 -21 62.2907 3.88846 1
 9 6 -20 325.431 9.45023 1
 9 6 -19 962.409 24.4954 1
 9 6 -18 40.0224 3.84651 1
 9 6 -17 13.0775 2.68902 1
 9 6 -16 264.3 7.68507 1
 9 6 -15 33.4601 3.42311 1
 9 6 -14 1344.12 32.4018 1
 9 6 -13 40.1961 3.23303 1
 9 6 -12 1139.31 27.0965 1
 9 6 -11 2433.45 56.8806 1
 9 6 -10 1584.89 37.1784 1
 9 6 -9 1312.65 32.3777 1
 9 6 -8 464.386 11.8101 1
 9 6 -7 8.87929 2.48166 1
 9 6 -6 316.175 8.77158 1
 9 6 -5 58.7531 6.48416 1
 9 6 -4 447.035 13.0806 1
 9 6 -3 863.843 25.3683 1
 9 6 -2 31.1549 3.38515 1
 9 6 -1 1781.21 47.5808 1
 9 6 0 1272.98 33.3225 1
 9 6 1 566.782 13.9925 1
 9 6 2 77.9474 3.46525 1
 9 6 3 373.373 9.97019 1
 9 6 4 305.339 8.5249 1
 9 6 5 431.26 11.3536 1
 9 6 6 126.621 4.14867 1
 9 6 7 141.702 4.41116 1
 9 6 8 40.1495 2.45437 1
 9 6 9 173.338 6.70293 1
 9 7 -23 256.433 11.0553 1
 9 7 -21 287.518 11.6436 1
 9 7 -20 598.214 16.1038 1
 9 7 -19 20.9226 3.37593 1
 9 7 -18 148.73 5.9494 1
 9 7 -17 568.875 16.6678 1
 9 7 -16 127.645 5.48662 1
 9 7 -15 844.756 21.9175 1
 9 7 -14 1092.99 28.7906 1
 9 7 -13 172.529 5.5571 1
 9 7 -12 515.225 14.8265 1
 9 7 -11 383.06 10.1465 1
 9 7 -10 1482.35 36.4509 1
 9 7 -9 224.567 6.8981 1
 9 7 -8 562.95 14.274 1
 9 7 -7 36.147 2.71666 1
 9 7 -6 570.387 14.6838 1
 9 7 -5 999.116 24.1779 1
 9 7 -4 19.1643 2.51472 1
 9 7 -3 20.9642 2.79343 1
 9 7 -2 1952.39 48.7237 1
 9 7 -1 195.54 5.85912 1
 9 7 0 1328.92 32.3366 1
 9 7 1 1888.44 49.3749 1
 9 7 2 9.66147 2.48257 1
 9 7 3 526.26 13.2996 1
 9 7 4 111.94 4.09164 1
 9 7 5 10.2819 2.49919 1
 9 7 6 73.2305 2.97898 1
 9 7 8 22.4341 3.44362 1
 9 8 -23 62.6601 6.65805 1
 9 8 -22 4.27486 2.49087 1
 9 8 -21 381.589 12.7923 1
 9 8 -20 365.773 10.5659 1
 9 8 -19 606.72 18.4094 1
 9 8 -18 679.685 18.8961 1
 9 8 -17 208.588 6.90846 1
 9 8 -16 428.058 13.4618 1
 9 8 -15 1239.72 32.3762 1
 9 8 -14 107.737 4.69182 1
 9 8 -13 139.799 5.19218 1
 9 8 -12 365.029 9.94863 1
 9 8 -11 135.978 5.78015 1
 9 8 -10 1110.31 27.8367 1
 9 8 -9 447.107 12.0695 1
 9 8 -8 312.571 8.63009 1
 9 8 -7 627.967 15.8991 1
 9 8 -6 892.22 21.4541 1
 9 8 -5 414.315 10.5612 1
 9 8 -4 1060.03 26.3497 1
 9 8 -3 122.864 4.40747 1
 9 8 -2 234.303 6.61718 1
 9 8 -1 575.862 15.4967 1
 9 8 0 873.019 21.4263 1
 9 8 1 38.5515 2.44085 1
 9 8 2 197.976 6.25371 1
 9 8 3 327.895 10.0888 1
 9 8 4 78.4508 3.14987 1
 9 8 5 334.559 8.77233 1
 9 8 6 107.88 3.97088 1
 9 8 7 15.5525 4.20324 1
 9 9 -22 158.763 17.7441 1
 9 9 -21 317.577 10.2398 1
 9 9 -20 141.538 4.83971 1
 9 9 -19 179.124 5.98263 1
 9 9 -18 111.03 4.98693 1
 9 9 -17 566.916 18.6038 1
 9 9 -16 227.314 9.48832 1
 9 9 -15 498.305 14.0314 1
 9 9 -14 354.903 11.6045 1
 9 9 -13 9.91031 2.62194 1
 9 9 -12 11.4258 2.75508 1
 9 9 -11 1005.93 31.2247 1
 9 9 -10 64.3899 4.66246 1
 9 9 -9 1153.19 29.0067 1
 9 9 -8 477.722 12.1806 1
 9 9 -7 923.542 22.8686 1
 9 9 -6 2623.87 61.3887 1
 9 9 -5 213.764 6.32259 1
 9 9 -4 39.2432 2.71586 1
 9 9 -3 160.667 5.01669 1
 9 9 -2 3.90552 2.29052 1
 9 9 -1 116.947 3.92881 1
 9 9 0 275.617 7.2094 1
 9 9 1 52.6676 2.60565 1
 9 9 2 622.473 15.3365 1
 9 9 3 105.489 3.75483 1
 9 9 4 754.101 19.5626 1
 9 9 5 271.52 9.15796 1
 9 9 6 11.1323 3.33733 1
 9 10 -22 226.172 13.3402 1
 9 10 -21 45.7639 3.72285 1
 9 10 -20 129.204 4.70375 1
 9 10 -19 245.043 7.82929 1
 9 10 -18 15.0577 2.98702 1
 9 10 -17 129.008 6.16664 1
 9 10 -16 926.07 27.4328 1
 9 10 -15 151.098 6.87448 1
 9 10 -14 100.733 5.42277 1
 9 10 -13 729.77 19.4553 1
 9 10 -12 448.963 14.1822 1
 9 10 -11 580.865 16.0319 1
 9 10 -10 515.057 15.153 1
 9 10 -9 330.364 9.60886 1
 9 10 -8 8.52962 2.57806 1
 9 10 -7 761.002 18.7816 1
 9 10 -6 137.04 4.65693 1
 9 10 -5 374.02 9.9288 1
 9 10 -4 358.243 9.67816 1
 9 10 -3 33.2382 2.29389 1
 9 10 -2 206.37 5.97543 1
 9 10 -1 894.649 21.4808 1
 9 10 0 4.98894 1.91382 1
 9 10 1 57.379 2.5906 1
 9 10 2 426.005 10.953 1
 9 10 3 210.509 6.39353 1
 9 10 4 373.149 11.138 1
 9 11 -21 75.8655 5.79953 1
 9 11 -20 66.8725 3.26437 1
 9 11 -19 7.89388 2.6246 1
 9 11 -18 319.087 9.82676 1
 9 11 -17 146.706 5.66727 1
 9 11 -16 593.8 20.2697 1
 9 11 -15 881.539 36.0028 1
 9 11 -14 425.461 14.6418 1
 9 11 -13 266.855 9.71169 1
 9 11 -12 390.088 10.7606 1
 9 11 -11 184.755 7.14004 1
 9 11 -10 172.686 6.22461 1
 9 11 -9 43.3632 3.63361 1
 9 11 -8 158.838 5.31025 1
 9 11 -7 656.54 16.293 1
 9 11 -6 72.2549 3.68798 1
 9 11 -5 803.557 20.7053 1
 9 11 -4 97.9548 3.91479 1
 9 11 -3 336.24 9.27057 1
 9 11 -2 812.784 20.7596 1
 9 11 -1 136.702 4.53918 1
 9 11 0 175.377 5.47056 1
 9 11 1 357.778 9.54223 1
 9 11 2 27.4189 2.3529 1
 9 11 3 240.604 33.8983 1
 9 12 -20 219.241 9.59846 1
 9 12 -19 111.395 5.22631 1
 9 12 -18 96.9535 4.5683 1
 9 12 -17 269.905 9.79711 1
 9 12 -16 376.677 10.4079 1
 9 12 -15 5.50617 2.46806 1
 9 12 -14 214.493 9.76675 1
 9 12 -13 321.687 9.13734 1
 9 12 -12 278.972 8.21316 1
 9 12 -11 244.335 7.99388 1
 9 12 -10 289.59 10.4891 1
 9 12 -9 12.8352 2.91844 1
 9 12 -8 215.559 6.87457 1
 9 12 -7 140.489 5.09665 1
 9 12 -6 392.902 11.9929 1
 9 12 -5 406.093 10.649 1
 9 12 -4 239.665 6.97322 1
 9 12 -3 434.835 11.557 1
 9 12 -2 478.814 12.0083 1
 9 12 -1 201.072 5.77435 1
 9 12 1 6.44794 5.18 1
 9 13 -19 95.8465 5.05117 1
 9 13 -18 20.0681 2.9732 1
 9 13 -17 202.659 8.29244 1
 9 13 -16 39.7573 2.61167 1
 9 13 -15 70.6236 4.19152 1
 9 13 -14 192.44 6.40363 1
 9 13 -13 5.94654 2.28461 1
 9 13 -12 602.696 15.2975 1
 9 13 -11 568.654 14.8184 1
 9 13 -10 15.2996 2.30303 1
 9 13 -9 488.146 13.3609 1
 9 13 -8 635.047 16.3148 1
 9 13 -7 35.15 2.70417 1
 9 13 -6 546.946 16.5459 1
 9 13 -5 3.47198 2.15774 1
 9 13 -4 22.2185 2.49463 1
 9 13 -3 208.448 8.5548 1
 9 13 -2 35.5122 2.54428 1
 9 13 -1 72.0237 11.0063 1
 9 14 -17 139.663 7.35854 1
 9 14 -16 10.5312 2.61641 1
 9 14 -15 53.0144 3.46827 1
 9 14 -14 70.6699 4.25548 1
 9 14 -13 394.026 11.3927 1
 9 14 -12 328.382 10.7468 1
 9 14 -11 309.559 9.2152 1
 9 14 -10 322.174 10.5612 1
 9 14 -9 111.432 4.35965 1
 9 14 -8 46.9577 2.89719 1
 9 14 -7 138.947 6.59651 1
 9 14 -6 18.8277 2.50008 1
 9 14 -5 2.56429 2.05909 1
 9 14 -4 70.0143 4.20965 1
 9 15 -13 164.031 9.14474 1
 9 15 -12 129.243 4.89142 1
 9 15 -11 6.18581 2.27827 1
 9 15 -10 45.4675 3.63063 1
 9 15 -9 148.227 6.37808 1
 9 15 -8 83.8149 4.70234 1
 10 -15 -1 35.0728 5.43069 1
 10 -15 0 20.9339 3.43285 1
 10 -15 1 14.7392 3.29114 1
 10 -15 2 27.7417 3.62188 1
 10 -15 3 36.9039 4.89834 1
 10 -14 -5 9.48107 4.98007 1
 10 -14 -4 142.853 6.62171 1
 10 -14 -3 67.5926 4.22248 1
 10 -14 -2 58.6985 4.11741 1
 10 -14 -1 91.8972 4.66166 1
 10 -14 0 90.4334 5.44517 1
 10 -14 1 59.9918 5.3983 1
 10 -14 2 87.7418 9.36413 1
 10 -14 3 57.8238 3.24279 1
 10 -14 4 25.3987 3.11348 1
 10 -14 5 36.1128 2.87115 1
 10 -14 6 42.4543 3.60734 1
 10 -14 7 81.4676 7.32338 1
 10 -13 -8 28.6081 5.07602 1
 10 -13 -7 39.1321 3.52523 1
 10 -13 -6 11.6572 3.67422 1
 10 -13 -4 136.854 7.02359 1
 10 -13 -3 95.3055 4.94526 1
 10 -13 -2 205.863 8.30855 1
 10 -13 -1 159.402 7.82581 1
 10 -13 0 111.596 5.66587 1
 10 -13 1 259.057 9.84923 1
 10 -13 2 182.353 7.75707 1
 10 -13 4 59.6181 3.09324 1
 10 -13 5 35.5306 3.24211 1
 10 -13 6 22.4026 2.7905 1
 10 -13 7 71.2548 6.10253 1
 10 -13 8 38.1607 3.4001 1
 10 -13 9 41.9808 5.87649 1
 10 -12 -10 25.8453 5.5084 1
 10 -12 -9 151.784 6.09289 1
 10 -12 -8 184.54 7.50334 1
 10 -12 -7 99.6285 5.80085 1
 10 -12 -6 30.431 3.24531 1
 10 -12 -5 196.95 7.24193 1
 10 -12 -4 114.533 4.87614 1
 10 -12 -3 49.8727 3.8698 1
 10 -12 -2 77.095 4.81719 1
 10 -12 -1 103.716 7.42237 1
 10 -12 0 172.371 6.35366 1
 10 -12 1 196.337 7.60212 1
 10 -12 2 236.553 7.40297 1
 10 -12 3 78.2598 3.95502 1
 10 -12 4 54.8938 3.7849 1
 10 -12 5 16.6029 2.69429 1
 10 -12 6 87.1569 4.51426 1
 10 -12 7 48.3705 4.92394 1
 10 -12 8 28.8868 2.40867 1
 10 -12 9 41.4125 4.38145 1
 10 -12 10 160.522 14.7216 1
 10 -11 -11 133.322 7.11526 1
 10 -11 -10 132.282 5.31511 1
 10 -11 -9 152.423 9.68581 1
 10 -11 -8 372.408 13.8823 1
 10 -11 -7 170.625 8.77255 1
 10 -11 -6 58.0404 4.55978 1
 10 -11 -5 344.505 10.6554 1
 10 -11 -4 25.1129 3.76394 1
 10 -11 -3 182.052 8.11695 1
 10 -11 -2 47.1027 3.18779 1
 10 -11 0 247.255 7.71733 1
 10 -11 1 378.431 10.4142 1
 10 -11 2 46.1758 3.17967 1
 10 -11 3 236.446 7.41238 1
 10 -11 4 250.097 8.70005 1
 10 -11 5 145.979 9.97109 1
 10 -11 6 208.342 7.32206 1
 10 -11 7 41.6602 3.07538 1
 10 -11 8 41.5474 2.96051 1
 10 -11 9 33.8704 2.95207 1
 10 -11 10 45.4272 3.27802 1
 10 -11 11 45.1091 4.65983 1
 10 -10 -13 49.0869 4.52425 1
 10 -10 -12 81.3112 6.39676 1
 10 -10 -11 7.44509 2.66937 1
 10 -10 -10 111.259 5.24685 1
 10 -10 -9 331.807 12.7238 1
 10 -10 -8 153.257 6.14039 1
 10 -10 -7 110.692 4.96847 1
 10 -10 -6 369.275 12.6675 1
 10 -10 -5 330.682 9.81317 1
 10 -10 -4 135.999 5.69452 1
 10 -10 -3 84.1173 4.17465 1
 10 -10 -2 10.1695 3.42145 1
 10 -10 -1 122.225 5.05334 1
 10 -10 0 118.018 5.01628 1
 10 -10 1 336.488 9.68964 1
 10 -10 2 293.779 9.38972 1
 10 -10 3 409.086 12.2733 1
 10 -10 4 148.319 5.57369 1
 10 -10 5 327.457 10.3369 1
 10 -10 6 244.19 8.76345 1
 10 -10 7 16.9735 2.59245 1
 10 -10 9 81.3688 3.27593 1
 10 -10 10 39.084 3.17405 1
 10 -10 11 28.7399 2.67006 1
 10 -9 -14 248.082 8.15339 1
 10 -9 -13 3.76576 3.06035 1
 10 -9 -12 255.608 8.04752 1
 10 -9 -11 66.6691 4.23816 1
 10 -9 -10 66.1176 3.87812 1
 10 -9 -9 180.749 6.21408 1
 10 -9 -8 54.7195 3.92643 1
 10 -9 -7 38.4113 3.15714 1
 10 -9 -6 442.205 11.6329 1
 10 -9 -5 158.007 6.02392 1
 10 -9 -4 910.923 24.298 1
 10 -9 -3 411.186 12.9608 1
 10 -9 -2 39.6547 4.31028 1
 10 -9 -1 377.142 11.3422 1
 10 -9 0 301.912 9.73278 1
 10 -9 1 87.7961 4.30443 1
 10 -9 2 52.5298 3.83118 1
 10 -9 3 142.508 5.82949 1
 10 -9 4 230.553 7.9557 1
 10 -9 5 398.239 11.8855 1
 10 -9 6 129.308 5.88891 1
 10 -9 7 190.646 6.39195 1
 10 -9 8 47.5549 3.41622 1
 10 -9 9 57.0681 2.86192 1
 10 -9 10 44.5764 2.83939 1
 10 -9 11 91.6915 3.61091 1
 10 -9 12 26.2941 2.46967 1
 10 -8 -15 245.101 9.42787 1
 10 -8 -14 155.705 6.85831 1
 10 -8 -13 338.263 10.6043 1
 10 -8 -12 31.7016 3.44339 1
 10 -8 -11 28.4505 3.25964 1
 10 -8 -10 421.006 13.0784 1
 10 -8 -9 55.0284 3.71706 1
 10 -8 -8 31.6343 3.16336 1
 10 -8 -7 188.96 5.88813 1
 10 -8 -6 686.427 17.2782 1
 10 -8 -5 507.836 13.5763 1
 10 -8 -4 774.94 19.2778 1
 10 -8 -3 267.669 7.92743 1
 10 -8 -2 398.314 11.1582 1
 10 -8 -1 232.845 7.72329 1
 10 -8 0 287.055 9.31256 1
 10 -8 1 47.7579 4.11036 1
 10 -8 2 172.195 6.95582 1
 10 -8 3 17.5305 4.26166 1
 10 -8 4 75.9024 4.27705 1
 10 -8 5 729.261 18.6395 1
 10 -8 6 189.011 6.24949 1
 10 -8 7 111.832 4.78993 1
 10 -8 8 411.409 11.891 1
 10 -8 9 230.919 6.84656 1
 10 -8 10 104.383 4.66389 1
 10 -8 11 104.516 5.33903 1
 10 -7 -16 104.855 5.14571 1
 10 -7 -15 180.581 6.5458 1
 10 -7 -14 12.5771 3.28817 1
 10 -7 -13 403.594 13.3423 1
 10 -7 -12 139.515 7.35153 1
 10 -7 -11 684.088 18.3487 1
 10 -7 -10 570.834 14.799 1
 10 -7 -9 158.744 5.66769 1
 10 -7 -8 227.175 7.34364 1
 10 -7 -7 99.7674 3.9744 1
 10 -7 -6 39.2303 3.16852 1
 10 -7 -5 837.912 20.8259 1
 10 -7 -4 444.698 11.5569 1
 10 -7 -3 92.7577 4.3446 1
 10 -7 -2 751.563 19.2167 1
 10 -7 -1 431.242 12.4568 1
 10 -7 0 548.114 14.5109 1
 10 -7 1 56.027 4.02924 1
 10 -7 2 52.4408 4.67348 1
 10 -7 3 108.564 5.05162 1
 10 -7 4 497.559 13.4669 1
 10 -7 5 175.296 7.3751 1
 10 -7 6 394.042 14.2446 1
 10 -7 7 347.861 9.72744 1
 10 -7 8 202.148 6.31537 1
 10 -7 9 140.676 5.62365 1
 10 -7 10 208.945 6.69899 1
 10 -7 11 23.557 2.11379 1
 10 -6 -17 59.8085 4.00918 1
 10 -6 -16 99.4233 7.95176 1
 10 -6 -15 142.226 6.90779 1
 10 -6 -14 356.009 10.5381 1
 10 -6 -13 188.62 7.11847 1
 10 -6 -12 115.931 4.94248 1
 10 -6 -11 1044.51 26.72 1
 10 -6 -10 671.781 16.9126 1
 10 -6 -9 364.882 10.3495 1
 10 -6 -8 23.0919 2.55989 1
 10 -6 -7 603.222 15.6284 1
 10 -6 -6 115.479 4.23177 1
 10 -6 -5 142.819 4.87575 1
 10 -6 -4 132.841 4.79039 1
 10 -6 -3 105.548 4.37731 1
 10 -6 -2 462.425 12.5965 1
 10 -6 -1 1143.5 28.4849 1
 10 -6 0 542.573 14.6014 1
 10 -6 1 1111.6 27.6587 1
 10 -6 2 346.065 10.2321 1
 10 -6 3 23.3025 3.07098 1
 10 -6 4 826.386 21.7153 1
 10 -6 5 46.6735 4.19214 1
 10 -6 6 12.856 2.83883 1
 10 -6 7 114.007 4.53851 1
 10 -6 8 188.201 6.0437 1
 10 -6 9 261.233 11.4883 1
 10 -6 10 256.975 8.89512 1
 10 -6 11 18.6161 2.21681 1
 10 -6 12 136.699 5.25106 1
 10 -5 -18 52.7394 3.72508 1
 10 -5 -17 280.877 9.41974 1
 10 -5 -16 180.66 10.8564 1
 10 -5 -15 79.6255 5.05571 1
 10 -5 -14 267.574 11.6124 1
 10 -5 -13 4.06585 3.01994 1
 10 -5 -12 699.971 17.9547 1
 10 -5 -11 753.178 19.3263 1
 10 -5 -10 191.929 5.58474 1
 10 -5 -9 878.135 20.9553 1
 10 -5 -8 146.847 4.7419 1
 10 -5 -7 46.5367 2.84937 1
 10 -5 -6 531.919 13.3569 1
 10 -5 -5 669.251 16.4131 1
 10 -5 -4 7.3602 2.80247 1
 10 -5 -3 538.167 13.7648 1
 10 -5 -2 684.23 17.1916 1
 10 -5 -1 1227.66 30.5719 1
 10 -5 0 612.478 16.4292 1
 10 -5 1 465.042 13.4093 1
 10 -5 2 125.569 5.04202 1
 10 -5 3 719.962 18.1007 1
 10 -5 4 152.67 5.55779 1
 10 -5 5 20.2282 2.82868 1
 10 -5 6 182.974 6.15213 1
 10 -5 7 37.3126 3.20167 1
 10 -5 8 59.7139 3.31051 1
 10 -5 9 400.335 12.6153 1
 10 -5 10 285.365 9.58142 1
 10 -5 11 52.4382 2.85989 1
 10 -5 12 220.501 6.7187 1
 10 -4 -19 90.9507 7.46954 1
 10 -4 -18 284.217 9.20743 1
 10 -4 -17 147.002 6.17213 1
 10 -4 -16 587.855 20.18 1
 10 -4 -15 243.029 7.84276 1
 10 -4 -14 102.138 4.8975 1
 10 -4 -12 89.661 3.8433 1
 10 -4 -11 363.297 9.34281 1
 10 -4 -10 646.119 16.0895 1
 10 -4 -9 29.6551 2.57205 1
 10 -4 -8 1596.97 37.4839 1
 10 -4 -7 1178.5 27.8456 1
 10 -4 -6 976.811 23.3413 1
 10 -4 -5 753.675 18.402 1
 10 -4 -4 28.7929 2.65278 1
 10 -4 -3 318.464 8.97562 1
 10 -4 -2 166.645 5.56709 1
 10 -4 -1 225.584 6.72668 1
 10 -4 0 879.445 22.5938 1
 10 -4 1 284.146 8.50005 1
 10 -4 2 109.089 5.31586 1
 10 -4 3 1509.66 38.4613 1
 10 -4 4 148.047 5.95275 1
 10 -4 5 349.833 10.7802 1
 10 -4 6 40.9068 3.06129 1
 10 -4 7 70.9789 3.75708 1
 10 -4 8 570.235 16.3309 1
 10 -4 9 213.547 6.6845 1
 10 -4 10 52.0993 2.97732 1
 10 -4 11 283.543 8.87681 1
 10 -4 12 55.1967 3.05945 1
 10 -3 -20 44.6135 5.9552 1
 10 -3 -19 42.5246 3.32306 1
 10 -3 -18 307.836 9.97933 1
 10 -3 -17 220.624 9.71388 1
 10 -3 -16 298.925 9.4214 1
 10 -3 -15 278.976 9.27299 1
 10 -3 -14 9.23071 3.02179 1
 10 -3 -13 189.578 5.95616 1
 10 -3 -12 752.857 18.348 1
 10 -3 -11 135.658 4.8983 1
 10 -3 -10 802.68 19.3733 1
 10 -3 -9 529.587 13.3333 1
 10 -3 -8 458.135 11.4753 1
 10 -3 -7 626.084 15.1447 1
 10 -3 -6 2704.77 62.8609 1
 10 -3 -5 144.135 4.64207 1
 10 -3 -4 173.204 5.37757 1
 10 -3 -3 312.625 9.00626 1
 10 -3 -2 295.828 8.19019 1
 10 -3 -1 161.972 6.06532 1
 10 -3 0 143.309 6.33254 1
 10 -3 1 42.6146 3.18535 1
 10 -3 2 886.634 21.6579 1
 10 -3 3 1335.28 31.8915 1
 10 -3 4 538.075 13.7026 1
 10 -3 5 954.102 24.3608 1
 10 -3 6 255.579 8.50629 1
 10 -3 7 109.62 4.22659 1
 10 -3 8 77.8132 4.38559 1
 10 -3 9 175.406 5.32762 1
 10 -3 11 23.7193 2.08174 1
 10 -3 12 104.296 4.24841 1
 10 -2 -20 9.74545 2.59625 1
 10 -2 -19 102.206 4.74641 1
 10 -2 -17 705.381 19.2924 1
 10 -2 -16 498.774 14.0598 1
 10 -2 -15 811.365 20.5524 1
 10 -2 -14 255.223 7.70849 1
 10 -2 -13 302.138 8.27978 1
 10 -2 -12 810.937 19.7947 1
 10 -2 -11 407.267 10.6002 1
 10 -2 -10 43.1838 3.00042 1
 10 -2 -9 279.877 8.15258 1
 10 -2 -8 291.306 8.06559 1
 10 -2 -7 1504.26 35.0948 1
 10 -2 -6 804.621 19.0298 1
 10 -2 -5 23.3267 2.36097 1
 10 -2 -4 1938.52 45.4582 1
 10 -2 -3 10.7078 2.33758 1
 10 -2 -2 492.406 13.3393 1
 10 -2 -1 1474.69 36.1604 1
 10 -2 0 56.2676 3.49722 1
 10 -2 1 175.627 6.01744 1
 10 -2 2 1537.61 37.4002 1
 10 -2 3 186.541 7.06126 1
 10 -2 4 1239.13 32.3084 1
 10 -2 5 132.046 4.83199 1
 10 -2 6 16.6932 2.67907 1
 10 -2 7 689.607 18.3104 1
 10 -2 8 131.704 5.17007 1
 10 -2 9 11.4604 2.07251 1
 10 -2 10 74.4485 2.97557 1
 10 -2 11 60.934 3.12739 1
 10 -2 12 35.6508 3.27625 1
 10 -1 -21 138.588 9.24807 1
 10 -1 -20 28.7659 3.72034 1
 10 -1 -19 71.9379 4.20564 1
 10 -1 -18 192.454 6.63644 1
 10 -1 -17 462.894 12.805 1
 10 -1 -16 298.652 10.8269 1
 10 -1 -15 460.617 13.2365 1
 10 -1 -14 256.459 7.54892 1
 10 -1 -13 1387.21 33.1878 1
 10 -1 -12 483.432 12.1054 1
 10 -1 -11 523.756 13.0328 1
 10 -1 -10 111.666 4.04947 1
 10 -1 -9 37.8455 2.80949 1
 10 -1 -8 8.94775 2.19992 1
 10 -1 -7 1236.69 28.9661 1
 10 -1 -6 566.843 14.0841 1
 10 -1 -5 660.99 15.8864 1
 10 -1 -4 1046.25 25.0547 1
 10 -1 -3 2014.25 47.0918 1
 10 -1 -2 1990.78 47.9887 1
 10 -1 -1 208.017 6.38685 1
 10 -1 0 147.564 6.06638 1
 10 -1 1 59.4615 3.37585 1
 10 -1 2 249.442 7.64755 1
 10 -1 3 161.568 5.90732 1
 10 -1 4 397.439 12.668 1
 10 -1 5 167.117 5.95876 1
 10 -1 6 448.625 13.5284 1
 10 -1 7 187.843 5.6574 1
 10 -1 8 588.799 14.4028 1
 10 -1 9 116.928 4.32806 1
 10 -1 10 38.036 2.41291 1
 10 -1 11 71.108 3.86999 1
 10 0 -21 112.331 5.15393 1
 10 0 -20 168.171 7.07674 1
 10 0 -19 52.3567 4.05811 1
 10 0 -18 217.794 7.32045 1
 10 0 -17 201.847 6.62527 1
 10 0 -16 996.126 25.0968 1
 10 0 -15 14.1924 3.01632 1
 10 0 -14 149.51 7.61712 1
 10 0 -13 1440.62 34.3553 1
 10 0 -12 106.384 4.01773 1
 10 0 -11 947.388 22.9355 1
 10 0 -10 187.676 5.60017 1
 10 0 -9 29.8094 2.42422 1
 10 0 -8 2246.79 51.7875 1
 10 0 -7 807.896 19.1459 1
 10 0 -6 9.9832 2.06527 1
 10 0 -5 3122.86 72.3554 1
 10 0 -4 25.516 2.84109 1
 10 0 -3 862.311 21.2637 1
 10 0 -2 2249.49 53.92 1
 10 0 -1 224.668 7.24186 1
 10 0 0 130.59 4.5378 1
 10 0 1 348.056 10.9747 1
 10 0 2 79.8518 4.78305 1
 10 0 3 417.155 13.5156 1
 10 0 4 87.9267 4.21172 1
 10 0 5 29.8956 2.62335 1
 10 0 6 713.408 19.9736 1
 10 0 7 758.615 21.4811 1
 10 0 8 584.201 14.7841 1
 10 0 9 107.025 3.62037 1
 10 0 10 252.538 9.31214 1
 10 0 11 21.3895 2.52111 1
 10 1 -21 237.797 9.17367 1
 10 1 -20 153.144 7.02195 1
 10 1 -19 123.498 5.86465 1
 10 1 -18 440.461 14.8858 1
 10 1 -17 52.8411 3.66235 1
 10 1 -16 36.8821 3.77263 1
 10 1 -15 5.22423 3.04984 1
 10 1 -14 648.538 16.6737 1
 10 1 -13 332.486 9.22969 1
 10 1 -12 1949.39 45.9112 1
 10 1 -11 1196.23 27.9922 1
 10 1 -10 505.181 12.3851 1
 10 1 -9 824.173 19.4276 1
 10 1 -8 584.606 14.9459 1
 10 1 -7 480.796 11.8266 1
 10 1 -6 316.587 8.31155 1
 10 1 -5 5.98487 2.51226 1
 10 1 -4 294.115 8.13658 1
 10 1 -3 2236.51 52.8538 1
 10 1 -2 105.989 4.25417 1
 10 1 -1 632.53 16.1708 1
 10 1 0 348.025 11.2704 1
 10 1 1 724.356 18.8128 1
 10 1 2 400.767 11.0126 1
 10 1 3 719.99 19.0103 1
 10 1 4 216.309 7.02383 1
 10 1 5 177.07 5.51976 1
 10 1 6 240.359 7.39239 1
 10 1 7 397.209 10.6427 1
 10 1 8 118.325 4.29224 1
 10 1 9 143.037 4.92927 1
 10 1 10 20.5758 2.16968 1
 10 1 11 52.0798 4.07835 1
 10 2 -22 84.1916 5.70073 1
 10 2 -21 21.1768 3.23193 1
 10 2 -20 343.785 11.9275 1
 10 2 -19 52.7268 3.77215 1
 10 2 -18 170.149 6.80373 1
 10 2 -17 1475.44 40.5755 1
 10 2 -16 17.5584 3.31233 1
 10 2 -15 55.8447 3.66017 1
 10 2 -14 1322.96 32.5672 1
 10 2 -13 35.6771 3.30845 1
 10 2 -12 1941.99 45.666 1
 10 2 -11 274.487 8.16752 1
 10 2 -10 246.762 7.12635 1
 10 2 -9 2200.36 51.209 1
 10 2 -8 1007.3 23.8646 1
 10 2 -7 31.5992 2.41216 1
 10 2 -6 627.257 16.0583 1
 10 2 -5 35.6391 2.70044 1
 10 2 -4 200.727 6.16579 1
 10 2 -3 531.356 16.3315 1
 10 2 -2 912.5 23.8539 1
 10 2 -1 1130.06 29.6979 1
 10 2 0 446.677 12.4282 1
 10 2 1 1906.56 50.9668 1
 10 2 2 985.78 24.8814 1
 10 2 3 249.324 8.15249 1
 10 2 4 8.70306 2.75569 1
 10 2 5 29.7792 2.63797 1
 10 2 6 77.0366 3.24851 1
 10 2 7 279.658 8.83018 1
 10 2 8 7.8683 2.22593 1
 10 2 9 221.645 6.77142 1
 10 2 10 109.503 12.524 1
 10 3 -22 57.4969 7.46191 1
 10 3 -21 260.942 8.69278 1
 10 3 -20 30.7571 3.78103 1
 10 3 -19 752.491 23.2766 1
 10 3 -18 970.494 25.424 1
 10 3 -17 151.622 7.86587 1
 10 3 -16 209.377 7.54233 1
 10 3 -15 705.118 18.2297 1
 10 3 -14 11.8148 3.50432 1
 10 3 -13 881.553 21.9457 1
 10 3 -12 617.626 15.2609 1
 10 3 -11 8.84705 2.56432 1
 10 3 -10 726.93 17.8053 1
 10 3 -9 289.773 7.74351 1
 10 3 -8 1076.63 25.5216 1
 10 3 -7 877.632 21.2252 1
 10 3 -6 361.12 9.92036 1
 10 3 -5 170.339 6.16246 1
 10 3 -4 1963.6 46.5724 1
 10 3 -3 669.729 17.0942 1
 10 3 -2 221.712 9.91361 1
 10 3 -1 100.97 5.25061 1
 10 3 0 1136.04 31.2996 1
 10 3 1 87.0771 4.56841 1
 10 3 2 722.509 23.2893 1
 10 3 3 724.567 22.2846 1
 10 3 4 7.70523 2.40656 1
 10 3 5 301.843 10.1093 1
 10 3 6 198.245 6.11572 1
 10 3 7 22.0345 2.25891 1
 10 3 8 262.931 8.68489 1
 10 3 9 38.638 5.71853 1
 10 4 -22 5.36793 5.10999 1
 10 4 -21 333.021 17.7057 1
 10 4 -20 15.7376 2.89828 1
 10 4 -19 368.811 11.0758 1
 10 4 -18 1049.84 30.6599 1
 10 4 -17 443.47 13.2945 1
 10 4 -16 258.568 7.88432 1
 10 4 -15 329.017 9.79286 1
 10 4 -14 56.3451 3.92662 1
 10 4 -13 951.872 23.6031 1
 10 4 -12 112.413 4.54511 1
 10 4 -11 142.708 4.60888 1
 10 4 -10 777.384 19.1126 1
 10 4 -9 864.07 21.7153 1
 10 4 -8 2081.58 49.1767 1
 10 4 -7 1180.02 28.5119 1
 10 4 -6 580.553 15.6236 1
 10 4 -5 991.198 23.9205 1
 10 4 -4 262.949 8.31324 1
 10 4 -3 234.872 12.2176 1
 10 4 -2 443.752 14.1839 1
 10 4 -1 70.4458 3.43069 1
 10 4 0 363.583 11.041 1
 10 4 1 538.956 15.4597 1
 10 4 2 652.444 18.6277 1
 10 4 3 66.2251 3.23675 1
 10 4 4 387.752 14.9667 1
 10 4 5 439.634 13.0951 1
 10 4 6 365.529 9.89774 1
 10 4 7 242.171 6.95233 1
 10 4 8 106.012 4.54085 1
 10 4 9 17.8954 2.65557 1
 10 5 -22 365.953 14.4514 1
 10 5 -21 6.70042 2.80237 1
 10 5 -20 141.073 6.18929 1
 10 5 -19 602.347 20.0939 1
 10 5 -18 44.501 3.58825 1
 10 5 -17 115.086 4.85687 1
 10 5 -16 364.119 12.1208 1
 10 5 -15 251.907 8.2644 1
 10 5 -14 590.301 15.6462 1
 10 5 -13 1161.7 28.6349 1
 10 5 -12 308.507 9.2759 1
 10 5 -11 299.618 8.8398 1
 10 5 -10 185.957 7.1552 1
 10 5 -9 1400.29 33.4364 1
 10 5 -8 177.086 5.98696 1
 10 5 -7 1009.62 26.0605 1
 10 5 -6 171.866 5.61671 1
 10 5 -5 595.846 19.8965 1
 10 5 -4 1886.65 44.8291 1
 10 5 -3 77.7731 3.73708 1
 10 5 -2 26.9513 2.93797 1
 10 5 -1 676.511 20.5546 1
 10 5 0 9.92372 2.60136 1
 10 5 1 353.491 10.8244 1
 10 5 2 1308.65 34.1537 1
 10 5 3 65.633 3.2591 1
 10 5 4 879.138 25.1076 1
 10 5 5 366.616 11.73 1
 10 5 6 236.534 7.12886 1
 10 5 7 174.588 5.3663 1
 10 6 -22 152.851 10.2671 1
 10 6 -21 29.8489 3.23791 1
 10 6 -20 221.023 17.2299 1
 10 6 -19 51.4805 3.54585 1
 10 6 -18 247.772 9.5786 1
 10 6 -17 543.427 15.9517 1
 10 6 -16 121.463 6.09589 1
 10 6 -15 616.364 16.1393 1
 10 6 -14 2408.63 59.3877 1
 10 6 -13 91.9034 6.24904 1
 10 6 -12 324.531 9.36697 1
 10 6 -11 536.88 14.6421 1
 10 6 -10 89.7104 3.88298 1
 10 6 -9 613.335 15.8942 1
 10 6 -8 160.731 5.86093 1
 10 6 -7 107.468 5.22323 1
 10 6 -6 133.956 5.17068 1
 10 6 -5 856.406 21.5984 1
 10 6 -4 366.033 10.8808 1
 10 6 -3 1160.43 28.3258 1
 10 6 -2 469.701 12.7335 1
 10 6 -1 235.071 11.3598 1
 10 6 0 487.995 14.6021 1
 10 6 1 1142.01 28.1699 1
 10 6 2 18.5365 2.32414 1
 10 6 3 66.4373 3.14682 1
 10 6 4 261.383 8.69023 1
 10 6 5 44.9786 2.77872 1
 10 6 6 312.339 8.40108 1
 10 6 7 114.309 4.69046 1
 10 7 -21 165.016 7.41432 1
 10 7 -20 331.269 19.5328 1
 10 7 -19 198.866 8.1579 1
 10 7 -18 209.079 7.4336 1
 10 7 -17 12.7788 2.684 1
 10 7 -16 615.493 19.5151 1
 10 7 -15 214.917 6.84117 1
 10 7 -14 699.619 18.2397 1
 10 7 -13 1036.63 26.299 1
 10 7 -12 158.948 5.74257 1
 10 7 -11 48.7055 3.57482 1
 10 7 -10 789.581 21.3819 1
 10 7 -9 4.78823 2.87616 1
 10 7 -8 380.61 10.7927 1
 10 7 -7 34.1289 2.8106 1
 10 7 -6 206.842 6.1851 1
 10 7 -5 2421.31 57.6684 1
 10 7 -4 578.556 14.6214 1
 10 7 -3 633.01 17.2017 1
 10 7 -2 532.833 13.7755 1
 10 7 -1 163.717 6.50404 1
 10 7 0 267.34 8.96136 1
 10 7 1 119.802 4.26826 1
 10 7 2 2.84514 2.38245 1
 10 7 3 212.009 6.02179 1
 10 7 4 7.39295 1.89587 1
 10 7 5 416.142 11.7497 1
 10 7 6 232.46 15.7055 1
 10 8 -21 417.119 16.0837 1
 10 8 -20 152.825 6.07587 1
 10 8 -19 261.593 8.00115 1
 10 8 -18 426.87 11.6097 1
 10 8 -17 19.2141 2.75133 1
 10 8 -16 31.8074 3.07002 1
 10 8 -15 503.201 14.0483 1
 10 8 -14 222.371 6.98809 1
 10 8 -13 6.80468 2.98116 1
 10 8 -12 527.434 17.3912 1
 10 8 -11 591.498 17.784 1
 10 8 -10 722.511 21.0195 1
 10 8 -9 814.231 23.6866 1
 10 8 -8 746.666 18.9335 1
 10 8 -7 7.62534 2.4172 1
 10 8 -6 730.294 19.3386 1
 10 8 -5 109.284 4.42427 1
 10 8 -4 238.337 6.64341 1
 10 8 -3 471.459 13.1414 1
 10 8 -2 50.0743 2.86759 1
 10 8 -1 191.016 5.81426 1
 10 8 0 925.617 22.682 1
 10 8 1 62.5854 2.83997 1
 10 8 2 5.73958 1.96112 1
 10 8 3 144.554 4.56933 1
 10 8 4 81.4549 3.50999 1
 10 8 5 194.486 11.2189 1
 10 9 -20 268.929 8.62184 1
 10 9 -19 285.218 14.4531 1
 10 9 -18 4.75789 2.46063 1
 10 9 -17 211.095 8.56162 1
 10 9 -16 12.7752 3.01402 1
 10 9 -15 214.363 8.80702 1
 10 9 -14 459.056 13.4596 1
 10 9 -13 317.199 10.4725 1
 10 9 -12 492.407 18.3905 1
 10 9 -11 507.545 16.7662 1
 10 9 -10 883.33 23.7551 1
 10 9 -9 888.914 24.6165 1
 10 9 -8 6.85485 2.52876 1
 10 9 -7 172.97 5.53915 1
 10 9 -6 505.007 13.0108 1
 10 9 -5 4.33274 2.29296 1
 10 9 -4 545.987 14.8101 1
 10 9 -3 6.4046 2.21195 1
 10 9 -2 84.8755 3.37028 1
 10 9 -1 757.964 18.9036 1
 10 9 0 168.666 4.87468 1
 10 9 1 315.252 8.45671 1
 10 9 2 676.949 17.571 1
 10 9 3 5.62324 2.43789 1
 10 10 -20 133.91 8.86153 1
 10 10 -19 273.28 8.97199 1
 10 10 -18 199.663 11.5144 1
 10 10 -17 165.616 5.23977 1
 10 10 -16 301.082 14.3256 1
 10 10 -15 744.782 36.6427 1
 10 10 -14 7.71985 3.59246 1
 10 10 -13 130.869 5.0902 1
 10 10 -12 230.288 8.57417 1
 10 10 -11 316.716 8.96542 1
 10 10 -10 346.31 11.4316 1
 10 10 -9 527.528 14.3718 1
 10 10 -8 66.473 4.35871 1
 10 10 -7 214.337 6.68771 1
 10 10 -6 88.0185 3.47336 1
 10 10 -5 203.505 5.75813 1
 10 10 -4 163.155 4.98524 1
 10 10 -3 58.5066 2.9023 1
 10 10 -2 289.719 9.03251 1
 10 10 -1 408.529 10.6732 1
 10 10 0 642.675 16.507 1
 10 10 1 83.5141 3.441 1
 10 10 2 53.4141 4.19136 1
 10 11 -19 160.098 12.2949 1
 10 11 -18 208.477 10.5825 1
 10 11 -17 86.3376 7.256 1
 10 11 -16 579.594 22.4032 1
 10 11 -15 142.469 4.76489 1
 10 11 -14 112.448 4.85285 1
 10 11 -13 317.029 10.3063 1
 10 11 -12 89.5505 4.39735 1
 10 11 -11 305.818 8.82219 1
 10 11 -10 409.715 11.403 1
 10 11 -9 9.56493 2.62176 1
 10 11 -8 352.212 10.6347 1
 10 11 -7 807.674 23.1848 1
 10 11 -6 161.507 5.59099 1
 10 11 -5 1134.77 27.9934 1
 10 11 -4 48.3375 2.57532 1
 10 11 -3 44.3166 2.87773 1
 10 11 -2 192.468 6.05095 1
 10 11 -1 25.2843 2.35906 1
 10 11 0 41.5381 4.29661 1
 10 12 -18 97.217 4.60623 1
 10 12 -17 133.56 9.16807 1
 10 12 -16 318.401 25.8566 1
 10 12 -15 64.9573 3.53531 1
 10 12 -14 83.3788 4.60844 1
 10 12 -13 12.4223 2.66701 1
 10 12 -12 227.93 7.295 1
 10 12 -11 220.127 7.78993 1
 10 12 -10 143.628 5.49999 1
 10 12 -9 461.389 12.4061 1
 10 12 -8 228.196 6.9039 1
 10 12 -7 178.645 7.02104 1
 10 12 -6 477.763 12.7298 1
 10 12 -5 191.491 6.6437 1
 10 12 -4 20.8884 2.19191 1
 10 12 -3 87.0908 4.04474 1
 10 12 -2 11.8958 2.34713 1
 10 13 -16 71.9841 8.56993 1
 10 13 -15 183.311 7.71545 1
 10 13 -14 579.487 16.5328 1
 10 13 -13 20.4746 2.78138 1
 10 13 -12 387.347 11.1613 1
 10 13 -11 302.989 11.1508 1
 10 13 -10 36.6291 2.93397 1
 10 13 -9 23.0447 2.45113 1
 10 13 -8 89.6156 4.43434 1
 10 13 -7 103.783 4.007 1
 10 13 -6 208.281 8.21894 1
 10 13 -5 54.219 3.81016 1
 10 14 -11 30.2476 5.37126 1
 10 14 -10 108.677 5.85954 1
 11 -13 -4 158.138 12.3781 1
 11 -13 -3 61.8293 3.53813 1
 11 -13 -2 146.154 12.3754 1
 11 -13 -1 75.0647 4.91815 1
 11 -13 1 34.6863 11.8761 1
 11 -13 2 62.6228 7.44894 1
 11 -13 3 3.71368 3.14448 1
 11 -13 4 19.0446 4.82373 1
 11 -12 -7 44.4448 9.21401 1
 11 -12 -6 21.2564 4.53456 1
 11 -12 -5 73.3934 3.69823 1
 11 -12 -4 172.211 6.22 1
 11 -12 -3 125.521 6.20276 1
 11 -12 -2 138.483 6.08143 1
 11 -12 -1 50.0986 4.58178 1
 11 -12 0 68.5843 3.82393 1
 11 -12 1 35.7947 4.10832 1
 11 -12 2 58.3832 3.858 1
 11 -12 3 27.5991 2.81992 1
 11 -12 4 70.2731 4.38019 1
 11 -12 5 29.8659 3.27436 1
 11 -12 6 71.1249 6.78401 1
 11 -11 -9 102.062 5.24643 1
 11 -11 -8 147.039 15.3761 1
 11 -11 -7 31.8344 3.08595 1
 11 -11 -6 6.48241 3.06567 1
 11 -11 -5 55.4593 4.50712 1
 11 -11 -4 11.8084 3.4136 1
 11 -11 -3 211.613 7.68764 1
 11 -11 -2 202.513 8.50582 1
 11 -11 -1 51.3407 4.01963 1
 11 -11 0 229.88 9.23693 1
 11 -11 1 242.332 7.5403 1
 11 -11 2 129.029 5.33334 1
 11 -11 3 36.6161 3.03736 1
 11 -11 4 26.6125 2.46822 1
 11 -11 5 34.04 3.37519 1
 11 -11 6 89.9438 4.82168 1
 11 -11 7 33.7784 5.39185 1
 11 -11 8 69.1849 6.89773 1
 11 -10 -11 59.5901 7.34191 1
 11 -10 -10 40.5595 4.92252 1
 11 -10 -9 295.679 11.2512 1
 11 -10 -8 118.466 5.08176 1
 11 -10 -7 32.4907 3.80029 1
 11 -10 -6 19.2801 3.33298 1
 11 -10 -5 136.385 9.20366 1
 11 -10 -4 77.1278 5.33348 1
 11 -10 -3 167.893 8.64656 1
 11 -10 -2 98.1706 4.89564 1
 11 -10 -1 178.754 6.21964 1
 11 -10 0 248.067 8.00154 1
 11 -10 1 323.699 9.47819 1
 11 -10 2 138.072 5.37629 1
 11 -10 3 191.554 7.28454 1
 11 -10 4 29.2941 3.06903 1
 11 -10 5 3.96872 2.8866 1
 11 -10 6 114.704 6.08534 1
 11 -10 7 17.5195 2.30194 1
 11 -10 8 6.76856 2.67648 1
 11 -10 9 62.6202 7.43155 1
 11 -9 -12 68.3096 4.78034 1
 11 -9 -11 10.0423 2.48927 1
 11 -9 -10 195.923 10.4037 1
 11 -9 -9 307.922 15.3226 1
 11 -9 -8 174.99 7.52778 1
 11 -9 -7 299.413 11.8886 1
 11 -9 -6 176.967 7.53475 1
 11 -9 -5 47.8052 3.44473 1
 11 -9 -4 251.013 9.59204 1
 11 -9 -3 204.245 7.25433 1
 11 -9 -1 164.93 5.79503 1
 11 -9 0 188.765 7.41523 1
 11 -9 1 358.905 10.1821 1
 11 -9 2 145.59 5.16997 1
 11 -9 3 92.1727 4.07648 1
 11 -9 4 60.336 4.37428 1
 11 -9 5 173.379 6.05704 1
 11 -9 6 43.9345 3.12065 1
 11 -9 7 47.6408 3.51888 1
 11 -9 8 75.1636 4.35215 1
 11 -9 9 45.151 3.15683 1
 11 -8 -14 78.9334 7.55296 1
 11 -8 -13 99.7555 5.86053 1
 11 -8 -12 56.826 3.86251 1
 11 -8 -11 5.93042 2.81216 1
 11 -8 -10 203.238 8.91468 1
 11 -8 -9 329.018 12.8965 1
 11 -8 -8 332.114 11.3482 1
 11 -8 -7 96.0538 4.0164 1
 11 -8 -6 597.739 16.8963 1
 11 -8 -5 304.938 9.80132 1
 11 -8 -4 252.942 8.73157 1
 11 -8 -3 106.148 4.90634 1
 11 -8 -1 49.5233 3.32208 1
 11 -8 0 122.984 5.04076 1
 11 -8 1 107.076 4.83863 1
 11 -8 2 443.204 13.9483 1
 11 -8 3 299.811 11.652 1
 11 -8 4 94.7508 5.84284 1
 11 -8 5 601.156 17.8345 1
 11 -8 6 127.817 5.05942 1
 11 -8 7 36.4642 3.07155 1
 11 -8 8 20.0045 3.03803 1
 11 -8 9 19.0474 2.06731 1
 11 -8 10 51.0457 4.20715 1
 11 -7 -15 166.458 8.26938 1
 11 -7 -14 144.065 6.96888 1
 11 -7 -13 233.876 9.82389 1
 11 -7 -12 10.6391 3.3326 1
 11 -7 -11 152.1 10.2052 1
 11 -7 -10 323.525 12.1933 1
 11 -7 -9 53.2187 4.11329 1
 11 -7 -8 395.07 11.1972 1
 11 -7 -7 196.574 7.03164 1
 11 -7 -6 109.818 4.48666 1
 11 -7 -5 329.37 10.2363 1
 11 -7 -4 689.036 18.9629 1
 11 -7 -3 33.2538 3.99705 1
 11 -7 -2 126.29 5.02773 1
 11 -7 -1 145.788 5.41781 1
 11 -7 0 299.145 10.0261 1
 11 -7 1 219.071 12.435 1
 11 -7 2 182.282 7.38796 1
 11 -7 3 94.6682 5.81766 1
 11 -7 4 463.631 14.6629 1
 11 -7 5 339.139 10.5134 1
 11 -7 6 102.096 5.8985 1
 11 -7 7 168.781 6.16577 1
 11 -7 8 27.2447 2.64354 1
 11 -7 9 6.78244 1.94202 1
 11 -7 10 40.171 3.44499 1
 11 -6 -16 40.1414 4.49269 1
 11 -6 -15 396.452 19.1094 1
 11 -6 -14 328.269 10.8269 1
 11 -6 -13 368.182 11.4429 1
 11 -6 -12 80.7737 4.26136 1
 11 -6 -11 81.2299 3.94562 1
 11 -6 -10 194.551 6.92256 1
 11 -6 -9 145.489 5.50717 1
 11 -6 -8 9.72495 2.6624 1
 11 -6 -7 214.714 7.219 1
 11 -6 -6 323.196 10.2107 1
 11 -6 -5 671.333 18.4512 1
 11 -6 -4 796.406 21.1715 1
 11 -6 -3 166.693 5.5207 1
 11 -6 -2 649.729 19.0586 1
 11 -6 -1 171.967 7.4859 1
 11 -6 0 144.5 6.23004 1
 11 -6 1 340.906 12.578 1
 11 -6 2 49.1724 5.33731 1
 11 -6 3 7.3319 3.7534 1
 11 -6 4 470.376 18.0569 1
 11 -6 5 114.024 7.4277 1
 11 -6 6 288.735 11.9292 1
 11 -6 7 64.2748 4.06685 1
 11 -6 8 32.3646 2.58367 1
 11 -6 9 202.867 9.52924 1
 11 -6 10 87.3722 4.33418 1
 11 -5 -17 89.8107 7.94126 1
 11 -5 -16 100.03 9.57019 1
 11 -5 -15 229.053 12.2294 1
 11 -5 -14 245.667 8.6292 1
 11 -5 -13 75.4356 5.05803 1
 11 -5 -12 131.602 7.17631 1
 11 -5 -11 609.933 15.7103 1
 11 -5 -10 116.302 4.33262 1
 11 -5 -9 311.424 10.0534 1
 11 -5 -8 157.839 4.85622 1
 11 -5 -7 83.3521 3.88281 1
 11 -5 -6 89.0701 4.14775 1
 11 -5 -5 1221.48 29.7991 1
 11 -5 -4 347.767 10.465 1
 11 -5 -3 367.665 9.97091 1
 11 -5 -2 530.115 14.7387 1
 11 -5 -1 523.578 18.9298 1
 11 -5 0 383.866 11.8788 1
 11 -5 1 68.2519 4.45787 1
 11 -5 2 3.407 2.94277 1
 11 -5 3 48.7577 3.79504 1
 11 -5 4 221.045 7.42997 1
 11 -5 5 95.286 4.81747 1
 11 -5 6 369.546 12.2619 1
 11 -5 7 241.172 8.30534 1
 11 -5 8 205.352 6.18108 1
 11 -5 9 139.108 4.6375 1
 11 -5 10 197.912 7.07583 1
 11 -4 -16 131.812 5.66538 1
 11 -4 -15 97.5359 8.94761 1
 11 -4 -14 374.73 13.4869 1
 11 -4 -13 114.206 5.63595 1
 11 -4 -12 215.342 6.76659 1
 11 -4 -11 918.042 22.4236 1
 11 -4 -10 513.97 13.0979 1
 11 -4 -9 330.41 8.88244 1
 11 -4 -8 191.035 5.75242 1
 11 -4 -7 78.9001 3.47108 1
 11 -4 -6 670.499 16.6688 1
 11 -4 -5 377.267 11.2329 1
 11 -4 -4 4.09244 3.10282 1
 11 -4 -3 1085.28 26.8575 1
 11 -4 -2 32.702 3.04409 1
 11 -4 -1 327.987 9.87339 1
 11 -4 0 1042.37 27.4687 1
 11 -4 1 134.053 6.96381 1
 11 -4 2 83.6362 4.255 1
 11 -4 3 446.233 15.2988 1
 11 -4 4 67.1866 3.85715 1
 11 -4 5 417.422 13.6568 1
 11 -4 6 103.683 4.79069 1
 11 -4 7 11.759 2.04366 1
 11 -4 8 321.607 9.28833 1
 11 -4 9 185.009 6.71503 1
 11 -4 10 58.3309 3.94384 1
 11 -3 -18 80.7609 7.47546 1
 11 -3 -17 89.7189 6.70224 1
 11 -3 -16 259.183 8.82898 1
 11 -3 -15 106.488 6.10351 1
 11 -3 -14 132.483 5.85935 1
 11 -3 -13 41.9873 4.48214 1
 11 -3 -12 763.025 18.7436 1
 11 -3 -11 508.165 12.7357 1
 11 -3 -10 965.447 23.2466 1
 11 -3 -9 627.923 15.3276 1
 11 -3 -8 254.696 7.14033 1
 11 -3 -7 51.3471 2.94437 1
 11 -3 -6 329.075 10.1945 1
 11 -3 -5 110.88 4.4989 1
 11 -3 -4 45.5076 3.20539 1
 11 -3 -3 69.7799 3.88666 1
 11 -3 -2 504.222 13.706 1
 11 -3 -1 1522.47 37.5821 1
 11 -3 0 476.729 13.5441 1
 11 -3 1 524.928 14.0885 1
 11 -3 2 268.494 9.54028 1
 11 -3 3 377.096 12.5633 1
 11 -3 4 119.063 4.62911 1
 11 -3 5 135.505 5.53736 1
 11 -3 6 26.2316 2.2168 1
 11 -3 7 60.2462 2.66298 1
 11 -3 8 42.5728 2.53525 1
 11 -3 9 205.66 10.2719 1
 11 -3 10 83.4308 3.63061 1
 11 -2 -18 177.9 7.95441 1
 11 -2 -17 180.221 6.76041 1
 11 -2 -16 190.992 6.54373 1
 11 -2 -15 849.876 24.4857 1
 11 -2 -14 25.7647 3.3596 1
 11 -2 -13 28.9339 4.49987 1
 11 -2 -12 794.194 19.9775 1
 11 -2 -11 32.4275 2.84777 1
 11 -2 -10 846.125 20.8351 1
 11 -2 -9 193.929 5.72884 1
 11 -2 -8 51.2513 3.46784 1
 11 -2 -7 1466.17 34.8704 1
 11 -2 -6 811.276 19.7536 1
 11 -2 -5 16.9689 2.6678 1
 11 -2 -4 1188.33 28.4224 1
 11 -2 -3 20.2634 3.07801 1
 11 -2 -2 230.971 10.2435 1
 11 -2 -1 1010.51 25.4609 1
 11 -2 0 376.616 10.3857 1
 11 -2 1 357.263 9.48788 1
 11 -2 2 385.888 10.7094 1
 11 -2 3 333.574 9.7107 1
 11 -2 4 335.375 9.69184 1
 11 -2 5 83.4877 4.63215 1
 11 -2 6 9.90542 2.5698 1
 11 -2 7 58.0453 2.83919 1
 11 -2 8 142.77 4.87772 1
 11 -2 9 193.075 7.14364 1
 11 -2 10 52.1744 4.0732 1
 11 -1 -19 190.752 12.1166 1
 11 -1 -18 128.435 7.33346 1
 11 -1 -17 683.319 20.6605 1
 11 -1 -16 402.113 16.7131 1
 11 -1 -15 129.77 5.00209 1
 11 -1 -14 12.1257 3.29498 1
 11 -1 -13 217.457 7.14819 1
 11 -1 -12 12.4093 2.80247 1
 11 -1 -11 512.421 14.3066 1
 11 -1 -10 508.257 14.1292 1
 11 -1 -9 186.24 5.55151 1
 11 -1 -8 876.092 21.172 1
 11 -1 -7 742.675 17.8919 1
 11 -1 -6 1144.64 27.3832 1
 11 -1 -5 800.722 19.5701 1
 11 -1 -4 99.9207 6.63381 1
 11 -1 -3 72.956 4.09751 1
 11 -1 -2 1006.7 24.6371 1
 11 -1 -1 58.8642 3.72278 1
 11 -1 0 122.143 5.97737 1
 11 -1 1 76.8375 4.52562 1
 11 -1 2 454.235 12.9788 1
 11 -1 3 230.641 7.86376 1
 11 -1 4 541.349 15.2908 1
 11 -1 5 334.543 11.6735 1
 11 -1 6 84.4994 3.40649 1
 11 -1 7 177.596 5.58193 1
 11 -1 8 168.866 5.11396 1
 11 -1 9 52.7344 3.18653 1
 11 0 -20 6.47267 2.99416 1
 11 0 -19 277.065 10.9942 1
 11 0 -18 16.7383 3.55458 1
 11 0 -17 101.701 8.57621 1
 11 0 -16 1119.26 30.7207 1
 11 0 -15 155.291 6.10932 1
 11 0 -14 83.992 4.23866 1
 11 0 -13 811.818 20.3304 1
 11 0 -12 26.0476 2.99987 1
 11 0 -11 1110.22 27.1889 1
 11 0 -10 51.4924 4.67416 1
 11 0 -9 62.2577 3.35901 1
 11 0 -8 1125.11 27.6035 1
 11 0 -7 1118.14 26.8442 1
 11 0 -6 557.191 13.8639 1
 11 0 -5 962.452 24.6784 1
 11 0 -4 112.685 4.53708 1
 11 0 -3 169.27 6.57257 1
 11 0 -2 127.569 4.97099 1
 11 0 -1 123.212 4.78459 1
 11 0 0 236.764 7.2023 1
 11 0 1 12.6553 2.7345 1
 11 0 2 734.957 20.6372 1
 11 0 3 791.991 20.9299 1
 11 0 4 685.888 17.8595 1
 11 0 5 181.639 6.03087 1
 11 0 6 159.705 5.01028 1
 11 0 7 134.183 4.94669 1
 11 0 8 142.639 8.1073 1
 11 1 -20 178.063 8.87507 1
 11 1 -19 5.79207 3.52789 1
 11 1 -18 178.999 8.73158 1
 11 1 -17 712.853 20.6764 1
 11 1 -16 132.533 6.91486 1
 11 1 -15 281.657 10.7881 1
 11 1 -14 857.441 23.6653 1
 11 1 -13 191.367 6.91053 1
 11 1 -12 868.01 22.6946 1
 11 1 -11 900.738 22.6059 1
[truncated: 578,664 more chars]
