# Supplementary material for: Multipolar model and Hirshfeld atom refinement of tetra­aqua­bis­(hydrogenmaleato)iron(II)
Source: Acta Crystallogr B Struct Sci Cryst Eng Mater. 2025 May 9;81(Pt 3):350–62. doi: 10.1107/S2052520625003403 (PMC12147936; doi:10.1107/S2052520625003403)
Supplement: Supplementary file 2 [file b-81-00350-sup2.hkl]

#
#  Unique observations used in XD refinement
#  F^2(calc) includes anomalous dispersion and is corrected for extinction
#  if the latter is included in the model.
#
data_I
#SHELX


_cell_length_a       5.2066
_cell_length_b       7.3264
_cell_length_c       9.2475
_cell_angle_alpha   108.907
_cell_angle_beta    105.498
_cell_angle_gamma    92.310

loop_
 _refln_index_h
 _refln_index_k
 _refln_index_l
 _refln_F_squared_calc
 _refln_F_squared_meas
 _refln_F_squared_sigma
 _refln_sint/lambda
 _refln_XD_refine_code
    0    0    1 414.363812 478.629829  13.431148     0.0598   0
    0    0    2 265.294689 271.422739   8.543804     0.1197   0
    0    0    3 880.748135 840.471485  19.636287     0.1795   0
    0    0    4 187.461690 172.670641   4.883281     0.2394   0
    0    0    5  25.309533  24.696556   0.879691     0.2992   0
    0    0    6 114.491508 113.031335   3.168501     0.3591   0
    0    0    7   9.614447   9.727008   0.502527     0.4189   0
    0    0    8 236.314390 232.501473   5.806153     0.4787   0
    0    0    9 186.304333 183.227862   4.517986     0.5386   0
    0    0   10  86.649832  88.161505   2.113156     0.5984   0
    0    0   11 182.305288 181.549386   4.278141     0.6583   0
    0    0   12   7.126967   7.184279   0.232212     0.7181   0
    0    0   13  14.118259  13.957877   0.377396     0.7780   0
    0    0   14  22.005915  21.949851   0.513845     0.8378   0
    0    0   15 106.330603 108.160156   2.484603     0.8976   0
    0    0   16   8.193727   8.146443   0.214830     0.9575   0
    0    0   17   1.512148   1.437123   0.082879     1.0173   0
    0    0   18  15.764621  16.346630   0.420258     1.0772   0
    0    0   19  10.857128  11.231862   0.306444     1.1370   0
    0    0   20   0.212487   0.193820   0.066019     1.1969   0
    0    0   21   6.950119   7.478245   0.208794     1.2567   0
    0    0   22   0.078472   0.105021   0.058242     1.3165   0
    0    0   23   4.433088   4.164908   0.185433     1.3764   0
    0    1  -23   0.167998   0.164917   0.052293     1.3528   0
    0    1  -22   0.315445   0.207952   0.059228     1.2930   0
    0    1  -21  13.310041  14.045748   0.360362     1.2333   0
    0    1  -20  27.121575  28.228815   0.718112     1.1735   0
    0    1  -19  21.108350  21.696425   0.536074     1.1138   0
    0    1  -18  12.676595  13.350735   0.344053     1.0541   0
    0    1  -17  15.417509  15.753766   0.408389     0.9944   0
    0    1  -16  14.184296  14.185476   0.345591     0.9347   0
    0    1  -15  16.649039  16.748837   0.401772     0.8750   0
    0    1  -14  25.392387  25.165276   0.598581     0.8153   0
    0    1  -13  58.867308  56.961985   1.382102     0.7557   0
    0    1  -12   0.357254   0.337407   0.071533     0.6961   0
    0    1  -11  83.412975  82.502451   1.971339     0.6366   0
    0    1  -10  77.572781  76.006191   1.810601     0.5772   0
    0    1   -9 100.470735  97.572464   2.884373     0.5178   0
    0    1   -8   1.106462   1.357610   0.186768     0.4585   0
    0    1   -7  71.900798  74.618197   2.407093     0.3995   0
    0    1   -6 420.658824 421.763609  11.338885     0.3406   0
    0    1   -5 1116.78981 1106.62780   24.51574     0.2823   0
    0    1   -4 494.345030 495.913725  11.845388     0.2247   0
    0    1   -3 217.297120 221.452375   6.069996     0.1686   0
    0    1   -2 463.435819 454.651182  23.310362     0.1165   0
    0    1   -1 1051.12437 1080.65843   32.91833     0.0765   0
    0    1    0 180.819001 186.366299   7.126357     0.0728   0
    0    1    1 379.699341 364.807428  12.916752     0.1092   0
    0    1    2 1145.60088 1110.43513   24.92674     0.1603   0
    0    1    3  77.228693  70.002097   2.325549     0.2159   0
    0    1    4 974.581762 949.894560  21.271263     0.2734   0
    0    1    5 424.522279 408.617865   9.871873     0.3317   0
    0    1    6   1.326281   1.455260   0.173739     0.3904   0
    0    1    7   2.749793   2.552480   0.185695     0.4495   0
    0    1    8  65.826791  64.332016   1.868582     0.5087   0
    0    1    9 107.274185 104.669424   2.596821     0.5680   0
    0    1   10 237.087420 234.862774   5.518891     0.6275   0
    0    1   11  90.421672  89.600572   2.127753     0.6870   0
    0    1   12  87.957793  87.073571   2.043220     0.7466   0
    0    1   13  58.308715  56.664827   1.324934     0.8062   0
    0    1   14  47.851842  47.277373   1.096030     0.8658   0
    0    1   15   0.306186   0.247651   0.067847     0.9255   0
    0    1   16   2.146970   2.183993   0.096460     0.9852   0
    0    1   17   6.990556   7.607903   0.211609     1.0449   0
    0    1   18   2.875892   2.530541   0.140831     1.1046   0
    0    1   19  19.896725  21.069666   0.525540     1.1644   0
    0    1   20  37.161295  39.536475   0.955577     1.2241   0
    0    1   21   2.257297   2.300650   0.091614     1.2839   0
    0    1   22   3.522146   3.336378   0.125712     1.3436   0
    0    2  -23   0.718312   0.676730   0.063610     1.3327   0
    0    2  -22   3.113782   3.385130   0.120285     1.2732   0
    0    2  -21   1.209525   1.061816   0.089496     1.2138   0
    0    2  -20  19.178338  20.062406   0.486799     1.1543   0
    0    2  -19  12.198186  12.657696   0.328295     1.0949   0
    0    2  -18  33.584628  34.508591   0.828965     1.0356   0
    0    2  -17  10.362532  10.440477   0.262044     0.9763   0
    0    2  -16  38.996305  39.553306   0.915066     0.9171   0
    0    2  -15 103.193263 102.304931   2.340610     0.8579   0
    0    2  -14   3.472950   3.042587   0.145067     0.7989   0
    0    2  -13  30.484999  29.626964   0.733057     0.7400   0
    0    2  -12  57.277322  56.650898   1.426618     0.6813   0
    0    2  -11   0.467621   0.433722   0.066773     0.6228   0
    0    2  -10  97.540987  98.305491   2.621691     0.5645   0
    0    2   -9 667.073658 659.599990  15.683365     0.5067   0
    0    2   -8  36.076174  35.998152   1.072524     0.4494   0
    0    2   -7 1073.56788 1071.55217   24.79116     0.3928   0
    0    2   -6 602.576045 592.550897  13.753262     0.3373   0
    0    2   -5  94.969105  93.373081   2.501986     0.2836   0
    0    2   -4 406.069960 395.570788  10.025791     0.2330   0
    0    2   -3 232.009456 214.570448   5.693877     0.1878   0
    0    2   -2 983.230404 906.879251  19.562810     0.1531   0
    0    2   -1 3088.67710 3146.93998   68.46727     0.1369   0
    0    2    0 112.658067 117.069951   3.717895     0.1457   0
    0    2    1 202.489265 202.647288   6.494113     0.1757   0
    0    2    2 193.483305 191.823959   5.277798     0.2184   0
    0    2    3 294.991785 297.822177   8.110256     0.2677   0
    0    2    4 705.607715 720.911967  16.898635     0.3206   0
    0    2    5 112.715205 112.302951   2.920822     0.3756   0
    0    2    6 278.143035 287.409472   6.818027     0.4319   0
    0    2    7 120.206679 121.987562   3.003411     0.4890   0
    0    2    8  88.098626  86.848382   2.198589     0.5467   0
    0    2    9 123.632681 123.474801   2.925668     0.6049   0
    0    2   10  65.670249  63.730736   1.500965     0.6633   0
    0    2   11   0.621537   0.684681   0.077017     0.7220   0
    0    2   12  16.681406  16.114417   0.410913     0.7808   0
    0    2   13   1.160700   1.044666   0.064510     0.8398   0
    0    2   14 100.534615 101.401270   2.343889     0.8989   0
    0    2   15  30.859637  31.443282   0.739151     0.9581   0
    0    2   16   1.413371   1.474848   0.085491     1.0174   0
    0    2   17  13.037813  13.622153   0.368632     1.0767   0
    0    2   18  14.958003  15.204604   0.379892     1.1361   0
    0    2   19   5.061175   5.063897   0.167383     1.1955   0
    0    2   20   3.768748   3.826862   0.136042     1.2550   0
    0    2   21   1.512959   1.463734   0.067963     1.3145   0
    0    2   22   4.647567   4.402141   0.189351     1.3740   0
    0    3  -24   0.728705   0.583404   0.170895     1.3756   0
    0    3  -23   1.332110   1.289763   0.064742     1.3164   0
    0    3  -22   9.292126   9.435161   0.290831     1.2574   0
    0    3  -21   8.351038   8.621257   0.232590     1.1984   0
    0    3  -20  16.926775  18.142286   0.450641     1.1394   0
    0    3  -19   2.832184   2.812899   0.133141     1.0806   0
    0    3  -18   1.775016   1.822876   0.085839     1.0219   0
    0    3  -17   2.818649   2.796010   0.097331     0.9634   0
    0    3  -16  24.658021  24.367855   0.570694     0.9050   0
    0    3  -15   6.136594   6.004703   0.174464     0.8468   0
    0    3  -14 100.049533  99.240784   2.367482     0.7889   0
    0    3  -13  35.956804  35.987995   0.943098     0.7313   0
    0    3  -12  21.689725  21.770076   0.538569     0.6740   0
    0    3  -11 133.197112 131.766486   3.120474     0.6173   0
    0    3  -10 244.968520 245.601656   5.835839     0.5612   0
    0    3   -9   7.691997   7.710631   0.274407     0.5059   0
    0    3   -8  81.127273  82.195427   1.994032     0.4519   0
    0    3   -7 353.638225 355.091766   8.340292     0.3995   0
    0    3   -6 303.697832 300.393287   7.524763     0.3494   0
    0    3   -5 1316.83766 1302.83309   29.21315     0.3030   0
    0    3   -4  62.697901  61.560383   1.743334     0.2621   0
    0    3   -3   1.186008   1.306652   0.148840     0.2296   0
    0    3   -2 138.457981 140.135942   3.988761     0.2095   0
    0    3   -1   4.696312   4.651620   0.273420     0.2055   0
    0    3    0   9.020988   8.517484   0.445765     0.2185   0
    0    3    1 903.611314 919.006417  21.760180     0.2458   0
    0    3    2 185.167560 184.646616   5.233950     0.2833   0
    0    3    3 948.534645 956.763429  21.778782     0.3275   0
    0    3    4 1288.73705 1308.37868   31.24102     0.3761   0
    0    3    5 699.992505 720.203897  17.170807     0.4275   0
    0    3    6   1.060677   0.926499   0.148811     0.4809   0
    0    3    7  10.162383  10.126604   0.417559     0.5356   0
    0    3    8  33.125051  32.575616   0.815500     0.5914   0
    0    3    9   1.968184   2.008310   0.095183     0.6478   0
    0    3   10  35.166321  33.824606   0.808129     0.7049   0
    0    3   11   8.727569   8.488726   0.228730     0.7623   0
    0    3   12   9.528884   9.274859   0.232677     0.8201   0
    0    3   13 139.981801 139.287128   3.194009     0.8782   0
    0    3   14  31.659029  31.971144   0.746463     0.9365   0
    0    3   15   1.796302   1.798761   0.077423     0.9950   0
    0    3   16  67.106388  69.383116   1.667971     1.0536   0
    0    3   17   1.408498   1.205346   0.080703     1.1124   0
    0    3   18  11.082611  11.714598   0.324030     1.1712   0
    0    3   19  29.832172  30.660922   0.749627     1.2302   0
    0    3   20   0.984545   0.874177   0.062333     1.2892   0
    0    3   21   0.342022   0.261145   0.076292     1.3484   0
    0    4  -24   8.304501   7.928160   0.319822     1.3626   0
    0    4  -23   1.020676   0.991241   0.095909     1.3040   0
    0    4  -22   0.163067   0.130500   0.068166     1.2456   0
    0    4  -21   4.992041   5.218193   0.170808     1.1872   0
    0    4  -20   0.467339   0.383577   0.073564     1.1291   0
    0    4  -19   9.227895   9.247232   0.249276     1.0711   0
    0    4  -18   1.649146   1.534599   0.086216     1.0134   0
    0    4  -17   9.376271   9.280633   0.240976     0.9559   0
    0    4  -16 200.795457 201.084598   4.637400     0.8987   0
    0    4  -15  31.403507  30.754945   0.719940     0.8419   0
    0    4  -14  17.333768  17.258677   0.463293     0.7855   0
    0    4  -13  75.456644  74.128642   1.757032     0.7297   0
    0    4  -12  23.164802  22.582587   0.568981     0.6746   0
    0    4  -11  40.793203  41.137180   0.980243     0.6204   0
    0    4  -10 107.549027 103.761991   2.473315     0.5672   0
    0    4   -9   0.757251   0.653863   0.093413     0.5156   0
    0    4   -8 180.876004 175.946629   4.387718     0.4659   0
    0    4   -7   0.774059   0.984567   0.157691     0.4189   0
    0    4   -6 300.083598 295.814041   7.439388     0.3756   0
    0    4   -5 349.894470 344.250156   8.183152     0.3373   0
    0    4   -4   6.467466   6.105516   0.286769     0.3061   0
    0    4   -3 477.072805 444.590190  11.362739     0.2842   0
    0    4   -2 884.255778 884.560508  23.454995     0.2738   0
    0    4   -1 1149.38514 1134.43409   27.86976     0.2763   0
    0    4    0 931.366350 899.418389  21.096915     0.2914   0
    0    4    1   7.035337   6.802356   0.328005     0.3172   0
    0    4    2  38.950959  39.725971   1.096610     0.3514   0
    0    4    3 410.523996 412.622529   9.917752     0.3918   0
    0    4    4   0.998275   0.883260   0.168950     0.4367   0
    0    4    5 161.454904 163.169431   4.232030     0.4848   0
    0    4    6  68.281082  70.651259   2.146529     0.5353   0
    0    4    7  63.370504  62.231599   1.606160     0.5876   0
    0    4    8  62.549076  62.444891   1.518435     0.6412   0
    0    4    9 101.395862  99.174329   2.471835     0.6958   0
    0    4   10   9.399388   9.112554   0.246896     0.7512   0
    0    4   11   2.644052   2.642585   0.096199     0.8072   0
    0    4   12   1.240790   1.216663   0.062450     0.8638   0
    0    4   13  62.864324  63.296608   1.453751     0.9207   0
    0    4   14  47.195242  47.840638   1.147162     0.9781   0
    0    4   15  32.192440  33.006842   0.849743     1.0357   0
    0    4   16  10.244849  10.434354   0.280297     1.0935   0
    0    4   17   7.134518   6.707115   0.207865     1.1515   0
    0    4   18  19.249278  19.628132   0.497971     1.2098   0
    0    4   19   0.559997   0.570548   0.058793     1.2681   0
    0    5  -24   0.264196   0.234737   0.061492     1.3534   0
    0    5  -23   6.431549   6.519969   0.205689     1.2956   0
    0    5  -22   7.847061   8.258951   0.237813     1.2379   0
    0    5  -21  13.517450  14.088058   0.388133     1.1805   0
    0    5  -20  14.986254  15.488210   0.405661     1.1234   0
    0    5  -19   6.317346   6.278616   0.178353     1.0665   0
    0    5  -18   0.390166   0.386653   0.068892     1.0100   0
    0    5  -17  37.819367  38.226544   0.888629     0.9539   0
    0    5  -16   3.566649   3.508927   0.121968     0.8983   0
    0    5  -15  54.786034  53.867657   1.270697     0.8432   0
    0    5  -14  97.072833  95.902984   2.245310     0.7889   0
    0    5  -13   8.706956   8.617136   0.253222     0.7354   0
    0    5  -12  61.240277  60.310231   1.433670     0.6830   0
    0    5  -11 160.209325 158.958441   3.679096     0.6319   0
    0    5  -10   2.205826   2.047863   0.098840     0.5824   0
    0    5   -9  28.638874  27.070306   0.752325     0.5351   0
    0    5   -8  31.626491  29.263353   0.943853     0.4905   0
    0    5   -7  60.729794  58.792522   1.632278     0.4495   0
    0    5   -6 534.361865 532.977175  12.438049     0.4131   0
    0    5   -5 443.455814 438.591901  10.258874     0.3826   0
    0    5   -4 738.980755 730.604414  18.445248     0.3596   0
    0    5   -3 348.553345 360.413906  10.409948     0.3456   0
    0    5   -2 816.030767 808.416766  21.800691     0.3416   0
    0    5   -1  35.128105  33.026575   0.994985     0.3480   0
    0    5    0   5.547598   5.150752   0.233954     0.3642   0
    0    5    1  37.871550  37.359737   1.057405     0.3891   0
    0    5    2   5.992702   6.014366   0.321302     0.4211   0
    0    5    3  53.909208  55.497671   1.459671     0.4587   0
    0    5    4 532.684549 542.228528  13.063067     0.5006   0
    0    5    5   0.781886   0.760654   0.177250     0.5459   0
    0    5    6  19.329168  18.768291   0.512974     0.5938   0
    0    5    7 218.492922 217.714979   5.216364     0.6436   0
    0    5    8  21.980314  21.894714   0.543938     0.6951   0
    0    5    9 173.825533 169.453271   3.944506     0.7478   0
    0    5   10  19.485009  19.659270   0.479573     0.8015   0
    0    5   11  12.096235  11.653861   0.284708     0.8560   0
    0    5   12  57.573502  57.311667   1.323135     0.9112   0
    0    5   13   9.710805   9.171057   0.254964     0.9669   0
    0    5   14   0.177765   0.168921   0.059780     1.0231   0
    0    5   15  13.842922  14.238204   0.358591     1.0797   0
    0    5   16   2.125729   1.990318   0.099884     1.1367   0
    0    5   17   8.464326   8.998218   0.269560     1.1939   0
    0    5   18  13.536366  14.673377   0.368052     1.2513   0
    0    5   19  11.699810  12.109609   0.364105     1.3090   0
    0    5   20   4.985544   4.487341   0.238161     1.3669   0
    0    6  -24   2.803499   2.607761   0.107807     1.3481   0
    0    6  -23   4.317592   4.078111   0.179397     1.2912   0
    0    6  -22   7.390840   7.577317   0.226147     1.2346   0
    0    6  -21  11.712465  12.102441   0.318052     1.1783   0
    0    6  -20  20.439536  21.165633   0.515789     1.1224   0
    0    6  -19   1.522782   1.509874   0.086942     1.0669   0
    0    6  -18   4.821851   5.058180   0.167035     1.0119   0
    0    6  -17  59.125670  60.300945   1.384830     0.9575   0
    0    6  -16   1.170861   1.253779   0.066541     0.9038   0
    0    6  -15  16.613422  15.887951   0.390716     0.8509   0
    0    6  -14   1.530208   1.852505   0.135839     0.7989   0
    0    6  -13  10.040481  11.456936   0.378673     0.7482   0
    0    6  -12 106.052168 104.380102   2.432630     0.6989   0
    0    6  -11  50.433574  50.982558   1.254795     0.6514   0
    0    6  -10  92.496468  93.346093   2.256686     0.6060   0
    0    6   -9 365.915798 358.243262   8.545139     0.5634   0
    0    6   -8   3.203470   3.251293   0.277802     0.5241   0
    0    6   -7 207.879904 212.113964   5.531949     0.4891   0
    0    6   -6 262.084857 261.957514   6.140252     0.4592   0
    0    6   -5   9.480596   9.373321   0.317790     0.4355   0
    0    6   -4  75.772191  79.564247   2.033963     0.4190   0
    0    6   -3  98.347297 101.050137   2.555527     0.4107   0
    0    6   -2 409.478801 414.247610  10.054085     0.4111   0
    0    6   -1 425.237901 430.861159  10.183018     0.4200   0
    0    6    0  68.842771  67.077532   1.728912     0.4371   0
    0    6    1   0.638503   3.122303   0.452295     0.4613   0
    0    6    2 135.973471 135.450776   3.275902     0.4917   0
    0    6    3  16.975111  18.183929   0.605923     0.5271   0
    0    6    4  24.171470  27.791145   0.924990     0.5667   0
    0    6    5  47.804711  48.608489   1.254098     0.6095   0
    0    6    6 196.726055 196.946156   4.664127     0.6551   0
    0    6    7  44.113170  44.182755   1.086541     0.7027   0
    0    6    8 166.069965 165.767529   3.849962     0.7522   0
    0    6    9 112.660180 112.254489   2.601696     0.8030   0
    0    6   10   1.246910   1.295828   0.068253     0.8550   0
    0    6   11   0.301490   0.333838   0.061376     0.9080   0
    0    6   12   5.042516   5.100432   0.175451     0.9618   0
    0    6   13   2.657422   2.701813   0.123506     1.0162   0
    0    6   14  11.856346  12.140427   0.315643     1.0713   0
    0    6   15   5.616245   5.835984   0.168921     1.1268   0
    0    6   16   1.416601   1.490576   0.083547     1.1827   0
    0    6   17  38.988038  40.778211   1.061265     1.2390   0
    0    6   18   5.757329   5.540858   0.232619     1.2957   0
    0    6   19   1.635471   1.430100   0.096431     1.3526   0
    0    7  -24   2.847551   2.857966   0.121040     1.3467   0
    0    7  -23   7.233063   7.183583   0.219270     1.2909   0
    0    7  -22  12.999219  13.259992   0.348928     1.2355   0
    0    7  -21  17.157639  17.709057   0.436392     1.1805   0
    0    7  -20  10.204606  10.826463   0.286188     1.1261   0
    0    7  -19   1.021726   1.132652   0.080848     1.0722   0
    0    7  -18   5.255595   5.184704   0.151249     1.0190   0
    0    7  -17   0.187011   0.208765   0.059664     0.9666   0
    0    7  -16   4.120362   4.223991   0.127569     0.9150   0
    0    7  -15  21.627585  21.491113   0.511349     0.8646   0
    0    7  -14   8.561392   8.864323   0.227163     0.8154   0
    0    7  -13  59.609120  60.201989   1.441186     0.7677   0
    0    7  -12 139.122450 136.955137   3.249088     0.7218   0
    0    7  -11 230.311187 226.990708   5.305744     0.6782   0
    0    7  -10   8.028192   8.208167   0.224348     0.6371   0
    0    7   -9  40.938187  42.820589   1.190343     0.5993   0
    0    7   -8 110.927107 113.379277   2.715249     0.5652   0
    0    7   -7  70.009505  69.034013   1.832482     0.5357   0
    0    7   -6  14.316432  16.709429   0.612249     0.5115   0
    0    7   -5  82.970509  83.444127   2.010254     0.4934   0
    0    7   -4   2.972411   3.438265   0.223768     0.4821   0
    0    7   -3 174.699145 175.438501   4.527649     0.4781   0
    0    7   -2  66.908717  72.073785   2.034456     0.4816   0
    0    7   -1  70.807763  68.469878   1.909441     0.4923   0
    0    7    0 298.817216 296.333487   6.971045     0.5099   0
    0    7    1  37.835342  41.795918   1.135409     0.5337   0
    0    7    2 191.594307 196.077028   4.678405     0.5629   0
    0    7    3 329.447518 337.825282   7.964550     0.5966   0
    0    7    4  37.736385  37.818823   0.983000     0.6342   0
    0    7    5   1.253265   3.139917   0.302845     0.6750   0
    0    7    6   3.701939   4.569495   0.257807     0.7185   0
    0    7    7   1.355179   1.715563   0.110622     0.7642   0
    0    7    8  84.147536  83.774077   1.940027     0.8118   0
    0    7    9   1.798662   1.558394   0.077423     0.8609   0
    0    7   10  39.601892  39.636592   0.955722     0.9112   0
    0    7   11  45.455603  45.992399   1.143215     0.9627   0
    0    7   12  10.814497  11.204091   0.314975     1.0151   0
    0    7   13  26.608308  26.816939   0.683114     1.0682   0
    0    7   14   6.113404   6.164918   0.191934     1.1221   0
    0    7   15   0.289242   0.274929   0.065206     1.1765   0
    0    7   16   8.245744   8.507385   0.222491     1.2314   0
    0    7   17   3.303131   3.379878   0.115439     1.2868   0
    0    7   18  10.934820  10.507569   0.409578     1.3425   0
    0    8  -24   3.323690   2.926074   0.135694     1.3492   0
    0    8  -23   0.659764   0.562249   0.065845     1.2947   0
    0    8  -22   3.938132   3.900745   0.141904     1.2407   0
    0    8  -21   8.434640   8.585679   0.229020     1.1873   0
    0    8  -20   0.118152   0.071010   0.068979     1.1345   0
    0    8  -19   8.412637   8.724246   0.230994     1.0824   0
    0    8  -18  52.309346  54.156689   1.254011     1.0312   0
    0    8  -17  12.930837  13.048006   0.319038     0.9810   0
    0    8  -16  67.525944  68.171560   1.573339     0.9319   0
    0    8  -15   0.739088   0.699510   0.060070     0.8841   0
    0    8  -14   1.940271   1.950358   0.079223     0.8379   0
    0    8  -13  62.450236  62.382209   1.460657     0.7934   0
    0    8  -12  10.833838  10.639723   0.299102     0.7512   0
    0    8  -11  27.652075  27.557308   0.750062     0.7115   0
    0    8  -10 158.513331 156.530396   3.654662     0.6747   0
    0    8   -9  29.394014  28.753367   0.744722     0.6414   0
    0    8   -8  24.336109  25.649869   0.672261     0.6122   0
    0    8   -7 158.889189 158.312471   3.723728     0.5877   0
    0    8   -6   4.392765   4.238095   0.211551     0.5684   0
    0    8   -5   1.120137   0.880504   0.119501     0.5549   0
    0    8   -4   8.007537   7.556045   0.423740     0.5476   0
    0    8   -3 223.702768 216.291002   5.327711     0.5469   0
    0    8   -2 154.685230 152.508611   3.836555     0.5527   0
    0    8   -1 304.685508 307.163490   7.381697     0.5648   0
    0    8    0  53.334951  53.248094   1.297018     0.5828   0
    0    8    1 112.005886 108.143615   2.591424     0.6062   0
    0    8    2 126.745037 127.127751   3.003352     0.6344   0
    0    8    3   8.292297   8.395748   0.271359     0.6668   0
    0    8    4   0.524749   0.419155   0.076408     0.7028   0
    0    8    5  34.612569  33.745384   0.853400     0.7419   0
    0    8    6   0.312729   0.359607   0.078671     0.7836   0
    0    8    7  11.003578  11.187637   0.280152     0.8276   0
    0    8    8  93.431023  93.733211   2.215217     0.8734   0
    0    8    9   5.105090   4.987373   0.147853     0.9209   0
    0    8   10   7.732918   7.776505   0.240831     0.9697   0
    0    8   11  18.695207  18.844785   0.504384     1.0197   0
    0    8   12  36.148661  36.408775   0.877137     1.0707   0
    0    8   13  17.703290  18.222466   0.466863     1.1226   0
    0    8   14  14.273354  14.746157   0.367936     1.1752   0
    0    8   15   0.410607   0.343008   0.069211     1.2285   0
    0    8   16   7.141487   7.565448   0.237175     1.2824   0
    0    8   17   3.474993   3.332722   0.132154     1.3368   0
    0    9  -23   4.538408   4.709658   0.178788     1.3026   0
    0    9  -22   6.029595   5.965672   0.181864     1.2501   0
    0    9  -21   4.313391   4.185193   0.134940     1.1984   0
    0    9  -20  14.612657  15.192445   0.418284     1.1474   0
    0    9  -19   9.921986  10.045669   0.264453     1.0974   0
    0    9  -18  13.250159  13.553058   0.346723     1.0483   0
    0    9  -17  26.399473  27.093812   0.637757     1.0005   0
    0    9  -16  27.314074  27.238357   0.643155     0.9540   0
    0    9  -15   8.193583   7.904915   0.198898     0.9090   0
    0    9  -14  13.128406  13.078331   0.314337     0.8659   0
    0    9  -13   4.721947   4.639519   0.131051     0.8248   0
    0    9  -12  61.189082  60.288177   1.414198     0.7862   0
    0    9  -11   1.582542   1.371075   0.070749     0.7504   0
    0    9  -10   0.574558   0.520171   0.057255     0.7177   0
    0    9   -9  32.241307  32.205910   0.800817     0.6887   0
    0    9   -8 119.456517 115.561818   2.696502     0.6639   0
    0    9   -7 152.692805 149.363499   3.506953     0.6437   0
    0    9   -6 108.897802 112.317461   2.672823     0.6285   0
    0    9   -5 112.388920 109.478502   2.638609     0.6188   0
    0    9   -4 130.044596 129.477443   3.134084     0.6148   0
    0    9   -3   4.335083   4.837488   0.297274     0.6166   0
    0    9   -2  31.640822  29.583435   0.859755     0.6242   0
    0    9   -1  38.982056  37.745984   0.985379     0.6373   0
    0    9    0  19.173240  17.834536   0.543038     0.6556   0
    0    9    1 118.196686 117.214468   2.857443     0.6788   0
    0    9    2  56.672868  56.520311   1.340692     0.7062   0
    0    9    3  83.618953  83.183244   2.033005     0.7375   0
    0    9    4  58.768277  58.354911   1.373629     0.7722   0
    0    9    5   0.712307   0.567124   0.067064     0.8098   0
    0    9    6   9.207037   9.284377   0.231226     0.8500   0
    0    9    7  88.619163  87.226503   2.003318     0.8924   0
    0    9    8   3.504470   3.342501   0.134853     0.9367   0
    0    9    9  26.636292  27.057799   0.639150     0.9826   0
    0    9   10  38.050051  38.510933   0.899366     1.0300   0
    0    9   11   8.496161   8.553381   0.229136     1.0786   0
    0    9   12  33.667790  34.574175   0.819679     1.1283   0
    0    9   13   6.852803   6.896553   0.190570     1.1789   0
    0    9   14   0.252250   0.236072   0.067673     1.2303   0
    0    9   15   0.258006   0.304993   0.073506     1.2825   0
    0    9   16   0.737935   0.727253   0.065903     1.3354   0
    0   10  -23   4.044147   3.985424   0.152003     1.3145   0
    0   10  -22   8.493765   8.304250   0.311145     1.2637   0
    0   10  -21   0.651001   0.583172   0.078991     1.2138   0
    0   10  -20   1.749512   1.686341   0.098753     1.1648   0
    0   10  -19  17.626919  18.609700   0.491906     1.1169   0
    0   10  -18  14.377893  14.767574   0.370925     1.0702   0
    0   10  -17  34.491343  34.656299   0.812250     1.0248   0
    0   10  -16   5.448026   5.445617   0.149217     0.9810   0
    0   10  -15   0.619883   0.465441   0.054005     0.9390   0
    0   10  -14  13.860811  13.726826   0.333983     0.8990   0
    0   10  -13   3.198440   3.234578   0.106182     0.8613   0
    0   10  -12   6.504511   6.673772   0.184824     0.8262   0
    0   10  -11  28.418939  28.222750   0.673944     0.7940   0
    0   10  -10  66.447516  65.838989   1.529956     0.7653   0
    0   10   -9  22.998730  22.986913   0.563874     0.7402   0
    0   10   -8 152.409638 149.877721   3.479414     0.7193   0
    0   10   -7 114.417357 111.893489   2.607761     0.7028   0
    0   10   -6  30.652235  28.966137   0.733057     0.6912   0
    0   10   -5   2.086709   1.889185   0.103048     0.6846   0
    0   10   -4  64.913532  63.602761   1.524877     0.6832   0
    0   10   -3  26.617737  25.470356   0.643097     0.6870   0
    0   10   -2  32.958477  33.469410   0.822639     0.6960   0
    0   10   -1   0.482549   0.560334   0.070807     0.7099   0
    0   10    0   5.270590   4.901012   0.154296     0.7285   0
    0   10    1  42.556715  41.890811   1.081956     0.7514   0
    0   10    2  25.341153  24.715941   0.606590     0.7782   0
    0   10    3  29.096785  29.447045   0.697943     0.8086   0
    0   10    4  50.996840  49.625035   1.174527     0.8422   0
    0   10    5  60.808952  59.734488   1.373106     0.8785   0
    0   10    6  22.672430  22.601218   0.531343     0.9173   0
    0   10    7  57.509797  57.924555   1.337325     0.9583   0
    0   10    8  11.356643  11.218165   0.313583     1.0012   0
    0   10    9   0.157580   0.143878   0.068718     1.0458   0
    0   10   10   2.430208   2.193163   0.118892     1.0918   0
    0   10   11   7.051528   7.181958   0.209897     1.1391   0
    0   10   12   4.137479   4.303591   0.144023     1.1875   0
    0   10   13   7.663068   7.911126   0.217384     1.2369   0
    0   10   14   2.734176   2.653496   0.104295     1.2873   0
    0   10   15   8.556019   8.237593   0.278846     1.3384   0
    0   11  -24   6.099963   5.697098   0.491065     1.3800   0
    0   11  -23   8.527298   8.025694   0.327744     1.3302   0
    0   11  -22   1.764698   1.780566   0.089176     1.2813   0
    0   11  -21   5.089897   5.085923   0.266774     1.2333   0
    0   11  -20   0.594422   0.524785   0.101539     1.1864   0
    0   11  -19   0.332132   0.288771   0.085868     1.1407   0
    0   11  -18   0.576665   0.585987   0.077685     1.0964   0
    0   11  -17  12.961017  13.724243   0.353687     1.0536   0
    0   11  -16   8.925355   9.020969   0.229049     1.0126   0
    0   11  -15  15.895064  16.018480   0.385899     0.9735   0
    0   11  -14  42.619272  44.229767   1.025687     0.9366   0
    0   11  -13  81.327239  81.577316   1.868930     0.9021   0
    0   11  -12  18.767036  18.309031   0.431894     0.8704   0
    0   11  -11  15.791925  15.227994   0.367558     0.8418   0
    0   11  -10   0.284856   0.253803   0.051887     0.8165   0
    0   11   -9  17.128299  16.513607   0.412800     0.7950   0
    0   11   -8  73.685419  72.409538   1.697571     0.7775   0
    0   11   -7   0.338065   0.366746   0.073825     0.7643   0
    0   11   -6  68.423495  66.511075   1.652765     0.7556   0
    0   11   -5  78.600300  77.300451   1.858918     0.7516   0
    0   11   -4   2.119266   2.236808   0.190425     0.7523   0
    0   11   -3  50.327882  49.111683   1.184162     0.7578   0
    0   11   -2  45.944738  45.221066   1.068781     0.7679   0
    0   11   -1  10.901565  10.326750   0.351627     0.7825   0
    0   11    0  62.261724  61.530203   1.447976     0.8013   0
    0   11    1  17.360192  17.029541   0.426381     0.8240   0
    0   11    2  68.428012  67.697384   1.577431     0.8504   0
    0   11    3  81.094651  80.656824   1.860195     0.8800   0
    0   11    4   1.996342   1.983440   0.086216     0.9126   0
    0   11    5   9.866960   9.963893   0.260942     0.9478   0
    0   11    6  41.398654  41.675488   0.974787     0.9855   0
    0   11    7   0.631683   0.502963   0.072258     1.0252   0
    0   11    8   0.565941   0.623306   0.079020     1.0668   0
    0   11    9   5.521325   5.576291   0.167935     1.1101   0
    0   11   10   3.410205   3.612816   0.144719     1.1549   0
    0   11   11   8.247893   8.521924   0.245735     1.2009   0
    0   11   12   5.641692   5.622344   0.193762     1.2482   0
    0   11   13   8.172338   8.016292   0.272520     1.2965   0
    0   11   14   0.283272   0.230210   0.058909     1.3457   0
    0   12  -23   3.199834   2.722272   0.183605     1.3498   0
    0   12  -22   1.302017   1.133001   0.084649     1.3027   0
    0   12  -21   0.219612   0.191208   0.090656     1.2568   0
    0   12  -20   0.947194   0.967387   0.108474     1.2120   0
    0   12  -19   7.715596   8.412956   0.304267     1.1687   0
    0   12  -18  15.123693  15.837893   0.414976     1.1268   0
    0   12  -17   9.301667   9.564703   0.260535     1.0866   0
    0   12  -16   6.665907   6.770377   0.186797     1.0483   0
    0   12  -15  27.203166  28.106875   0.665935     1.0120   0
    0   12  -14  15.004200  14.726134   0.357141     0.9781   0
    0   12  -13  24.831083  25.277697   0.602731     0.9468   0
    0   12  -12  17.837994  18.076586   0.431807     0.9183   0
    0   12  -11  23.321998  22.621125   0.530038     0.8929   0
    0   12  -10   1.678349   1.717188   0.071068     0.8709   0
    0   12   -9  11.727864  11.662886   0.299305     0.8525   0
    0   12   -8   7.339416   7.386747   0.192601     0.8381   0
    0   12   -7  10.586910  11.051014   0.305776     0.8276   0
    0   12   -6   0.257739   0.777833   0.124957     0.8215   0
    0   12   -5  17.064432  16.686678   0.399364     0.8196   0
    0   12   -4 107.164461 105.314813   2.427929     0.8222   0
    0   12   -3  94.850197  92.326935   2.109181     0.8290   0
    0   12   -2  39.009468  38.048656   0.875280     0.8401   0
    0   12   -1  31.335849  31.031789   0.731402     0.8552   0
    0   12    0  30.432460  29.657435   0.725628     0.8742   0
    0   12    1   2.025827   2.111125   0.096286     0.8967   0
    0   12    2   3.265512   3.466181   0.118428     0.9226   0
    0   12    3   0.186364   0.298028   0.073564     0.9516   0
    0   12    4   6.768260   7.003199   0.195648     0.9834   0
    0   12    5   4.932216   4.886444   0.150146     1.0176   0
    0   12    6  31.007370  32.131040   0.761031     1.0542   0
    0   12    7  20.760723  21.223062   0.521709     1.0928   0
    0   12    8  13.816110  14.396852   0.402091     1.1333   0
    0   12    9   0.898383   0.884305   0.073129     1.1754   0
    0   12   10   2.536477   2.534314   0.110157     1.2191   0
    0   12   11   9.463739   9.754780   0.311203     1.2640   0
    0   12   12   4.757319   4.718045   0.159519     1.3101   0
    0   12   13   0.241102   0.174203   0.065555     1.3573   0
    0   13  -23   3.093973   2.740089   0.140831     1.3729   0
    0   13  -22   5.157303   4.753681   0.168660     1.3278   0
    0   13  -21   6.446019   6.558826   0.216513     1.2839   0
    0   13  -20   7.030939   7.462603   0.265091     1.2414   0
    0   13  -19   0.642812   0.702673   0.103309     1.2003   0
    0   13  -18  10.735153  11.496779   0.320663     1.1609   0
    0   13  -17   5.420574   5.978875   0.184011     1.1233   0
    0   13  -16   0.296272   0.242717   0.076292     1.0877   0
    0   13  -15  14.236836  15.335772   0.398899     1.0542   0
    0   13  -14  18.951789  19.446617   0.467965     1.0232   0
    0   13  -13  13.657913  13.661764   0.332387     0.9948   0
    0   13  -12  17.932741  18.175252   0.439729     0.9693   0
    0   13  -11   0.192073   0.156037   0.055688     0.9469   0
    0   13  -10   5.529360   5.699013   0.163959     0.9278   0
    0   13   -9  53.653989  54.095748   1.244551     0.9123   0
    0   13   -8   0.252150   1.048728   0.079629     0.9004   0
    0   13   -7  35.958088  36.868150   0.853371     0.8924   0
    0   13   -6  42.308302  41.320291   0.949076     0.8884   0
    0   13   -5  14.398982  15.394187   0.363525     0.8884   0
    0   13   -4  37.209690  37.161826   0.855634     0.8925   0
    0   13   -3  41.999799  41.004271   0.942402     0.9005   0
    0   13   -2   2.876169   4.400574   0.140976     0.9123   0
    0   13   -1  12.700120  12.405548   0.311348     0.9279   0
    0   13    0   2.189464   2.133934   0.087232     0.9470   0
    0   13    1  20.781183  21.339023   0.509492     0.9695   0
    0   13    2  15.561809  16.039490   0.391586     0.9950   0
    0   13    3   0.153445   0.549480   0.084998     1.0234   0
    0   13    4   2.609186   2.917484   0.127714     1.0544   0
    0   13    5   8.490336   8.154801   0.234795     1.0879   0
    0   13    6  17.466384  18.044839   0.465237     1.1235   0
    0   13    7   5.533337   5.363898   0.166948     1.1611   0
    0   13    8  10.374318  10.477592   0.284941     1.2006   0
    0   13    9  14.113546  14.479035   0.399828     1.2416   0
    0   13   10   9.310980   9.574976   0.265498     1.2842   0
    0   13   11   2.720436   2.825493   0.120140     1.3280   0
    0   13   12   3.971937   3.417951   0.193762     1.3731   0
    0   14  -22   3.634885   3.399785   0.158881     1.3563   0
    0   14  -21   1.659260   1.492172   0.094835     1.3146   0
    0   14  -20   6.622513   6.334739   0.250872     1.2743   0
    0   14  -19  12.145500  12.686658   0.418226     1.2355   0
    0   14  -18   4.389821   4.450168   0.184447     1.1985   0
    0   14  -17   0.093469   0.092891   0.072200     1.1634   0
    0   14  -16   3.567057   3.812585   0.134795     1.1304   0
    0   14  -14   2.085827   2.006017   0.093906     1.0714   0
    0   14  -13  10.358267  11.139871   0.308011     1.0457   0
    0   14  -12  19.592558  19.781470   0.478064     1.0230   0
    0   14  -11  21.747089  22.650144   0.536248     1.0033   0
    0   14  -10  41.253202  41.890521   0.973452     0.9868   0
    0   14   -9  30.367757  30.948213   0.723857     0.9738   0
    0   14   -8  26.878033  26.306373   0.620026     0.9642   0
    0   14   -7   3.726424   3.631852   0.122955     0.9584   0
    0   14   -6   1.550320   1.288631   0.074173     0.9562   0
    0   14   -5  10.261146  10.087718   0.262625     0.9578   0
    0   14   -4  15.759022  16.416421   0.401250     0.9631   0
    0   14   -3   6.994452   7.422237   0.205718     0.9721   0
    0   14   -2   4.430840   4.671556   0.137000     0.9847   0
    0   14   -1  33.414043  35.227399   0.824583     1.0006   0
    0   14    0   9.036427   9.506287   0.274639     1.0199   0
    0   14    1  10.622119  10.566014   0.286508     1.0422   0
    0   14    2   8.523861   9.229124   0.236188     1.0674   0
    0   14    3   5.016727   4.987170   0.182183     1.0953   0
    0   14    4   2.674378   2.744558   0.106298     1.1257   0
    0   14    5  18.505343  19.517076   0.491674     1.1584   0
    0   14    6   6.990940   7.169653   0.193617     1.1932   0
    0   14    7   9.756311   9.998252   0.265904     1.2299   0
    0   14    8   3.546711   3.733014   0.143181     1.2684   0
    0   14    9   0.179246   0.087725   0.075450     1.3085   0
    0   14   10   6.079708   5.809084   0.175102     1.3501   0
    0   15  -21   3.278523   2.852481   0.114510     1.3485   0
    0   15  -20   0.245784   0.206966   0.100088     1.3103   0
    0   15  -19   3.859378   3.657360   0.215584     1.2739   0
    0   15  -18   4.110012   4.069928   0.184911     1.2393   0
    0   15  -17   0.385528   0.353919   0.081138     1.2066   0
    0   15  -16   5.524883   5.781486   0.176437     1.1761   0
    0   15  -15   5.306459   5.303596   0.162044     1.1479   0
    0   15  -14  16.285988  17.868025   0.453775     1.1222   0
    0   15  -13  13.607784  13.499866   0.354645     1.0991   0
    0   15  -12   2.104176   1.883556   0.099072     1.0789   0
    0   15  -11   8.885684   9.158665   0.246809     1.0617   0
    0   15  -10  29.822628  29.781928   0.714078     1.0476   0
    0   15   -9   3.315149   3.413076   0.124203     1.0367   0
    0   15   -8  16.801570  17.119414   0.432765     1.0293   0
    0   15   -7   6.309208   6.086711   0.173768     1.0253   0
    0   15   -6   4.211291   4.316824   0.145561     1.0247   0
    0   15   -5   4.024994   4.088239   0.130152     1.0277   0
    0   15   -4   2.028986   1.869626   0.091904     1.0341   0
    0   15   -3   4.925398   5.380207   0.154296     1.0439   0
    0   15   -2   4.476122   4.296685   0.132966     1.0571   0
    0   15   -1   4.780467   4.834006   0.157459     1.0734   0
    0   15    0  32.537414  33.802552   0.805779     1.0927   0
    0   15    1  39.710164  42.337418   1.012628     1.1149   0
    0   15    2   8.296061   8.544617   0.227395     1.1399   0
    0   15    3   6.670247   6.949339   0.204180     1.1673   0
    0   15    4   1.707237   1.871658   0.087493     1.1972   0
    0   15    5   3.374799   3.491399   0.125276     1.2292   0
    0   15    7   0.239328   0.273333   0.066512     1.2992   0
    0   15    8   1.025024   0.862105   0.069791     1.3368   0
    0   15    9   4.248279   3.323493   0.154325     1.3760   0
    0   16  -20   5.783314   5.344281   0.172810     1.3494   0
    0   16  -19   7.661665   7.607816   0.252700     1.3152   0
    0   16  -18   3.152821   3.019197   0.142078     1.2829   0
    0   16  -17  10.024289  10.236442   0.300437     1.2525   0
    0   16  -16   5.327181   5.589988   0.188974     1.2244   0
    0   16  -15   2.630638   2.673113   0.112131     1.1986   0
    0   16  -14   3.678064   3.610726   0.131196     1.1753   0
    0   16  -13   3.100160   3.150887   0.136623     1.1546   0
    0   16  -12   2.147964   2.058687   0.105833     1.1367   0
    0   16  -11   3.511381   3.196041   0.152700     1.1217   0
    0   16  -10   8.822760   9.512062   0.288568     1.1098   0
    0   16   -9   9.192799   9.287424   0.253832     1.1009   0
    0   16   -8   9.350792   9.658784   0.262654     1.0953   0
    0   16   -7   0.770780   0.896145   0.087261     1.0929   0
    0   16   -6   5.529928   5.398518   0.181487     1.0938   0
    0   16   -5  16.855824  17.163465   0.432301     1.0980   0
    0   16   -4  13.559458  14.743546   0.374842     1.1054   0
    0   16   -3   1.071040   0.986163   0.082821     1.1159   0
    0   16   -2  17.647553  18.187875   0.462916     1.1295   0
    0   16   -1   7.419737   7.940812   0.237059     1.1461   0
    0   16    0   3.259032   3.080109   0.112450     1.1656   0
    0   16    1   7.690554   8.070790   0.211986     1.1877   0
    0   16    2   1.947945   1.936168   0.085114     1.2124   0
    0   16    3   0.970639   0.903748   0.065206     1.2395   0
    0   16    4   5.607212   5.456818   0.157749     1.2688   0
    0   16    5   2.109937   1.886864   0.099478     1.3002   0
    0   16    6   3.858807   3.669723   0.158416     1.3336   0
    0   16    7   2.697556   2.283239   0.117035     1.3688   0
    0   17  -19   3.112211   2.667599   0.133692     1.3591   0
    0   17  -18   2.635423   2.480541   0.136855     1.3290   0
    0   17  -17   4.647194   4.442100   0.200697     1.3009   0
    0   17  -16   1.741993   1.499921   0.101364     1.2751   0
    0   17  -15  10.159657  10.800519   0.292253     1.2515   0
    0   17  -14   4.298929   4.323469   0.180268     1.2305   0
    0   17  -12   0.469012   0.561930   0.076292     1.1962   0
    0   17  -11   2.744754   2.672300   0.143733     1.1832   0
    0   17  -10   1.085075   1.133030   0.088393     1.1732   0
    0   17   -9   9.702026  10.096076   0.271330     1.1661   0
    0   17   -8   9.864604  10.000979   0.287581     1.1621   0
    0   17   -7  14.813158  14.909797   0.432330     1.1612   0
    0   17   -6  19.347445  20.019864   0.534274     1.1633   0
    0   17   -5   6.916337   7.293247   0.233896     1.1685   0
    0   17   -4   7.263073   7.071829   0.236159     1.1768   0
    0   17   -3   1.386987   1.516839   0.105775     1.1880   0
    0   17   -1   0.441187   0.369764   0.085201     1.2189   0
    0   17    0   8.238663   8.745895   0.241034     1.2384   0
    0   17    1   2.036639   1.929987   0.099217     1.2605   0
    0   17    2   2.262580   2.028449   0.089844     1.2849   0
    0   17    3   3.942239   3.796015   0.128526     1.3117   0
    0   17    4   6.359442   5.723854   0.243994     1.3406   0
    0   17    5   2.175560   1.631697   0.139612     1.3715   0
    0   18  -18   1.163132   0.743852   0.115091     1.3775   0
    0   18  -17   1.871226   1.617333   0.089931     1.3515   0
    0   18  -16   1.285857   1.221306   0.107923     1.3278   0
    0   18  -15   1.867500   1.639707   0.093036     1.3064   0
    0   18  -14   3.189111   3.308229   0.124870     1.2874   0
    0   18  -13   3.961452   4.361049   0.144545     1.2709   0
    0   18  -12   2.337441   2.275258   0.104818     1.2571   0
    0   18  -11   6.469183   7.168406   0.256444     1.2460   0
    0   18  -10   5.082381   5.082847   0.196925     1.2377   0
    0   18   -9   6.936258   7.230855   0.220227     1.2322   0
    0   18   -8   1.352074   1.236745   0.080383     1.2296   0
    0   18   -7   1.247299   1.100963   0.091324     1.2300   0
    0   18   -6   7.121793   7.521600   0.237233     1.2332   0
    0   18   -5   7.563920   7.472093   0.233373     1.2394   0
    0   18   -4   0.765536   0.835988   0.085752     1.2484   0
    0   18   -3   4.402172   4.580609   0.159084     1.2601   0
    0   18   -2   2.253199   2.106395   0.104934     1.2746   0
    0   18   -1   0.875165   0.954880   0.080180     1.2917   0
    0   18    0   2.305137   2.267481   0.104731     1.3113   0
    0   18    1   0.534429   0.468110   0.064510     1.3332   0
    0   18    2   2.435928   2.060080   0.108358     1.3575   0
    0   19  -16   5.053399   4.622600   0.291122     1.3824   0
    0   19  -15   7.299535   7.201778   0.337582     1.3629   0
    0   19  -14   2.708412   2.385503   0.106298     1.3458   0
    0   19  -13   3.574108   3.395432   0.143994     1.3312   0
    0   19  -12   3.932791   3.930577   0.131690     1.3192   0
    0   19  -11   1.478035   1.543304   0.084881     1.3097   0
    0   19  -10   1.346496   1.171132   0.076205     1.3030   0
    0   19   -9   0.940318   0.958391   0.075450     1.2990   0
    0   19   -8   0.679260   0.526352   0.086390     1.2977   0
    0   19   -7   2.754280   2.601899   0.106907     1.2992   0
    0   19   -6   1.543127   1.471220   0.081747     1.3035   0
    0   19   -5   3.577837   3.267660   0.142456     1.3104   0
    0   19   -4   3.387961   3.145083   0.163088     1.3201   0
    0   19   -3   1.995177   1.938489   0.104411     1.3324   0
    0   19   -2   1.085216   0.999193   0.079136     1.3472   0
    0   19   -1   6.681845   5.800059   0.209026     1.3645   0
    0   20  -11   1.691104   1.430332   0.093935     1.3744   0
    0   20  -10   2.999951   2.994763   0.124812     1.3691   0
    0   20   -9   0.257947   0.178295   0.055804     1.3664   0
    0   20   -7   1.694954   1.698384   0.097128     1.3688   0
    0   20   -6   2.191359   1.735935   0.153628     1.3740   0
    1  -20    5   0.158916   0.119472   0.078932     1.3770   0
    1  -20    6   1.523770   1.151950   0.115091     1.3706   0
    1  -20    7   2.543065   2.251782   0.103599     1.3668   0
    1  -20    8   0.850101   0.751542   0.074057     1.3655   0
    1  -20    9   0.433179   0.418865   0.093210     1.3669   0
    1  -20   10   2.443373   2.194120   0.117412     1.3710   0
    1  -20   11   2.554645   2.102651   0.119008     1.3776   0
    1  -19    0   2.163913   1.680885   0.136013     1.3737   0
    1  -19    1   7.835839   6.899194   0.216658     1.3552   0
    1  -19    2   3.357794   2.811042   0.125363     1.3392   0
    1  -19    3   0.285981   0.296548   0.064974     1.3256   0
    1  -19    4   0.380792   0.405487   0.080935     1.3146   0
    1  -19    5   0.713203   0.758913   0.097389     1.3063   0
    1  -19    6   0.432611   0.385667   0.071329     1.3007   0
    1  -19    7   2.283538   2.249373   0.118370     1.2978   0
    1  -19    8   3.272285   3.020445   0.178411     1.2977   0
    1  -19    9   4.744712   4.528694   0.193617     1.3003   0
    1  -19   10   7.651463   7.694642   0.274261     1.3057   0
    1  -19   11   3.121009   3.032459   0.124986     1.3138   0
    1  -19   12   5.540769   4.865347   0.217238     1.3245   0
    1  -19   13   2.040552   2.011560   0.101190     1.3379   0
    1  -19   15   0.851586   0.738889   0.093471     1.3720   0
    1  -18   -3   3.150820   2.551203   0.111144     1.3704   0
    1  -18   -2   0.492543   0.358185   0.075711     1.3450   0
    1  -18   -1   0.574174   0.468604   0.072664     1.3219   0
    1  -18    0   2.098475   2.189883   0.103164     1.3011   0
    1  -18    1   1.340225   1.332363   0.099188     1.2827   0
    1  -18    2   2.482343   2.648708   0.120169     1.2669   0
    1  -18    3   9.390469   9.799557   0.272056     1.2538   0
    1  -18    4   1.799892   1.586717   0.097534     1.2434   0
    1  -18    5   5.286014   5.576813   0.172665     1.2358   0
    1  -18    6   8.713025   8.836957   0.250291     1.2311   0
    1  -18    7   4.363448   4.292912   0.141034     1.2293   0
    1  -18    8   0.410669   0.429544   0.070169     1.2304   0
    1  -18    9   2.372824   2.348677   0.111086     1.2345   0
    1  -18   10   4.402336   4.304056   0.161144     1.2413   0
    1  -18   11   5.296417   5.334879   0.173303     1.2510   0
    1  -18   12   4.066904   3.984437   0.144139     1.2635   0
    1  -18   13   2.426598   2.365421   0.137261     1.2787   0
    1  -18   14   2.613942   2.512607   0.121098     1.2964   0
    1  -18   15   1.655386   1.541418   0.096605     1.3166   0
    1  -18   16   0.511583   0.469126   0.091179     1.3392   0
    1  -18   17   0.514345   0.458534   0.093123     1.3641   0
    1  -17   -5   0.750328   0.592226   0.063842     1.3559   0
    1  -17   -4   1.898977   1.626938   0.073796     1.3260   0
    1  -17   -3   0.560877   0.510362   0.054440     1.2982   0
    1  -17   -2   0.364811   0.293211   0.060621     1.2725   0
    1  -17   -1   0.103147   0.101393   0.060853     1.2493   0
    1  -17    0   7.613796   8.063825   0.215555     1.2285   0
    1  -17    1  13.693263  14.406254   0.364802     1.2103   0
    1  -17    2   5.495283   5.700348   0.184476     1.1948   0
    1  -17    3   8.646146   8.606776   0.261841     1.1821   0
    1  -17    4   7.955607   8.672563   0.247941     1.1724   0
    1  -17    5   8.438251   8.195399   0.225509     1.1657   0
    1  -17    6   5.952898   6.242545   0.183547     1.1620   0
    1  -17    7   2.422961   2.685591   0.114771     1.1614   0
    1  -17    8   2.533808   2.280337   0.118486     1.1638   0
    1  -17    9   4.013941   4.200892   0.142688     1.1694   0
    1  -17   11   7.197133   7.281465   0.210274     1.1894   0
    1  -17   12   3.380460   3.683072   0.128120     1.2038   0
    1  -17   13   0.834502   0.914514   0.083808     1.2210   0
    1  -17   14   5.516990   4.957251   0.164510     1.2407   0
    1  -17   15   8.320259   8.435853   0.247999     1.2631   0
    1  -17   16   5.744026   5.737000   0.223100     1.2878   0
    1  -17   17   4.472022   4.300515   0.200146     1.3148   0
    1  -17   18   0.723130   0.655633   0.085984     1.3439   0
    1  -17   19   1.604087   1.417738   0.097563     1.3750   0
    1  -16   -7   0.339137   0.286566   0.057226     1.3513   0
    1  -16   -6   3.558532   3.207387   0.133373     1.3170   0
    1  -16   -5   4.103302   3.901848   0.124348     1.2846   0
    1  -16   -4  12.370433  12.940983   0.331168     1.2542   0
    1  -16   -3   3.818261   3.701644   0.134853     1.2260   0
    1  -16   -2   4.300609   4.362965   0.145445     1.2001   0
    1  -16   -1   4.003060   4.247033   0.139119     1.1767   0
    1  -16    0   3.866247   3.895058   0.133895     1.1559   0
    1  -16    1   2.282350   2.287708   0.113262     1.1378   0
    1  -16    2  14.052589  14.748334   0.380037     1.1227   0
    1  -16    3   6.024811   5.877366   0.201394     1.1106   0
    1  -16    4   6.890451   7.347106   0.227743     1.1016   0
    1  -16    5  16.602129  17.254789   0.438627     1.0958   0
    1  -16    6  15.561669  16.105770   0.427193     1.0933   0
    1  -16    7   0.553243   0.557606   0.083372     1.0940   0
    1  -16    8   0.147639   0.186565   0.076756     1.0981   0
    1  -16    9   3.003353   2.740960   0.117905     1.1053   0
    1  -16   10   3.640670   3.531852   0.121069     1.1157   0
    1  -16   11   8.168642   8.361621   0.262944     1.1292   0
    1  -16   12   6.006292   6.354762   0.234853     1.1456   0
    1  -16   13  12.148070  12.051512   0.315469     1.1649   0
    1  -16   14  12.286717  13.127432   0.371273     1.1869   0
    1  -16   15   7.533303   7.750910   0.236188     1.2115   0
    1  -16   16   2.537769   2.490320   0.118747     1.2385   0
    1  -16   17   4.356256   4.539721   0.167615     1.2677   0
    1  -16   18   0.214118   0.189641   0.072984     1.2990   0
    1  -16   19   0.470186   0.442341   0.091469     1.3323   0
    1  -16   20   2.235215   1.955988   0.095967     1.3674   0
    1  -15   -9   1.526302   1.310134   0.067905     1.3567   0
    1  -15   -8   2.689799   2.716439   0.099826     1.3183   0
    1  -15   -7   3.865000   4.050195   0.139554     1.2815   0
    1  -15   -6   2.871146   2.854222   0.134708     1.2466   0
    1  -15   -5   8.783519   9.217516   0.249218     1.2135   0
    1  -15   -4  16.550998  16.686185   0.426294     1.1826   0
    1  -15   -3   9.144212   9.856260   0.283025     1.1539   0
    1  -15   -2   2.257986   2.156976   0.100494     1.1277   0
    1  -15   -1  13.702484  13.837360   0.353803     1.1041   0
    1  -15    0  15.630215  16.656005   0.412742     1.0833   0
    1  -15    1   1.696372   1.598731   0.091614     1.0655   0
    1  -15    2   4.041760   4.161310   0.146199     1.0507   0
    1  -15    3   0.777912   0.582359   0.075015     1.0393   0
    1  -15    4   8.662979   8.752627   0.232822     1.0311   0
    1  -15    5  12.237933  12.422060   0.320779     1.0264   0
    1  -15    6   5.079211   5.273213   0.163611     1.0252   0
    1  -15    7  26.404676  26.487047   0.642487     1.0275   0
    1  -15    8  32.195572  33.299937   0.795419     1.0332   0
    1  -15    9   2.416749   2.423431   0.106066     1.0423   0
    1  -15   10  27.998154  28.879775   0.686394     1.0548   0
    1  -15   11   8.093442   8.548593   0.229659     1.0705   0
    1  -15   13   3.419016   3.410464   0.139235     1.1109   0
    1  -15   14   3.280129   3.374480   0.150523     1.1352   0
    1  -15   15   9.351830   9.467576   0.270315     1.1622   0
    1  -15   16   8.640510   9.401122   0.279833     1.1916   0
    1  -15   17   1.556518   1.418347   0.116716     1.2232   0
    1  -15   18   2.682913   2.628655   0.125450     1.2568   0
    1  -15   19   5.154262   5.331948   0.189583     1.2923   0
    1  -15   20   0.335478   0.340280   0.066948     1.3296   0
    1  -15   21   1.056431   0.889993   0.085752     1.3685   0
    1  -14  -11   3.552621   2.877206   0.177743     1.3721   0
    1  -14  -10   6.595983   6.554009   0.245387     1.3299   0
    1  -14   -9   3.449542   3.319170   0.146489     1.2890   0
    1  -14   -8   0.117904   0.240744   0.074115     1.2497   0
    1  -14   -7   2.648914   2.690902   0.128294     1.2121   0
    1  -14   -6   7.265532   7.484571   0.247767     1.1764   0
    1  -14   -5  22.018924  23.010564   0.565934     1.1426   0
    1  -14   -4   9.721393   9.846045   0.258591     1.1111   0
    1  -14   -3  15.322437  15.757422   0.395649     1.0819   0
    1  -14   -2   7.004928   6.968114   0.192630     1.0553   0
    1  -14   -1   5.656199   5.924929   0.169357     1.0316   0
    1  -14    0   1.108721   1.059175   0.080819     1.0108   0
    1  -14    1   5.506968   5.903512   0.168834     0.9932   0
    1  -14    2   3.313548   3.727558   0.121707     0.9789   0
    1  -14    3   2.026396   2.240174   0.089118     0.9681   0
    1  -14    4  21.158693  20.766501   0.493647     0.9610   0
    1  -14    5  45.553993  46.972671   1.099570     0.9575   0
    1  -14    6  31.980542  32.327791   0.761147     0.9578   0
    1  -14    7   7.193429   7.238981   0.197999     0.9618   0
    1  -14    8  19.495225  19.450853   0.465034     0.9695   0
    1  -14    9  17.694585  17.502527   0.430733     0.9808   0
    1  -14   10  16.870182  17.198027   0.417704     0.9955   0
    1  -14   11   1.187167   1.191910   0.074231     1.0136   0
    1  -14   12   4.827093   4.753942   0.139090     1.0348   0
    1  -14   13   3.268378   3.224392   0.116512     1.0590   0
    1  -14   14   2.885786   3.079963   0.115787     1.0860   0
    1  -14   15   1.872709   1.839243   0.107923     1.1155   0
    1  -14   16   8.606335   8.902338   0.278411     1.1474   0
    1  -14   17   3.706236   3.741633   0.165990     1.1814   0
    1  -14   18   5.249362   4.859920   0.193849     1.2175   0
    1  -14   19  11.876417  11.946230   0.360710     1.2554   0
    1  -14   20   7.965483   8.454019   0.258881     1.2949   0
    1  -14   21   3.640537   3.318328   0.185375     1.3359   0
    1  -14   22   0.561353   0.384390   0.130471     1.3783   0
    1  -13  -12   3.968952   3.732695   0.135781     1.3514   0
    1  -13  -11   7.089460   7.064662   0.258388     1.3069   0
    1  -13  -10  13.070314  13.189765   0.357489     1.2637   0
    1  -13   -9   7.519776   7.728681   0.225132     1.2219   0
    1  -13   -8  11.730097  12.047450   0.318458     1.1817   0
    1  -13   -7   3.301374   3.382896   0.186942     1.1432   0
    1  -13   -6   0.695684   0.604298   0.082647     1.1065   0
    1  -13   -5  14.610647  15.101876   0.383345     1.0720   0
    1  -13   -4   1.301743   1.736457   0.100146     1.0398   0
    1  -13   -3   0.732931   0.591762   0.078381     1.0100   0
    1  -13   -2  22.484062  23.218284   0.581315     0.9831   0
    1  -13   -1  42.333589  43.237597   1.004851     0.9591   0
    1  -13    0  28.681187  29.555287   0.702151     0.9383   0
    1  -13    1  68.253913  69.343069   1.596468     0.9210   0
    1  -13    2   0.227143   0.297970   0.064510     0.9072   0
    1  -13    3  23.966405  24.050645   0.565673     0.8973   0
    1  -13    4  23.404117  23.785205   0.557809     0.8913   0
    1  -13    5   0.216414   0.141904   0.058532     0.8893   0
    1  -13    6  23.797496  23.472638   0.555197     0.8912   0
    1  -13    7  33.343988  34.101160   0.826238     0.8972   0
    1  -13    8   3.287368   3.029557   0.107139     0.9071   0
    1  -13    9  36.439263  38.187658   0.887497     0.9208   0
    1  -13   10  24.946367  25.392033   0.603834     0.9382   0
    1  -13   11   1.711676   1.950939   0.103106     0.9589   0
    1  -13   12   2.700496   2.840525   0.113030     0.9829   0
    1  -13   13   0.879841   0.861612   0.072316     1.0098   0
    1  -13   14  19.774590  19.590726   0.481024     1.0395   0
    1  -13   15  13.389478  14.124071   0.357750     1.0717   0
    1  -13   16   9.227885   9.266269   0.248521     1.1062   0
    1  -13   17   7.331850   7.537444   0.224087     1.1429   0
    1  -13   18  14.520743  15.805768   0.506822     1.1814   0
    1  -13   19   5.397779   5.364798   0.194313     1.2216   0
    1  -13   20   1.797558   1.844264   0.120111     1.2634   0
    1  -13   21   0.958981   0.941966   0.078787     1.3066   0
    1  -13   22   1.727231   1.445190   0.102235     1.3510   0
    1  -12  -14   5.571880   3.737018   0.247564     1.3824   0
    1  -12  -13   1.898895   1.745743   0.091237     1.3347   0
    1  -12  -12   8.062263   7.999925   0.254064     1.2881   0
    1  -12  -11   8.576788   8.437942   0.228672     1.2426   0
    1  -12  -10  16.550203  16.850840   0.429195     1.1983   0
    1  -12   -9   1.164008   1.249716   0.085346     1.1555   0
    1  -12   -8   0.156438   0.072926   0.070517     1.1142   0
    1  -12   -7   1.112187   1.108711   0.080819     1.0747   0
    1  -12   -6  18.992267  19.613478   0.478731     1.0371   0
    1  -12   -5   3.456221   3.375061   0.125596     1.0017   0
    1  -12   -4   9.520567   9.914647   0.256879     0.9687   0
    1  -12   -3  25.097518  24.966581   0.653370     0.9383   0
    1  -12   -2  15.831195  16.120860   0.405167     0.9109   0
    1  -12   -1  26.398967  26.496856   0.619939     0.8867   0
    1  -12    0  57.026641  56.786708   1.314284     0.8659   0
    1  -12    1  39.184352  38.020507   0.874119     0.8489   0
    1  -12    2  10.410492  10.038647   0.246635     0.8358   0
    1  -12    3  33.280492  32.735802   0.767619     0.8268   0
    1  -12    4  16.472246  15.543289   0.402701     0.8221   0
    1  -12    5  27.448321  27.111630   0.643445     0.8218   0
    1  -12    6   0.935274   0.852558   0.067963     0.8258   0
    1  -12    7   0.255181   0.226176   0.056820     0.8340   0
    1  -12    8   9.928600   9.525440   0.251568     0.8465   0
    1  -12    9  56.503450  56.019728   1.292839     0.8629   0
    1  -12   10  17.305523  16.943992   0.440919     0.8831   0
    1  -12   11  41.457345  41.594814   0.963441     0.9068   0
    1  -12   12  55.527517  55.739401   1.287935     0.9337   0
    1  -12   13  19.846707  20.485363   0.495098     0.9636   0
    1  -12   14   7.874563   8.094644   0.214714     0.9962   0
    1  -12   15  11.339612  11.753542   0.297390     1.0312   0
    1  -12   16   0.214717   0.148956   0.071939     1.0685   0
    1  -12   18   8.158787   8.057963   0.251017     1.1487   0
    1  -12   19   3.886061   3.727036   0.147824     1.1913   0
    1  -12   20  11.385770  11.402409   0.350263     1.2354   0
    1  -12   21   2.704272   2.643803   0.117615     1.2807   0
    1  -12   22   0.624205   0.511900   0.069008     1.3271   0
    1  -12   23   4.351861   3.751470   0.138944     1.3746   0
    1  -11  -15   2.741353   2.136836   0.171823     1.3719   0
    1  -11  -14   1.256318   1.186976   0.108387     1.3223   0
    1  -11  -13   0.521354   0.449538   0.084504     1.2736   0
    1  -11  -12   0.573980   0.629167   0.075247     1.2259   0
    1  -11  -11   9.365998   9.626340   0.251162     1.1793   0
    1  -11  -10   2.249740   2.339159   0.109142     1.1339   0
    1  -11   -9  23.801777  24.685094   0.611930     1.0899   0
    1  -11   -8  34.902880  36.405583   0.862541     1.0475   0
    1  -11   -7   0.175487   0.210738   0.068021     1.0068   0
    1  -11   -6  70.954198  71.864846   1.671396     0.9682   0
    1  -11   -5  15.249727  15.269695   0.377309     0.9318   0
    1  -11   -4   0.237726   0.305080   0.064742     0.8979   0
    1  -11   -3  10.265136   9.994305   0.248550     0.8668   0
    1  -11   -2  24.860576  24.029199   0.562162     0.8389   0
    1  -11   -1  46.561503  45.766048   1.064863     0.8143   0
    1  -11    0  90.418904  89.899471   2.210835     0.7936   0
    1  -11    1   0.318829   0.431633   0.077917     0.7769   0
    1  -11    2  38.824962  38.322308   0.935959     0.7646   0
    1  -11    3  28.847447  26.930897   0.760422     0.7568   0
    1  -11    4   0.905581   0.972001   0.111057     0.7536   0
    1  -11    5  29.386302  28.525160   0.778094     0.7553   0
    1  -11    6  14.094545  12.817999   0.410449     0.7616   0
    1  -11    7  26.666641  26.355938   0.651919     0.7726   0
    1  -11    8  37.394578  36.402391   0.871479     0.7879   0
    1  -11    9  69.606701  68.197677   1.596961     0.8074   0
    1  -11   10  50.597266  49.612266   1.140197     0.8307   0
    1  -11   11  17.543167  17.461871   0.413670     0.8577   0
    1  -11   12   1.672193   1.740723   0.083518     0.8878   0
    1  -11   13  43.623587  43.952632   1.012164     0.9208   0
    1  -11   14  11.845310  12.026469   0.295504     0.9565   0
    1  -11   15   6.072881   6.285406   0.200668     0.9944   0
    1  -11   16   0.717788   0.528674   0.089670     1.0345   0
    1  -11   17   4.523471   4.501735   0.171069     1.0764   0
    1  -11   18   5.267980   5.270659   0.166106     1.1199   0
    1  -11   19   2.140308   2.204422   0.113378     1.1648   0
    1  -11   20   3.799879   3.508288   0.144458     1.2111   0
    1  -11   21   6.519602   6.568722   0.229223     1.2585   0
    1  -11   22   5.313502   5.292308   0.231951     1.3069   0
    1  -11   23   6.264996   5.704034   0.210419     1.3562   0
    1  -10  -16   2.405526   2.060370   0.108938     1.3657   0
    1  -10  -15   8.109386   7.758977   0.225857     1.3143   0
    1  -10  -13   3.167254   3.313192   0.126234     1.2138   0
    1  -10  -12   4.855582   4.896978   0.166571     1.1649   0
    1  -10  -11  11.851091  12.187700   0.340977     1.1171   0
    1  -10  -10  12.880233  13.284862   0.335956     1.0705   0
    1  -10   -9   5.291784   5.207688   0.150610     1.0253   0
    1  -10   -8   4.090718   3.930258   0.123158     0.9816   0
    1  -10   -7  91.176472  91.326350   2.105698     0.9397   0
    1  -10   -6  58.227212  57.777137   1.369305     0.8999   0
    1  -10   -5  12.174965  11.640831   0.290280     0.8624   0
    1  -10   -4  57.109691  55.350833   1.279258     0.8275   0
    1  -10   -3   1.207211   1.064022   0.079745     0.7955   0
    1  -10   -2   0.395428   0.256937   0.076872     0.7670   0
    1  -10   -1   5.566230   5.268164   0.206182     0.7421   0
    1  -10    0  19.750815  18.493071   0.548813     0.7214   0
    1  -10    1   0.864532   0.998873   0.105224     0.7051   0
    1  -10    2  83.935798  83.041920   2.048763     0.6937   0
    1  -10    3 118.521459 117.774250   2.933880     0.6873   0
    1  -10    4 218.751957 215.803768   5.373910     0.6861   0
    1  -10    5  82.721543  79.695124   1.933208     0.6901   0
    1  -10    6  19.177618  18.733612   0.483316     0.6992   0
    1  -10    7   2.109765   1.798239   0.094545     0.7132   0
    1  -10    8  64.384830  62.855804   1.483351     0.7319   0
    1  -10    9   8.315070   8.280715   0.295562     0.7548   0
    1  -10   10   0.261493   0.175509   0.080325     0.7817   0
    1  -10   11  66.646429  66.078108   1.513589     0.8121   0
    1  -10   12  16.878667  17.164626   0.421476     0.8457   0
    1  -10   13  10.838153  10.635719   0.261319     0.8820   0
    1  -10   14  42.395638  42.429119   0.989819     0.9208   0
    1  -10   15   5.975336   5.817354   0.169618     0.9618   0
    1  -10   16   0.234163   0.192398   0.068137     1.0046   0
    1  -10   17  18.863182  19.179204   0.467762     1.0491   0
    1  -10   18   3.311374   3.273522   0.148579     1.0951   0
    1  -10   19  25.768061  26.718244   0.646840     1.1424   0
    1  -10   20   7.861422   7.942641   0.238916     1.1908   0
    1  -10   21   0.658530   0.604095   0.075914     1.2402   0
    1  -10   22   6.866637   7.189270   0.235492     1.2905   0
    1  -10   23   4.716195   4.539518   0.190454     1.3415   0
    1   -9  -17   8.161069   7.871311   0.278585     1.3637   0
    1   -9  -16   5.778834   5.703192   0.178004     1.3107   0
    1   -9  -15  13.021845  13.559994   0.388714     1.2582   0
    1   -9  -14   0.129317   0.117151   0.069849     1.2065   0
    1   -9  -13   6.752081   6.853198   0.187262     1.1555   0
    1   -9  -12  11.127288  11.158269   0.306647     1.1054   0
    1   -9  -11   5.696055   5.755514   0.184563     1.0563   0
    1   -9  -10  28.171406  28.410359   0.681547     1.0084   0
    1   -9   -9  30.959670  31.093890   0.735726     0.9618   0
    1   -9   -8   0.712031   0.887526   0.081283     0.9168   0
    1   -9   -7  77.412216  76.174793   1.771947     0.8735   0
    1   -9   -6  11.829180  11.674900   0.329311     0.8324   0
    1   -9   -5  22.289081  21.511717   0.543967     0.7935   0
    1   -9   -4   0.789888   0.638918   0.085027     0.7575   0
    1   -9   -3   0.541595   0.612917   0.084388     0.7246   0
    1   -9   -2 133.879718 134.330341   3.222942     0.6952   0
    1   -9   -1  65.167976  64.592319   1.564808     0.6700   0
    1   -9    0   5.076922   5.178291   0.191963     0.6493   0
    1   -9    1 101.581332  98.473223   2.481527     0.6336   0
    1   -9    2  65.774664  62.828526   1.671192     0.6233   0
    1   -9    3  49.721152  50.199037   1.965825     0.6186   0
    1   -9    4 189.163829 184.921138   4.525212     0.6197   0
    1   -9    5  25.357416  24.686980   0.762540     0.6266   0
    1   -9    6 100.361874  97.069559   2.392902     0.6389   0
    1   -9    7  22.403555  21.873704   0.595128     0.6566   0
    1   -9    8  29.944024  29.007054   0.779836     0.6790   0
    1   -9    9  21.617149  20.362698   0.551338     0.7059   0
    1   -9   10   4.573717   4.475037   0.150668     0.7366   0
    1   -9   11   8.218791   7.472760   0.212131     0.7708   0
    1   -9   12  24.374966  23.614572   0.553543     0.8079   0
    1   -9   13  71.545793  70.005870   1.603897     0.8477   0
    1   -9   14  52.423690  52.757959   1.213993     0.8897   0
    1   -9   15  23.268661  23.247739   0.550728     0.9336   0
    1   -9   16  43.996106  44.400690   1.033319     0.9793   0
    1   -9   17  23.364808  24.464025   0.582969     1.0264   0
    1   -9   18   2.047899   2.081351   0.104150     1.0747   0
    1   -9   19   3.991304   3.846015   0.153483     1.1242   0
    1   -9   21   0.696366   0.628355   0.078729     1.2259   0
    1   -9   22   2.960706   2.952104   0.132531     1.2780   0
    1   -9   23   4.304010   4.071350   0.163292     1.3307   0
    1   -8  -18   0.172677   0.259694   0.083372     1.3660   0
    1   -8  -17   0.597684   0.532214   0.060447     1.3115   0
    1   -8  -16  28.905633  30.228825   0.744954     1.2574   0
    1   -8  -15   6.838959   7.164227   0.193181     1.2039   0
    1   -8  -14  13.627697  13.754626   0.371331     1.1510   0
    1   -8  -13  31.137378  31.223897   0.754734     1.0989   0
    1   -8  -12  18.668699  19.459762   0.479863     1.0475   0
    1   -8  -11  21.393809  21.832380   0.545244     0.9971   0
    1   -8  -10   0.207950   0.195387   0.070430     0.9478   0
    1   -8   -9  13.053435  12.539878   0.329021     0.8998   0
    1   -8   -8   5.497079   5.265842   0.156704     0.8533   0
    1   -8   -7  52.007399  52.040021   1.236454     0.8085   0
    1   -8   -6  13.093150  13.602217   0.434013     0.7658   0
    1   -8   -5 118.657776 116.386837   2.756195     0.7255   0
    1   -8   -4  98.844511  99.063766   2.378770     0.6881   0
    1   -8   -3  99.809932  99.790409   2.429786     0.6540   0
    1   -8   -2  35.124181  36.110166   0.961845     0.6238   0
    1   -8   -1 177.402081 173.007555   4.193956     0.5981   0
    1   -8    0   2.524435   2.677263   0.147418     0.5774   0
    1   -8    1   2.847691   2.644355   0.212421     0.5624   0
    1   -8    2  96.991344  99.395166   2.961420     0.5535   0
    1   -8    3 120.728146 119.997709   3.080863     0.5510   0
    1   -8    4  96.201219  91.292687   2.326332     0.5550   0
    1   -8    5  54.603119  55.892333   1.508568     0.5653   0
    1   -8    6   0.830652   0.683405   0.139670     0.5816   0
    1   -8    7 108.090443 104.561472   2.520471     0.6034   0
    1   -8    8 100.905555  99.827554   2.365305     0.6302   0
    1   -8    9   0.796666   0.717647   0.078178     0.6613   0
    1   -8   10 129.780622 126.622235   2.966788     0.6962   0
    1   -8   11  29.416902  29.376528   0.721594     0.7343   0
    1   -8   12  35.655606  35.574760   0.847799     0.7752   0
    1   -8   13  61.631085  61.284990   1.408684     0.8184   0
    1   -8   14  22.415792  22.404380   0.543648     0.8636   0
    1   -8   15   5.232080   5.181686   0.148695     0.9105   0
    1   -8   16  11.065409  11.213116   0.282155     0.9588   0
    1   -8   17   1.896344   1.877984   0.091904     1.0084   0
    1   -8   18  36.527224  37.574480   0.894926     1.0590   0
    1   -8   19   3.952175   4.182204   0.145271     1.1105   0
    1   -8   20   0.159546   0.148985   0.072374     1.1629   0
    1   -8   21   4.814792   4.990275   0.153541     1.2159   0
    1   -8   22   2.424357   2.507877   0.111173     1.2695   0
    1   -8   23   3.354934   3.114148   0.138973     1.3237   0
    1   -8   24   1.499868   1.339531   0.173797     1.3783   0
    1   -7  -19   1.717620   1.614576   0.247593     1.3726   0
    1   -7  -18   6.201178   5.920227   0.309839     1.3168   0
    1   -7  -17  17.954462  18.649921   0.522086     1.2613   0
    1   -7  -16  15.217519  15.390125   0.407721     1.2063   0
    1   -7  -15   0.490214   0.457054   0.069211     1.1517   0
    1   -7  -14  24.199534  25.580687   0.630473     1.0977   0
    1   -7  -13   0.363425   0.436073   0.073013     1.0443   0
    1   -7  -12   6.654574   6.379922   0.196025     0.9917   0
    1   -7  -11  48.157568  48.932344   1.144782     0.9399   0
    1   -7  -10   4.786364   4.678085   0.153222     0.8891   0
    1   -7   -9   4.632140   4.630697   0.138335     0.8395   0
    1   -7   -8  67.860524  66.830288   1.656973     0.7914   0
    1   -7   -7   3.998508   4.413023   0.154238     0.7449   0
    1   -7   -6 118.468312 121.110018   3.031327     0.7005   0
    1   -7   -5  35.626388  33.725941   0.898176     0.6585   0
    1   -7   -4   0.467672   2.429409   0.279978     0.6195   0
    1   -7   -3 461.805973 463.069681  10.949795     0.5840   0
    1   -7   -2 256.474284 266.117721   6.536917     0.5527   0
    1   -7   -1  61.369000  65.235967   1.738372     0.5264   0
    1   -7    0  52.421747  52.153196   1.828854     0.5058   0
    1   -7    1  27.522780  26.387395   1.130708     0.4917   0
    1   -7    2  13.269593  12.657813   0.716951     0.4847   0
    1   -7    3  40.979151  36.554452   1.359699     0.4849   0
    1   -7    4  12.645901  14.644619   0.558273     0.4925   0
    1   -7    5  98.409155  98.076239   2.446559     0.5071   0
    1   -7    6 150.694584 152.429969   3.709218     0.5281   0
    1   -7    7 393.994136 399.218514   9.454053     0.5548   0
    1   -7    8 205.705813 208.462755   5.096021     0.5864   0
    1   -7    9 183.649357 178.559527   4.159685     0.6222   0
    1   -7   10  10.182002  10.205885   0.259752     0.6614   0
    1   -7   11   4.616911   4.733831   0.172172     0.7036   0
    1   -7   12  53.729109  52.810193   1.238718     0.7482   0
    1   -7   13  15.492810  16.066013   0.447216     0.7948   0
    1   -7   14   0.399082   0.330849   0.050552     0.8430   0
    1   -7   15  19.268579  19.068292   0.450031     0.8927   0
    1   -7   16  36.496347  36.658631   0.866952     0.9435   0
    1   -7   17   4.753346   4.901940   0.145358     0.9954   0
    1   -7   18  28.714390  29.822555   0.710799     1.0481   0
    1   -7   19   2.882051   2.842063   0.109809     1.1015   0
    1   -7   20   3.818744   3.949759   0.130239     1.1556   0
    1   -7   21   6.779443   6.806477   0.195213     1.2102   0
    1   -7   22   7.489203   7.239996   0.231574     1.2652   0
    1   -7   23   5.104712   4.869410   0.201017     1.3207   0
    1   -7   24   5.856653   5.209080   0.238132     1.3766   0
    1   -6  -20   6.961335   6.410654   0.347622     1.3834   0
    1   -6  -19   1.384919   1.297772   0.073767     1.3265   0
    1   -6  -18   0.214030   0.191063   0.058416     1.2698   0
    1   -6  -17   5.372609   5.119382   0.159374     1.2134   0
    1   -6  -16   2.012346   2.093220   0.093674     1.1574   0
    1   -6  -15   0.849065   0.933029   0.074696     1.1018   0
    1   -6  -14   5.925303   5.715496   0.193327     1.0467   0
    1   -6  -13  30.043984  30.709675   0.751223     0.9921   0
    1   -6  -12  95.644265  96.368163   2.275577     0.9381   0
    1   -6  -11  12.403881  12.377950   0.305950     0.8849   0
    1   -6  -10  23.341543  22.972258   0.546869     0.8326   0
    1   -6   -9   8.164698   8.135764   0.257546     0.7814   0
    1   -6   -8  84.090078  82.496357   1.942262     0.7315   0
    1   -6   -7  58.486323  60.551672   1.474442     0.6832   0
    1   -6   -6  33.076169  31.354483   1.142113     0.6368   0
    1   -6   -5  44.675339  47.392000   1.373164     0.5929   0
    1   -6   -4 116.090920 118.191257   3.029963     0.5520   0
    1   -6   -3   0.627534   1.715389   0.245474     0.5148   0
    1   -6   -2 248.872264 249.861689   5.946026     0.4822   0
    1   -6   -1  71.599315  70.445222   1.841855     0.4551   0
    1   -6    0   0.870672   1.396873   0.355312     0.4347   0
    1   -6    1 200.657619 200.589239   5.287229     0.4218   0
    1   -6    2 243.626306 240.103369   5.916397     0.4171   0
    1   -6    3 519.633321 519.047911  12.497684     0.4211   0
    1   -6    4 112.441282 110.956455   2.926364     0.4333   0
    1   -6    5   9.901603  10.064793   0.361261     0.4532   0
    1   -6    6 180.239735 177.636423   4.254200     0.4797   0
    1   -6    7 171.750118 170.650897   4.260585     0.5119   0
    1   -6    8  28.178629  30.739855   0.833405     0.5488   0
    1   -6    9 194.480453 191.060171   4.476169     0.5894   0
    1   -6   10   3.333631   3.611365   0.124377     0.6331   0
    1   -6   11  97.835741  96.261082   2.269222     0.6793   0
    1   -6   12  18.588829  18.871367   0.516979     0.7275   0
    1   -6   13   0.744012   0.852239   0.065177     0.7772   0
    1   -6   14  22.174573  22.078493   0.519039     0.8284   0
    1   -6   15   0.509119   0.473160   0.051741     0.8806   0
    1   -6   16   1.481720   1.665592   0.078120     0.9337   0
    1   -6   17  99.206228 101.315373   2.338085     0.9876   0
    1   -6   18  28.317401  29.188483   0.740166     1.0422   0
    1   -6   19  11.675619  11.927919   0.304819     1.0973   0
    1   -6   20  21.712445  22.646198   0.548146     1.1528   0
    1   -6   21   2.477293   2.400535   0.129745     1.2088   0
    1   -6   22   5.947465   5.915904   0.182444     1.2651   0
    1   -5  -20   0.676722   0.581053   0.063784     1.3405   0
    1   -5  -19   0.165168   0.101016   0.060824     1.2828   0
    1   -5  -18  28.794276  29.478095   0.734072     1.2253   0
    1   -5  -17  15.611187  16.551970   0.429573     1.1681   0
    1   -5  -16   4.385961   4.421758   0.164249     1.1112   0
    1   -5  -15  32.745063  33.628726   0.816922     1.0546   0
    1   -5  -14   0.206484   0.247244   0.067963     0.9984   0
    1   -5  -13   7.272341   6.934829   0.188306     0.9426   0
    1   -5  -12 119.866052 119.354641   2.745835     0.8873   0
    1   -5  -11  44.075485  43.902719   1.056883     0.8327   0
    1   -5  -10  65.068602  63.984075   1.517680     0.7788   0
    1   -5   -9 107.371897 104.918119   2.520094     0.7259   0
    1   -5   -8  35.611653  34.753804   0.884392     0.6742   0
    1   -5   -7  37.979875  37.843779   1.038282     0.6238   0
    1   -5   -6   4.820509   3.906984   0.324000     0.5754   0
    1   -5   -5 111.613675 108.830792   3.074450     0.5292   0
    1   -5   -4  23.199449  22.382180   0.903110     0.4860   0
    1   -5   -3 284.476546 285.830241   6.841097     0.4468   0
    1   -5   -2 445.324126 449.448021  10.675533     0.4124   0
    1   -5   -1 122.798846 117.815167   2.943863     0.3844   0
    1   -5    0 1086.42650 1059.94735   25.96722     0.3641   0
    1   -5    1 330.211308 321.374241   7.881816     0.3530   0
    1   -5    2 223.077138 214.977008   5.654846     0.3518   0
    1   -5    3 309.489305 300.886615   7.434309     0.3606   0
    1   -5    4   8.408556   7.705698   0.662859     0.3789   0
    1   -5    5   0.529697   0.613207   0.100552     0.4052   0
    1   -5    6 148.080539 146.456926   3.645143     0.4382   0
    1   -5    7  79.940860  81.206159   2.326971     0.4764   0
    1   -5    8 127.398544 128.960900   3.213278     0.5187   0
    1   -5    9  70.701461  69.207259   1.828796     0.5643   0
    1   -5   10   4.855768   4.543871   0.140221     0.6122   0
    1   -5   11 110.237536 108.117787   2.500709     0.6622   0
    1   -5   12 101.419601 101.189139   2.359791     0.7136   0
    1   -5   13  31.154143  30.871892   0.735639     0.7663   0
    1   -5   14  12.956777  13.110543   0.326583     0.8199   0
    1   -5   15  70.558417  69.716838   1.602243     0.8744   0
    1   -5   16  11.699320  11.720228   0.295475     0.9295   0
    1   -5   17  17.677446  18.003226   0.438220     0.9852   0
    1   -5   18   5.576123   5.439552   0.154615     1.0413   0
    1   -5   19   1.990567   2.022964   0.091324     1.0978   0
    1   -5   20   1.858611   1.790404   0.088393     1.1547   0
    1   -5   21   7.758285   7.811154   0.226641     1.2118   0
    1   -5   22   6.086551   5.899276   0.172752     1.2692   0
    1   -5   23   6.597241   6.475628   0.212479     1.3269   0
    1   -4  -21   4.448030   4.118622   0.191063     1.3586   0
    1   -4  -20   1.260428   1.279519   0.073042     1.3002   0
    1   -4  -19   8.033491   8.320907   0.253745     1.2419   0
    1   -4  -18   3.645649   3.775469   0.124348     1.1837   0
    1   -4  -17  21.283521  21.532756   0.538569     1.1257   0
    1   -4  -16  22.965188  23.123391   0.582766     1.0680   0
    1   -4  -15   1.554004   1.481464   0.082415     1.0104   0
    1   -4  -14  18.514188  18.087730   0.440687     0.9532   0
    1   -4  -13 118.302411 119.443440   2.778656     0.8963   0
    1   -4  -12   1.714596   1.751315   0.072780     0.8398   0
    1   -4  -11  16.824400  15.960238   0.419996     0.7838   0
    1   -4  -10   0.610651   0.443792   0.062159     0.7284   0
    1   -4   -9  49.750342  47.804364   1.131027     0.6738   0
    1   -4   -8  88.736290  90.578522   2.188665     0.6201   0
    1   -4   -7  80.013304  81.771455   2.647431     0.5677   0
    1   -4   -6 128.516822 126.956537   3.487394     0.5168   0
    1   -4   -5 112.987344 116.855789   3.308490     0.4682   0
    1   -4   -4  92.876405  95.268041   2.618266     0.4224   0
    1   -4   -3 259.308908 264.197804   6.471072     0.3805   0
    1   -4   -2  99.666983  99.966266   2.530976     0.3440   0
    1   -4   -1 274.006653 275.062630   6.899426     0.3147   0
    1   -4    0 226.107009 215.580900   5.604672     0.2947   0
    1   -4    1 213.377673 206.298786   5.397242     0.2862   0
    1   -4    2 3600.85153 3673.61126   84.31238     0.2900   0
    1   -4    3  10.497966  10.404377   0.935553     0.3057   0
    1   -4    4   2.714156   2.908779   0.212102     0.3316   0
    1   -4    5 107.748220 104.557700   2.778192     0.3655   0
    1   -4    6  22.539561  22.400636   0.732824     0.4055   0
    1   -4    7  19.244561  20.708695   0.784682     0.4500   0
    1   -4    8 211.660001 213.707123   5.097443     0.4976   0
    1   -4    9   0.757960   0.916894   0.069617     0.5477   0
    1   -4   10 396.933002 392.065257   9.036001     0.5995   0
    1   -4   11 213.536443 211.474088   4.863838     0.6528   0
    1   -4   12  45.703228  45.689437   1.083465     0.7070   0
    1   -4   13 159.052636 158.580029   3.715022     0.7621   0
    1   -4   14   0.266913   0.232938   0.051074     0.8179   0
    1   -4   15   3.852425   3.522827   0.107400     0.8742   0
    1   -4   16  16.156772  15.871758   0.388597     0.9310   0
    1   -4   17  16.408525  16.374808   0.394866     0.9881   0
    1   -4   18   0.535582   0.476381   0.065584     1.0456   0
    1   -4   19   7.003535   7.134975   0.210390     1.1032   0
    1   -4   20   8.290002   8.829615   0.235840     1.1611   0
    1   -4   21  15.148630  15.449730   0.410826     1.2192   0
    1   -4   22   3.070378   3.268212   0.129049     1.2775   0
    1   -4   23   4.795770   4.738649   0.195416     1.3359   0
    1   -3  -22   5.797516   5.402378   0.315266     1.3808   0
    1   -3  -21   1.059593   1.005403   0.066773     1.3218   0
    1   -3  -20   0.310466   0.340745   0.059693     1.2628   0
    1   -3  -19  36.872781  38.059393   0.957811     1.2040   0
    1   -3  -18  54.298621  56.573996   1.328881     1.1452   0
    1   -3  -17   8.142758   8.435359   0.238161     1.0866   0
    1   -3  -16  24.499668  25.130627   0.604588     1.0281   0
    1   -3  -15   2.797263   2.887943   0.104934     0.9697   0
    1   -3  -14   0.506089   0.487408   0.060970     0.9116   0
    1   -3  -13   6.061147   5.813582   0.180065     0.8537   0
    1   -3  -12   7.000972   6.459261   0.187610     0.7961   0
    1   -3  -11  23.390546  22.696343   0.565354     0.7388   0
    1   -3  -10  12.112432  12.032447   0.319270     0.6820   0
    1   -3   -9 219.290628 217.970349   5.166770     0.6257   0
    1   -3   -8 191.542992 191.369517   4.951853     0.5702   0
    1   -3   -7 295.744514 296.191292   7.461907     0.5157   0
    1   -3   -6  66.824945  68.998900   1.942987     0.4624   0
    1   -3   -5  43.431572  41.309554   1.529985     0.4110   0
    1   -3   -4 385.066672 397.674687   9.984584     0.3622   0
    1   -3   -3 876.198010 898.039973  24.114052     0.3171   0
    1   -3   -2  11.991562  12.927779   0.645128     0.2777   0
    1   -3   -1 185.255605 176.032527   4.681277     0.2467   0
    1   -3    0 114.184793 113.171499   3.508956     0.2275   0
    1   -3    1  43.971880  41.781989   1.402735     0.2232   0
    1   -3    2 330.159850 322.703325   8.754049     0.2346   0
    1   -3    3 258.769116 255.011744   8.630572     0.2597   0
    1   -3    4 319.327065 320.878011   8.582458     0.2949   0
    1   -3    5 139.343817 141.579362   3.611046     0.3372   0
    1   -3    6 699.557249 695.026752  16.165056     0.3841   0
    1   -3    7 354.571457 355.976855   8.246937     0.4343   0
    1   -3    8 100.108348  98.364110   2.373866     0.4866   0
    1   -3    9   0.911929   1.008595   0.074928     0.5405   0
    1   -3   10  39.347439  39.247153   0.931752     0.5955   0
    1   -3   11  50.922940  50.495614   1.183639     0.6514   0
    1   -3   12  88.415449  87.976362   2.044903     0.7079   0
    1   -3   13   3.088329   3.147811   0.111666     0.7650   0
    1   -3   14  42.089567  40.817387   0.939587     0.8224   0
    1   -3   15  29.101518  28.500958   0.669243     0.8802   0
    1   -3   16  13.924274  14.165336   0.351627     0.9382   0
    1   -3   17   4.063232   3.850687   0.121010     0.9964   0
    1   -3   18   1.584824   1.579637   0.082386     1.0548   0
    1   -3   19   3.924833   4.269726   0.140047     1.1134   0
    1   -3   20   3.339415   3.392385   0.119298     1.1721   0
    1   -3   21  18.770469  19.646792   0.503253     1.2309   0
    1   -3   22  20.673642  21.823791   0.564338     1.2898   0
    1   -3   23   4.076839   3.819259   0.124841     1.3488   0
    1   -2  -22   9.949718   9.716532   0.324059     1.3474   0
    1   -2  -21   0.386990   0.394314   0.064423     1.2880   0
    1   -2  -20  10.167317  10.570831   0.292398     1.2287   0
    1   -2  -19   0.121622   0.116600   0.066715     1.1694   0
    1   -2  -18   9.750966   9.885889   0.282677     1.1102   0
    1   -2  -17  14.909656  15.471930   0.410478     1.0510   0
    1   -2  -16   4.842665   4.703477   0.147041     0.9919   0
    1   -2  -15   3.892250   3.858174   0.119298     0.9330   0
    1   -2  -14  90.173257  90.333309   2.080510     0.8741   0
    1   -2  -13  66.179369  65.307065   1.508075     0.8154   0
    1   -2  -12   7.295468   7.077459   0.203803     0.7569   0
    1   -2  -11   2.400467   2.252710   0.098375     0.6986   0
    1   -2  -10 113.899366 111.058023   2.642672     0.6406   0
    1   -2   -9  35.711005  36.359442   1.024526     0.5829   0
    1   -2   -8 186.819529 192.964418   5.508357     0.5257   0
    1   -2   -7 633.904474 634.083319  15.202921     0.4693   0
    1   -2   -6  24.463336  25.816933   0.863905     0.4137   0
    1   -2   -5 708.108690 719.727980  16.859169     0.3595   0
    1   -2   -4 296.594022 295.494829   7.664578     0.3075   0
    1   -2   -3 152.223722 145.640904   4.924575     0.2588   0
    1   -2   -2  93.828078  92.404127   2.511272     0.2158   0
    1   -2   -1 444.391885 429.772935  10.463924     0.1826   0
    1   -2    0 1360.73055 1349.06374   43.93000     0.1651   0
    1   -2    1 7570.45934 8183.35562  238.41358     0.1684   0
    1   -2    2 703.367300 701.535781  20.993258     0.1913   0
    1   -2    3 769.908563 745.151789  18.346495     0.2281   0
    1   -2    4 1701.13334 1694.06260   37.70129     0.2731   0
    1   -2    5 192.320746 188.699741   4.533482     0.3230   0
    1   -2    6 304.681622 303.303923   7.146815     0.3758   0
    1   -2    7 129.457202 131.316397   3.160753     0.4305   0
    1   -2    8   1.046858   1.209031   0.123100     0.4863   0
    1   -2    9  30.825581  30.230856   0.765732     0.5431   0
    1   -2   10  39.777956  38.684178   0.945217     0.6004   0
    1   -2   11  19.121507  19.023283   0.475800     0.6582   0
    1   -2   12  81.415582  80.589209   1.875895     0.7163   0
    1   -2   13   7.697138   7.510891   0.207807     0.7747   0
    1   -2   14  16.260561  16.327361   0.395823     0.8332   0
    1   -2   15   6.656665   6.374931   0.187262     0.8920   0
    1   -2   16 109.795102 112.346480   2.582689     0.9509   0
    1   -2   17  25.734557  26.795783   0.630299     1.0099   0
    1   -2   18   2.998042   2.892122   0.104295     1.0690   0
    1   -2   19  15.209278  15.611368   0.379630     1.1282   0
    1   -2   20  10.240727  10.557860   0.284070     1.1874   0
    1   -2   21   0.569885   0.603456   0.081544     1.2467   0
    1   -2   22   3.167948   3.094096   0.125247     1.3060   0
    1   -1  -23   7.954916   7.770759   0.239032     1.3767   0
    1   -1  -22   0.088102   0.055021   0.054295     1.3171   0
    1   -1  -21   0.240613   0.246896   0.058532     1.2575   0
    1   -1  -20   2.859795   3.056632   0.104063     1.1979   0
    1   -1  -19  10.626412  10.798894   0.281429     1.1384   0
    1   -1  -18  19.987379  20.461886   0.507577     1.0789   0
    1   -1  -17   5.544941   5.620023   0.165758     1.0194   0
    1   -1  -16  19.130229  19.211763   0.472028     0.9600   0
    1   -1  -15  26.309621  26.541545   0.627891     0.9006   0
    1   -1  -14  41.687607  41.816231   0.999309     0.8413   0
    1   -1  -13  47.712878  47.235295   1.147249     0.7821   0
    1   -1  -12 145.232908 142.489698   3.384956     0.7229   0
    1   -1  -11   8.686649   8.594472   0.250872     0.6639   0
    1   -1  -10  70.327712  69.011669   1.644495     0.6051   0
    1   -1   -9  80.452381  77.480371   2.059964     0.5465   0
    1   -1   -8 118.480344 118.564736   3.189598     0.4881   0
    1   -1   -7  19.256806  17.691849   0.752674     0.4302   0
    1   -1   -6   3.905496   4.538328   0.406038     0.3729   0
    1   -1   -5 226.596117 223.512165   5.635838     0.3166   0
    1   -1   -4 911.686924 908.359236  21.956554     0.2618   0
    1   -1   -3 1624.61795 1626.14873   41.10555     0.2098   0
    1   -1   -2 354.084210 360.750530   9.772714     0.1632   0
    1   -1   -1 587.555897 560.600647  38.338268     0.1282   0
    1   -1    0 1215.95136 1281.94210  100.07973     0.1157   0
    1   -1    1  95.115401  97.725686   3.180631     0.1323   0
    1   -1    2  52.469855  53.682223   1.835268     0.1697   0
    1   -1    3 985.050982 965.054243  21.919990     0.2174   0
    1   -1    4  12.416068  12.002615   0.364598     0.2699   0
    1   -1    5 797.554892 787.792749  17.901252     0.3250   0
    1   -1    6 769.412251 759.710772  17.403019     0.3815   0
    1   -1    7 160.384793 159.181019   3.864674     0.4389   0
    1   -1    8   0.810989   0.756040   0.152235     0.4969   0
    1   -1    9   6.544663   6.496957   0.299102     0.5553   0
    1   -1   10  14.741761  13.684602   0.428180     0.6139   0
    1   -1   11  37.955361  38.150223   0.916778     0.6728   0
    1   -1   12  38.911758  38.615693   0.922756     0.7318   0
    1   -1   13  41.048980  40.682447   1.012251     0.7910   0
    1   -1   14  60.104221  59.080393   1.354041     0.8502   0
    1   -1   15 121.844304 121.762662   2.788232     0.9095   0
    1   -1   16  26.104741  26.479589   0.622087     0.9689   0
    1   -1   17   1.154315   1.043940   0.073419     1.0284   0
    1   -1   18  20.096027  20.960437   0.502759     1.0878   0
    1   -1   19   6.528461   6.596725   0.184215     1.1474   0
    1   -1   20   2.416234   2.621226   0.108068     1.2069   0
    1   -1   21  16.373028  16.795239   0.445794     1.2665   0
    1   -1   22   0.402965   0.348812   0.065468     1.3261   0
    1    0  -23   9.799272   9.440675   0.273449     1.3500   0
    1    0  -22   3.972257   3.920769   0.129020     1.2903   0
    1    0  -21   3.769308   4.131942   0.130384     1.2306   0
    1    0  -20   0.415784   0.439700   0.063407     1.1710   0
    1    0  -19  13.290378  13.750331   0.362248     1.1113   0
    1    0  -18   1.573210   1.607031   0.089902     1.0517   0
    1    0  -17  29.195692  29.217212   0.697508     0.9922   0
    1    0  -16   9.152967   9.521145   0.261667     0.9326   0
    1    0  -15  33.015329  33.274400   0.778733     0.8731   0
    1    0  -14 322.529399 320.050961   7.465853     0.8137   0
    1    0  -13  32.769873  33.231452   0.838135     0.7543   0
    1    0  -12   1.864167   2.318845   0.138625     0.6950   0
    1    0  -11  89.211266  88.768879   2.187707     0.6357   0
    1    0  -10   6.596381   7.188893   0.333925     0.5767   0
    1    0   -9   1.774270   2.436518   0.202206     0.5177   0
    1    0   -8 326.471618 335.602404   8.170935     0.4591   0
    1    0   -7  25.858251  25.007846   0.761292     0.4008   0
    1    0   -6 816.705114 832.186474  19.503349     0.3430   0
    1    0   -5 872.878031 875.091510  20.934813     0.2860   0
    1    0   -4 1016.26226  999.10549   22.78999     0.2305   0
    1    0   -3 2759.28044 2747.44578   60.68487     0.1779   0
    1    0   -2 303.092653 314.818781   9.253936     0.1316   0
    1    0   -1  78.514044  95.571873  10.836968     0.1007   0
    1    0    0 2527.39197 2546.98336   57.78178     0.1006   0
    1    0    1 370.489375 377.451137   9.558348     0.1315   0
    1    0    2  81.567023 110.127664   6.140745     0.1777   0
    1    0    3  71.262891  76.612694   2.398213     0.2304   0
    1    0    4   7.752241  11.034531   2.363796     0.2859   0
    1    0    5 357.455978 363.080779   8.601640     0.3428   0
    1    0    6  12.244217  11.286825   0.552034     0.4006   0
    1    0    7 281.250060 280.293939   6.660307     0.4589   0
    1    0    8 133.975587 132.749079   3.267979     0.5176   0
    1    0    9 135.284295 132.862545   3.122419     0.5765   0
    1    0   10 181.313324 183.503545   4.313516     0.6356   0
    1    0   11 116.466944 115.295711   2.810316     0.6948   0
    1    0   12   8.559643   8.424883   0.265730     0.7541   0
    1    0   13  11.652347  12.341067   0.364744     0.8135   0
    1    0   14   8.734767   8.423664   0.219502     0.8729   0
    1    0   15  42.688431  42.757617   0.994869     0.9324   0
    1    0   16  28.773051  28.956357   0.687322     0.9920   0
    1    0   17   3.514272   3.790182   0.123274     1.0516   0
    1    0   18  10.026104  10.563141   0.286450     1.1112   0
    1    0   19  12.720463  13.594904   0.350495     1.1708   0
    1    0   20   9.794500  10.321178   0.276989     1.2305   0
    1    0   21   1.402052   1.447599   0.075334     1.2901   0
    1    0   22   0.432298   0.392660   0.065351     1.3498   0
    1    1  -23   1.740648   1.647019   0.079165     1.3267   0
    1    1  -22   0.983127   0.958304   0.068079     1.2671   0
    1    1  -21  14.305766  14.847145   0.372202     1.2075   0
    1    1  -20  16.297635  16.423444   0.461871     1.1480   0
    1    1  -19  43.159418  45.936392   1.100296     1.0885   0
    1    1  -18  15.731865  16.598750   0.420228     1.0290   0
    1    1  -17   5.323731   5.565176   0.181109     0.9696   0
    1    1  -16   0.327709   0.324523   0.057342     0.9103   0
    1    1  -15  21.956137  21.603824   0.510362     0.8510   0
    1    1  -14   0.815820   0.605546   0.074376     0.7918   0
    1    1  -13  68.189464  65.110604   1.541012     0.7327   0
    1    1  -12  76.989818  76.851233   1.907758     0.6737   0
    1    1  -11  19.250075  19.303871   0.517385     0.6150   0
    1    1  -10 201.631719 207.871342   5.445878     0.5564   0
    1    1   -9 550.532378 551.482783  13.413127     0.4981   0
    1    1   -8   1.469650   1.589010   0.158619     0.4403   0
    1    1   -7  11.528775  11.639322   0.492254     0.3831   0
    1    1   -6 204.580538 205.355949   5.028522     0.3268   0
    1    1   -5  78.353187  80.255487   2.206279     0.2720   0
    1    1   -4 2754.08106 2742.91877   60.41586     0.2199   0
    1    1   -3 696.167455 725.836543  16.442742     0.1729   0
    1    1   -2 527.710011 511.990417  12.636338     0.1364   0
    1    1   -1 933.615078 965.681060  30.294989     0.1202   0
    1    1    0 410.192083 392.320626  13.860111     0.1322   0
    1    1    1 203.326532 189.085988   4.872399     0.1663   0
    1    1    2  50.256775  47.988637   1.469741     0.2121   0
    1    1    3  15.232914  16.588593   0.585842     0.2637   0
    1    1    4  50.282534  50.302345   1.352474     0.3181   0
    1    1    5 589.411110 581.334937  13.505321     0.3742   0
    1    1    6 1107.16661 1116.41311   25.80112     0.4313   0
    1    1    7  64.990935  69.147769   1.728361     0.4891   0
    1    1    8  91.169926  94.062289   2.249895     0.5473   0
    1    1    9 213.663910 211.947103   4.940072     0.6058   0
    1    1   10   3.500110   3.545752   0.170837     0.6645   0
    1    1   11  66.428099  64.443741   1.518058     0.7235   0
    1    1   12   1.723793   1.705696   0.094951     0.7826   0
    1    1   13   1.943955   1.828245   0.078932     0.8417   0
    1    1   14  60.541050  59.945749   1.388544     0.9010   0
    1    1   15  15.321457  15.407043   0.384564     0.9604   0
    1    1   16   0.388074   0.344111   0.067383     1.0198   0
    1    1   17  52.925960  55.779738   1.339850     1.0792   0
    1    1   18   0.209695   0.152642   0.064452     1.1387   0
    1    1   19   9.127167   9.789342   0.259113     1.1982   0
    1    1   20  31.935159  33.246832   0.809203     1.2578   0
    1    1   21   6.933273   6.915386   0.227627     1.3174   0
    1    1   22   2.202639   1.908367   0.103019     1.3770   0
    1    2  -24   6.417803   5.695821   0.208301     1.3664   0
    1    2  -23  19.046971  18.991681   0.613004     1.3070   0
    1    2  -22   6.448626   6.728125   0.226612     1.2477   0
    1    2  -21   5.821997   6.221738   0.189873     1.1885   0
    1    2  -20  21.444066  22.840192   0.560072     1.1293   0
    1    2  -19   0.687104   0.682447   0.075160     1.0701   0
    1    2  -18  13.890529  14.335854   0.361697     1.0111   0
    1    2  -17   0.281710   0.200552   0.060737     0.9522   0
    1    2  -16   4.522128   4.106434   0.124203     0.8933   0
    1    2  -15 151.878305 149.406158   3.449350     0.8347   0
    1    2  -14  18.489074  18.727663   0.482562     0.7762   0
    1    2  -13  22.065325  21.390997   0.568981     0.7179   0
    1    2  -12  66.651208  64.715071   1.579317     0.6599   0
    1    2  -11  83.580462  83.209942   2.048095     0.6023   0
    1    2  -10 202.047211 209.473788   5.269731     0.5452   0
    1    2   -9 316.279010 313.533226   7.362051     0.4887   0
    1    2   -8  79.189852  78.274049   1.962024     0.4331   0
    1    2   -7 457.180635 450.518833  10.498457     0.3788   0
    1    2   -6  12.080717  11.835957   0.392225     0.3264   0
    1    2   -5 270.465719 263.830129   6.376324     0.2771   0
    1    2   -4 153.284648 148.380906   3.919434     0.2328   0
    1    2   -3 587.732910 549.782252  13.110862     0.1969   0
    1    2   -2 181.198061 182.731922   5.451334     0.1746   0
    1    2   -1 310.856360 309.882598   8.209096     0.1714   0
    1    2    0 2460.73167 2517.03544   53.20457     0.1882   0
    1    2    1 3474.48160 3459.88412   75.27810     0.2206   0
    1    2    2 166.767875 163.246623   4.610006     0.2627   0
    1    2    3 147.929965 144.315302   3.793548     0.3108   0
    1    2    4 664.459679 667.252379  15.689517     0.3623   0
    1    2    5   0.657016   0.719592   0.101306     0.4161   0
    1    2    6  76.861144  78.157681   1.984514     0.4713   0
    1    2    7  29.585549  29.701254   0.912686     0.5276   0
    1    2    8  63.980569  63.717097   1.522178     0.5846   0
    1    2    9  49.872101  49.377210   1.201979     0.6420   0
    1    2   10 148.988583 148.129018   3.477963     0.6999   0
    1    2   11  56.570384  56.003767   1.334453     0.7581   0
    1    2   12   2.347579   2.181874   0.081312     0.8165   0
    1    2   13   0.260460   0.245532   0.051480     0.8752   0
    1    2   14  16.098072  16.206060   0.387814     0.9339   0
    1    2   15  17.798238  18.276210   0.453862     0.9928   0
    1    2   16  25.405840  26.479792   0.661350     1.0518   0
    1    2   17  10.220159  10.831889   0.288597     1.1109   0
    1    2   18   7.371037   7.634398   0.229340     1.1701   0
    1    2   19  42.505372  45.029538   1.138253     1.2294   0
    1    2   20   1.802981   1.612980   0.081051     1.2886   0
    1    2   21   0.391161   0.321563   0.064655     1.3480   0
    1    3  -24   4.936738   4.600604   0.187378     1.3501   0
    1    3  -23   2.106915   1.761413   0.098404     1.2912   0
    1    3  -22   2.633386   2.667280   0.111057     1.2323   0
    1    3  -21   5.410188   5.197154   0.164133     1.1736   0
    1    3  -20  14.407866  14.931765   0.396578     1.1150   0
    1    3  -19  32.220063  33.205334   0.802761     1.0565   0
    1    3  -18  21.132172  21.589054   0.537060     0.9982   0
    1    3  -17   0.685782   0.713033   0.070285     0.9400   0
    1    3  -16  52.069830  52.468346   1.227313     0.8821   0
    1    3  -15   1.085127   1.038630   0.082618     0.8245   0
    1    3  -14  21.929054  22.117002   0.648697     0.7672   0
    1    3  -13 123.113799 122.469863   2.901001     0.7103   0
    1    3  -12  12.690650  12.454329   0.334215     0.6540   0
    1    3  -11 122.506322 122.665453   2.943892     0.5983   0
    1    3  -10 463.089116 459.291368  10.911112     0.5436   0
    1    3   -9 152.614734 153.400374   3.645259     0.4900   0
    1    3   -8   2.203781   2.237330   0.132154     0.4380   0
    1    3   -7  17.817036  17.579341   0.534448     0.3884   0
    1    3   -6   1.446737   1.167795   0.146344     0.3420   0
    1    3   -5 183.811609 169.785252   4.483743     0.3003   0
    1    3   -4  81.302790  77.852398   2.354858     0.2658   0
    1    3   -3 651.916673 626.143639  14.667631     0.2413   0
    1    3   -2 171.022809 174.018007   4.852520     0.2302   0
    1    3   -1 2425.56691 2465.45944   56.41932     0.2344   0
    1    3    0 828.101695 830.053556  18.715243     0.2530   0
    1    3    1 195.302434 193.977772   4.863461     0.2833   0
    1    3    2 620.472944 629.373487  14.917574     0.3220   0
    1    3    3  11.441548  11.477685   0.472260     0.3664   0
    1    3    4  31.891133  31.497258   0.922698     0.4147   0
    1    3    5 573.992785 570.098664  13.375170     0.4657   0
    1    3    6   0.572461   0.231110   0.113088     0.5186   0
    1    3    7  11.460766  10.989464   0.406764     0.5728   0
    1    3    8  74.455036  73.483833   1.833555     0.6281   0
    1    3    9   0.601519   0.680416   0.071939     0.6842   0
    1    3   10 162.458336 159.872259   3.853415     0.7408   0
    1    3   11  24.625698  24.860196   0.594228     0.7979   0
    1    3   12  36.503702  36.294149   0.833957     0.8554   0
    1    3   13 103.788832 105.132862   2.408950     0.9132   0
    1    3   14  39.007545  38.582901   0.902616     0.9712   0
    1    3   15   8.265073   7.800011   0.216426     1.0295   0
    1    3   16  12.328844  12.419535   0.310913     1.0879   0
    1    3   17   3.165694   3.231038   0.117615     1.1464   0
    1    3   18   1.303003   1.347192   0.091150     1.2051   0
    1    3   19   2.427435   2.499055   0.101742     1.2639   0
    1    3   20   8.119549   8.495284   0.238858     1.3228   0
    1    3   21   7.358915   6.651224   0.358504     1.3818   0
    1    4  -24   4.956501   4.900896   0.168457     1.3376   0
    1    4  -23   1.332008   1.185932   0.077046     1.2793   0
    1    4  -22   3.303616   3.269895   0.122084     1.2211   0
    1    4  -21   1.367784   1.403141   0.121417     1.1631   0
    1    4  -20  11.913584  11.809317   0.320518     1.1053   0
    1    4  -19  34.607538  35.816491   0.855083     1.0477   0
    1    4  -18   5.587609   5.580353   0.161608     0.9904   0
    1    4  -17  17.426204  17.472434   0.426090     0.9334   0
    1    4  -16 146.816986 145.498709   3.362669     0.8768   0
    1    4  -15  22.914173  23.210130   0.600061     0.8207   0
    1    4  -14  97.084141  95.427067   2.257876     0.7651   0
    1    4  -13   6.905666   6.589151   0.257604     0.7102   0
    1    4  -12   1.997235   1.863213   0.096054     0.6561   0
    1    4  -11  71.778316  70.661126   1.676068     0.6032   0
    1    4  -10   1.772114   1.663212   0.144487     0.5517   0
    1    4   -9  65.516168  65.372068   1.676996     0.5020   0
    1    4   -8 604.475425 596.938615  13.993049     0.4548   0
    1    4   -7  62.344296  61.204316   1.611703     0.4108   0
    1    4   -6 632.271591 622.240543  14.801004     0.3714   0
    1    4   -5 1138.34119 1125.81536   25.45596     0.3380   0
    1    4   -4   1.327238   1.255201   0.143849     0.3126   0
    1    4   -3  54.170870  50.714129   1.655957     0.2972   0
    1    4   -2   0.645414   0.888310   0.140599     0.2935   0
    1    4   -1 391.270482 395.817452   9.609016     0.3018   0
    1    4    0 629.412866 608.505708  14.237739     0.3212   0
    1    4    1 355.734292 360.512571   8.992356     0.3500   0
    1    4    2  16.292336  17.046546   0.574408     0.3859   0
    1    4    3 213.974227 213.831616   5.165610     0.4272   0
    1    4    4 113.183802 115.600994   2.834983     0.4725   0
    1    4    5   7.139024   6.412337   0.272868     0.5208   0
    1    4    6   1.622060   1.442753   0.136971     0.5712   0
    1    4    7 113.327505 112.121871   2.653960     0.6233   0
    1    4    8   6.505679   6.141993   0.232590     0.6767   0
    1    4    9 109.584666 109.370260   2.560257     0.7311   0
    1    4   10 227.014024 225.565280   5.225505     0.7863   0
    1    4   11   8.124102   7.865739   0.225741     0.8421   0
    1    4   12  15.412790  14.965282   0.361232     0.8985   0
    1    4   13  16.423001  16.018799   0.390948     0.9552   0
    1    4   14   8.126290   8.400623   0.226060     1.0124   0
    1    4   15  11.590090  11.825597   0.301482     1.0698   0
    1    4   16   3.853875   3.900194   0.138654     1.1275   0
    1    4   17   1.081628   1.022321   0.082908     1.1853   0
    1    4   18  19.264735  20.644185   0.563555     1.2434   0
    1    4   19   5.161889   5.179162   0.200756     1.3016   0
    1    4   20   0.775048   0.689760   0.069269     1.3600   0
    1    5  -23   1.036819   1.098961   0.075682     1.2715   0
    1    5  -22   3.619313   3.810698   0.131457     1.2142   0
    1    5  -21  11.722970  11.903920   0.314337     1.1571   0
    1    5  -20  26.973452  27.703507   0.663294     1.1004   0
    1    5  -19  25.035938  26.062814   0.626817     1.0440   0
    1    5  -18  15.012145  15.103095   0.371273     0.9880   0
    1    5  -17  25.315970  25.529265   0.603311     0.9325   0
    1    5  -16   8.680824   8.383154   0.215149     0.8776   0
    1    5  -15   9.483407   9.327906   0.257662     0.8233   0
    1    5  -14  20.825850  20.359825   0.532011     0.7699   0
    1    5  -13   0.706344   0.691588   0.080993     0.7175   0
    1    5  -12  18.263448  18.178009   0.466863     0.6663   0
    1    5  -11  39.610160  38.433742   1.028734     0.6167   0
    1    5  -10 361.015438 360.083086   8.642209     0.5691   0
    1    5   -9  18.795246  20.125088   0.651715     0.5239   0
    1    5   -8  46.532020  42.741947   1.195363     0.4820   0
    1    5   -7 416.860036 417.898238   9.885367     0.4443   0
    1    5   -6 432.948386 430.338812  10.418451     0.4118   0
    1    5   -5 287.880104 282.800917   6.847771     0.3859   0
    1    5   -4 543.589098 548.638891  13.200386     0.3679   0
    1    5   -3   0.642109   0.434709   0.124058     0.3592   0
    1    5   -2 183.174455 179.953324   4.394625     0.3604   0
    1    5   -1  21.673181  21.389488   0.702935     0.3713   0
    1    5    0   6.113711   5.402349   0.268080     0.3912   0
    1    5    1 136.801791 138.617943   3.653153     0.4187   0
    1    5    2   0.529852   0.564861   0.119763     0.4525   0
    1    5    3 211.947881 218.968322   5.446081     0.4913   0
    1    5    4 515.252604 519.207517  12.276064     0.5341   0
    1    5    5 292.620267 292.706074   6.899368     0.5798   0
    1    5    6 102.874154 106.857189   2.555643     0.6279   0
    1    5    7  19.953288  20.028221   0.516282     0.6779   0
    1    5    8   4.935359   4.799125   0.158097     0.7294   0
    1    5    9  98.406651  95.318535   2.223517     0.7821   0
    1    5   10  20.533570  19.821459   0.465963     0.8357   0
    1    5   11  13.311952  12.802764   0.336856     0.8901   0
    1    5   12  29.748454  29.577922   0.697015     0.9452   0
    1    5   13   6.655232   6.735351   0.188016     1.0009   0
    1    5   14  48.813198  50.701651   1.181782     1.0569   0
    1    5   15  12.233726  12.634713   0.318545     1.1134   0
    1    5   16   0.290780   0.387698   0.069501     1.1702   0
    1    5   17   6.002498   6.336625   0.182241     1.2273   0
    1    5   18   0.990391   0.974584   0.074173     1.2847   0
    1    5   19   6.088720   6.195679   0.185898     1.3423   0
    1    6  -24   7.479948   7.369190   0.239438     1.3244   0
    1    6  -23  21.908555  22.707051   0.602063     1.2678   0
    1    6  -22   0.197229   0.201046   0.069327     1.2116   0
    1    6  -21   7.833342   8.245689   0.233170     1.1557   0
    1    6  -20  12.976384  13.429784   0.345881     1.1003   0
    1    6  -19   4.163864   4.080201   0.131864     1.0454   0
    1    6  -18   0.274886   0.225219   0.069646     0.9910   0
    1    6  -17  38.975542  39.026896   0.916633     0.9373   0
    1    6  -16  12.895707  12.749020   0.321244     0.8843   0
    1    6  -15 155.793304 154.896029   3.579066     0.8323   0
    1    6  -14  18.279035  18.024787   0.606474     0.7815   0
    1    6  -13   6.292980   6.279661   0.195126     0.7319   0
    1    6  -12 125.656685 121.482046   2.870357     0.6841   0
    1    6  -11  18.060766  17.976876   0.509898     0.6383   0
    1    6  -10  22.525010  22.467294   0.755605     0.5949   0
    1    6   -9 157.680384 165.020282   4.694684     0.5547   0
    1    6   -8 111.151552 108.378961   2.754773     0.5182   0
    1    6   -7  46.982306  48.979355   1.385962     0.4864   0
    1    6   -6 458.119639 475.222964  11.165205     0.4602   0
    1    6   -5 167.244725 169.093722   4.053416     0.4406   0
    1    6   -4   0.523534   2.649085   0.219067     0.4286   0
    1    6   -3   1.631162   1.631146   0.161463     0.4247   0
    1    6   -2 196.989356 199.194861   4.733802     0.4292   0
    1    6   -1  53.767355  53.697894   1.518870     0.4419   0
    1    6    0 344.100802 358.530553   8.649173     0.4620   0
    1    6    1  48.541269  51.217614   1.345625     0.4886   0
    1    6    2  79.120026  77.836438   2.197138     0.5208   0
    1    6    3 334.462746 342.900758   8.340756     0.5576   0
    1    6    4  87.549443  89.388441   2.153812     0.5981   0
    1    6    5  18.063624  18.289878   0.500467     0.6417   0
    1    6    6  94.241043  93.933154   2.273488     0.6877   0
    1    6    7  12.824972  12.068953   0.323130     0.7357   0
    1    6    8   4.102912   4.199412   0.144748     0.7853   0
    1    6    9  87.078999  86.864632   1.984050     0.8363   0
    1    6   10   2.387202   2.227986   0.088886     0.8883   0
    1    6   11   0.219804   0.333925   0.055340     0.9413   0
    1    6   12   0.578249   0.565876   0.067528     0.9951   0
    1    6   13  23.314612  24.036744   0.621855     1.0495   0
    1    6   14  15.482112  16.402028   0.406183     1.1045   0
    1    6   15  27.537253  28.990716   0.708854     1.1600   0
    1    6   16   5.620479   5.595792   0.175915     1.2159   0
    1    6   17  14.045703  14.611653   0.386537     1.2721   0
    1    6   18  14.493625  14.455761   0.479805     1.3287   0
    1    7  -25   2.792809   2.636113   0.156443     1.3794   0
    1    7  -24   1.489604   1.494088   0.074551     1.3237   0
    1    7  -23   0.141067   0.149333   0.060476     1.2683   0
    1    7  -22   7.228755   7.211528   0.211870     1.2134   0
    1    7  -21   9.666544   9.885192   0.257256     1.1589   0
    1    7  -20   1.222315   1.314952   0.089350     1.1050   0
    1    7  -19  15.067745  15.511251   0.388626     1.0518   0
    1    7  -18   2.586122   2.575550   0.105804     0.9992   0
    1    7  -17   7.529875   7.153577   0.190918     0.9476   0
    1    7  -16  27.147619  27.463605   0.663265     0.8970   0
    1    7  -15  51.716385  51.787843   1.193390     0.8475   0
    1    7  -14  42.652699  42.247168   1.018810     0.7995   0
    1    7  -13  82.365507  81.168724   2.202333     0.7532   0
    1    7  -12  42.830626  42.026911   1.107841     0.7090   0
    1    7  -11 244.563983 235.132073   5.976989     0.6671   0
    1    7  -10   8.624256   8.561535   0.266832     0.6282   0
    1    7   -9   4.742325   4.796078   0.236420     0.5928   0
    1    7   -8   2.260306   2.114723   0.215642     0.5615   0
    1    7   -7  16.253442  17.274986   0.569156     0.5351   0
    1    7   -6 122.887924 118.327648   2.802046     0.5144   0
    1    7   -5  64.553016  68.756589   1.684396     0.5000   0
    1    7   -4 268.888872 266.717840   6.294751     0.4925   0
    1    7   -3 483.960102 482.738962  11.271938     0.4922   0
    1    7   -2 114.338641 118.941696   2.848012     0.4992   0
    1    7   -1 216.252992 217.360653   5.276086     0.5131   0
    1    7    0 149.691558 144.513214   3.548103     0.5333   0
    1    7    1  62.124814  60.832289   1.515185     0.5593   0
    1    7    2 101.778516 100.178687   2.348938     0.5902   0
    1    7    3  10.292737  10.831512   0.300988     0.6253   0
    1    7    4  75.612632  76.808574   1.842958     0.6640   0
    1    7    5 132.926092 133.359065   3.184636     0.7056   0
    1    7    6   0.820343   0.963644   0.103367     0.7498   0
    1    7    7  11.684830  11.777889   0.300408     0.7959   0
    1    7    8 139.145213 138.065125   3.161421     0.8438   0
    1    7    9   2.218907   2.151491   0.082299     0.8931   0
    1    7   10  11.663617  11.836973   0.314482     0.9437   0
    1    7   11  29.964203  29.853315   0.716806     0.9952   0
    1    7   12   5.361454   5.504787   0.165004     1.0477   0
    1    7   13  40.809162  42.113969   1.012890     1.1009   0
    1    7   14  15.214317  15.267953   0.384912     1.1548   0
    1    7   15   5.636818   5.422024   0.168399     1.2092   0
    1    7   16   0.745400   0.768895   0.077336     1.2641   0
    1    7   17   1.869637   1.758425   0.090250     1.3194   0
    1    7   18   1.982559   1.913736   0.140163     1.3751   0
    1    8  -25   0.991105   0.851891   0.144690     1.3816   0
    1    8  -24  13.220438  12.728997   0.411871     1.3270   0
    1    8  -23   0.218743   0.177743   0.058097     1.2730   0
    1    8  -22   7.217931   7.229549   0.200814     1.2195   0
    1    8  -21  20.295899  20.970942   0.518604     1.1667   0
    1    8  -20   3.563773   3.504632   0.130413     1.1145   0
    1    8  -19   1.137701   1.249542   0.084794     1.0631   0
    1    8  -18  13.539424  14.111708   0.358388     1.0127   0
    1    8  -17  20.837651  21.414038   0.509869     0.9633   0
    1    8  -16  58.745131  58.693276   1.358074     0.9152   0
    1    8  -15  27.262546  27.159685   0.632969     0.8686   0
    1    8  -14   5.233889   5.050896   0.139612     0.8237   0
    1    8  -13  37.308972  36.593047   1.006534     0.7808   0
    1    8  -12  17.830900  17.604007   0.469939     0.7402   0
    1    8  -11  16.575487  15.864242   0.439207     0.7024   0
    1    8  -10  11.078433  10.293929   0.317181     0.6678   0
    1    8   -9  86.577360  84.876230   2.136314     0.6370   0
    1    8   -8   4.165500   3.703559   0.185985     0.6105   0
    1    8   -7 124.611609 124.027909   3.091658     0.5889   0
    1    8   -6 200.312535 204.855656   4.815289     0.5728   0
    1    8   -5  81.381282  79.006496   1.923951     0.5626   0
    1    8   -4  11.075385  10.623414   0.460362     0.5586   0
    1    8   -3 162.411946 163.810468   3.890589     0.5611   0
    1    8   -2 163.357646 156.894588   3.800310     0.5699   0
    1    8   -1 191.343110 188.805662   4.872253     0.5847   0
    1    8    0  34.054871  34.007428   0.843156     0.6051   0
    1    8    1   6.292682   6.596493   0.184418     0.6305   0
    1    8    2  29.416575  28.340742   0.755343     0.6603   0
    1    8    3   2.838714   2.876741   0.100668     0.6941   0
    1    8    4   2.786233   2.834779   0.114394     0.7312   0
    1    8    5   3.034952   3.012871   0.163756     0.7712   0
    1    8    6  52.667385  51.717907   1.200732     0.8136   0
    1    8    7  28.854891  28.745764   0.672087     0.8581   0
    1    8    8 113.611408 113.755077   2.642207     0.9044   0
    1    8    9  82.250473  82.579933   1.908396     0.9521   0
    1    8   10  22.815103  22.391379   0.592632     1.0012   0
    1    8   11   0.210462   0.222056   0.064626     1.0514   0
    1    8   12   6.860607   7.051719   0.196809     1.1026   0
    1    8   13   1.731982   1.542376   0.097737     1.1546   0
    1    8   14   2.138967   2.179175   0.102467     1.2073   0
    1    8   15   0.128066   0.092368   0.057719     1.2606   0
    1    8   16   3.266205   3.420505   0.136391     1.3146   0
    1    8   17  10.533485   9.314789   0.862105     1.3690   0
    1    9  -24   0.060526   0.077859   0.072403     1.3344   0
    1    9  -23   5.583546   5.261751   0.178701     1.2818   0
    1    9  -22  21.127324  21.550661   0.535348     1.2300   0
    1    9  -21   9.692046  10.303680   0.287465     1.1788   0
    1    9  -20  29.237603  30.496383   0.740369     1.1286   0
    1    9  -19  12.174853  12.342721   0.312857     1.0793   0
    1    9  -18   7.791361   7.763998   0.223391     1.0311   0
    1    9  -17   0.179536   0.172839   0.067528     0.9842   0
    1    9  -16   7.563878   7.571832   0.201829     0.9388   0
    1    9  -15   0.858520   0.846783   0.062043     0.8951   0
    1    9  -14   0.241051   0.227076   0.050813     0.8534   0
    1    9  -13  28.891882  29.209957   0.682940     0.8139   0
    1    9  -12 117.500644 116.327057   2.884547     0.7770   0
    1    9  -11  75.698250  75.718899   1.815099     0.7431   0
    1    9  -10 120.135207 116.346210   2.761477     0.7127   0
    1    9   -9   6.719589   7.106565   0.236043     0.6861   0
    1    9   -8  34.297484  33.866974   0.901804     0.6638   0
    1    9   -7 232.393355 226.138411   5.266452     0.6464   0
    1    9   -6   8.538129   7.184076   0.244139     0.6341   0
    1    9   -5  71.771411  69.643129   1.678360     0.6274   0
    1    9   -4 117.964364 115.640461   2.757153     0.6263   0
    1    9   -3   1.782652   1.856307   0.153077     0.6309   0
    1    9   -2  92.103198  92.607552   2.408109     0.6411   0
    1    9   -1 118.076230 117.833449   2.833328     0.6566   0
    1    9    0  12.238671  11.655167   0.336102     0.6770   0
    1    9    1  72.518904  70.899664   1.673833     0.7020   0
    1    9    2   7.759044   7.750010   0.242630     0.7310   0
    1    9    3  62.029211  61.814012   1.457262     0.7636   0
    1    9    4 122.776582 121.845077   2.822388     0.7994   0
    1    9    5   3.222104   3.152686   0.102467     0.8379   0
    1    9    6  11.687072  11.401712   0.289555     0.8789   0
    1    9    7  57.842308  57.396113   1.323164     0.9219   0
    1    9    8  17.337632  16.834502   0.410768     0.9666   0
    1    9    9   2.319546   2.281788   0.101190     1.0130   0
    1    9   10   8.878175   9.282491   0.243066     1.0607   0
    1    9   11   8.029322   8.140610   0.233373     1.1095   0
    1    9   12   8.235297   8.706719   0.259868     1.1594   0
    1    9   13   3.637176   3.696856   0.130384     1.2102   0
    1    9   14   9.545604   9.657101   0.270866     1.2618   0
    1    9   15   0.658117   0.650903   0.069646     1.3141   0
    1    9   16   1.665555   1.709991   0.208010     1.3671   0
    1   10  -24   1.774566   1.630217   0.155340     1.3456   0
    1   10  -23   3.701896   3.403035   0.120430     1.2947   0
    1   10  -22   7.445259   7.464983   0.211986     1.2446   0
    1   10  -21   6.757541   6.704648   0.220779     1.1954   0
    1   10  -20   1.921725   1.856597   0.100755     1.1471   0
    1   10  -19   0.337079   0.315295   0.073100     1.1001   0
    1   10  -18  11.992138  12.715068   0.340135     1.0543   0
    1   10  -17  21.313292  21.755827   0.532620     1.0100   0
    1   10  -16  13.687237  14.004076   0.342341     0.9674   0
    1   10  -15   2.052787   1.959151   0.084736     0.9266   0
    1   10  -14  23.016089  23.298377   0.575424     0.8881   0
    1   10  -13  11.006936  10.514766   0.275335     0.8520   0
    1   10  -12  39.513293  39.013838   0.908043     0.8187   0
    1   10  -11  41.369900  40.715529   0.989993     0.7885   0
    1   10  -10  92.703464  91.585492   2.151433     0.7619   0
    1   10   -9  44.321017  43.390528   1.067272     0.7391   0
    1   10   -8  80.438511  79.136793   1.925953     0.7206   0
    1   10   -7  41.638852  42.728888   1.021160     0.7067   0
    1   10   -6  33.455756  31.779036   0.873626     0.6977   0
    1   10   -5   5.077202   4.891406   0.164133     0.6938   0
    1   10   -4  15.925014  14.622071   0.369648     0.6950   0
    1   10   -3  43.861199  41.964810   1.003342     0.7013   0
    1   10   -2  67.220659  65.837828   1.559555     0.7126   0
    1   10   -1  52.691253  52.868522   1.279374     0.7286   0
    1   10    0  76.218618  77.197433   1.806248     0.7491   0
    1   10    1 137.727752 136.672489   3.206110     0.7737   0
    1   10    2  49.057251  48.524333   1.142925     0.8021   0
    1   10    3  48.271187  48.674363   1.128996     0.8337   0
    1   10    4   1.247462   1.240575   0.065700     0.8684   0
    1   10    5   4.477891   4.223150   0.127076     0.9056   0
    1   10    7  13.907187  13.802856   0.341093     0.9869   0
    1   10    8  13.360447  13.462924   0.343821     1.0303   0
    1   10    9  18.717257  19.056452   0.466688     1.0753   0
    1   10   10   3.196395   3.090178   0.118863     1.1217   0
    1   10   11   1.153288   1.251283   0.083779     1.1693   0
    1   10   12  16.560271  17.435782   0.449741     1.2180   0
    1   10   13  10.320103  10.264330   0.279485     1.2677   0
    1   10   14   0.150328   0.202729   0.058590     1.3182   0
    1   10   15   4.892025   4.431624   0.166948     1.3694   0
    1   11  -23   2.309803   2.099953   0.107139     1.3115   0
    1   11  -22   2.206907   2.330453   0.106356     1.2632   0
    1   11  -21   2.928977   2.727321   0.123738     1.2160   0
    1   11  -20   7.615282   7.654305   0.226351     1.1699   0
    1   11  -19  20.265499  21.111512   0.514860     1.1252   0
    1   11  -18   1.725278   1.546090   0.084417     1.0819   0
    1   11  -17  30.209355  31.641194   0.750062     1.0402   0
    1   11  -16  27.143780  28.476349   0.672522     1.0004   0
    1   11  -15   0.268446   0.287204   0.066744     0.9626   0
    1   11  -14  26.799866  27.271671   0.654008     0.9272   0
    1   11  -13  24.366909  24.124876   0.568691     0.8944   0
    1   11  -12  26.068260  26.238584   0.614019     0.8645   0
    1   11  -11  49.154531  48.081788   1.102646     0.8378   0
    1   11  -10   0.299306   0.309781   0.055340     0.8146   0
    1   11   -9   2.116699   2.021397   0.113059     0.7953   0
    1   11   -8 118.056114 115.538603   2.701987     0.7801   0
    1   11   -7   0.543394   0.604704   0.068805     0.7692   0
    1   11   -6  46.282935  44.628782   1.124672     0.7630   0
    1   11   -5  53.331184  52.816287   1.247859     0.7613   0
    1   11   -4  20.875551  20.082255   0.493589     0.7644   0
    1   11   -3  45.534418  45.678990   1.098410     0.7721   0
    1   11   -2  56.637795  57.203425   1.353895     0.7843   0
    1   11   -1  13.981207  13.548473   0.347738     0.8008   0
    1   11    0  20.841408  20.135506   0.489962     0.8214   0
    1   11    1   6.986028   6.770000   0.184621     0.8457   0
    1   11    2  55.636929  55.082404   1.288370     0.8734   0
    1   11    3  56.313532  55.816303   1.298236     0.9043   0
    1   11    4   4.020489   3.964152   0.121736     0.9379   0
    1   11    5   4.172073   3.960960   0.123158     0.9741   0
    1   11    6   0.646208   0.683666   0.072577     1.0125   0
    1   11    7  13.941203  14.307299   0.358417     1.0529   0
    1   11    8   0.281347   0.221591   0.077394     1.0951   0
    1   11    9   1.871452   1.984775   0.099449     1.1389   0
    1   11   10  13.544273  14.022503   0.352178     1.1841   0
    1   11   11  17.895968  18.738575   0.470084     1.2305   0
    1   11   12  11.524192  11.331514   0.293037     1.2781   0
    1   11   13  18.663090  18.297946   0.516195     1.3266   0
    1   11   14   1.126605   0.892111   0.178091     1.3760   0
    1   12  -24   1.307819   1.285178   0.180181     1.3794   0
    1   12  -23   2.319018   2.146587   0.104150     1.3320   0
    1   12  -22   2.112164   2.106569   0.114858     1.2858   0
    1   12  -21   4.535108   4.589286   0.183750     1.2406   0
    1   12  -20   0.358722   0.371418   0.080383     1.1968   0
    1   12  -19   7.353565   7.646382   0.208446     1.1543   0
    1   12  -18  33.768604  35.944176   0.860974     1.1135   0
    1   12  -17  33.892710  35.393099   0.839673     1.0745   0
    1   12  -16   6.606518   6.632796   0.182386     1.0375   0
    1   12  -15  27.553284  28.806647   0.680706     1.0026   0
    1   12  -14   2.114581   1.999024   0.084069     0.9702   0
    1   12  -13   0.496018   0.443995   0.061637     0.9406   0
    1   12  -12   2.447468   2.390552   0.089873     0.9138   0
    1   12  -11   1.901662   1.821222   0.097302     0.8903   0
    1   12  -10   5.324289   5.206062   0.145009     0.8703   0
    1   12   -9  38.468895  38.120623   0.887468     0.8540   0
    1   12   -8  55.893968  56.405104   1.289908     0.8417   0
    1   12   -7  97.834005  96.511228   2.207846     0.8334   0
    1   12   -6  67.901711  66.580432   1.518580     0.8295   0
    1   12   -5   1.219674   1.938867   0.124957     0.8298   0
    1   12   -4  30.077088  30.624068   0.724902     0.8344   0
    1   12   -3  35.351228  35.267156   0.807172     0.8433   0
    1   12   -2  12.436841  12.541474   0.297680     0.8563   0
    1   12   -1   0.333089   0.347506   0.051364     0.8732   0
    1   12    0  30.249400  29.983321   0.694722     0.8938   0
    1   12    1   8.013801   8.022008   0.207343     0.9178   0
    1   12    2   9.914190   9.929708   0.255370     0.9450   0
    1   12    3  16.503189  16.594165   0.469677     0.9751   0
    1   12    4   7.599880   7.724473   0.209490     1.0079   0
    1   12    5   2.696279   2.690466   0.109867     1.0431   0
    1   12    6  30.746439  32.371320   0.763353     1.0805   0
    1   12    7  10.841321  11.244863   0.287001     1.1198   0
    1   12    8  16.627407  17.409491   0.439962     1.1609   0
    1   12    9  13.281925  13.735909   0.351714     1.2035   0
    1   12   10   1.217710   1.356565   0.088074     1.2476   0
    1   12   11   7.677279   7.741247   0.214859     1.2929   0
    1   12   12   7.182994   6.777806   0.204818     1.3394   0
    1   13  -23   6.011133   5.803918   0.272694     1.3562   0
    1   13  -22   2.557353   2.316263   0.109403     1.3119   0
    1   13  -21   5.394763   5.302174   0.171620     1.2689   0
    1   13  -20   9.177093   9.294156   0.264163     1.2273   0
    1   13  -19   0.441141   0.444111   0.076002     1.1873   0
    1   13  -18   5.847142   6.036276   0.205544     1.1490   0
    1   13  -17   9.502473   9.589138   0.254296     1.1125   0
    1   13  -16   0.367233   0.431169   0.071126     1.0782   0
    1   13  -15   9.817131  10.249559   0.272462     1.0462   0
    1   13  -14   4.424790   4.923821   0.143762     1.0167   0
    1   13  -13  34.404268  36.483935   0.849134     0.9899   0
    1   13  -12  29.157673  28.452582   0.668285     0.9661   0
    1   13  -11   1.759967   1.598847   0.076321     0.9455   0
    1   13  -10   5.955305   6.025103   0.170343     0.9283   0
    1   13   -9  39.118880  38.188819   0.881113     0.9147   0
    1   13   -8   6.907853   7.648327   0.196896     0.9049   0
    1   13   -7  42.470270  43.557389   1.001427     0.8989   0
    1   13   -6  22.515804  22.432790   0.523740     0.8970   0
    1   13   -5  33.441261  34.305746   0.790370     0.8990   0
    1   13   -4  31.448686  31.009444   0.713062     0.9049   0
    1   13   -3   5.275528   6.106415   0.178469     0.9148   0
    1   13   -2  10.346412  10.717611   0.260477     0.9284   0
    1   13   -1   0.184689   0.130210   0.055021     0.9456   0
    1   13    0   2.163062   2.536200   0.095038     0.9662   0
    1   13    1   9.758597  10.661053   0.274116     0.9900   0
    1   13    2  43.902116  45.051883   1.049570     1.0168   0
    1   13    3  17.596177  18.068229   0.459347     1.0463   0
    1   13    4  25.991285  26.768621   0.652006     1.0783   0
    1   13    5  14.047977  14.796187   0.375074     1.1126   0
    1   13    6  25.306403  26.650310   0.643735     1.1491   0
    1   13    7   3.331277   3.389251   0.125625     1.1874   0
    1   13    8   0.895757   1.018026   0.082560     1.2274   0
    1   13    9   0.088490   0.170082   0.061840     1.2690   0
    1   13   10   1.372239   1.323425   0.078729     1.3120   0
    1   13   11   2.349973   2.082222   0.117470     1.3563   0
    1   14  -23   2.331695   1.877171   0.197244     1.3838   0
    1   14  -22   4.377410   3.770304   0.156762     1.3416   0
    1   14  -20   0.223010   0.091817   0.072519     1.2613   0
    1   14  -19   2.975094   3.095489   0.124957     1.2237   0
    1   14  -18   7.613078   7.940290   0.225335     1.1878   0
    1   14  -17   1.265175   1.308277   0.087987     1.1539   0
    1   14  -16  13.855350  14.267629   0.384970     1.1222   0
    1   14  -15  15.898592  16.621211   0.408098     1.0929   0
    1   14  -14  11.966967  12.140137   0.306734     1.0661   0
    1   14  -13  20.044297  20.390818   0.484593     1.0420   0
    1   14  -12  16.013377  16.475708   0.401395     1.0209   0
    1   14  -11  11.207145  11.218891   0.281458     1.0030   0
    1   14  -10   5.735912   5.390451   0.159896     0.9883   0
    1   14   -9  15.005559  15.362179   0.392341     0.9771   0
    1   14   -8   9.254735   8.868385   0.228498     0.9695   0
    1   14   -7  15.041345  14.794678   0.356473     0.9655   0
    1   14   -6   0.228161   0.325771   0.061840     0.9652   0
    1   14   -5   1.350158   1.267534   0.070546     0.9686   0
    1   14   -4  22.163560  22.610678   0.533172     0.9757   0
    1   14   -3  38.454989  39.216392   0.907259     0.9864   0
    1   14   -2   1.360663   1.443855   0.077307     1.0006   0
    1   14   -1  32.795236  33.470281   0.779778     1.0180   0
    1   14    0  20.958489  21.946687   0.534942     1.0387   0
    1   14    1   4.654068   4.691899   0.182212     1.0623   0
    1   14    2  16.117110  17.058735   0.412422     1.0887   0
    1   14    3   2.430561   2.622068   0.111898     1.1176   0
    1   14    4   0.874122   0.885727   0.079629     1.1490   0
    1   14    5   9.023990   9.313686   0.253658     1.1826   0
    1   14    6   4.579594   4.737981   0.150349     1.2181   0
    1   14    7   8.675511   9.214063   0.273478     1.2556   0
    1   14    8   9.394593   9.364383   0.336624     1.2947   0
    1   14    9   0.611983   0.520142   0.058213     1.3353   0
    1   14   10   2.396480   1.798906   0.138393     1.3774   0
    1   15  -22   3.585369   3.281531   0.168660     1.3744   0
    1   15  -21   3.076146   2.623055   0.108706     1.3357   0
    1   15  -20   1.785704   1.863126   0.099913     1.2986   0
    1   15  -19   3.330575   3.322797   0.132966     1.2632   0
    1   15  -18   3.293973   3.107445   0.140802     1.2297   0
    1   15  -17   2.870424   3.095924   0.125828     1.1983   0
    1   15  -16   7.595196   7.883064   0.245968     1.1691   0
    1   15  -15   1.252620   1.150876   0.083285     1.1423   0
    1   15  -14  32.089981  34.763961   0.863876     1.1180   0
    1   15  -13  29.064505  29.935730   0.713585     1.0965   0
    1   15  -12   4.153925   3.867866   0.130993     1.0779   0
    1   15  -11   5.365500   5.386301   0.158242     1.0623   0
    1   15  -10   4.838105   4.715085   0.141875     1.0500   0
    1   15   -9   0.187044   0.257662   0.071562     1.0409   0
    1   15   -8   3.249173   3.154775   0.119647     1.0352   0
    1   15   -7   1.473010   1.540954   0.087319     1.0329   0
    1   15   -6   6.841590   6.860250   0.225335     1.0341   0
    1   15   -5  30.731906  31.138870   0.729081     1.0388   0
    1   15   -4  17.168017  17.584158   0.425249     1.0468   0
    1   15   -3  34.927856  35.823456   0.836597     1.0582   0
    1   15   -2  19.265559  19.694064   0.469445     1.0728   0
    1   15   -1   4.001058   4.155158   0.129368     1.0905   0
    1   15    0   0.873691   0.826557   0.079803     1.1112   0
    1   15    1  15.917783  17.047939   0.427425     1.1346   0
    1   15    2   2.701005   2.773897   0.102989     1.1607   0
    1   15    3   0.337357   0.314888   0.064394     1.1892   0
    1   15    4   1.488191   1.613879   0.078062     1.2199   0
    1   15    5   5.303554   5.279162   0.155572     1.2528   0
    1   15    6   2.195766   2.073226   0.091382     1.2876   0
    1   15    7   4.457568   3.947408   0.148811     1.3242   0
    1   15    8   1.560911   1.291243   0.100146     1.3625   0
    1   16  -21   1.027236   0.975223   0.132531     1.3737   0
    1   16  -20   4.343536   3.905388   0.148753     1.3387   0
    1   16  -19   8.120752   7.835443   0.286275     1.3056   0
    1   16  -18   4.280113   4.458409   0.160709     1.2744   0
    1   16  -17   2.602734   2.366118   0.125131     1.2454   0
    1   16  -16   4.005149   3.621928   0.166455     1.2185   0
    1   16  -15   1.684763   1.684367   0.095735     1.1941   0
    1   16  -14   1.323849   1.134074   0.082357     1.1722   0
    1   16  -13   2.685061   2.725173   0.105050     1.1530   0
    1   16  -12   6.559555   7.040576   0.236333     1.1367   0
    1   16  -11   2.655617   2.667077   0.107807     1.1233   0
    1   16  -10  15.566729  16.533833   0.474814     1.1129   0
    1   16   -9  12.389692  12.764691   0.330704     1.1058   0
    1   16   -8  20.643695  21.549616   0.530444     1.1018   0
    1   16   -7   5.174603   5.100664   0.163669     1.1010   0
    1   16   -6   0.405587   0.402382   0.086681     1.1035   0
    1   16   -5   8.047885   8.558894   0.237610     1.1093   0
    1   16   -4  15.672235  15.799181   0.418081     1.1182   0
    1   16   -3   2.067126   2.229437   0.101480     1.1302   0
    1   16   -2  10.504560  11.010387   0.305863     1.1452   0
    1   16   -1   9.532771   9.388121   0.252120     1.1631   0
    1   16    0   4.404203   4.758933   0.140657     1.1838   0
    1   16    1   7.083937   7.257176   0.225770     1.2071   0
    1   16    3   1.322140   1.406943   0.072403     1.2609   0
    1   16    4   0.628183   0.523131   0.060273     1.2911   0
    1   16    5   1.418528   1.252879   0.097969     1.3233   0
    1   16    6   9.174381   8.104336   0.275538     1.3575   0
    1   17  -19   1.832383   1.751083   0.110825     1.3506   0
    1   17  -18   1.591441   1.432770   0.082879     1.3217   0
    1   17  -17   1.648489   1.561267   0.109461     1.2948   0
    1   17  -16   0.622284   0.502963   0.077453     1.2702   0
    1   17  -15   2.538358   2.566032   0.126640     1.2480   0
    1   17  -14   8.771666   9.740386   0.273681     1.2284   0
    1   17  -13   2.808269   2.806428   0.125363     1.2113   0
    1   17  -12   6.117064   6.162423   0.199769     1.1970   0
    1   17  -11  11.015219  11.446199   0.355341     1.1856   0
    1   17  -10  10.245986  10.777362   0.299363     1.1771   0
    1   17   -9   9.322350   8.926685   0.273739     1.1716   0
    1   17   -8   8.063907   8.554629   0.262567     1.1691   0
    1   17   -7   2.631779   2.486635   0.128991     1.1697   0
    1   17   -6   6.336671   6.531461   0.201800     1.1733   0
    1   17   -5   1.713757   1.709614   0.114104     1.1800   0
    1   17   -4   2.543325   2.441510   0.122084     1.1897   0
    1   17   -3   2.306749   2.327203   0.115961     1.2022   0
    1   17   -2   1.664873   1.623746   0.099739     1.2176   0
    1   17    0   9.603227   9.714559   0.278875     1.2564   0
    1   17    1  11.857671  11.765295   0.416427     1.2795   0
    1   17    2   3.894603   3.666037   0.205544     1.3050   0
    1   17    3   4.027420   3.574075   0.188916     1.3327   0
    1   17    4   4.893423   4.305797   0.185114     1.3624   0
    1   18  -18   1.687172   1.503519   0.118950     1.3711   0
    1   18  -17   3.847536   3.587772   0.137261     1.3464   0
    1   18  -16   3.082583   2.800595   0.116571     1.3239   0
    1   18  -15   2.563928   2.672968   0.116832     1.3038   0
    1   18  -14   1.971174   1.922238   0.105195     1.2862   0
    1   18  -13   3.328937   3.230283   0.117499     1.2711   0
    1   18  -12   2.356418   2.451812   0.103570     1.2587   0
    1   18  -11   4.668080   4.508032   0.167209     1.2490   0
    1   18  -10   4.718847   4.640041   0.163930     1.2422   0
    1   18   -9  13.788653  14.497114   0.452237     1.2382   0
    1   18   -8   4.119748   3.751354   0.145735     1.2371   0
    1   18   -7   0.100786   0.119211   0.081951     1.2388   0
    1   18   -6   2.587633   2.798970   0.118109     1.2435   0
    1   18   -5   1.322985   1.144260   0.085694     1.2510   0
    1   18   -4   0.982321   1.097046   0.083111     1.2613   0
    1   18   -3   2.600038   2.716207   0.115091     1.2744   0
    1   18   -2   2.598906   2.427145   0.117760     1.2901   0
    1   18   -1   7.017327   7.153925   0.297854     1.3083   0
    1   18    0  10.473129   9.798976   0.297767     1.3290   0
    1   18    1   1.616275   1.327169   0.097679     1.3520   0
    1   18    2   5.947698   4.698457   0.217645     1.3773   0
    1   19  -16   2.546451   2.239303   0.201365     1.3794   0
    1   19  -15   6.539440   5.644834   0.253658     1.3612   0
    1   19  -14   2.527861   2.182193   0.100117     1.3454   0
    1   19  -13   1.079418   0.977573   0.079455     1.3321   0
    1   19  -12   0.579149   0.540310   0.072316     1.3215   0
    1   19  -11   1.086417   1.124063   0.081747     1.3134   0
    1   19  -10   0.588881   0.487843   0.073738     1.3081   0
    1   19   -9   1.682499   1.532161   0.095822     1.3054   0
    1   19   -8   1.805193   1.917886   0.109229     1.3055   0
    1   19   -7   5.756469   5.412390   0.232590     1.3084   0
    1   19   -6   4.974968   4.332611   0.247041     1.3140   0
    1   19   -5   5.926641   5.523969   0.207343     1.3222   0
    1   19   -4   4.976701   4.664446   0.160564     1.3331   0
    1   19   -3   2.519016   2.182832   0.111695     1.3466   0
    1   19   -2   0.140668   0.192804   0.066715     1.3626   0
    1   19   -1   0.894460   0.589179   0.121010     1.3810   0
    1   20  -11   0.318231   0.348870   0.138683     1.3787   0
    1   20  -10   5.015840   4.124281   0.650990     1.3747   0
    1   20   -9   3.437882   2.931791   0.132212     1.3733   0
    1   20   -8   0.924042   0.818199   0.117992     1.3745   0
    1   20   -7   4.831701   3.866967   0.499828     1.3783   0
    2  -20    5   0.786760   0.697131   0.111753     1.3797   0
    2  -20    6   1.730324   1.430187   0.092107     1.3746   0
    2  -20    7   4.290973   3.860205   0.136420     1.3721   0
    2  -20    8   3.721153   3.366065   0.261696     1.3722   0
    2  -20    9   0.861630   0.776063   0.091237     1.3749   0
    2  -20   10   0.784648   0.678907   0.095503     1.3801   0
    2  -19    1   1.302559   1.167011   0.079513     1.3535   0
    2  -19    2   2.785133   2.524273   0.114945     1.3387   0
    2  -19    3   0.785037   0.729255   0.072606     1.3265   0
    2  -19    4   1.805234   1.529288   0.086884     1.3169   0
    2  -19    5   1.698338   1.969250   0.103483     1.3099   0
    2  -19    6   4.549929   4.550923   0.162044     1.3057   0
    2  -19    7   5.108171   4.983513   0.216716     1.3042   0
    2  -19    8   3.308697   3.621435   0.166542     1.3055   0
    2  -19    9   4.241860   4.004925   0.145155     1.3094   0
    2  -19   10   4.521103   4.812009   0.163408     1.3161   0
    2  -19   11   0.321596   0.309201   0.063233     1.3255   0
    2  -19   12   2.139985   1.966464   0.091295     1.3375   0
    2  -19   13   0.912669   0.860074   0.092746     1.3520   0
    2  -18   -3   4.147106   3.722596   0.142253     1.3642   0
    2  -18   -2   2.241176   1.895338   0.112479     1.3400   0
    2  -18   -1   3.357097   3.149029   0.107691     1.3181   0
    2  -18    0   3.971020   4.049121   0.143587     1.2986   0
    2  -18    1   3.254339   3.183649   0.134766     1.2816   0
    2  -18    2   1.278780   1.191997   0.079339     1.2672   0
    2  -18    3   4.404325   4.731945   0.159461     1.2555   0
    2  -18    4   2.187305   2.086081   0.104499     1.2466   0
    2  -18    5   1.541135   1.492085   0.099246     1.2405   0
    2  -18    6   5.929881   5.980849   0.194865     1.2373   0
    2  -18    7   9.673117  10.099326   0.277947     1.2369   0
    2  -18    8   3.707565   3.733768   0.123100     1.2394   0
    2  -18    9   1.072831   1.191823   0.080993     1.2449   0
    2  -18   10   2.281254   2.367220   0.097882     1.2531   0
    2  -18   11   1.712813   1.597164   0.080471     1.2641   0
    2  -18   12   2.120179   2.130046   0.118718     1.2779   0
    2  -18   13   0.641106   0.617560   0.068544     1.2943   0
    2  -18   14   1.840010   1.503722   0.108329     1.3131   0
    2  -18   15   2.961655   2.931762   0.136449     1.3345   0
    2  -18   16   2.628628   2.268061   0.134127     1.3581   0
    2  -17   -6   1.436869   1.083174   0.082705     1.3784   0
    2  -17   -5   0.500340   0.367094   0.058039     1.3477   0
    2  -17   -4   0.554104   0.559115   0.055137     1.3190   0
    2  -17   -3   5.053074   4.805654   0.144139     1.2924   0
    2  -17   -2   3.632581   3.727442   0.119269     1.2680   0
    2  -17   -1   1.537501   1.573049   0.083895     1.2461   0
    2  -17    0   9.258866   9.392039   0.261667     1.2267   0
    2  -17    1  16.132567  17.387465   0.440455     1.2099   0
    2  -17    2   7.981355   8.562087   0.270489     1.1960   0
    2  -17    3   8.909385   8.820823   0.243530     1.1848   0
    2  -17    4   0.079813   0.165091   0.087899     1.1766   0
    2  -17    5   2.107008   2.223633   0.106733     1.1715   0
    2  -17    6   1.909873   1.859034   0.090946     1.1693   0
    2  -17    7   0.074757   0.120198   0.065671     1.1702   0
    2  -17    8   3.861475   3.878749   0.131835     1.1742   0
    2  -17    9  10.050264  10.469467   0.274000     1.1812   0
    2  -17   10   2.416504   2.329815   0.103425     1.1912   0
    2  -17   11  13.695261  14.474740   0.462190     1.2041   0
    2  -17   12  10.475065  10.853509   0.295939     1.2197   0
    2  -17   13   1.815866   1.944757   0.106675     1.2381   0
    2  -17   14   2.060242   1.914635   0.095328     1.2590   0
    2  -17   15   0.891417   0.723770   0.077714     1.2824   0
    2  -17   16   2.683277   2.431179   0.119821     1.3081   0
    2  -17   17   2.657530   2.479989   0.172897     1.3360   0
    2  -17   18   0.847917   0.775599   0.256647     1.3660   0
    2  -16   -8   4.516440   3.563889   0.119327     1.3762   0
    2  -16   -7   0.738517   0.612801   0.055311     1.3412   0
    2  -16   -6   1.064032   1.125310   0.072287     1.3080   0
    2  -16   -5   1.843773   1.788547   0.092165     1.2768   0
    2  -16   -4   8.158360   8.587711   0.233634     1.2476   0
    2  -16   -3   3.770977   3.870565   0.136594     1.2207   0
    2  -16   -2   6.369759   6.557462   0.192166     1.1962   0
    2  -16   -1   7.628961   7.555784   0.216368     1.1742   0
    2  -16    0   6.994659   7.471570   0.212015     1.1549   0
    2  -16    1   4.274745   4.485832   0.155776     1.1384   0
    2  -16    2   7.010435   7.150472   0.220750     1.1249   0
    2  -16    3   4.752831   4.892857   0.155253     1.1144   0
    2  -16    4   0.618515   0.552063   0.074464     1.1071   0
    2  -16    5   3.622380   3.655764   0.128614     1.1029   0
    2  -16    6   8.533431   9.505562   0.251684     1.1020   0
    2  -16    7   9.599677   9.744507   0.254877     1.1044   0
    2  -16    8   1.616567   1.616491   0.091063     1.1100   0
    2  -16    9   5.341322   5.533748   0.170808     1.1187   0
    2  -16   10   9.256014   9.263599   0.284621     1.1306   0
    2  -16   11  16.109197  16.766684   0.453920     1.1454   0
    2  -16   12   5.418664   5.662159   0.174638     1.1632   0
    2  -16   13   6.588136   6.890023   0.196170     1.1837   0
    2  -16   14   6.023307   6.307229   0.189873     1.2069   0
    2  -16   15   2.236841   2.446849   0.106472     1.2325   0
    2  -16   16   0.407616   0.446143   0.090946     1.2604   0
    2  -16   17   1.348392   1.267186   0.097563     1.2905   0
    2  -16   18   0.233810   0.171910   0.074318     1.3227   0
    2  -16   19   0.292469   0.167732   0.083343     1.3567   0
    2  -15  -10   1.400414   1.258306   0.113785     1.3837   0
    2  -15   -9   5.090033   4.586733   0.169647     1.3448   0
    2  -15   -8   4.817245   4.585398   0.156298     1.3074   0
    2  -15   -7  13.464655  13.540435   0.382416     1.2717   0
    2  -15   -6  12.557969  12.774412   0.425365     1.2378   0
    2  -15   -5   1.078080   1.115502   0.084417     1.2060   0
    2  -15   -4  15.361218  15.515343   0.480589     1.1764   0
    2  -15   -3   2.473140   2.488550   0.116077     1.1491   0
    2  -15   -2   1.225514   1.047365   0.081631     1.1244   0
    2  -15   -1   0.849545   0.835466   0.084243     1.1024   0
    2  -15    0   5.380839   5.639727   0.173100     1.0832   0
    2  -15    1   8.481720   8.405150   0.242746     1.0670   0
    2  -15    2  32.419327  34.200116   0.810567     1.0540   0
    2  -15    3   2.094810   2.122414   0.109548     1.0443   0
    2  -15    4  19.483024  19.924565   0.535377     1.0379   0
    2  -15    5  23.527949  24.580334   0.596347     1.0350   0
    2  -15    6   1.690170   1.616085   0.095067     1.0355   0
    2  -15    7   9.281923   9.093865   0.284070     1.0394   0
    2  -15    8  10.841426  11.610593   0.317993     1.0468   0
    2  -15    9   1.957127   1.891101   0.104847     1.0575   0
    2  -15   10   9.429327  10.323500   0.290948     1.0715   0
    2  -15   11  14.274117  15.189282   0.388539     1.0886   0
    2  -15   12   4.621901   4.499675   0.149507     1.1086   0
    2  -15   13   3.300568   3.551179   0.117992     1.1315   0
    2  -15   14   0.528673   0.445388   0.070865     1.1570   0
    2  -15   15   6.442824   6.481403   0.193646     1.1849   0
    2  -15   16   4.643730   4.727534   0.184244     1.2152   0
    2  -15   17   2.604598   2.524882   0.128294     1.2476   0
    2  -15   18   1.505143   1.286048   0.118776     1.2820   0
    2  -15   19   4.638871   4.513894   0.186739     1.3183   0
    2  -15   20   3.191074   2.819544   0.163263     1.3561   0
    2  -14  -11   2.972977   2.537941   0.128991     1.3584   0
    2  -14  -10   4.165154   4.099847   0.161521     1.3171   0
    2  -14   -9  10.983238  10.818221   0.290657     1.2772   0
    2  -14   -8   4.873133   4.820164   0.156588     1.2390   0
    2  -14   -7   1.464747   1.258654   0.090801     1.2025   0
    2  -14   -6   1.652631   1.581610   0.110070     1.1680   0
    2  -14   -5  15.678866  16.592162   0.428528     1.1356   0
    2  -14   -4   5.758540   5.850523   0.182589     1.1054   0
    2  -14   -3   2.858828   3.264439   0.127453     1.0778   0
    2  -14   -2   9.516990   9.502225   0.264772     1.0528   0
    2  -14   -1   2.427312   2.513420   0.115352     1.0307   0
    2  -14    0   3.225798   3.385072   0.124377     1.0117   0
    2  -14    1  11.694571  11.752904   0.305486     0.9959   0
    2  -14    2  20.030418  20.220068   0.488598     0.9835   0
    2  -14    3   8.896382   8.849378   0.260071     0.9746   0
    2  -14    4  30.157106  31.171372   0.778646     0.9693   0
    2  -14    5  30.714416  30.838520   0.748959     0.9677   0
    2  -14    6  44.599543  45.127333   1.067823     0.9699   0
    2  -14    7   6.524185   6.583580   0.191818     0.9756   0
    2  -14    8   0.265538   0.420519   0.070778     0.9850   0
    2  -14    9   0.142233   0.153715   0.070981     0.9979   0
    2  -14   10   7.530670   7.603347   0.222549     1.0142   0
    2  -14   11   0.714915   0.506793   0.073187     1.0337   0
    2  -14   12   2.855120   3.006835   0.108822     1.0562   0
    2  -14   13  21.546383  21.744713   0.523856     1.0816   0
    2  -14   14  14.233201  15.000483   0.374494     1.1096   0
    2  -14   15  11.198896  11.616281   0.336769     1.1401   0
    2  -14   16  15.828130  16.277245   0.417994     1.1728   0
    2  -14   17   3.686254   3.697871   0.137958     1.2076   0
    2  -14   18   0.433458   0.394546   0.099565     1.2443   0
    2  -14   19   2.552887   2.475811   0.112160     1.2828   0
    2  -14   20   0.591082   0.489991   0.068863     1.3229   0
    2  -14   21   3.436929   3.150480   0.137697     1.3644   0
    2  -13  -13   6.655401   5.362854   0.736510     1.3817   0
    2  -13  -12   0.386355   0.363351   0.089118     1.3369   0
    2  -13  -11   1.320054   1.274528   0.094487     1.2933   0
    2  -13  -10   3.198220   3.169401   0.137610     1.2510   0
    2  -13   -9   0.104286   0.156008   0.089089     1.2103   0
    2  -13   -8   4.464546   4.518856   0.176495     1.1712   0
    2  -13   -7  12.598948  13.681120   0.375742     1.1339   0
    2  -13   -6   0.135272   0.332387   0.089873     1.0986   0
    2  -13   -5  36.628274  38.430840   0.943214     1.0654   0
    2  -13   -4  19.883170  20.767024   0.515760     1.0347   0
    2  -13   -3   6.462700   6.642605   0.188713     1.0066   0
    2  -13   -2   7.461496   7.973894   0.234215     0.9814   0
    2  -13   -1   8.307019   8.672940   0.255022     0.9592   0
    2  -13    0  26.540305  26.344998   0.631257     0.9404   0
    2  -13    1  41.574683  42.115130   0.985437     0.9250   0
    2  -13    2   1.074053   1.288544   0.084649     0.9133   0
    2  -13    3  17.710019  17.801832   0.471970     0.9054   0
    2  -13    4  23.274828  23.185666   0.559347     0.9014   0
    2  -13    5   3.145268   3.368705   0.118950     0.9014   0
    2  -13    6  18.957070  18.704738   0.473711     0.9053   0
    2  -13    7   7.288784   7.358076   0.203106     0.9132   0
    2  -13    8  12.208577  12.675398   0.315643     0.9248   0
    2  -13    9   8.252699   8.694589   0.226467     0.9402   0
    2  -13   10  19.055830  19.203116   0.495388     0.9590   0
    2  -13   11  18.036751  18.423164   0.444750     0.9811   0
    2  -13   12   9.415219   9.814269   0.247390     1.0064   0
    2  -13   13   0.689979   0.815268   0.067847     1.0344   0
    2  -13   14  16.988874  18.172669   0.450089     1.0651   0
    2  -13   15  15.887405  16.148341   0.404326     1.0982   0
    2  -13   16  10.415152  10.915842   0.297042     1.1335   0
    2  -13   17   3.234773   3.415107   0.131283     1.1708   0
    2  -13   18   4.704373   4.633860   0.166252     1.2099   0
    2  -13   19   3.494605   3.553326   0.135288     1.2506   0
    2  -13   20   0.386467   0.307866   0.070807     1.2928   0
    2  -13   21   0.415836   0.359839   0.072780     1.3364   0
    2  -13   22   0.489253   0.356560   0.092630     1.3812   0
    2  -12  -14   8.990108   7.680770   0.304935     1.3664   0
    2  -12  -13   1.143389   1.037585   0.084417     1.3195   0
    2  -12  -12   3.476618   3.527006   0.273536     1.2737   0
    2  -12  -11   4.773354   4.610383   0.157517     1.2291   0
    2  -12  -10   6.184854   6.362366   0.194284     1.1858   0
    2  -12   -9   7.459980   7.606017   0.217355     1.1441   0
    2  -12   -8   0.365158   0.280065   0.080616     1.1040   0
    2  -12   -7   0.848433   0.741385   0.079948     1.0658   0
    2  -12   -6  19.469736  19.821053   0.507286     1.0296   0
    2  -12   -5  36.184061  37.356835   0.908217     0.9957   0
    2  -12   -4  15.784658  16.087633   0.404993     0.9643   0
    2  -12   -3  72.234019  72.711920   1.688633     0.9358   0
    2  -12   -2  33.723327  34.037318   0.800062     0.9102   0
    2  -12   -1  16.102840  16.314564   0.414570     0.8880   0
    2  -12    0   7.485300   7.594873   0.213408     0.8693   0
    2  -12    1  13.321213  13.137066   0.354035     0.8544   0
    2  -12    2   3.779484   3.547638   0.168196     0.8435   0
    2  -12    3   0.991149   1.157754   0.096112     0.8368   0
    2  -12    4  11.325532  10.605887   0.282039     0.8343   0
    2  -12    5  52.685489  51.656966   1.225340     0.8361   0
    2  -12    6  56.964802  55.148859   1.277604     0.8421   0
    2  -12    7  31.778266  31.276131   0.731199     0.8524   0
    2  -12    8  10.493862  10.222832   0.261464     0.8666   0
    2  -12    9  60.671843  60.779183   1.405666     0.8847   0
    2  -12   10  22.797263  22.620051   0.549248     0.9063   0
    2  -12   11   0.173173   0.355341   0.058503     0.9313   0
    2  -12   12  24.453929  25.329264   0.595273     0.9594   0
    2  -12   13   4.919361   5.027275   0.150929     0.9904   0
    2  -12   14   3.133399   3.180196   0.131341     1.0239   0
    2  -12   15  14.480116  15.202544   0.378238     1.0597   0
    2  -12   16   4.874752   5.048343   0.162827     1.0976   0
    2  -12   17   0.678987   0.687699   0.090598     1.1374   0
    2  -12   18   6.397157   6.439209   0.199276     1.1789   0
    2  -12   19   1.359496   1.176529   0.090714     1.2219   0
    2  -12   20  10.995546  10.871675   0.326264     1.2663   0
    2  -12   21   4.611568   4.952086   0.173158     1.3119   0
    2  -12   22   0.501376   0.432039   0.068602     1.3586   0
    2  -11  -15   3.104083   2.993080   0.143007     1.3552   0
    2  -11  -14   8.594936   8.368615   0.374639     1.3063   0
    2  -11  -13   0.101141   0.096837   0.082589     1.2584   0
    2  -11  -12   6.965503   7.395888   0.250320     1.2116   0
    2  -11  -11   6.968381   7.294988   0.210680     1.1659   0
    2  -11  -10   5.356176   5.379743   0.158474     1.1216   0
    2  -11   -9  20.992931  21.574544   0.546172     1.0787   0
    2  -11   -8  20.398466  21.036178   0.536654     1.0376   0
    2  -11   -7   1.640138   1.658192   0.084359     0.9983   0
    2  -11   -6  39.084226  39.492366   0.922930     0.9612   0
    2  -11   -5   9.913751   9.615632   0.249334     0.9264   0
    2  -11   -4  25.318355  25.103291   0.604907     0.8943   0
    2  -11   -3   4.591170   4.427097   0.141469     0.8652   0
    2  -11   -2   0.552403   0.532852   0.065003     0.8393   0
    2  -11   -1  75.519213  74.187551   1.751576     0.8170   0
    2  -11    0  51.673975  52.527255   1.289821     0.7986   0
    2  -11    1   5.442612   5.227101   0.422898     0.7843   0
    2  -11    2  26.075935  24.618814   0.850527     0.7744   0
    2  -11    3  24.329793  23.121534   0.640282     0.7690   0
    2  -11    4   4.746985   4.319958   0.188596     0.7682   0
    2  -11    5  51.769708  49.882726   1.246524     0.7722   0
    2  -11    6  12.922559  12.517011   0.364192     0.7807   0
    2  -11    7  58.185429  56.200808   1.415474     0.7936   0
    2  -11    8  37.773395  38.380056   1.028502     0.8107   0
    2  -11    9  52.483822  51.526960   1.203285     0.8318   0
    2  -11   10  41.749317  41.480188   0.960539     0.8566   0
    2  -11   11  20.270655  20.482954   0.486392     0.8848   0
    2  -11   12   2.047519   1.865796   0.085984     0.9159   0
    2  -11   13   0.266653   0.213321   0.061463     0.9499   0
    2  -11   14   9.177332   8.950278   0.230994     0.9863   0
    2  -11   15   7.118917   7.108626   0.223971     1.0249   0
    2  -11   16   3.122636   3.197869   0.130877     1.0655   0
    2  -11   17  16.770319  17.321969   0.444982     1.1078   0
    2  -11   18  23.141635  24.064690   0.631779     1.1517   0
    2  -11   19   8.100949   8.514988   0.272027     1.1969   0
    2  -11   20  10.104760   9.793637   0.304238     1.2434   0
    2  -11   21   1.215596   1.143883   0.086332     1.2910   0
    2  -11   22   0.760347   0.745477   0.092717     1.3396   0
    2  -10  -16   0.258921   0.222172   0.083605     1.3483   0
    2  -10  -15   7.113822   6.891184   0.297332     1.2976   0
    2  -10  -14   1.578806   1.703172   0.093848     1.2477   0
    2  -10  -13   3.419117   3.473146   0.128439     1.1987   0
    2  -10  -12  18.081650  18.461324   0.496520     1.1507   0
    2  -10  -11  26.795067  27.437632   0.666341     1.1039   0
    2  -10  -10  59.308493  60.558927   1.434134     1.0584   0
    2  -10   -9  16.534406  16.822053   0.418313     1.0144   0
    2  -10   -8   0.493418   0.470200   0.076959     0.9721   0
    2  -10   -7   1.168604   1.039965   0.073709     0.9317   0
    2  -10   -6  17.528352  17.254644   0.412306     0.8935   0
    2  -10   -5   0.238200   0.223013   0.062333     0.8578   0
    2  -10   -4  11.487591  10.890131   0.276206     0.8248   0
    2  -10   -3  23.288729  22.806210   0.642110     0.7951   0
    2  -10   -2  46.616188  46.603835   1.143999     0.7688   0
    2  -10   -1  19.629563  19.454278   0.587583     0.7464   0
    2  -10    0 155.523340 152.590736   3.724337     0.7283   0
    2  -10    1  38.113812  37.755851   1.360338     0.7147   0
    2  -10    2  13.817734  13.233033   0.998264     0.7059   0
    2  -10    3  58.070558  57.587641   1.542666     0.7022   0
    2  -10    4  47.806468  47.636923   1.340169     0.7035   0
    2  -10    5  72.325771  69.906043   1.847891     0.7099   0
    2  -10    6  20.620183  19.616467   0.526845     0.7213   0
    2  -10    7   1.529017   1.302967   0.119937     0.7373   0
    2  -10    8  30.786058  29.102876   0.801136     0.7577   0
    2  -10    9  45.389267  44.809862   1.126384     0.7822   0
    2  -10   10   0.256647   0.312364   0.067209     0.8104   0
    2  -10   11  54.150096  53.049893   1.232101     0.8419   0
    2  -10   12  13.696754  13.452622   0.326264     0.8763   0
    2  -10   13  23.756345  23.670376   0.553978     0.9134   0
    2  -10   14  26.901747  27.724778   0.648959     0.9528   0
    2  -10   15  11.846339  12.286307   0.311435     0.9942   0
    2  -10   16   6.706105   6.628821   0.193588     1.0375   0
    2  -10   17   3.855108   4.164183   0.142514     1.0823   0
    2  -10   18   0.971373   0.867126   0.088741     1.1285   0
    2  -10   19  20.313718  20.536988   0.521390     1.1760   0
    2  -10   20   7.120163   7.493074   0.301162     1.2245   0
    2  -10   21   1.110202   0.994637   0.088451     1.2740   0
    2  -10   22   3.322922   3.205211   0.150233     1.3243   0
    2  -10   23   1.204315   0.967213   0.113233     1.3754   0
    2   -9  -17   2.466758   2.090173   0.159635     1.3457   0
    2   -9  -16  16.672007  16.453247   0.507199     1.2933   0
    2   -9  -15  18.234306  18.977781   0.465731     1.2416   0
    2   -9  -14   0.136790   0.117209   0.068718     1.1906   0
    2   -9  -13  20.430449  21.279563   0.520867     1.1405   0
    2   -9  -12   0.543551   0.522957   0.075566     1.0913   0
    2   -9  -11   2.709376   2.579061   0.122752     1.0433   0
    2   -9  -10  39.091630  39.343497   0.938339     0.9966   0
    2   -9   -9   9.295768   9.443112   0.260884     0.9513   0
    2   -9   -8  10.019655   9.953562   0.256066     0.9077   0
    2   -9   -7  47.342825  46.795653   1.097539     0.8661   0
    2   -9   -6   4.963810   4.829218   0.154470     0.8267   0
    2   -9   -5  45.112357  44.928841   1.137295     0.7899   0
    2   -9   -4  15.214544  14.038232   0.403078     0.7560   0
    2   -9   -3  22.551435  20.796478   0.553543     0.7255   0
    2   -9   -2 107.394352 104.562633   2.662869     0.6987   0
    2   -9   -1 150.511292 141.480406   4.281856     0.6763   0
    2   -9    0 100.440861 100.439281   2.553379     0.6585   0
    2   -9    1  89.932367  86.628125   2.386605     0.6458   0
    2   -9    2 153.735196 150.742787   3.672857     0.6385   0
    2   -9    3  14.724085  14.438756   0.487640     0.6367   0
    2   -9    4  28.166226  26.496449   0.859523     0.6406   0
    2   -9    5   1.294107   1.459961   0.129629     0.6500   0
    2   -9    6   0.722569   0.607751   0.108242     0.6646   0
    2   -9    7   1.401967   1.175775   0.126582     0.6842   0
    2   -9    8  47.564688  46.687411   1.196437     0.7083   0
    2   -9    9  59.276006  58.266982   1.421249     0.7365   0
    2   -9   10 119.509024 117.371752   2.759358     0.7683   0
    2   -9   11  52.978701  52.464283   1.244725     0.8034   0
    2   -9   12   2.711239   2.806631   0.088625     0.8412   0
    2   -9   13  58.107507  57.870869   1.324035     0.8815   0
    2   -9   14  29.571824  29.682681   0.691791     0.9239   0
    2   -9   15   0.902452   0.900324   0.072490     0.9681   0
    2   -9   16   2.702449   2.683125   0.100291     1.0140   0
    2   -9   17  12.224745  12.619188   0.316659     1.0612   0
    2   -9   18   0.844439   0.846406   0.076930     1.1097   0
    2   -9   19   8.357504   8.857938   0.240019     1.1592   0
    2   -9   20   1.699564   1.615388   0.086565     1.2096   0
    2   -9   21   1.553053   1.491244   0.087203     1.2609   0
    2   -9   22   3.167877   2.873288   0.143675     1.3129   0
    2   -9   23   3.964906   3.437133   0.172346     1.3656   0
    2   -8  -18   5.946471   5.504758   0.192398     1.3475   0
    2   -8  -17   3.324129   3.224886   0.128294     1.2936   0
    2   -8  -16   7.958067   7.779320   0.213553     1.2402   0
    2   -8  -15   7.475582   7.616202   0.225538     1.1874   0
    2   -8  -14   1.328005   1.310802   0.085259     1.1353   0
    2   -8  -13   0.157273   0.165526   0.074754     1.0840   0
    2   -8  -12   3.481040   3.454980   0.123941     1.0337   0
    2   -8  -11  47.053492  47.995601   1.165357     0.9844   0
    2   -8  -10   4.705497   4.689113   0.149943     0.9363   0
    2   -8   -9  17.204680  16.869877   0.419010     0.8897   0
    2   -8   -8   3.796729   3.756258   0.130413     0.8447   0
    2   -8   -7  71.959956  70.109759   1.824763     0.8017   0
    2   -8   -6  77.087857  78.676547   1.938896     0.7610   0
    2   -8   -5  47.545648  47.385035   1.229606     0.7229   0
    2   -8   -4  63.482039  62.809664   1.570612     0.6879   0
    2   -8   -3  80.567706  80.954562   2.205931     0.6565   0
    2   -8   -2   2.260774   2.870299   0.214714     0.6293   0
    2   -8   -1  75.871946  75.650704   2.056743     0.6068   0
    2   -8    0  26.582425  25.307993   0.732824     0.5895   0
    2   -8    1   1.047212   2.138926   0.250727     0.5779   0
    2   -8    2  39.804731  37.429094   1.092228     0.5724   0
    2   -8    3  43.823572  42.272125   1.342636     0.5731   0
    2   -8    4 358.772321 353.780094   8.449956     0.5800   0
    2   -8    5  65.294440  66.187220   1.770758     0.5928   0
    2   -8    6   9.126551   9.457477   0.328034     0.6113   0
    2   -8    7  68.529626  65.882517   1.660658     0.6350   0
    2   -8    8  44.795000  42.469166   1.070145     0.6632   0
    2   -8    9   8.388642   8.943139   0.289642     0.6954   0
    2   -8   10  83.077977  81.868670   1.960892     0.7311   0
    2   -8   11   4.129121   4.020160   0.161841     0.7698   0
    2   -8   12  88.369064  87.772646   2.010602     0.8111   0
    2   -8   13  42.996455  42.497605   0.980388     0.8546   0
    2   -8   14   7.305439   7.311761   0.194981     0.8999   0
    2   -8   15  28.193625  28.813466   0.678761     0.9469   0
    2   -8   16   0.444592   0.236972   0.067731     0.9952   0
    2   -8   17   2.601197   2.385967   0.097041     1.0448   0
    2   -8   18  14.786174  14.906547   0.385812     1.0954   0
    2   -8   19   8.945041   8.934578   0.252526     1.1468   0
    2   -8   20   3.429567   3.494649   0.122461     1.1991   0
    2   -8   21  11.845356  12.613181   0.340193     1.2520   0
    2   -8   22   5.809658   5.574521   0.178643     1.3055   0
    2   -8   23   9.256081   8.815135   0.475713     1.3596   0
    2   -7  -19   0.760661   0.659899   0.085056     1.3536   0
    2   -7  -18   0.187734   0.152990   0.058271     1.2983   0
    2   -7  -17  23.179617  23.271535   0.675105     1.2435   0
    2   -7  -16  28.504453  29.588949   0.822523     1.1891   0
    2   -7  -15   0.136981   0.144690   0.083576     1.1353   0
    2   -7  -14  25.746622  26.941460   0.643880     1.0821   0
    2   -7  -13   0.289998   0.345301   0.068834     1.0297   0
    2   -7  -12   0.399709   0.459840   0.066831     0.9781   0
    2   -7  -11  31.117372  30.617103   0.742082     0.9275   0
    2   -7  -10  10.766745  10.866799   0.280878     0.8780   0
    2   -7   -9  33.786535  33.225648   0.824351     0.8299   0
    2   -7   -8  76.419828  76.121978   1.910137     0.7835   0
    2   -7   -7 108.826495 109.286395   2.757356     0.7389   0
    2   -7   -6 130.105755 132.742405   3.365223     0.6967   0
    2   -7   -5 128.724437 127.358744   3.137277     0.6572   0
    2   -7   -4  10.297578   8.717804   0.406618     0.6210   0
    2   -7   -3   1.679934   2.129784   0.220315     0.5886   0
    2   -7   -2  44.178566  44.445670   1.242461     0.5608   0
    2   -7   -1  69.668115  74.307691   1.946644     0.5382   0
    2   -7    0   1.497333   5.649216   0.657839     0.5215   0
    2   -7    1 189.222031 185.509069   4.481770     0.5113   0
    2   -7    2 127.189352 127.845108   3.168762     0.5081   0
    2   -7    3 139.862937 141.221554   3.476164     0.5118   0
    2   -7    4 275.866245 273.298837   6.583231     0.5224   0
    2   -7    5 114.154717 115.038891   2.945256     0.5395   0
    2   -7    6  53.889322  52.706014   1.572034     0.5625   0
    2   -7    7  73.693480  72.360496   2.044613     0.5907   0
    2   -7    8  57.865191  57.619562   1.430855     0.6233   0
    2   -7    9  49.104578  49.982262   1.295276     0.6598   0
    2   -7   10  32.327427  32.940969   0.803457     0.6995   0
    2   -7   11  14.582924  14.323288   0.388539     0.7419   0
    2   -7   12  14.075572  14.266178   0.406589     0.7866   0
    2   -7   13  35.850068  35.328386   0.817213     0.8332   0
    2   -7   14  22.671742  22.433834   0.528790     0.8813   0
    2   -7   15   6.695468   6.764776   0.192195     0.9309   0
    2   -7   16  45.432315  46.594840   1.094028     0.9816   0
    2   -7   17  18.611451  19.075431   0.496694     1.0332   0
    2   -7   18  16.496562  17.106965   0.416688     1.0857   0
    2   -7   19   6.599422   6.893041   0.185753     1.1390   0
    2   -7   20   1.406397   1.395248   0.079368     1.1928   0
    2   -7   21   1.005220   1.003952   0.086100     1.2472   0
    2   -7   22   1.883335   1.719248   0.094748     1.3021   0
    2   -7   23   3.204065   2.735272   0.200785     1.3574   0
    2   -6  -20   3.751382   3.446390   0.187668     1.3640   0
    2   -6  -19   0.157528   0.154673   0.060447     1.3076   0
    2   -6  -18   5.263083   5.504613   0.255109     1.2515   0
    2   -6  -17   0.228105   0.252671   0.069414     1.1958   0
    2   -6  -16  12.704454  12.971047   0.359288     1.1404   0
    2   -6  -15  23.033293  23.895827   0.594315     1.0856   0
    2   -6  -14   4.678095   4.545873   0.136710     1.0313   0
    2   -6  -13  15.424202  15.048800   0.372056     0.9777   0
    2   -6  -12 127.245948 126.542431   2.939510     0.9248   0
    2   -6  -11  27.866558  28.320603   0.666225     0.8729   0
    2   -6  -10  23.398795  23.021736   0.547739     0.8220   0
    2   -6   -9   1.843908   1.784948   0.100088     0.7724   0
    2   -6   -8  20.320890  19.237968   0.587670     0.7243   0
    2   -6   -7  23.962110  24.967945   0.846638     0.6781   0
    2   -6   -6  31.976880  32.263948   0.996233     0.6343   0
    2   -6   -5 130.536140 128.179120   3.255820     0.5932   0
    2   -6   -4  60.200157  62.262070   1.702533     0.5555   0
    2   -6   -3 155.974780 159.466279   3.989922     0.5220   0
    2   -6   -2 158.826022 162.170297   4.001762     0.4934   0
    2   -6   -1  35.927821  34.888164   0.963412     0.4708   0
    2   -6    0  98.780311 103.785786   3.506547     0.4550   0
    2   -6    1  13.955793  13.406046   0.445562     0.4468   0
    2   -6    2   1.635920   1.207261   0.140657     0.4464   0
    2   -6    3 1314.07407 1323.63123   32.04108     0.4540   0
    2   -6    4 134.441972 138.805988   3.521289     0.4692   0
    2   -6    5  70.546856  68.576089   1.754652     0.4913   0
    2   -6    6 233.317420 227.855483   5.474317     0.5193   0
    2   -6    7   8.158705   7.545598   0.440339     0.5525   0
    2   -6    8  11.533503  12.067096   0.391819     0.5898   0
    2   -6    9  34.846158  34.223041   0.824758     0.6306   0
    2   -6   10  23.105120  21.927390   0.546695     0.6743   0
    2   -6   11  49.188859  48.241104   1.154620     0.7203   0
    2   -6   12  61.640637  62.296022   1.439502     0.7682   0
    2   -6   13  19.321855  19.638753   0.461378     0.8177   0
    2   -6   14 127.843688 128.331471   2.943370     0.8685   0
    2   -6   15  20.584043  21.511369   0.526642     0.9204   0
    2   -6   16   4.178297   4.127444   0.136478     0.9732   0
    2   -6   17  13.091879  13.298297   0.324552     1.0267   0
    2   -6   18  24.442270  24.922181   0.598407     1.0810   0
    2   -6   19   1.389447   1.440982   0.081312     1.1358   0
    2   -6   20   0.872263   0.915095   0.075102     1.1910   0
    2   -6   21   1.901707   1.775430   0.086594     1.2467   0
    2   -6   22   4.162034   4.196713   0.143413     1.3028   0
    2   -6   23   0.938647   0.771275   0.082879     1.3592   0
    2   -5  -21   5.836135   5.426899   0.317906     1.3786   0
    2   -5  -20   0.327152   0.330617   0.062362     1.3212   0
    2   -5  -19   1.838474   1.728215   0.085491     1.2641   0
    2   -5  -18   8.584545   8.714728   0.265498     1.2072   0
    2   -5  -17  32.705785  33.372776   0.818692     1.1507   0
    2   -5  -16  17.256782  17.617559   0.433113     1.0944   0
    2   -5  -15  31.793273  32.725936   0.790312     1.0386   0
    2   -5  -14  32.273625  32.850719   0.795013     0.9833   0
    2   -5  -13  13.113307  13.166550   0.324552     0.9285   0
    2   -5  -12  23.509390  23.522377   0.585551     0.8744   0
    2   -5  -11  12.083154  11.966050   0.303107     0.8211   0
    2   -5  -10  19.658023  19.643019   0.514135     0.7688   0
    2   -5   -9   2.629690   2.448852   0.134679     0.7176   0
    2   -5   -8  41.399733  42.311881   1.082739     0.6679   0
    2   -5   -7  40.732614  39.748896   1.286948     0.6200   0
    2   -5   -6 149.895120 151.966240   3.893200     0.5743   0
    2   -5   -5  26.812105  28.705689   0.952617     0.5314   0
    2   -5   -4  44.015635  42.312461   1.273686     0.4921   0
    2   -5   -3 306.419473 304.078738   8.000911     0.4572   0
    2   -5   -2 776.269790 770.668460  18.707727     0.4279   0
    2   -5   -1 192.516390 194.194836   4.975446     0.4054   0
    2   -5    0 205.739432 204.970573   5.025301     0.3909   0
    2   -5    1 149.435729 147.938652   3.837309     0.3851   0
    2   -5    2  33.032167  31.825176   1.065473     0.3887   0
    2   -5    3  22.437324  21.323353   1.656886     0.4012   0
    2   -5    4   7.739336   7.536631   0.312712     0.4219   0
    2   -5    5  70.467506  71.436812   1.815273     0.4497   0
    2   -5    6   6.660913   7.151255   0.403891     0.4833   0
    2   -5    7 254.511249 262.651365   6.978793     0.5217   0
    2   -5    8 259.690243 265.295894   6.404879     0.5638   0
    2   -5    9 178.083380 173.874071   4.037484     0.6089   0
    2   -5   10  10.890212  11.250899   0.322550     0.6563   0
    2   -5   11  21.314152  21.345814   0.535580     0.7056   0
    2   -5   12  23.951437  23.730446   0.566950     0.7565   0
    2   -5   13  39.037495  39.247443   0.903255     0.8086   0
    2   -5   14   2.550841   2.584923   0.091092     0.8617   0
    2   -5   15  16.920270  16.508442   0.409811     0.9156   0
    2   -5   16  25.661847  25.336838   0.600177     0.9702   0
    2   -5   17  25.095980  25.960753   0.617705     1.0254   0
    2   -5   18   8.948038   9.150482   0.247302     1.0811   0
    2   -5   19   1.338754   1.346525   0.072867     1.1372   0
    2   -5   20   3.132729   3.280458   0.117006     1.1937   0
    2   -5   21   0.168785   0.134127   0.062421     1.2505   0
    2   -5   22   3.379894   3.228978   0.149885     1.3076   0
    2   -5   23   9.166786   8.155207   0.320402     1.3649   0
    2   -4  -21  15.498255  15.072508   0.473218     1.3391   0
    2   -4  -20   3.411907   3.347870   0.111724     1.2811   0
    2   -4  -19  17.947614  18.509206   0.529138     1.2234   0
    2   -4  -18   0.908761   0.869128   0.074812     1.1658   0
    2   -4  -17   9.648756   9.705708   0.253832     1.1085   0
    2   -4  -16   7.070086   6.903866   0.189293     1.0515   0
    2   -4  -15   4.658380   4.814592   0.155689     0.9948   0
    2   -4  -14   0.304337   0.313002   0.067441     0.9385   0
    2   -4  -13  42.821443  42.465683   1.000992     0.8827   0
    2   -4  -12 143.939459 143.175714   3.321433     0.8274   0
    2   -4  -11  29.627651  29.542518   0.722900     0.7728   0
    2   -4  -10   0.726742   0.570142   0.071504     0.7191   0
    2   -4   -9  85.649679  83.788006   1.982395     0.6664   0
    2   -4   -8   3.141406   2.997229   0.205370     0.6150   0
    2   -4   -7  26.976953  28.239900   0.823974     0.5652   0
    2   -4   -6 380.080552 374.154544   9.338701     0.5176   0
    2   -4   -5   1.029216   1.157551   0.230442     0.4728   0
    2   -4   -4 655.883761 674.846730  16.134383     0.4317   0
    2   -4   -3 586.271773 580.806786  18.701575     0.3953   0
    2   -4   -2 117.344962 119.900784   3.000915     0.3652   0
    2   -4   -1 619.567399 623.964289  16.003912     0.3430   0
    2   -4    0   1.570003   1.660775   0.133170     0.3303   0
    2   -4    1 577.723550 555.571602  13.001604     0.3282   0
    2   -4    2 945.946842 920.039504  22.165580     0.3368   0
    2   -4    3  60.415397  63.931260   1.718987     0.3555   0
    2   -4    4  38.008399  39.919530   1.136976     0.3827   0
    2   -4    5 286.529369 291.078092   6.960337     0.4168   0
    2   -4    6 115.098152 116.121601   2.966266     0.4562   0
    2   -4    7 306.864416 312.346337   7.817567     0.4997   0
    2   -4    8 172.515952 175.933861   4.158059     0.5463   0
    2   -4    9  62.365922  61.401647   1.460977     0.5952   0
    2   -4   10  58.370432  58.034828   1.352532     0.6460   0
    2   -4   11  55.119102  53.825579   1.252038     0.6983   0
    2   -4   12  16.284080  16.503537   0.398667     0.7516   0
    2   -4   13  32.738880  32.517577   0.753341     0.8059   0
    2   -4   14   1.146730   1.032275   0.061985     0.8609   0
    2   -4   15   1.569619   1.526270   0.069066     0.9166   0
    2   -4   16   2.596604   2.430599   0.094922     0.9727   0
    2   -4   17  41.377034  42.755876   0.992054     1.0292   0
    2   -4   18  23.226356  23.970145   0.565760     1.0861   0
    2   -4   19   4.994727   5.175157   0.150117     1.1433   0
    2   -4   20  16.158304  16.654757   0.437843     1.2008   0
    2   -4   21  13.926497  14.515483   0.378296     1.2585   0
    2   -4   22   4.029627   3.700570   0.186217     1.3163   0
    2   -4   23   2.770457   2.266581   0.136536     1.3744   0
    2   -3  -22  15.622560  15.206142   0.422550     1.3610   0
    2   -3  -21   3.769068   3.806288   0.131225     1.3024   0
    2   -3  -20   0.848223   0.834537   0.065584     1.2440   0
    2   -3  -19   4.880062   4.981424   0.151800     1.1857   0
    2   -3  -18   8.804699   8.951177   0.253948     1.1276   0
    2   -3  -17  24.606356  25.133587   0.622783     1.0697   0
    2   -3  -16   1.336395   1.254678   0.083198     1.0120   0
    2   -3  -15   4.286908   4.171176   0.168080     0.9545   0
    2   -3  -14   3.924813   3.834494   0.127482     0.8974   0
    2   -3  -13  19.104710  18.503751   0.464367     0.8406   0
    2   -3  -12  15.735444  15.629737   0.429544     0.7843   0
    2   -3  -11 159.681311 157.865864   3.753559     0.7286   0
    2   -3  -10  65.280819  63.095794   1.522556     0.6736   0
    2   -3   -9 119.744101 120.558362   2.893950     0.6194   0
    2   -3   -8 220.153869 221.234730   5.398315     0.5664   0
    2   -3   -7 347.771704 346.510759   8.799900     0.5150   0
    2   -3   -6   1.761790   1.285961   0.183025     0.4655   0
    2   -3   -5   8.778631   8.562261   0.340454     0.4187   0
    2   -3   -4   3.905075   4.020740   0.312074     0.3757   0
    2   -3   -3  40.770740  42.324069   1.260337     0.3378   0
    2   -3   -2 731.932639 717.069812  20.841923     0.3070   0
    2   -3   -1 177.101487 171.113175   4.661370     0.2856   0
    2   -3    0 414.683286 402.726948   9.912877     0.2757   0
    2   -3    1 1110.92651 1100.73398   25.32894     0.2787   0
    2   -3    2 342.488966 345.576338   9.526920     0.2940   0
    2   -3    3  41.977765  42.069280   1.308799     0.3200   0
    2   -3    4 336.445322 334.067283   8.073750     0.3543   0
    2   -3    5  12.430187  13.252621   0.516369     0.3947   0
    2   -3    6 105.928220 105.100651   2.655063     0.4396   0
    2   -3    7 315.253497 318.904699   7.592987     0.4877   0
    2   -3    8 306.838599 303.196551   7.227837     0.5381   0
    2   -3    9  18.011670  18.400500   0.462916     0.5904   0
    2   -3   10  22.745426  22.014012   0.570345     0.6439   0
    2   -3   11  32.034479  30.706192   0.745216     0.6985   0
    2   -3   12   6.971074   6.960105   0.207314     0.7538   0
    2   -3   13  14.933349  14.647637   0.399277     0.8099   0
    2   -3   14   2.019125   1.931176   0.074435     0.8664   0
    2   -3   15   5.842879   5.753076   0.170227     0.9233   0
    2   -3   16  66.658080  68.134705   1.568435     0.9806   0
    2   -3   17  28.345433  29.118256   0.695186     1.0382   0
    2   -3   18   4.023717   3.945348   0.122665     1.0960   0
    2   -3   19  38.110709  39.983082   0.955635     1.1540   0
    2   -3   20   0.191377   0.107749   0.064742     1.2122   0
    2   -3   21   2.195530   2.104683   0.101422     1.2706   0
    2   -3   22  12.263371  11.233777   0.531111     1.3290   0
    2   -2  -22   7.960801   7.494495   0.240715     1.3278   0
    2   -2  -21   9.133001   9.139338   0.278672     1.2689   0
    2   -2  -20   6.529488   6.809524   0.187465     1.2102   0
    2   -2  -19   2.719101   2.785447   0.101045     1.1515   0
    2   -2  -18  21.403093  22.347444   0.537379     1.0929   0
    2   -2  -17   0.417928   0.453659   0.066483     1.0345   0
    2   -2  -16  20.512572  20.358867   0.488859     0.9763   0
    2   -2  -15   0.977123   0.888774   0.068776     0.9182   0
    2   -2  -14   0.318389   0.276728   0.056994     0.8605   0
    2   -2  -13 301.378789 297.346260   6.944667     0.8030   0
    2   -2  -12  73.519825  72.996889   1.744408     0.7459   0
    2   -2  -11  12.612554  12.228646   0.327309     0.6892   0
    2   -2  -10 186.786666 185.205237   4.433482     0.6332   0
    2   -2   -9  26.017349  25.753613   0.765993     0.5779   0
    2   -2   -8  24.515047  25.219977   1.076906     0.5236   0
    2   -2   -7 306.157467 310.785098   7.607497     0.4706   0
    2   -2   -6  55.209116  54.420184   1.571714     0.4196   0
    2   -2   -5 203.759069 207.445049   5.448954     0.3711   0
    2   -2   -4  52.824483  54.586755   2.395862     0.3264   0
    2   -2   -3 183.260597 175.813431   4.750140     0.2873   0
    2   -2   -2  992.23999 1021.34878   22.62275     0.2564   0
    2   -2   -1 202.495109 201.299341  12.482449     0.2368   0
    2   -2    0 168.944642 163.947439   4.415374     0.2315   0
    2   -2    1 1458.51616 1473.37372   35.37017     0.2413   0
    2   -2    2 1554.62830 1622.03959   40.91257     0.2647   0
    2   -2    3 976.145768 993.887820  23.074029     0.2984   0
    2   -2    4  29.212954  29.881174   0.922436     0.3394   0
    2   -2    5  11.367150  10.673850   0.357141     0.3854   0
    2   -2    6 154.345793 149.228850   3.582375     0.4347   0
    2   -2    7  24.218792  22.962363   0.639701     0.4864   0
    2   -2    8  32.410934  32.596800   0.834653     0.5398   0
    2   -2    9  12.131958  12.182912   0.316688     0.5944   0
    2   -2   10  51.755183  50.228056   1.189762     0.6500   0
    2   -2   11 118.838525 120.036594   2.815888     0.7062   0
    2   -2   12 156.208663 156.010370   3.629531     0.7630   0
    2   -2   13  60.191582  59.869138   1.367244     0.8203   0
    2   -2   14  34.726936  33.824026   0.792662     0.8778   0
    2   -2   15   1.141638   1.013992   0.067209     0.9357   0
    2   -2   16  14.760860  14.860581   0.360536     0.9938   0
    2   -2   17  14.274061  14.197519   0.347970     1.0521   0
    2   -2   18   1.934507   1.990434   0.093123     1.1105   0
    2   -2   19   3.234407   3.263917   0.114945     1.1691   0
    2   -2   20   5.934697   6.136015   0.176873     1.2279   0
    2   -2   21  13.876555  14.548536   0.391354     1.2867   0
    2   -2   22   2.082840   1.921629   0.085433     1.3456   0
    2   -1  -23   6.793511   6.634392   0.308011     1.3571   0
    2   -1  -22   1.647918   1.708714   0.082995     1.2979   0
    2   -1  -21   0.879683   0.832622   0.071126     1.2388   0
    2   -1  -20   4.831088   4.942509   0.171649     1.1798   0
    2   -1  -19   9.164470   9.088700   0.242427     1.1209   0
    2   -1  -18  53.915311  55.248105   1.340024     1.0621   0
    2   -1  -17  54.985554  56.452696   1.319537     1.0034   0
    2   -1  -16  39.984811  41.106709   0.960916     0.9449   0
    2   -1  -15   7.638459   7.611037   0.201597     0.8865   0
    2   -1  -14  59.020493  58.340691   1.358771     0.8283   0
    2   -1  -13   2.831569   3.102657   0.151278     0.7704   0
    2   -1  -12  13.427909  12.974993   0.366107     0.7128   0
    2   -1  -11  52.447104  51.833404   1.305636     0.6556   0
    2   -1  -10   1.004348   0.829488   0.157401     0.5990   0
    2   -1   -9 117.399155 120.193299   4.362065     0.5430   0
    2   -1   -8 748.875276 744.948654  20.175117     0.4879   0
    2   -1   -7  91.694040  94.221605   2.407528     0.4341   0
    2   -1   -6  47.529735  47.371686   1.466577     0.3821   0
    2   -1   -5 208.628881 214.809857   6.935758     0.3327   0
    2   -1   -4   0.904215   1.355462   0.236623     0.2874   0
    2   -1   -3 1347.61572 1344.81241   31.96476     0.2483   0
    2   -1   -2 371.281451 372.819657   9.509073     0.2187   0
    2   -1   -1 466.362121 454.053384  21.454810     0.2030   0
    2   -1    0 895.465312 902.163615  20.004252     0.2043   0
    2   -1    1 1540.02875 1543.96026   37.21928     0.2223   0
    2   -1    2 143.350529 139.984752   3.598800     0.2535   0
    2   -1    3 153.903467 159.307833   4.422803     0.2938   0
    2   -1    4  39.449904  36.689972   1.265096     0.3398   0
    2   -1    5   7.335070   7.319306   0.267993     0.3896   0
    2   -1    6  41.291587  41.942465   1.063935     0.4420   0
    2   -1    7 543.093103 540.577330  12.610743     0.4960   0
    2   -1    8  16.091931  16.671414   0.437234     0.5512   0
    2   -1    9  21.463266  21.438530   0.531866     0.6073   0
    2   -1   10 204.126027 203.685598   4.719728     0.6640   0
    2   -1   11  12.693426  12.762833   0.328876     0.7213   0
    2   -1   12 138.436994 137.655082   3.193574     0.7789   0
    2   -1   13  22.518259  22.300897   0.525046     0.8369   0
    2   -1   14   0.861545   0.794694   0.057052     0.8951   0
    2   -1   15  53.598859  53.664812   1.232885     0.9535   0
    2   -1   16  16.370642  16.351302   0.393676     1.0121   0
    2   -1   17   1.344583   1.323454   0.080645     1.0708   0
    2   -1   18  18.342332  19.155147   0.470026     1.1296   0
    2   -1   19   1.826734   1.616723   0.090685     1.1885   0
    2   -1   20   0.580740   0.562075   0.068137     1.2476   0
    2   -1   21  12.242115  12.549309   0.372956     1.3067   0
    2   -1   22   7.794342   7.712227   0.240947     1.3658   0
    2    0  -23   2.029783   1.892494   0.105601     1.3307   0
    2    0  -22  17.000440  16.614507   0.466921     1.2715   0
    2    0  -21   4.615940   4.755625   0.151771     1.2124   0
    2    0  -20   8.387095   8.761739   0.248434     1.1533   0
    2    0  -19  30.328889  31.610434   0.779052     1.0944   0
    2    0  -18   9.295966   9.700514   0.261609     1.0355   0
    2    0  -17  46.089099  47.149979   1.116808     0.9768   0
    2    0  -16   7.363204   7.229085   0.196809     0.9182   0
    2    0  -15   4.298588   3.974512   0.153918     0.8597   0
    2    0  -14 153.026356 152.714648   3.616966     0.8015   0
    2    0  -13  15.381137  15.996628   0.607374     0.7436   0
    2    0  -12  21.048844  20.379558   0.602760     0.6859   0
    2    0  -11   1.705854   1.395654   0.159838     0.6287   0
    2    0  -10   8.774776   7.848241   0.325974     0.5720   0
    2    0   -9 137.211239 137.824555   3.630343     0.5160   0
    2    0   -8 208.759338 217.751543   5.371008     0.4611   0
    2    0   -7 253.715432 273.975277   7.051284     0.4074   0
    2    0   -6 1268.21766 1278.74708   30.08779     0.3558   0
    2    0   -5 172.295588 173.391770   4.671875     0.3071   0
    2    0   -4 1247.67174 1271.52127   27.31694     0.2631   0
    2    0   -3 996.383215 986.659112  22.330439     0.2265   0
    2    0   -2 654.446688 625.960817  17.012391     0.2014   0
    2    0   -1  44.867721  39.665611   1.255288     0.1922   0
    2    0    0 553.641999 549.358570  12.980710     0.2013   0
    2    0    1 194.808453 205.741616   5.200172     0.2263   0
    2    0    2 1558.02077 1550.96552   36.98365     0.2629   0
    2    0    3 269.620131 263.485960   6.643243     0.3069   0
    2    0    4 192.285666 197.424394   4.915666     0.3555   0
    2    0    5 875.412447 892.584344  20.865312     0.4071   0
    2    0    6 119.405678 118.695322   2.854716     0.4607   0
    2    0    7  93.950865  96.315928   2.297255     0.5157   0
    2    0    8  17.009949  17.313437   0.458215     0.5717   0
    2    0    9  41.829166  41.273280   0.977428     0.6284   0
    2    0   10   6.376547   6.698612   0.194052     0.6856   0
    2    0   11  78.744418  78.529129   1.902767     0.7432   0
    2    0   12  90.815953  90.147876   2.174997     0.8012   0
    2    0   13   6.529131   6.255284   0.164162     0.8594   0
    2    0   14   3.572517   3.345693   0.103918     0.9178   0
    2    0   15   8.675158   8.971665   0.225712     0.9764   0
    2    0   16   8.012830   8.324796   0.222897     1.0352   0
    2    0   17  14.590687  15.750515   0.393328     1.0940   0
    2    0   18   4.278316   4.585949   0.154876     1.1530   0
    2    0   19   0.681488   0.753950   0.069037     1.2120   0
    2    0   20  31.923657  33.044567   0.848756     1.2712   0
    2    0   21   5.194391   4.941377   0.189583     1.3303   0
    2    1  -24  10.488122   9.792563   0.302062     1.3669   0
    2    1  -23  23.212781  23.323595   0.635349     1.3078   0
    2    1  -22   0.418438   0.327512   0.070401     1.2487   0
    2    1  -21   1.878092   1.982047   0.100175     1.1898   0
    2    1  -20   2.149833   2.161967   0.099594     1.1309   0
    2    1  -19   4.657409   4.992596   0.157575     1.0721   0
    2    1  -18  28.845821  29.230851   0.695622     1.0134   0
    2    1  -17  27.391073  27.262182   0.677601     0.9549   0
    2    1  -16   1.790139   1.575371   0.088770     0.8966   0
    2    1  -15  77.970740  77.657099   1.796933     0.8385   0
    2    1  -14  10.214580  10.513751   0.298609     0.7806   0
    2    1  -13  13.119797  12.880507   0.338887     0.7231   0
    2    1  -12 123.176272 120.447508   2.906283     0.6660   0
    2    1  -11   3.610369   3.671928   0.164017     0.6094   0
    2    1  -10  62.702605  64.286746   2.184776     0.5534   0
    2    1   -9 380.513020 380.666475   9.289484     0.4984   0
    2    1   -8 528.119542 524.004407  12.849427     0.4446   0
    2    1   -7  44.990495  43.632549   1.199455     0.3926   0
    2    1   -6  97.659782 100.882115   2.812986     0.3432   0
    2    1   -5 152.324829 151.203903   3.997409     0.2976   0
    2    1   -4 293.556804 275.729203   7.857991     0.2579   0
    2    1   -3  42.133523  43.871668   1.464082     0.2272   0
    2    1   -2 411.833256 400.742027  11.424811     0.2095   0
    2    1   -1 117.897535 115.015965   2.976248     0.2081   0
    2    1    0 1082.29068 1054.90090   25.30721     0.2234   0
    2    1    1 485.982170 477.199178  13.697487     0.2523   0
    2    1    2  29.101602  28.202291   0.847335     0.2908   0
    2    1    3 777.262651 780.636589  17.980852     0.3356   0
    2    1    4  77.777125  79.341959   2.018495     0.3846   0
    2    1    5 122.275755 126.324787   3.041890     0.4362   0
    2    1    6 887.324307 893.423002  20.738498     0.4898   0
    2    1    7 124.969505 127.637620   3.017108     0.5446   0
    2    1    8   1.790873   1.853463   0.084417     0.6004   0
    2    1    9  35.962649  35.613066   0.902790     0.6569   0
    2    1   10  11.303219  10.609717   0.287697     0.7140   0
    2    1   11  53.328205  50.999679   1.321597     0.7715   0
    2    1   12   1.036632   0.894491   0.060563     0.8293   0
    2    1   13   5.625459   5.501856   0.147302     0.8873   0
    2    1   14  61.569990  62.814597   1.441418     0.9456   0
    2    1   15  46.445844  48.104424   1.114022     1.0041   0
    2    1   16  41.596538  43.372827   1.014457     1.0628   0
    2    1   17  31.162969  32.585482   0.774380     1.1215   0
    2    1   18   0.849555   0.824816   0.068950     1.1804   0
    2    1   19   2.414245   2.490727   0.102264     1.2394   0
    2    1   20   0.239466   0.198202   0.061956     1.2984   0
    2    1   21   2.576604   2.747780   0.151016     1.3575   0
    2    2  -24   4.651610   4.420510   0.159258     1.3475   0
    2    2  -23  10.787879  11.131949   0.312451     1.2887   0
    2    2  -22   4.302762   4.357625   0.145619     1.2299   0
    2    2  -21  11.848886  12.310568   0.401163     1.1713   0
    2    2  -20   0.233398   0.124957   0.078758     1.1128   0
    2    2  -19   5.256422   5.180584   0.159345     1.0544   0
    2    2  -18  20.072954  20.038668   0.493038     0.9962   0
    2    2  -17   0.790908   0.695535   0.088973     0.9383   0
    2    2  -16   2.413286   2.229408   0.094429     0.8806   0
    2    2  -15 145.636637 144.022207   3.336871     0.8232   0
    2    2  -14  60.368060  60.541805   1.456218     0.7661   0
    2    2  -13 392.627643 390.512724   9.408376     0.7095   0
    2    2  -12  29.001452  27.369350   0.699568     0.6535   0
    2    2  -11   7.005712   6.503341   0.220692     0.5983   0
    2    2  -10 175.021879 172.284684   4.193260     0.5440   0
    2    2   -9   8.823592   8.559098   0.319212     0.4910   0
    2    2   -8   0.579513   0.642168   0.102554     0.4398   0
    2    2   -7 249.012969 238.368015   5.806182     0.3911   0
    2    2   -6   4.116903   4.527475   0.277744     0.3458   0
    2    2   -5 416.088817 420.675385   9.960672     0.3056   0
    2    2   -4 2438.52493 2424.31297   52.76260     0.2727   0
    2    2   -3 487.506323 475.399981  11.377771     0.2500   0
    2    2   -2 384.814821 391.136639  10.501127     0.2404   0
    2    2   -1  29.084687  28.450058   0.934276     0.2455   0
    2    2    0 491.656008 497.762254  12.015877     0.2644   0
    2    2    1 399.045783 390.800015  12.043155     0.2944   0
    2    2    2 540.088362 540.165256  12.647714     0.3326   0
    2    2    3  16.170696  16.635285   0.491529     0.3765   0
    2    2    4 126.248948 124.787054   3.092848     0.4243   0
    2    2    5 298.703622 300.904027   7.041417     0.4748   0
    2    2    6  33.453454  34.243355   0.886888     0.5273   0
    2    2    7   1.358656   1.235061   0.072809     0.5812   0
    2    2    8  98.341019  97.354819   2.263621     0.6362   0
    2    2    9   0.754355   0.753051   0.076959     0.6920   0
    2    2   10  24.956047  24.748066   0.606097     0.7484   0
    2    2   11 185.777327 182.704644   4.188298     0.8053   0
    2    2   12   8.757907   8.373635   0.222897     0.8626   0
    2    2   13  15.440792  14.907737   0.367965     0.9202   0
    2    2   14  15.124482  14.830923   0.359781     0.9781   0
    2    2   15  15.943775  16.489811   0.435028     1.0362   0
    2    2   16  19.010236  19.842121   0.476932     1.0945   0
    2    2   17  13.846086  14.675757   0.361639     1.1530   0
    2    2   18   0.196505   0.202032   0.064713     1.2116   0
    2    2   19  12.009851  12.009318   0.380153     1.2703   0
    2    2   20   6.876253   7.073861   0.317761     1.3291   0
    2    3  -24  18.431906  18.471075   0.592371     1.3318   0
    2    3  -23   0.707607   0.663468   0.069907     1.2734   0
    2    3  -22   1.239827   1.369044   0.092426     1.2152   0
    2    3  -21   1.669415   1.666201   0.085636     1.1571   0
    2    3  -20   8.751894   8.605325   0.235695     1.0992   0
    2    3  -19  27.786928  27.789462   0.668460     1.0415   0
    2    3  -18  21.344278  21.279069   0.517501     0.9841   0
    2    3  -17  27.409339  27.458207   0.652963     0.9271   0
    2    3  -16  29.776325  29.771771   0.703921     0.8703   0
    2    3  -15  30.092931  29.714313   0.721449     0.8141   0
    2    3  -14  34.064622  34.402961   0.977225     0.7584   0
    2    3  -13  56.202436  53.606193   1.314110     0.7033   0
    2    3  -12  15.761404  16.040302   0.448348     0.6491   0
    2    3  -11  48.002602  48.155788   1.282566     0.5960   0
    2    3  -10   9.004077   8.750277   0.317094     0.5443   0
    2    3   -9 495.388339 500.057681  11.722201     0.4944   0
    2    3   -8  14.698642  15.779477   0.557113     0.4470   0
    2    3   -7  26.589239  28.168658   0.862541     0.4029   0
    2    3   -6 191.929605 194.940632   4.803275     0.3633   0
    2    3   -5 283.843821 280.480823   7.113965     0.3299   0
    2    3   -4 492.427577 484.572982  11.489118     0.3047   0
    2    3   -3 1578.39063 1522.73555   32.70649     0.2899   0
    2    3   -2 325.605153 328.652282   8.092467     0.2870   0
    2    3   -1 1169.68726 1154.28620   26.35272     0.2964   0
    2    3    0 422.994889 419.709042  10.042854     0.3170   0
    2    3    1  12.255492  11.641208   0.469968     0.3469   0
    2    3    2  69.367221  71.013710   1.810833     0.3838   0
    2    3    3 179.093714 181.178229   4.379883     0.4260   0
    2    3    4   6.519665   6.989473   0.327164     0.4720   0
    2    3    5  88.366143  86.883205   2.072384     0.5208   0
    2    3    6 208.255191 206.141502   4.804900     0.5717   0
    2    3    7 220.533288 223.016805   5.184820     0.6242   0
    2    3    8  51.700359  51.287841   1.258393     0.6779   0
    2    3    9  50.192193  49.732987   1.220987     0.7326   0
    2    3   10 238.504504 234.430096   5.481369     0.7880   0
    2    3   11   3.418437   3.145257   0.106733     0.8441   0
    2    3   12   8.946333   8.430223   0.237436     0.9006   0
    2    3   13  15.845705  15.549789   0.378412     0.9575   0
    2    3   14   0.198129   0.246896   0.057894     1.0148   0
    2    3   15  35.964592  36.608428   0.863063     1.0723   0
    2    3   16   9.939696  10.139140   0.262305     1.1301   0
    2    3   17   1.251045   1.202299   0.077859     1.1881   0
    2    3   18   4.799932   4.820889   0.156414     1.2462   0
    2    3   19   0.875844   0.973133   0.078787     1.3045   0
    2    3   20   3.070727   3.124044   0.125828     1.3630   0
    2    4  -25   3.194339   2.625318   0.169937     1.3778   0
    2    4  -24   2.156035   1.956365   0.095590     1.3199   0
    2    4  -23   4.432463   4.304433   0.134185     1.2621   0
    2    4  -22  49.971549  52.126789   1.252647     1.2046   0
    2    4  -21   1.317333   1.352909   0.084881     1.1473   0
    2    4  -20  30.960365  32.314152   0.768083     1.0903   0
    2    4  -19  60.373461  62.132353   1.464459     1.0337   0
    2    4  -18   0.196381   0.099536   0.073796     0.9773   0
    2    4  -17   0.484871   0.327367   0.069501     0.9215   0
    2    4  -16  13.948145  13.896124   0.355167     0.8662   0
    2    4  -15   0.422112   0.449190   0.071271     0.8115   0
    2    4  -14 131.475201 129.721496   3.090933     0.7576   0
    2    4  -13  29.033659  28.112389   0.701774     0.7046   0
    2    4  -12   3.468767   3.449089   0.138741     0.6528   0
    2    4  -11 197.092826 191.366325   4.944570     0.6026   0
    2    4  -10  77.791837  81.825431   2.025286     0.5542   0
    2    4   -9  66.870366  68.222053   1.743044     0.5083   0
    2    4   -8 150.776638 146.028021   3.551121     0.4656   0
    2    4   -7 268.720755 265.701584   6.408680     0.4270   0
    2    4   -6  23.894820  22.564247   0.771768     0.3938   0
    2    4   -5 596.369759 583.270524  13.654132     0.3673   0
    2    4   -4 656.112482 667.882098  15.833975     0.3492   0
    2    4   -3   6.025624   4.824662   0.470171     0.3408   0
    2    4   -2   5.710555   5.431252   0.261638     0.3428   0
    2    4   -1 294.527369 295.190126   7.602650     0.3550   0
    2    4    0  32.436619  31.005962   0.939761     0.3765   0
    2    4    1 478.122871 485.617677  11.899973     0.4057   0
    2    4    2  67.282310  68.886886   1.716056     0.4411   0
    2    4    3   8.957772   9.060290   0.325509     0.4814   0
    2    4    4 281.509850 282.622738   6.652297     0.5255   0
    2    4    5  83.870237  85.185866   2.067132     0.5724   0
    2    4    6  18.473307  19.329234   0.505835     0.6215   0
    2    4    7  81.221103  79.905514   1.857874     0.6724   0
    2    4    8  57.237084  56.049908   1.355288     0.7246   0
    2    4    9  15.610199  15.269056   0.401888     0.7780   0
    2    4   10 145.860734 142.762189   3.255820     0.8322   0
    2    4   11  38.130969  36.819108   0.856911     0.8871   0
    2    4   12   3.922778   3.730373   0.115845     0.9427   0
    2    4   13   1.544805   1.500240   0.075102     0.9987   0
    2    4   14   5.661965   5.862885   0.162479     1.0552   0
    2    4   15   0.921491   1.026935   0.068311     1.1120   0
    2    4   16   8.937812   9.518214   0.277889     1.1691   0
    2    4   17   1.942600   2.014723   0.102757     1.2265   0
    2    4   18   8.100799   8.782488   0.249885     1.2841   0
    2    4   19  24.124920  24.756742   0.638076     1.3419   0
    2    5  -25   7.683296   6.851544   0.596492     1.3691   0
    2    5  -24   7.749096   7.412748   0.261957     1.3119   0
    2    5  -23   4.536344   4.472716   0.141121     1.2550   0
    2    5  -22   0.108233   0.102554   0.071068     1.1984   0
    2    5  -21  11.422896  11.868865   0.307982     1.1422   0
    2    5  -20  27.965243  28.879137   0.690456     1.0863   0
    2    5  -19   3.837384   4.111658   0.176611     1.0309   0
    2    5  -18  43.007959  43.717866   1.034741     0.9760   0
    2    5  -17   3.919332   3.785713   0.146257     0.9216   0
    2    5  -16   4.592772   4.379622   0.157633     0.8681   0
    2    5  -15   7.140408   7.242028   0.216107     0.8154   0
    2    5  -14  15.466033  14.535419   0.416659     0.7637   0
    2    5  -13  13.676075  13.101779   0.355835     0.7134   0
    2    5  -12  64.652122  63.810539   1.629376     0.6646   0
    2    5  -11  66.364196  66.724948   1.730740     0.6177   0
    2    5  -10 617.120912 617.339183  15.152312     0.5733   0
    2    5   -9 306.471645 313.779890   7.876651     0.5319   0
    2    5   -8 109.391276 104.313938   2.596618     0.4943   0
    2    5   -7  15.323203  14.651206   0.524321     0.4615   0
    2    5   -6   5.087752   4.401386   0.316804     0.4344   0
    2    5   -5  99.945096  95.400950   2.551203     0.4143   0
    2    5   -4  40.376196  38.909948   1.098351     0.4021   0
    2    5   -3  47.739660  46.039120   1.273541     0.3986   0
    2    5   -2 365.116669 366.824269   8.946447     0.4041   0
    2    5   -1 105.007473 103.351367   2.756369     0.4182   0
    2    5    0 563.999737 586.752840  14.111592     0.4400   0
    2    5    1 586.012056 582.286770  13.799954     0.4685   0
    2    5    2   5.928158   5.548171   0.246345     0.5025   0
    2    5    3 272.857191 280.309900   6.817969     0.5410   0
    2    5    4  12.082123  12.493708   0.353078     0.5832   0
    2    5    5  60.560232  58.472439   1.386397     0.6282   0
    2    5    6 190.550427 190.032017   4.455420     0.6755   0
    2    5    7   4.827299   4.300051   0.139438     0.7247   0
    2    5    8   1.480407   1.498383   0.082038     0.7754   0
    2    5    9 127.720588 124.366854   2.838581     0.8273   0
    2    5   10   0.372368   0.341731   0.049884     0.8802   0
    2    5   11   4.676322   4.686762   0.129745     0.9339   0
    2    5   12  24.156374  24.514721   0.573363     0.9884   0
    2    5   13   4.508265   4.719525   0.144139     1.0434   0
    2    5   14  33.856592  36.070120   0.865210     1.0990   0
    2    5   15  16.812391  17.310477   0.422376     1.1549   0
    2    5   16  13.160591  13.504857   0.443328     1.2113   0
    2    5   17   0.559216   0.609289   0.092514     1.2679   0
    2    5   18   2.671391   2.570588   0.140657     1.3249   0
    2    6  -25   1.497114   1.364691   0.122490     1.3642   0
    2    6  -24   0.375145   0.348087   0.062188     1.3080   0
    2    6  -23  16.082524  16.362591   0.442109     1.2521   0
    2    6  -21   4.092961   4.210062   0.139322     1.1417   0
    2    6  -20  24.647163  25.878977   0.732331     1.0871   0
    2    6  -19  10.997046  10.923619   0.289497     1.0332   0
    2    6  -18   2.373821   2.384777   0.107400     0.9800   0
    2    6  -17   8.961806   9.090789   0.247651     0.9276   0
    2    6  -16  35.140072  35.966521   0.843330     0.8761   0
    2    6  -15  80.560371  79.904643   1.870729     0.8257   0
    2    6  -14  73.002321  72.464385   1.816231     0.7767   0
    2    6  -13  13.190197  13.218001   0.421157     0.7293   0
    2    6  -12  49.939282  45.924494   1.168752     0.6839   0
    2    6  -11  41.242672  41.547222   1.067301     0.6409   0
    2    6  -10  54.207016  55.688327   1.661674     0.6007   0
    2    6   -9   9.358068  10.038501   0.548987     0.5640   0
    2    6   -8 181.534536 176.825334   4.698689     0.5316   0
    2    6   -7  12.825191  16.675564   1.269188     0.5042   0
    2    6   -6 131.164580 132.780710   3.332809     0.4827   0
    2    6   -5 314.884029 322.755560   8.256252     0.4679   0
    2    6   -4 110.527472 107.423936   2.646154     0.4604   0
    2    6   -3   0.915826   2.344585   0.186043     0.4607   0
    2    6   -2  44.905548  48.893168   1.408365     0.4687   0
    2    6   -1 156.360129 155.822325   4.283713     0.4840   0
    2    6    0 320.186318 322.247722   7.784601     0.5060   0
    2    6    1 188.347057 187.838739   4.450458     0.5338   0
    2    6    2  99.139887 103.488629   2.467569     0.5666   0
    2    6    3 160.726272 156.665336   3.659624     0.6035   0
    2    6    4  44.940810  44.637778   1.090806     0.6439   0
    2    6    5  18.303626  19.850188   0.484535     0.6872   0
    2    6    6  10.765080  10.745963   0.282126     0.7328   0
    2    6    7   5.565975   5.723244   0.171069     0.7803   0
    2    6    8   0.401804   0.557664   0.054498     0.8294   0
    2    6    9  34.535319  34.653397   0.799337     0.8798   0
    2    6   10  81.681745  82.134486   1.879696     0.9314   0
    2    6   11  60.092306  60.138727   1.388690     0.9839   0
    2    6   12   8.504917   8.403061   0.225770     1.0372   0
    2    6   13  22.993102  23.851804   0.604907     1.0911   0
    2    6   14  14.503488  14.777324   0.371592     1.1457   0
    2    6   15   7.109023   7.262573   0.208794     1.2007   0
    2    6   16   0.092718   0.101103   0.069414     1.2562   0
    2    6   17   0.406202   0.373914   0.067818     1.3121   0
    2    6   18   5.416272   5.393962   0.190657     1.3683   0
    2    7  -25   6.434950   6.156299   0.252207     1.3632   0
    2    7  -24   3.092450   3.003788   0.130123     1.3081   0
    2    7  -23   1.162850   1.019071   0.072490     1.2535   0
    2    7  -22   0.171580   0.085317   0.065468     1.1993   0
    2    7  -21  12.853263  13.046265   0.343705     1.1458   0
    2    7  -20   4.910629   4.930872   0.159084     1.0928   0
    2    7  -19  38.067048  39.125852   0.932303     1.0407   0
    2    7  -18  36.257581  37.115975   0.876412     0.9894   0
    2    7  -17  64.677476  66.105095   1.544436     0.9391   0
    2    7  -16  14.182828  14.622825   0.399596     0.8900   0
    2    7  -15  53.879324  53.269569   1.253982     0.8423   0
    2    7  -14  17.638972  17.928414   0.650555     0.7962   0
    2    7  -13   9.969800   9.765662   0.344981     0.7521   0
    2    7  -12   6.289753   5.793181   0.239003     0.7102   0
    2    7  -11  40.291804  38.301414   1.182101     0.6711   0
    2    7  -10  36.217454  35.587529   1.000614     0.6353   0
    2    7   -9 187.666585 184.471919   4.571062     0.6033   0
    2    7   -8   7.928265   8.674914   0.543386     0.5757   0
    2    7   -7  36.785921  37.660958   1.137034     0.5532   0
    2    7   -6 720.352971 718.517875  17.139553     0.5365   0
    2    7   -5   0.899531   2.317801   0.192224     0.5261   0
    2    7   -4 170.310481 170.462272   4.156608     0.5225   0
    2    7   -3 250.945883 250.175968   5.961957     0.5256   0
    2    7   -2   4.545200   7.125196   0.418052     0.5355   0
    2    7   -1 110.097878 110.445426   2.720327     0.5517   0
    2    7    0 157.225393 155.569857   3.652717     0.5737   0
    2    7    1  15.400329  15.761195   0.420025     0.6009   0
    2    7    2  52.064969  52.002586   1.255520     0.6326   0
    2    7    3   2.367582   2.598969   0.100726     0.6682   0
    2    7    4  54.608531  54.645374   1.291069     0.7070   0
    2    7    5 177.012448 173.404829   4.024484     0.7486   0
    2    7    6  13.213492  13.364461   0.336363     0.7926   0
    2    7    7  14.523651  14.590150   0.350640     0.8385   0
    2    7    8  38.723765  38.173729   0.880504     0.8861   0
    2    7    9  41.590015  41.163587   0.954764     0.9351   0
    2    7   10   1.753823   1.655928   0.076437     0.9853   0
    2    7   11   5.430559   5.573041   0.175335     1.0366   0
    2    7   12  14.560760  14.992851   0.371505     1.0887   0
    2    7   13  13.566404  14.377206   0.406531     1.1415   0
    2    7   14   7.864428   8.037040   0.228063     1.1950   0
    2    7   15  22.746968  23.234100   0.581750     1.2491   0
    2    7   16   0.255988   0.240454   0.063697     1.3037   0
    2    7   17   0.475361   0.463786   0.072635     1.3588   0
    2    8  -25   2.314834   2.148212   0.130384     1.3661   0
    2    8  -24   9.425291   9.258608   0.319096     1.3123   0
    2    8  -23   5.228885   5.157194   0.155805     1.2590   0
    2    8  -22   7.120351   7.345394   0.219676     1.2064   0
    2    8  -21  12.166001  12.320927   0.318429     1.1545   0
    2    8  -20  16.011537  16.404494   0.407170     1.1033   0
    2    8  -19   7.529833   7.396729   0.211319     1.0531   0
    2    8  -18   0.486980   0.342863   0.073593     1.0040   0
    2    8  -17  15.207477  15.884991   0.398551     0.9560   0
    2    8  -16  38.181556  38.039079   0.888774     0.9095   0
    2    8  -15  47.473144  46.958742   1.129692     0.8647   0
    2    8  -14   7.191991   7.063356   0.232880     0.8217   0
    2    8  -13  38.546652  36.604655   1.197772     0.7809   0
    2    8  -12   6.304638   6.337583   0.254731     0.7428   0
    2    8  -11  21.286457  20.891081   0.597943     0.7076   0
    2    8  -10  16.526196  15.648716   0.677398     0.6760   0
    2    8   -9  56.193962  54.699640   1.632162     0.6483   0
    2    8   -8  60.351512  59.212431   1.630594     0.6252   0
    2    8   -7 201.649705 200.722147   4.920484     0.6070   0
    2    8   -6 197.731389 199.190799   4.833571     0.5944   0
    2    8   -5 301.417128 297.186654   6.956942     0.5877   0
    2    8   -4  63.306701  62.251913   1.548180     0.5870   0
    2    8   -3  24.215208  23.051191   0.684768     0.5923   0
    2    8   -2  27.808854  26.262931   0.665180     0.6036   0
    2    8   -1  16.601831  16.234615   0.425365     0.6205   0
    2    8    0   3.307778   3.037653   0.117876     0.6425   0
    2    8    1   8.259496   8.510461   0.259926     0.6692   0
    2    8    2  96.720095  92.663849   2.193337     0.6999   0
    2    8    3  67.950116  66.885715   1.551633     0.7343   0
    2    8    4 140.379360 143.720116   3.317080     0.7718   0
    2    8    5  36.985212  37.150798   0.865414     0.8120   0
    2    8    6  36.669796  36.417191   0.839586     0.8545   0
    2    8    7   5.557209   5.176144   0.139583     0.8989   0
    2    8    8  22.540682  22.171152   0.519707     0.9451   0
    2    8    9  10.626038  10.556902   0.269444     0.9927   0
    2    8   10  15.933095  16.180610   0.412509     1.0416   0
    2    8   11   4.411046   4.280057   0.140511     1.0915   0
    2    8   12   2.097637   1.964607   0.099478     1.1425   0
    2    8   13  11.260639  11.579978   0.297738     1.1942   0
    2    8   14  12.883633  12.909004   0.369009     1.2467   0
    2    8   15   0.078199   0.086855   0.059141     1.2998   0
    2    8   16   4.383321   4.649066   0.349160     1.3535   0
    2    9  -25   7.078846   6.112103   0.431662     1.3728   0
    2    9  -24   5.345116   5.056236   0.163234     1.3205   0
    2    9  -23   0.764486   0.765384   0.061289     1.2687   0
    2    9  -22   5.679379   5.685490   0.169386     1.2178   0
    2    9  -21   7.406346   7.596150   0.213466     1.1677   0
    2    9  -20   1.156860   1.120551   0.080906     1.1185   0
    2    9  -19   2.814804   2.976568   0.120459     1.0704   0
    2    9  -18  23.366747  24.063210   0.606910     1.0236   0
    2    9  -17   0.678758   0.506764   0.081602     0.9782   0
    2    9  -16  27.530581  27.680350   0.657809     0.9344   0
    2    9  -15  60.766725  61.289343   1.429462     0.8924   0
    2    9  -14   0.283465   0.310100   0.058561     0.8527   0
    2    9  -13  67.033967  66.471609   1.706973     0.8153   0
    2    9  -12  50.352332  49.630839   1.390170     0.7808   0
    2    9  -11  80.233573  79.840221   2.167713     0.7495   0
    2    9  -10 156.732531 154.261957   3.828284     0.7218   0
    2    9   -9   2.823510   3.020184   0.185491     0.6981   0
    2    9   -8   0.798355   0.658506   0.128817     0.6789   0
    2    9   -7 150.700217 147.122629   3.455473     0.6645   0
    2    9   -6   2.293410   2.203987   0.145097     0.6553   0
    2    9   -5  43.706621  42.476420   1.067214     0.6515   0
    2    9   -4  55.965902  53.873170   1.382712     0.6532   0
    2    9   -3  51.000266  50.079767   1.210453     0.6603   0
    2    9   -2  87.227342  86.108099   2.002071     0.6727   0
    2    9   -1  73.629498  73.970487   1.727548     0.6901   0
    2    9    0  43.875422  43.717576   1.036627     0.7121   0
    2    9    1  10.953163  10.682614   0.298580     0.7383   0
    2    9    2   0.576580   0.523247   0.060041     0.7683   0
    2    9    3  47.330447  47.443654   1.179925     0.8016   0
    2    9    4  87.314137  84.883485   1.945019     0.8379   0
    2    9    5  26.963005  26.495695   0.615848     0.8768   0
    2    9    6  33.273110  32.712587   0.799801     0.9179   0
    2    9    7   3.538828   3.427644   0.121359     0.9610   0
    2    9    8  39.380716  39.882675   0.937904     1.0058   0
    2    9    9   0.574313   0.543619   0.066454     1.0521   0
    2    9   10   0.807077   0.640398   0.073042     1.0998   0
    2    9   11   1.348390   1.504041   0.090163     1.1485   0
    2    9   12   5.409992   5.620574   0.189902     1.1983   0
    2    9   13   6.541414   6.514833   0.179891     1.2489   0
    2    9   14  21.660202  22.170571   0.586828     1.3004   0
    2    9   15   7.204412   6.970204   0.275916     1.3525   0
    2   10  -24   3.099361   2.880020   0.127192     1.3326   0
    2   10  -23   3.898031   3.845725   0.131341     1.2825   0
    2   10  -22   7.562546   8.020760   0.226496     1.2334   0
    2   10  -21   4.437251   4.405797   0.141411     1.1852   0
    2   10  -20  10.756561  11.104874   0.285985     1.1381   0
    2   10  -19   0.548589   0.445736   0.080732     1.0923   0
    2   10  -17  22.363832  23.269938   0.563874     1.0051   0
    2   10  -16  51.258358  52.653489   1.223338     0.9641   0
    2   10  -15  11.663661  11.881546   0.297419     0.9251   0
    2   10  -14  92.262000  92.620611   2.130858     0.8885   0
    2   10  -13  44.931995  44.001385   1.042054     0.8545   0
    2   10  -12  23.729323  23.024725   0.550177     0.8235   0
    2   10  -11  36.321300  35.644987   1.033174     0.7958   0
    2   10  -10   3.231102   2.716758   0.150639     0.7717   0
    2   10   -9   0.379215   0.344662   0.091962     0.7516   0
    2   10   -8   6.905205   7.010483   0.238016     0.7359   0
    2   10   -7  14.002491  13.306916   0.367239     0.7248   0
    2   10   -6  60.489282  59.149459   1.487094     0.7184   0
    2   10   -5 118.184525 115.867392   2.730049     0.7171   0
    2   10   -4   3.385815   3.138031   0.141063     0.7207   0
    2   10   -3  59.644170  58.280912   1.397773     0.7293   0
    2   10   -2 118.221802 117.121896   2.739393     0.7426   0
    2   10   -1 101.941210  99.260517   2.309617     0.7603   0
    2   10    0   2.426847   2.690582   0.103367     0.7823   0
    2   10    1  58.472012  57.180790   1.318202     0.8081   0
    2   10    2  16.927196  16.477623   0.395388     0.8374   0
    2   10    3   3.105458   3.094241   0.099971     0.8698   0
    2   10    4  14.833922  14.715194   0.371215     0.9051   0
    2   10    5   1.316581   1.234075   0.069559     0.9428   0
    2   10    6   0.585957   0.495998   0.062014     0.9827   0
    2   10    7  29.063075  29.729112   0.695186     1.0245   0
    2   10    8  12.076449  12.348670   0.305399     1.0681   0
    2   10    9  24.382632  26.325961   0.634623     1.1132   0
    2   10   10  43.978303  46.493272   1.110830     1.1596   0
    2   10   11   0.773460   0.732447   0.069733     1.2072   0
    2   10   12   9.261437   9.860410   0.264221     1.2559   0
    2   10   13  11.578555  11.620692   0.309172     1.3054   0
    2   11  -23   1.212121   1.123540   0.073796     1.3003   0
    2   11  -22  11.212128  11.229860   0.312973     1.2530   0
    2   11  -21   4.539398   4.630000   0.140773     1.2069   0
    2   11  -20  13.824604  14.888903   0.368806     1.1620   0
    2   11  -19  29.102380  30.093014   0.730126     1.1185   0
    2   11  -18   5.085942   5.034181   0.159519     1.0766   0
    2   11  -17  13.333848  13.754336   0.341557     1.0364   0
    2   11  -16  19.907591  20.026393   0.480008     0.9982   0
    2   11  -15   0.205105   0.193617   0.062217     0.9623   0
    2   11  -14  10.231820   9.912355   0.275974     0.9287   0
    2   11  -13   0.218681   0.123825   0.063291     0.8980   0
    2   11  -12  58.756320  58.871455   1.362949     0.8702   0
    2   11  -11  71.687129  71.313480   1.646120     0.8458   0
    2   11  -10  10.181563   9.876371   0.282735     0.8251   0
    2   11   -9  13.467986  13.239911   0.373130     0.8082   0
    2   11   -8  42.105076  41.555348   1.045304     0.7955   0
    2   11   -7   5.850769   5.701944   0.205631     0.7871   0
    2   11   -6  40.069564  38.369899   0.949541     0.7833   0
    2   11   -5  10.315657   9.803822   0.299769     0.7840   0
    2   11   -4  48.429897  48.198156   1.157290     0.7892   0
    2   11   -3  97.192545  94.815050   2.214492     0.7989   0
    2   11   -2  29.788054  28.796490   0.667270     0.8129   0
    2   11   -1  83.730850  82.938611   1.894235     0.8310   0
    2   11    0  11.363059  11.230092   0.274058     0.8530   0
    2   11    1   2.077858   1.896672   0.076843     0.8784   0
    2   11    2   0.298385   0.289758   0.055456     0.9071   0
    2   11    3  21.937724  21.897674   0.525598     0.9387   0
    2   11    4   4.076158   3.882086   0.125363     0.9730   0
    2   11    5  11.435797  11.428410   0.285463     1.0097   0
    2   11    6   9.597076   9.719347   0.252787     1.0485   0
    2   11    7  41.993516  43.490065   1.017155     1.0892   0
    2   11    8  18.244428  18.562457   0.456183     1.1317   0
    2   11    9  12.793190  13.359180   0.356879     1.1756   0
    2   11   10   1.950416   1.990289   0.096228     1.2209   0
    2   11   11   3.357755   3.565718   0.116571     1.2674   0
    2   11   12   5.398896   5.324809   0.165729     1.3150   0
    2   11   13   1.159405   1.043940   0.146809     1.3635   0
    2   12  -24   1.626436   1.480420   0.092572     1.3682   0
    2   12  -23   8.767617   8.816876   0.280065     1.3218   0
    2   12  -22   5.962142   5.838828   0.229891     1.2765   0
    2   12  -21  20.590573  20.899323   0.572870     1.2325   0
    2   12  -20   6.863161   6.902792   0.194081     1.1898   0
    2   12  -19   0.238318   0.124319   0.071329     1.1487   0
    2   12  -18   6.519691   6.840168   0.199479     1.1093   0
    2   12  -17  16.044880  16.251040   0.404964     1.0718   0
    2   12  -16   0.309686   0.342892   0.067441     1.0364   0
    2   12  -15   5.285857   5.491119   0.153686     1.0033   0
    2   12  -14  10.132261  10.341434   0.261174     0.9728   0
    2   12  -13   5.478041   5.899885   0.163437     0.9450   0
    2   12  -12  22.127180  22.275070   0.526468     0.9204   0
    2   12  -11  26.954434  26.540965   0.624089     0.8990   0
    2   12  -10  40.756272  41.366142   0.965762     0.8812   0
    2   12   -9  21.999639  20.958464   0.497855     0.8672   0
    2   12   -8  70.366642  69.688689   1.604216     0.8571   0
    2   12   -7  38.033962  37.612495   0.867184     0.8512   0
    2   12   -6  53.280628  53.842700   1.232014     0.8494   0
    2   12   -5   2.829398   3.319111   0.102322     0.8518   0
    2   12   -4   3.358493   4.032609   0.193036     0.8584   0
    2   12   -3   4.701891   4.886357   0.130239     0.8691   0
    2   12   -2  44.072101  44.191461   1.011265     0.8837   0
    2   12   -1   0.708419   0.890399   0.061405     0.9021   0
    2   12    0  33.938010  34.221010   0.788948     0.9239   0
    2   12    1  51.065698  51.551626   1.237963     0.9491   0
    2   12    2  12.709634  12.503720   0.324494     0.9773   0
    2   12    3  47.740506  49.519985   1.145653     1.0082   0
    2   12    4   6.531661   6.271999   0.177076     1.0417   0
    2   12    5   0.877508   0.932158   0.077191     1.0774   0
    2   12    6   6.843428   7.033205   0.211319     1.1152   0
    2   12    7   3.037838   2.989075   0.110709     1.1549   0
    2   12    8  10.268692  10.661662   0.284563     1.1963   0
    2   12    9  21.760460  22.706732   0.571477     1.2391   0
    2   12   11   4.606785   4.427010   0.135897     1.3288   0
    2   12   12   2.863932   2.494006   0.129397     1.3754   0
    2   13  -23   2.798739   2.492787   0.103251     1.3469   0
    2   13  -22   0.427337   0.349073   0.075102     1.3037   0
    2   13  -21   6.224914   6.705780   0.221243     1.2618   0
    2   13  -20   4.459625   4.221351   0.149391     1.2214   0
    2   13  -19   5.649954   5.807371   0.180529     1.1827   0
    2   13  -18  10.085044  10.799649   0.287523     1.1457   0
    2   13  -17   6.456968   6.317676   0.185549     1.1108   0
    2   13  -16   5.322281   5.650203   0.178469     1.0781   0
    2   13  -15  10.503815  11.394167   0.294488     1.0478   0
    2   13  -14   2.129304   1.954798   0.089525     1.0201   0
    2   13  -13  32.313105  33.616538   0.784014     0.9952   0
    2   13  -12  54.969036  56.527566   1.312688     0.9734   0
    2   13  -11  15.385317  15.705506   0.393299     0.9548   0
    2   13  -10  31.081120  30.866669   0.722929     0.9397   0
    2   13   -9  29.120895  29.160044   0.682157     0.9282   0
    2   13   -8  11.748714  11.521068   0.287175     0.9204   0
    2   13   -7  14.107685  13.544613   0.331284     0.9165   0
    2   13   -6   1.454921   1.849400   0.074493     0.9165   0
    2   13   -5   0.244351   0.525830   0.053018     0.9204   0
    2   13   -4  17.594896  18.397975   0.431691     0.9282   0
    2   13   -3   4.650270   5.546894   0.167267     0.9397   0
    2   13   -2  28.378047  29.153950   0.673016     0.9548   0
    2   13   -1  29.004064  30.633644   0.709174     0.9734   0
    2   13    0  17.443075  18.383379   0.436857     0.9952   0
    2   13    1   2.415930   2.237997   0.102496     1.0201   0
    2   13    2  48.215513  50.531308   1.182769     1.0478   0
    2   13    3  24.997888  25.846156   0.613584     1.0781   0
    2   13    4   3.423375   3.700396   0.123332     1.1108   0
    2   13    5   4.038649   4.543639   0.147708     1.1457   0
    2   13    6   5.272951   5.413463   0.161986     1.1827   0
    2   13    7   0.802382   0.787671   0.068892     1.2214   0
    2   13    8   2.439737   2.541423   0.109403     1.2618   0
    2   13    9   0.118339   0.116251   0.057574     1.3036   0
    2   13   10   0.266136   0.224638   0.058445     1.3469   0
    2   14  -23   0.627778   0.418516   0.113175     1.3754   0
    2   14  -22   3.791948   3.477789   0.141846     1.3342   0
    2   14  -21   1.572017   1.359699   0.085781     1.2945   0
    2   14  -20   0.138163   0.135926   0.065206     1.2564   0
    2   14  -19   3.076587   3.218327   0.124377     1.2200   0
    2   14  -18  13.856942  14.187739   0.375074     1.1856   0
    2   14  -17  19.038726  21.128111   0.531401     1.1532   0
    2   14  -16  11.677779  11.851482   0.309984     1.1230   0
    2   14  -15  21.490850  22.343584   0.542342     1.0953   0
    2   14  -14  13.367063  13.698212   0.335144     1.0703   0
    2   14  -13   4.761091   4.567725   0.139090     1.0480   0
    2   14  -12   2.139384   2.021775   0.092107     1.0288   0
    2   14  -11   5.531294   5.705311   0.171736     1.0127   0
    2   14  -10   0.337149   0.215584   0.068108     1.0000   0
    2   14   -9  13.068159  13.039968   0.323362     0.9907   0
    2   14   -8  13.518258  13.928016   0.350640     0.9850   0
    2   14   -7  45.455700  47.102967   1.092983     0.9829   0
    2   14   -6  28.317647  28.889787   0.677165     0.9845   0
    2   14   -5   1.537391   1.519218   0.073129     0.9896   0
    2   14   -4  12.652385  13.211182   0.318081     0.9984   0
    2   14   -3  25.125749  24.906946   0.581982     1.0106   0
    2   14   -2   2.270817   2.258108   0.085810     1.0261   0
    2   14   -1   9.238011   9.315689   0.234157     1.0449   0
    2   14    0  12.872331  12.895423   0.328266     1.0667   0
    2   14    1  11.057787  11.868023   0.297970     1.0913   0
    2   14    2  26.507491  28.113579   0.668169     1.1186   0
    2   14    3   1.218618   1.286542   0.082444     1.1484   0
    2   14    4   6.320459   7.067099   0.197244     1.1804   0
    2   14    5   0.345896   0.303049   0.062479     1.2146   0
    2   14    7   6.450720   6.771944   0.198318     1.2885   0
    2   14    8   6.623214   5.845300   0.311986     1.3280   0
    2   14    9   0.836560   0.699278   0.089728     1.3690   0
    2   15  -22   3.914091   3.606374   0.192746     1.3680   0
    2   15  -21   1.716331   1.485614   0.107952     1.3304   0
    2   15  -20   4.425397   4.251879   0.144719     1.2946   0
    2   15  -19   9.705736   9.565429   0.265933     1.2605   0
    2   15  -18   6.474502   6.482680   0.218370     1.2284   0
    2   15  -17   9.449758   9.752719   0.285405     1.1984   0
    2   15  -16  13.375446  13.508484   0.368690     1.1708   0
    2   15  -14   2.985998   2.675376   0.108880     1.1230   0
    2   15  -13  15.429550  16.525534   0.421389     1.1032   0
    2   15  -12   2.054828   2.186111   0.102641     1.0863   0
    2   15  -11   2.236710   1.982134   0.101626     1.0725   0
    2   15  -10   5.097141   5.330323   0.160883     1.0619   0
    2   15   -9  10.150172  10.704843   0.276148     1.0546   0
    2   15   -8  10.584502  10.270511   0.263669     1.0507   0
    2   15   -7  22.549883  23.649830   0.567966     1.0502   0
    2   15   -6  10.266096  10.466159   0.276902     1.0531   0
    2   15   -5  28.223016  29.078790   0.695535     1.0593   0
    2   15   -4  17.893539  18.301080   0.437930     1.0689   0
    2   15   -3  12.867168  12.981494   0.317442     1.0817   0
    2   15   -2   7.105382   7.411936   0.192949     1.0977   0
    2   15   -1   3.108392   3.155327   0.103251     1.1166   0
    2   15    0   3.942881   3.757419   0.119356     1.1383   0
    2   15    1   1.503677   1.553838   0.081051     1.1627   0
    2   15    2  10.201716  10.372949   0.265236     1.1897   0
    2   15    3   3.045219   3.126017   0.112334     1.2190   0
    2   15    4   6.118770   6.015266   0.170459     1.2504   0
    2   15    5  11.186241  10.975970   0.314627     1.2839   0
    2   15    6   9.572676   9.418214   0.283838     1.3192   0
    2   15    7   5.009641   4.385252   0.175915     1.3563   0
    2   16  -21   0.729935   0.599423   0.083140     1.3693   0
    2   16  -20   0.540165   0.390164   0.077598     1.3356   0
    2   16  -19   0.886658   0.794084   0.092572     1.3038   0
    2   16  -18   3.888528   3.773989   0.174522     1.2740   0
    2   16  -17   1.091748   0.979198   0.080587     1.2463   0
    2   16  -16   5.414560   5.677394   0.166600     1.2210   0
    2   16  -15   6.778183   6.910453   0.203396     1.1981   0
    2   16  -14   8.077076   8.446009   0.232416     1.1778   0
    2   16  -13   5.943737   6.262046   0.184911     1.1602   0
    2   16  -12   6.961980   6.942781   0.196548     1.1455   0
    2   16  -11   3.944622   4.307161   0.144197     1.1338   0
    2   16  -10   5.302432   5.371269   0.179513     1.1252   0
    2   16   -9   3.573643   3.308984   0.135288     1.1196   0
    2   16   -8  27.609308  29.989996   0.725512     1.1173   0
    2   16   -7  16.459547  16.718222   0.413119     1.1182   0
    2   16   -6   0.972087   0.862221   0.080819     1.1222   0
    2   16   -5  11.413483  12.422234   0.322753     1.1294   0
    2   16   -4   3.760966   3.587018   0.130181     1.1398   0
    2   16   -3   3.345547   3.674743   0.126408     1.1531   0
    2   16   -2   2.970716   3.156226   0.118776     1.1693   0
    2   16   -1   0.280345   0.291441   0.078033     1.1884   0
    2   16    0   4.459523   4.820135   0.154586     1.2101   0
    2   16    1  13.646920  14.060983   0.381778     1.2343   0
    2   16    2   0.716636   0.611030   0.075334     1.2609   0
    2   16    3  11.741229  11.514220   0.338742     1.2898   0
    2   16    4   3.668362   3.345635   0.125102     1.3207   0
    2   16    5   0.735126   0.712395   0.104586     1.3536   0
    2   17  -20   1.715212   1.558888   0.180442     1.3793   0
    2   17  -19   0.653930   0.547652   0.099681     1.3496   0
    2   17  -18   1.507407   1.236687   0.081254     1.3220   0
    2   17  -17   3.290587   2.966730   0.127366     1.2965   0
    2   17  -16   0.742011   0.808304   0.085955     1.2734   0
    2   17  -15   1.753331   1.717768   0.094023     1.2526   0
    2   17  -14  15.654868  16.904497   0.436247     1.2345   0
    2   17  -13  14.227493  14.833360   0.403368     1.2190   0
    2   17  -12  10.762348  11.185199   0.300379     1.2063   0
    2   17  -11   5.800735   5.728874   0.170285     1.1964   0
    2   17  -10   7.077372   7.174674   0.211231     1.1895   0
    2   17   -9   1.280562   1.347685   0.102902     1.1855   0
    2   17   -8   1.047884   1.017504   0.100610     1.1846   0
    2   17   -6   2.068638   2.096877   0.105717     1.1918   0
    2   17   -5   3.600210   3.399553   0.132531     1.1999   0
    2   17   -4   8.430398   8.891020   0.296374     1.2108   0
    2   17   -3  13.278740  14.305761   0.384012     1.2246   0
    2   17   -2  11.399823  11.387783   0.393937     1.2412   0
    2   17   -1   2.474743   2.426710   0.114394     1.2603   0
    2   17    0   1.705794   1.465794   0.123767     1.2820   0
    2   17    1   6.093702   5.541177   0.270808     1.3061   0
    2   17    2   2.454286   2.222066   0.140337     1.3324   0
    2   17    3   1.036613   0.897944   0.106124     1.3608   0
    2   18  -18   1.564284   1.369595   0.096112     1.3722   0
    2   18  -17   3.843042   3.699671   0.191324     1.3488   0
    2   18  -16   2.544884   2.214985   0.130065     1.3277   0
    2   18  -15   5.617268   5.428873   0.208475     1.3090   0
    2   18  -14   4.934874   5.092452   0.168631     1.2928   0
    2   18  -13   1.765071   1.386513   0.083489     1.2792   0
    2   18  -12   4.997876   5.361403   0.176466     1.2683   0
    2   18  -11   1.648013   1.536978   0.105862     1.2601   0
    2   18  -10   0.120943   0.081515   0.072809     1.2547   0
    2   18   -9   7.616019   7.612314   0.253861     1.2522   0
    2   18   -8   5.497844   5.569877   0.268051     1.2525   0
    2   18   -7   0.136019   0.138306   0.091440     1.2557   0
    2   18   -6   5.325317   5.540191   0.235230     1.2618   0
    2   18   -5   1.865151   1.880393   0.120894     1.2706   0
    2   18   -4   6.485405   6.790545   0.232445     1.2821   0
    2   18   -3   7.140207   7.085788   0.224987     1.2963   0
    2   18   -2   2.527905   2.347923   0.145706     1.3131   0
    2   18   -1   5.398741   5.036793   0.200785     1.3324   0
    2   18    0   8.015905   7.081667   0.220402     1.3540   0
    2   18    1   0.697508   0.713149   0.126147     1.3779   0
    2   19  -15   0.870019   0.701716   0.081080     1.3669   0
    2   19  -14   1.250239   1.228735   0.086797     1.3525   0
    2   19  -13   2.469512   2.460721   0.110883     1.3407   0
    2   19  -12   1.374279   1.153981   0.091498     1.3314   0
    2   19  -11   4.192129   3.907217   0.154992     1.3247   0
    2   19  -10   5.590061   5.720459   0.265498     1.3208   0
    2   19   -9   3.944111   3.620593   0.146867     1.3195   0
    2   19   -8   2.094791   1.975054   0.099420     1.3210   0
    2   19   -7   3.329859   3.127700   0.137697     1.3252   0
    2   19   -6   2.172379   1.902796   0.096025     1.3320   0
    2   19   -5   1.895779   1.512718   0.087145     1.3415   0
    2   19   -4   4.416796   3.919027   0.148144     1.3536   0
    2   19   -3   3.008683   2.436809   0.134940     1.3681   0
    3  -19    1   0.913981   0.727891   0.078091     1.3591   0
    3  -19    2   3.895440   3.982173   0.150436     1.3458   0
    3  -19    3   4.524217   4.332146   0.160622     1.3350   0
    3  -19    4   8.023265   7.981033   0.243501     1.3268   0
    3  -19    5   1.953785   1.894931   0.089234     1.3212   0
    3  -19    6   3.933939   3.708463   0.180877     1.3184   0
    3  -19    7   3.142182   3.103672   0.111521     1.3183   0
    3  -19    8   0.109272   0.054121   0.054005     1.3209   0
    3  -19    9   0.467754   0.436218   0.058474     1.3261   0
    3  -19   10   1.277959   1.314894   0.080180     1.3341   0
    3  -19   11   0.154466   0.075682   0.071155     1.3447   0
    3  -19   12   2.005441   1.840114   0.097331     1.3578   0
    3  -19   13   3.641250   3.435218   0.335260     1.3734   0
    3  -18   -3   4.136912   3.522711   0.137842     1.3653   0
    3  -18   -2   2.348090   2.187127   0.106965     1.3425   0
    3  -18   -1   2.234909   2.142176   0.094342     1.3220   0
    3  -18    0   3.486529   3.350394   0.121301     1.3040   0
    3  -18    1   2.822626   2.825406   0.115874     1.2884   0
    3  -18    2   1.978803   1.875837   0.110767     1.2755   0
    3  -18    3   3.260732   3.073579   0.148521     1.2653   0
    3  -18    4   4.118503   4.242361   0.152032     1.2579   0
    3  -18    5   1.307794   1.253547   0.092833     1.2532   0
    3  -18    6   2.602258   2.571371   0.122432     1.2514   0
    3  -18    7   4.289432   4.602374   0.155340     1.2525   0
    3  -18    8   5.204699   5.383051   0.176437     1.2565   0
    3  -18    9   0.916500   0.791588   0.067035     1.2632   0
    3  -18   10   0.671617   0.645854   0.063204     1.2727   0
    3  -18   11   0.999871   1.100818   0.080906     1.2850   0
    3  -18   12   3.587115   3.586321   0.159490     1.2999   0
    3  -18   13   1.657127   1.461296   0.098753     1.3174   0
    3  -18   14   2.346304   2.360111   0.161492     1.3373   0
    3  -18   15   4.701861   4.344363   0.208591     1.3595   0
    3  -17   -6   2.861373   2.520878   0.160187     1.3764   0
    3  -17   -5   6.073014   5.633807   0.168022     1.3470   0
    3  -17   -4   1.612030   1.517971   0.070720     1.3196   0
    3  -17   -3  13.394346  13.258541   0.380211     1.2944   0
    3  -17   -2   8.461247   8.521837   0.241847     1.2715   0
    3  -17   -1   1.338200   1.198352   0.082009     1.2511   0
    3  -17    0   1.144420   1.190865   0.082444     1.2332   0
    3  -17    1   1.065321   0.986250   0.085201     1.2180   0
    3  -17    2   1.434099   1.334656   0.096837     1.2056   0
    3  -17    3   6.317106   6.928010   0.199740     1.1960   0
    3  -17    4   0.162176   0.138799   0.075653     1.1894   0
    3  -17    5   4.226497   4.257247   0.153686     1.1858   0
    3  -17    6  10.567450  11.481399   0.301162     1.1852   0
    3  -17    7   2.681159   2.606891   0.107081     1.1876   0
    3  -17    8   6.555869   6.488338   0.184650     1.1930   0
    3  -17    9   7.147160   7.850998   0.209229     1.2014   0
    3  -17   10   2.889222   2.709938   0.103425     1.2127   0
    3  -17   11   3.344962   3.480807   0.154151     1.2268   0
    3  -17   12   5.305373   5.566743   0.194574     1.2436   0
    3  -17   13   2.579747   2.619108   0.129194     1.2630   0
    3  -17   14   1.727718   1.933556   0.094661     1.2849   0
    3  -17   15   0.232802   0.149275   0.064974     1.3092   0
    3  -17   16   1.951586   1.788430   0.095212     1.3358   0
    3  -17   17   2.322889   2.163418   0.128004     1.3644   0
    3  -16   -8   4.963156   4.040909   0.283461     1.3723   0
    3  -16   -7   3.917049   3.533709   0.147273     1.3386   0
    3  -16   -6   0.966544   0.855489   0.071504     1.3067   0
    3  -16   -5   0.440303   0.424668   0.066483     1.2768   0
    3  -16   -4   6.666873   6.838630   0.231284     1.2491   0
    3  -16   -3   6.202740   6.170693   0.182880     1.2237   0
    3  -16   -2   3.351620   3.382345   0.124406     1.2007   0
    3  -16   -1   9.656461   9.835076   0.261232     1.1803   0
    3  -16    0   4.633102   4.812880   0.151597     1.1626   0
    3  -16    1   2.452292   2.618470   0.119501     1.1478   0
    3  -16    2   2.155820   2.256454   0.108793     1.1360   0
    3  -16    3   4.235880   4.497701   0.142601     1.1272   0
    3  -16    4   0.429111   0.559376   0.079107     1.1215   0
    3  -16    5   3.804603   4.044449   0.147940     1.1191   0
    3  -16    6   8.890690   9.140818   0.249276     1.1198   0
    3  -16    7  23.294619  24.591187   0.597885     1.1237   0
    3  -16    8  15.948624  16.519324   0.413467     1.1307   0
    3  -16    9   6.871879   7.384280   0.211870     1.1409   0
    3  -16   10   2.646540   3.014090   0.118486     1.1541   0
    3  -16   11   7.030309   7.353259   0.224900     1.1702   0
    3  -16   12   0.801407   0.730416   0.073738     1.1891   0
    3  -16   14   2.451879   2.265537   0.098811     1.2347   0
    3  -16   15   1.593364   1.442172   0.095822     1.2612   0
    3  -16   16   2.036660   1.998211   0.117122     1.2899   0
    3  -16   17   5.614303   5.439291   0.233867     1.3207   0
    3  -16   18   3.450503   2.901669   0.380240     1.3534   0
    3  -15  -10   3.975240   3.081559   0.135114     1.3781   0
    3  -15   -9   5.299167   4.842857   0.204412     1.3403   0
    3  -15   -8   1.173202   1.052472   0.094777     1.3041   0
    3  -15   -7   2.980707   2.948187   0.134388     1.2697   0
    3  -15   -6   5.083132   5.188187   0.164830     1.2373   0
    3  -15   -5   0.359562   0.317094   0.074115     1.2069   0
    3  -15   -4   7.397946   7.481814   0.248260     1.1788   0
    3  -15   -3   5.823592   6.240775   0.195967     1.1532   0
    3  -15   -2   4.296076   4.362268   0.161260     1.1301   0
    3  -15   -1   4.353109   4.549530   0.146170     1.1098   0
    3  -15    0   3.369840   3.536582   0.126350     1.0924   0
    3  -15    1  18.246076  18.205780   0.481053     1.0780   0
    3  -15    2  27.500866  29.493766   0.712598     1.0668   0
    3  -15    3   4.005199   4.179940   0.149914     1.0589   0
    3  -15    4   8.243581   8.318411   0.231661     1.0543   0
    3  -15    5  12.180617  13.144872   0.336711     1.0531   0
    3  -15    6   1.627826   1.541099   0.095212     1.0553   0
    3  -15    7   6.647320   6.811729   0.210187     1.0609   0
    3  -15    8   3.062605   3.282547   0.123100     1.0698   0
    3  -15    9   6.417703   6.603197   0.191789     1.0819   0
    3  -15   10   4.654407   4.621701   0.141730     1.0972   0
    3  -15   11   9.069240   9.432114   0.255341     1.1155   0
    3  -15   12   9.488886   9.925703   0.260100     1.1366   0
    3  -15   13   6.028316   6.286857   0.183228     1.1605   0
    3  -15   14   0.219547   0.207430   0.073767     1.1868   0
    3  -15   15   2.122085   2.041566   0.099652     1.2156   0
    3  -15   16   4.644474   4.328461   0.150146     1.2466   0
    3  -15   17   3.958991   3.680576   0.232503     1.2796   0
    3  -15   18   1.950907   1.906394   0.110622     1.3145   0
    3  -15   19   3.514389   3.194822   0.160738     1.3512   0
    3  -14  -11   2.058879   1.884833   0.158997     1.3520   0
    3  -14  -10   4.334687   4.206261   0.145880     1.3119   0
    3  -14   -9   6.936389   6.362075   0.206501     1.2733   0
    3  -14   -8  12.825207  12.915504   0.352846     1.2364   0
    3  -14   -7   2.709967   2.441075   0.105978     1.2013   0
    3  -14   -6   0.293914   0.229775   0.085056     1.1683   0
    3  -14   -5   1.538129   1.549979   0.103976     1.1374   0
    3  -14   -4   6.761874   7.365534   0.244517     1.1090   0
    3  -14   -3   0.878201   0.855141   0.086013     1.0830   0
    3  -14   -2  16.665049  17.977195   0.445649     1.0599   0
    3  -14   -1  20.864104  21.791782   0.554530     1.0397   0
    3  -14    0  23.769523  24.775547   0.624960     1.0225   0
    3  -14    1  18.732039  19.277811   0.513235     1.0087   0
    3  -14    2  35.677863  36.521660   0.868286     0.9982   0
    3  -14    3   3.649214   3.453094   0.126292     0.9913   0
    3  -14    4   1.182090   1.257958   0.091121     0.9879   0
    3  -14    5   1.538988   1.324035   0.082270     0.9881   0
    3  -14    6   4.703202   4.767784   0.169473     0.9920   0
    3  -14    7  10.936854  11.631516   0.300292     0.9995   0
    3  -14    8   5.126798   5.096108   0.165033     1.0104   0
    3  -14    9   1.182668   1.374905   0.090192     1.0247   0
    3  -14   10  22.981159  24.426329   0.586161     1.0423   0
    3  -14   11  21.395893  21.953623   0.539092     1.0629   0
    3  -14   12   2.437617   2.574186   0.107284     1.0865   0
    3  -14   13  18.157082  19.154915   0.472521     1.1128   0
    3  -14   14   6.433120   6.896872   0.253426     1.1416   0
    3  -14   15   3.559408   3.720535   0.145416     1.1728   0
    3  -14   16   5.625647   5.880384   0.183692     1.2061   0
    3  -14   17   2.090583   2.152391   0.115671     1.2414   0
    3  -14   18   0.374351   0.342283   0.069617     1.2786   0
    3  -14   19   1.155869   1.202966   0.081254     1.3174   0
    3  -14   20   0.199063   0.115352   0.057545     1.3577   0
    3  -13  -13   5.613071   4.802433   0.156530     1.3736   0
    3  -13  -12   0.085974   0.071997   0.061057     1.3298   0
    3  -13  -11   2.574494   2.489363   0.118602     1.2874   0
    3  -13  -10   1.600613   1.496845   0.122026     1.2464   0
    3  -13   -9   1.411369   1.433321   0.104353     1.2070   0
    3  -13   -8  11.018992  11.650640   0.338713     1.1693   0
    3  -13   -7  13.691941  15.165777   0.424465     1.1335   0
    3  -13   -6   4.878721   4.794772   0.178004     1.0998   0
    3  -13   -5  25.856741  27.232785   0.673857     1.0684   0
    3  -13   -4  10.929890  11.754210   0.339091     1.0395   0
    3  -13   -3  19.401751  19.665016   0.499712     1.0133   0
    3  -13   -2   6.145830   6.521740   0.202032     0.9900   0
    3  -13   -1   2.575931   2.426362   0.117818     0.9699   0
    3  -13    0  21.301922  21.415837   0.560508     0.9531   0
    3  -13    1  29.014425  29.616808   0.744258     0.9398   0
    3  -13    2   9.506128   9.895697   0.275916     0.9302   0
    3  -13    3  16.265683  15.967319   0.465324     0.9244   0
    3  -13    4  25.642661  25.994183   0.630444     0.9224   0
    3  -13    5   4.443654   4.718683   0.152438     0.9244   0
    3  -13    6  14.791201  15.079821   0.390542     0.9301   0
    3  -13    7   1.928902   2.281962   0.111463     0.9397   0
    3  -13    8   8.319899   8.422591   0.223623     0.9529   0
    3  -13    9   7.704848   7.372876   0.213495     0.9696   0
    3  -13   10  18.565188  18.299339   0.463554     0.9897   0
    3  -13   11  27.598442  29.054994   0.690137     1.0129   0
    3  -13   12  31.827952  33.482178   0.788251     1.0391   0
    3  -13   13   5.837579   6.170925   0.179484     1.0680   0
    3  -13   14   0.863394   1.031955   0.081109     1.0993   0
    3  -13   15   5.953455   6.323596   0.199914     1.1330   0
    3  -13   16   2.437715   2.503698   0.110912     1.1688   0
    3  -13   18   0.957834   0.881490   0.087987     1.2458   0
    3  -13   19   4.627858   4.410614   0.149130     1.2868   0
    3  -13   20   2.272528   2.031119   0.113001     1.3292   0
    3  -13   21   4.906055   4.228983   0.179688     1.3730   0
    3  -12  -14   3.632219   3.012203   0.149275     1.3576   0
    3  -12  -13   0.935632   0.879285   0.114162     1.3118   0
    3  -12  -12   0.134112   0.216745   0.089350     1.2671   0
    3  -12  -11   1.337777   1.362311   0.103570     1.2237   0
    3  -12  -10   4.371734   4.604086   0.164917     1.1818   0
    3  -12   -9  30.849208  32.550369   0.818373     1.1415   0
    3  -12   -8  18.887100  20.176974   0.503978     1.1029   0
    3  -12   -7  10.812465  10.843004   0.370286     1.0663   0
    3  -12   -6   8.037171   8.119310   0.265875     1.0319   0
    3  -12   -5  32.673683  33.361748   0.799133     0.9999   0
    3  -12   -4   6.575696   6.183723   0.184418     0.9705   0
    3  -12   -3   5.158533   5.053450   0.178991     0.9440   0
    3  -12   -2   6.461909   6.218401   0.265875     0.9206   0
    3  -12   -1   7.979442   7.830017   0.219850     0.9006   0
    3  -12    0   0.314792   0.402411   0.080122     0.8842   0
    3  -12    1  34.201680  33.775854   0.810480     0.8716   0
    3  -12    2  16.001393  15.661107   0.395678     0.8630   0
    3  -12    3   8.323122   8.310750   0.242804     0.8585   0
    3  -12    4  33.633277  32.673411   0.829604     0.8582   0
    3  -12    5  31.643053  30.841712   0.731460     0.8620   0
    3  -12    6  83.474161  82.701814   1.997369     0.8699   0
    3  -12    7  30.182196  29.841707   0.727195     0.8819   0
    3  -12    8   0.820952   0.757549   0.068137     0.8976   0
    3  -12    9  11.206695  11.001797   0.284099     0.9170   0
    3  -12   10  13.936577  14.666122   0.381575     0.9398   0
    3  -12   11   0.519420   0.566805   0.069704     0.9658   0
    3  -12   12  11.582522  11.695329   0.295184     0.9948   0
    3  -12   13   3.181668   3.242210   0.112943     1.0264   0
    3  -12   14  12.424554  12.807291   0.324668     1.0604   0
    3  -12   15  15.118394  15.703388   0.400786     1.0966   0
    3  -12   16   8.352170   8.701553   0.240135     1.1349   0
    3  -12   17   7.787268   7.713997   0.293037     1.1749   0
    3  -12   18   2.117468   2.354075   0.120169     1.2166   0
    3  -12   19   0.148522   0.168660   0.071794     1.2598   0
    3  -12   20   5.308181   5.101999   0.178208     1.3042   0
    3  -12   21   3.678072   3.551585   0.173739     1.3499   0
    3  -11  -15   9.411937   8.765947   0.368951     1.3458   0
    3  -11  -14  17.921746  18.570727   0.530995     1.2980   0
    3  -11  -13   0.927547   0.849917   0.078555     1.2512   0
    3  -11  -12  18.628494  18.990288   0.678442     1.2055   0
    3  -11  -11   2.458064   2.368584   0.106472     1.1611   0
    3  -11  -10   0.735519   0.666660   0.085752     1.1182   0
    3  -11   -9  16.452028  16.867991   0.444634     1.0769   0
    3  -11   -8   3.909295   4.000020   0.139467     1.0374   0
    3  -11   -7   6.131898   5.877279   0.169937     0.9999   0
    3  -11   -6  28.024407  28.198576   0.673886     0.9647   0
    3  -11   -5  14.052931  14.021894   0.346781     0.9320   0
    3  -11   -4  41.789047  40.569852   1.013818     0.9021   0
    3  -11   -3  34.929243  34.456356   0.814049     0.8752   0
    3  -11   -2  11.374323  10.983892   0.287668     0.8518   0
    3  -11   -1  10.961130  10.638156   0.289119     0.8319   0
    3  -11    0  30.967094  29.880883   0.718837     0.8160   0
    3  -11    1  24.536158  23.567531   0.624989     0.8043   0
    3  -11    2  17.639972  17.060795   0.538018     0.7969   0
    3  -11    3  87.793725  85.834447   2.241015     0.7939   0
    3  -11    4  41.766385  40.226554   1.127400     0.7954   0
    3  -11    5  55.404890  54.950657   1.416867     0.8014   0
    3  -11    6  29.311277  27.781018   0.681141     0.8118   0
    3  -11    7   9.396008   8.965339   0.235927     0.8264   0
    3  -11    8   1.538329   1.379781   0.076234     0.8450   0
    3  -11    9   4.130470   4.021001   0.127772     0.8673   0
    3  -11   10   4.718932   4.534498   0.138161     0.8931   0
    3  -11   11  19.340654  19.696966   0.474437     0.9221   0
    3  -11   12  16.748438  16.806615   0.410275     0.9539   0
    3  -11   13   0.230488   0.236856   0.064423     0.9884   0
    3  -11   14  23.021810  23.605982   0.586567     1.0252   0
    3  -11   15  27.937125  28.994663   0.694142     1.0640   0
    3  -11   16   8.416470   8.730137   0.243182     1.1048   0
    3  -11   17   5.057136   5.188593   0.203193     1.1472   0
    3  -11   18  11.413485  11.492397   0.338742     1.1911   0
    3  -11   19   2.083167   2.003754   0.115265     1.2364   0
    3  -11   20   3.490335   3.613396   0.131893     1.2828   0
    3  -11   21   0.647752   0.608506   0.067151     1.3304   0
    3  -11   22   0.143249   0.084910   0.072287     1.3789   0
    3  -10  -16   3.806327   3.823322   0.178091     1.3383   0
    3  -10  -15   5.815340   5.502814   0.189148     1.2886   0
    3  -10  -14  14.079267  13.999868   0.392254     1.2397   0
    3  -10  -13   9.580170   9.644477   0.269415     1.1919   0
    3  -10  -12   2.704517   2.931181   0.122258     1.1452   0
    3  -10  -11   3.386574   3.182140   0.130645     1.0998   0
    3  -10  -10  32.469902  32.992043   0.794142     1.0558   0
    3  -10   -9   3.943382   3.919927   0.141150     1.0135   0
    3  -10   -8   4.361485   4.441114   0.152293     0.9729   0
    3  -10   -7   1.717031   1.591651   0.093819     0.9345   0
    3  -10   -6  13.590929  13.325982   0.337117     0.8984   0
    3  -10   -5  26.339260  26.434551   0.628993     0.8650   0
    3  -10   -4  24.252154  23.908711   0.592574     0.8345   0
    3  -10   -3  66.885638  64.987852   1.615185     0.8072   0
    3  -10   -2  81.316247  81.651895   2.192118     0.7837   0
    3  -10   -1  35.701175  35.532682   1.060307     0.7641   0
    3  -10    0  66.130200  62.947796   1.760949     0.7487   0
    3  -10    1  26.263629  26.437801   0.857375     0.7380   0
    3  -10    2   2.531269   2.273981   0.190831     0.7319   0
    3  -10    3   2.401191   2.243076   0.153367     0.7308   0
    3  -10    4   0.760390   0.606532   0.131225     0.7345   0
    3  -10    5 137.811245 134.170445   3.389977     0.7430   0
    3  -10    6  34.825933  33.650200   0.884508     0.7562   0
    3  -10    7  11.345169  10.767437   0.325480     0.7739   0
    3  -10    8  49.319512  47.660138   1.163471     0.7956   0
    3  -10    9  28.522573  28.435664   0.674699     0.8211   0
    3  -10   10   7.028378   6.976530   0.191643     0.8501   0
    3  -10   11  25.092408  24.907236   0.587757     0.8822   0
    3  -10   12   0.185292   0.210390   0.063320     0.9171   0
    3  -10   13  25.133652  25.685215   0.612655     0.9544   0
    3  -10   14  24.200155  24.431436   0.605459     0.9940   0
    3  -10   15   8.006660   7.882367   0.221040     1.0355   0
    3  -10   16  31.193648  32.342010   0.783840     1.0788   0
    3  -10   17   3.933208   4.358119   0.165178     1.1235   0
    3  -10   18   0.089634   0.129600   0.068079     1.1696   0
    3  -10   19   3.564897   3.596855   0.138045     1.2169   0
    3  -10   20   3.440190   3.481184   0.143675     1.2653   0
    3  -10   21   0.305636   0.212102   0.061753     1.3146   0
    3  -10   22   1.579242   1.377140   0.115845     1.3648   0
    3   -9  -17   0.962701   0.782041   0.104528     1.3351   0
    3   -9  -16   7.877209   7.652825   0.259607     1.2837   0
    3   -9  -15  20.958306  21.315489   0.657490     1.2330   0
    3   -9  -14   1.702820   1.611035   0.097215     1.1831   0
    3   -9  -13  22.947808  23.761554   0.645070     1.1343   0
    3   -9  -12   8.320466   8.570183   0.239670     1.0865   0
    3   -9  -11   0.795726   0.658332   0.082647     1.0400   0
    3   -9  -10  16.795986  16.774839   0.416398     0.9949   0
    3   -9   -9   2.510813   2.499200   0.109084     0.9514   0
    3   -9   -8   6.043163   6.062364   0.183895     0.9098   0
    3   -9   -7   8.180810   7.902536   0.219734     0.8703   0
    3   -9   -6  33.125053  33.645847   0.822146     0.8332   0
    3   -9   -5  61.197246  60.576048   1.449717     0.7989   0
    3   -9   -4 149.790114 146.551239   3.598858     0.7678   0
    3   -9   -3   9.602027  10.118450   0.382590     0.7402   0
    3   -9   -2  19.548486  19.576420   0.730474     0.7165   0
    3   -9   -1  65.182962  63.636714   2.186082     0.6972   0
    3   -9    0  78.989411  78.405796   2.157875     0.6826   0
    3   -9    1   0.354358   0.810248   0.143500     0.6730   0
    3   -9    2  24.829210  22.928323   0.829052     0.6686   0
    3   -9    3  15.716363  15.117604   0.518256     0.6696   0
    3   -9    4   9.345675   8.960347   0.324146     0.6759   0
    3   -9    5  43.248313  42.785476   1.241097     0.6874   0
    3   -9    6  31.419997  30.495222   0.855199     0.7038   0
    3   -9    7  41.958520  40.028933   1.055345     0.7248   0
    3   -9    8  47.110330  45.967442   1.178967     0.7500   0
    3   -9    9  73.774172  73.182322   1.828535     0.7790   0
    3   -9   10  70.373907  69.092632   1.599660     0.8114   0
    3   -9   11  63.754152  63.404559   1.463792     0.8467   0
    3   -9   12   0.506345   0.455168   0.057835     0.8847   0
    3   -9   13   1.672007   1.692580   0.077888     0.9250   0
    3   -9   14   6.046779   6.207112   0.168776     0.9674   0
    3   -9   15   3.554992   3.696420   0.129049     1.0115   0
    3   -9   16   0.160386   0.161608   0.079948     1.0571   0
    3   -9   17  10.601319  10.796805   0.276670     1.1041   0
    3   -9   18  10.675477  10.703508   0.286595     1.1523   0
    3   -9   19  13.511544  13.850187   0.355719     1.2016   0
    3   -9   20   8.484320   8.532284   0.236449     1.2518   0
    3   -9   21   2.666664   2.505846   0.155892     1.3028   0
    3   -9   22   1.805914   1.619886   0.154847     1.3545   0
    3   -8  -18   1.177280   0.987643   0.083169     1.3364   0
    3   -8  -17   6.924838   6.864109   0.254296     1.2833   0
    3   -8  -15   2.900037   2.769109   0.115410     1.1793   0
    3   -8  -14   5.754291   5.903570   0.180993     1.1284   0
    3   -8  -13   0.578089   0.542835   0.089408     1.0784   0
    3   -8  -12   1.630874   1.625574   0.091353     1.0296   0
    3   -8  -11  69.570609  70.573197   1.643914     0.9819   0
    3   -8  -10  69.572602  70.544758   1.648412     0.9356   0
    3   -8   -9  56.526423  56.123327   1.306101     0.8909   0
    3   -8   -8   4.728046   4.643465   0.139322     0.8481   0
    3   -8   -7  30.990733  30.193421   0.733173     0.8075   0
    3   -8   -6  10.367011  10.859545   0.386015     0.7694   0
    3   -8   -5   2.961362   2.901205   0.218980     0.7342   0
    3   -8   -4  50.657352  50.256785   1.803433     0.7023   0
    3   -8   -3   3.430694   3.749700   0.318574     0.6743   0
    3   -8   -2  94.288977  94.581154   2.467656     0.6505   0
    3   -8   -1 103.137107 102.849043   2.901756     0.6316   0
    3   -8    0  46.575719  46.407085   1.353344     0.6179   0
    3   -8    1 119.987515 118.007855   2.915424     0.6098   0
    3   -8    2  18.720847  17.768895   0.555545     0.6075   0
    3   -8    3  28.641965  26.901356   1.029460     0.6111   0
    3   -8    4 324.040786 321.078244   7.790347     0.6204   0
    3   -8    5  48.791847  48.146792   1.236832     0.6353   0
    3   -8    6  23.413943  23.811061   0.673451     0.6553   0
    3   -8    7 125.874503 125.624551   3.198565     0.6801   0
    3   -8    8  34.485624  33.037313   0.867880     0.7090   0
    3   -8    9  46.941064  46.533028   1.153169     0.7416   0
    3   -8   10  46.994333  45.982532   1.147887     0.7775   0
    3   -8   11   1.028997   1.012716   0.073622     0.8162   0
    3   -8   12   9.429387   9.023406   0.244313     0.8573   0
    3   -8   13  14.802710  14.802455   0.363351     0.9006   0
    3   -8   14   0.781153   0.878472   0.069530     0.9456   0
    3   -8   15  31.304573  32.334175   0.763585     0.9922   0
    3   -8   16   9.244387   9.462410   0.251626     1.0402   0
    3   -8   17   3.210296   3.232373   0.113640     1.0893   0
    3   -8   18   4.847007   5.049068   0.154470     1.1395   0
    3   -8   19  21.991638  22.491931   0.554356     1.1905   0
    3   -8   20   6.805046   6.882072   0.190251     1.2424   0
    3   -8   21   2.506690   2.414000   0.108271     1.2949   0
    3   -8   22   2.724180   2.134399   0.102815     1.3480   0
    3   -7  -19   2.814007   2.615306   0.171591     1.3419   0
    3   -7  -18   0.819010   0.746376   0.073158     1.2875   0
    3   -7  -17   1.614365   1.623398   0.094342     1.2337   0
    3   -7  -16  10.953114  11.154148   0.311899     1.1804   0
    3   -7  -15   9.236097   9.435655   0.262973     1.1277   0
    3   -7  -14   8.711708   8.981967   0.248405     1.0758   0
    3   -7  -13  20.525435  20.778051   0.502092     1.0248   0
    3   -7  -12  13.800777  13.749809   0.346026     0.9747   0
    3   -7  -11  34.258306  34.427627   0.807926     0.9259   0
    3   -7  -10  27.742594  27.422891   0.680299     0.8784   0
    3   -7   -9  64.696095  63.830563   1.506015     0.8325   0
    3   -7   -8   6.282586   5.825712   0.247041     0.7884   0
    3   -7   -7  33.215918  36.109296   1.124498     0.7466   0
    3   -7   -6  24.615644  25.311911   0.894201     0.7073   0
    3   -7   -5  75.866741  74.208735   2.007729     0.6711   0
    3   -7   -4   0.391266   0.578906   0.170111     0.6385   0
    3   -7   -3   2.546427   2.488811   0.224987     0.6100   0
    3   -7   -2  25.903904  23.660916   0.785262     0.5862   0
    3   -7   -1 186.241965 183.088860   4.593030     0.5678   0
    3   -7    0 166.504491 172.161352   4.261397     0.5553   0
    3   -7    1 162.938602 163.843840   4.064849     0.5490   0
    3   -7    2 253.056888 252.496932   6.565152     0.5492   0
    3   -7    3 161.325235 164.336878   4.326197     0.5559   0
    3   -7    4  77.681272  79.448750   2.133673     0.5688   0
    3   -7    5   6.857412   6.633754   0.466485     0.5876   0
    3   -7    6  18.800188  17.637437   0.538656     0.6117   0
    3   -7    7  10.912551  10.176865   0.406154     0.6405   0
    3   -7    8  14.933570  15.492766   0.433693     0.6734   0
    3   -7    9  54.055375  54.745490   1.340518     0.7098   0
    3   -7   10 109.497345 107.307569   2.503379     0.7492   0
    3   -7   11  18.672073  18.406768   0.459405     0.7912   0
    3   -7   12  23.759361  23.679807   0.565238     0.8354   0
    3   -7   13  30.026487  29.816460   0.702006     0.8814   0
    3   -7   14  26.527332  27.051589   0.636509     0.9290   0
    3   -7   15   4.675663   4.572513   0.145880     0.9780   0
    3   -7   16   3.399455   3.601382   0.122084     1.0281   0
    3   -7   17   7.391639   7.635674   0.229862     1.0792   0
    3   -7   18  15.920219  16.714014   0.410391     1.1311   0
    3   -7   19   8.597598   8.677293   0.251742     1.1838   0
    3   -7   20   2.077956   2.069947   0.090105     1.2372   0
    3   -7   21   5.968292   6.054326   0.187174     1.2911   0
    3   -6  -20   8.039900   7.512865   0.334215     1.3518   0
    3   -6  -19   3.751302   3.624482   0.167035     1.2963   0
    3   -6  -18  18.986432  19.797199   0.515354     1.2411   0
    3   -6  -17   6.357903   6.362278   0.231603     1.1864   0
    3   -6  -16  21.328817  21.944830   0.582069     1.1322   0
    3   -6  -15  10.721478  10.395149   0.328150     1.0786   0
    3   -6  -14  10.596483  10.606873   0.279630     1.0257   0
    3   -6  -13   0.477224   0.347158   0.068224     0.9736   0
    3   -6  -12   2.058957   2.025953   0.087928     0.9224   0
    3   -6  -11 115.330738 113.725767   2.696299     0.8724   0
    3   -6  -10  33.181339  33.294133   0.788570     0.8236   0
    3   -6   -9   1.214024   1.370727   0.126611     0.7764   0
    3   -6   -8  89.962057  87.375372   2.353378     0.7311   0
    3   -6   -7  12.244810  12.779461   0.812076     0.6879   0
    3   -6   -6   9.424651  10.377882   0.535609     0.6475   0
    3   -6   -5 203.512453 199.765091   5.077594     0.6102   0
    3   -6   -4  11.168110  10.272861   0.476120     0.5768   0
    3   -6   -3 192.387455 187.867468   4.800489     0.5478   0
    3   -6   -2 165.582949 172.733903   4.251153     0.5242   0
    3   -6   -1  63.109999  68.255135   1.979116     0.5065   0
    3   -6    0 425.632895 427.030612  10.093116     0.4954   0
    3   -6    1 115.955051 117.731591   2.914234     0.4915   0
    3   -6    2  32.795016  30.524822   0.965849     0.4948   0
    3   -6    3 315.516590 307.114157   7.424965     0.5052   0
    3   -6    4  88.936349  88.595634   2.237794     0.5223   0
    3   -6    5  16.362609  17.470373   0.687612     0.5455   0
    3   -6    6  33.279185  31.370734   1.114922     0.5740   0
    3   -6    7   4.676652   5.480005   0.245068     0.6071   0
    3   -6    8  67.650786  67.312008   1.694930     0.6441   0
    3   -6    9  27.878443  27.511167   0.752209     0.6843   0
    3   -6   10  31.084549  31.524246   0.787671     0.7272   0
    3   -6   11  34.664885  33.594483   0.801194     0.7724   0
    3   -6   12  66.441957  66.578110   1.531000     0.8194   0
    3   -6   13  42.967773  43.895464   1.038049     0.8680   0
    3   -6   14  55.211875  56.182526   1.295973     0.9180   0
    3   -6   15  15.526019  15.176340   0.396694     0.9691   0
    3   -6   16   4.856711   5.068192   0.166368     1.0211   0
    3   -6   17   5.225027   4.976955   0.148376     1.0739   0
    3   -6   18   4.814723   4.952144   0.142456     1.1275   0
    3   -6   19   4.531596   4.532554   0.142195     1.1816   0
    3   -6   20   0.369938   0.366427   0.057835     1.2363   0
    3   -6   21   4.469566   4.337486   0.183779     1.2914   0
    3   -6   22   7.544648   7.043332   0.229891     1.3469   0
    3   -5  -21  10.755189  10.033539   0.390339     1.3660   0
    3   -5  -20   5.238397   5.402697   0.255457     1.3094   0
    3   -5  -19   0.969107   0.975455   0.083343     1.2532   0
    3   -5  -18   6.086823   6.530823   0.198840     1.1973   0
    3   -5  -17  11.234388  11.192396   0.298057     1.1418   0
    3   -5  -16  47.012573  48.492702   1.188137     1.0868   0
    3   -5  -15  15.061850  15.507595   0.401859     1.0323   0
    3   -5  -14  13.399181  13.339708   0.340890     0.9784   0
    3   -5  -13   2.512670   2.378161   0.122549     0.9253   0
    3   -5  -12   8.691836   8.653439   0.232009     0.8731   0
    3   -5  -11   2.412626   2.173836   0.092339     0.8218   0
    3   -5  -10  28.160053  27.107277   0.684623     0.7719   0
    3   -5   -9  21.909905  20.236290   0.597827     0.7234   0
    3   -5   -8  29.084338  29.477225   0.892779     0.6767   0
    3   -5   -7 182.607334 184.241796   4.819612     0.6323   0
    3   -5   -6 548.267147 552.837984  14.144936     0.5906   0
    3   -5   -5 125.597125 134.323086   3.561858     0.5522   0
    3   -5   -4  42.039440  43.997322   1.284162     0.5180   0
    3   -5   -3  40.193265  41.574501   1.127313     0.4886   0
    3   -5   -2   1.536872   1.615214   0.171852     0.4652   0
    3   -5   -1 152.815135 152.085220   3.838122     0.4486   0
    3   -5    0   2.546403   2.766758   0.189786     0.4396   0
    3   -5    1  39.808340  37.831011   1.072989     0.4386   0
    3   -5    2 254.596088 255.780756   7.042230     0.4457   0
    3   -5    3 270.889011 273.958736   6.533899     0.4605   0
    3   -5    4  70.451877  73.032583   1.895338     0.4824   0
    3   -5    5 241.907083 240.998614   5.767035     0.5104   0
    3   -5    6  15.346635  13.962694   0.528006     0.5436   0
    3   -5    7  13.926445  13.557353   0.484361     0.5810   0
    3   -5    8  70.094223  72.862820   1.776939     0.6220   0
    3   -5    9 189.932350 187.085398   4.425385     0.6658   0
    3   -5   10  15.235914  16.023239   0.512162     0.7119   0
    3   -5   11  14.908912  14.966269   0.373043     0.7600   0
    3   -5   12  45.188849  44.106144   1.018345     0.8097   0
    3   -5   13   7.827514   7.566289   0.192891     0.8606   0
    3   -5   14  26.397209  26.237017   0.646173     0.9126   0
    3   -5   15   1.621280   1.440953   0.069501     0.9656   0
    3   -5   16   0.228571   0.184940   0.058184     1.0192   0
    3   -5   17  24.440001  25.193280   0.596782     1.0736   0
    3   -5   18  12.123995  12.581521   0.328121     1.1285   0
    3   -5   19   0.600989   0.531488   0.062072     1.1839   0
    3   -5   20  20.884698  22.150519   0.607490     1.2397   0
    3   -5   21   0.199874   0.122607   0.059693     1.2958   0
    3   -5   22   1.258598   0.969448   0.086768     1.3523   0
    3   -4  -21   4.402394   3.798452   0.138393     1.3269   0
    3   -4  -20   9.937137   9.826341   0.371273     1.2698   0
    3   -4  -19   4.291368   4.355420   0.143297     1.2129   0
    3   -4  -18   3.618871   3.591835   0.130123     1.1564   0
    3   -4  -17  25.707427  27.380958   0.664049     1.1003   0
    3   -4  -16   2.041574   1.967567   0.105630     1.0445   0
    3   -4  -15  30.029262  29.889299   0.716196     0.9892   0
    3   -4  -14   3.697406   3.764297   0.124174     0.9345   0
    3   -4  -13  12.499035  11.604238   0.339787     0.8804   0
    3   -4  -12 182.149278 179.629469   4.168042     0.8272   0
    3   -4  -11  48.384402  48.660433   1.216286     0.7749   0
    3   -4  -10  11.457454  10.526606   0.401250     0.7238   0
    3   -4   -9  97.811761  96.780527   2.481673     0.6741   0
    3   -4   -8  39.705852  40.266601   1.807612     0.6262   0
    3   -4   -7  54.518171  54.810784   1.706857     0.5805   0
    3   -4   -6 315.973438 320.413702   8.301609     0.5376   0
    3   -4   -5   4.703493   5.211663   0.396346     0.4982   0
    3   -4   -4 297.064316 286.370000   7.012079     0.4632   0
    3   -4   -3  54.992522  57.789905   1.674385     0.4336   0
    3   -4   -2  76.834540  76.678568   2.206105     0.4108   0
    3   -4   -1 248.121712 242.171575   6.792664     0.3957   0
    3   -4    0   0.758075   0.740921   0.103425     0.3893   0
    3   -4    1   1.120540   0.820840   0.101306     0.3921   0
    3   -4    2  58.917606  59.850856   1.581755     0.4038   0
    3   -4    3 402.828778 406.011932   9.674541     0.4237   0
    3   -4    4 619.556555 632.713608  14.688670     0.4508   0
    3   -4    5 205.759875 202.490003   4.825039     0.4838   0
    3   -4    6 113.785912 114.429195   3.042877     0.5215   0
    3   -4    7 322.615835 317.114208   7.566666     0.5632   0
    3   -4    8   4.889351   4.619931   0.167790     0.6078   0
    3   -4    9  13.307577  12.995858   0.365121     0.6549   0
    3   -4   10   1.959175   1.748993   0.088770     0.7040   0
    3   -4   11   0.536147   0.522202   0.082473     0.7545   0
    3   -4   12   6.760193   7.026820   0.213611     0.8064   0
    3   -4   13  44.159472  43.751238   1.003633     0.8593   0
    3   -4   14  49.473914  49.741692   1.161178     0.9131   0
    3   -4   15  39.468866  40.010360   0.924033     0.9675   0
    3   -4   16   4.842390   5.100664   0.153686     1.0226   0
    3   -4   17  15.427811  16.034005   0.390948     1.0782   0
    3   -4   18  15.545500  15.898050   0.389381     1.1342   0
    3   -4   19   3.875008   3.926863   0.125799     1.1906   0
    3   -4   20   1.287573   1.188602   0.069501     1.2473   0
    3   -4   21   0.907177   0.839151   0.075479     1.3043   0
    3   -4   22   8.587610   8.248098   0.335811     1.3615   0
    3   -3  -22  11.597917  10.747153   0.391790     1.3484   0
    3   -3  -21   9.925639  10.105826   0.295097     1.2907   0
    3   -3  -20   1.354701   1.264661   0.072664     1.2331   0
    3   -3  -19   0.233890   0.270547   0.068921     1.1758   0
    3   -3  -18   0.158238   0.120981   0.072490     1.1188   0
    3   -3  -17  11.776377  11.892167   0.310594     1.0621   0
    3   -3  -16  35.924040  36.183585   0.895245     1.0057   0
    3   -3  -15  46.856612  46.524903   1.084916     0.9498   0
    3   -3  -14  20.931441  20.695956   0.497391     0.8943   0
    3   -3  -13 150.107852 148.882650   3.450395     0.8395   0
    3   -3  -12  15.954694  15.864329   0.549771     0.7854   0
    3   -3  -11  24.614163  24.081666   0.723248     0.7322   0
    3   -3  -10  81.907501  79.718049   2.195397     0.6801   0
    3   -3   -9  12.147520  11.201595   0.417298     0.6293   0
    3   -3   -8   6.888112   7.376561   0.413873     0.5803   0
    3   -3   -7 297.470519 300.956261   7.393944     0.5336   0
    3   -3   -6 119.743533 121.383380   4.101617     0.4896   0
    3   -3   -5  27.254993  29.357956   1.214806     0.4494   0
    3   -3   -4 166.939325 169.179909   4.876780     0.4140   0
    3   -3   -3  28.012511  26.822597   0.947828     0.3846   0
    3   -3   -2 538.588093 538.014925  18.113789     0.3628   0
    3   -3   -1 185.628925 176.320978   5.312941     0.3500   0
    3   -3    0 188.024695 182.471039   4.806438     0.3472   0
    3   -3    1 134.283451 134.764470   3.262147     0.3546   0
    3   -3    2 646.307556 646.489070  14.867516     0.3716   0
    3   -3    3 149.533182 152.398918   3.790849     0.3970   0
    3   -3    4  96.435046  98.113094   2.471777     0.4293   0
    3   -3    5 179.633151 177.080413   4.288443     0.4671   0
    3   -3    6   0.616832   0.754183   0.167325     0.5091   0
    3   -3    7   9.159068  10.103331   0.322695     0.5544   0
    3   -3    8 320.771815 313.411345   7.349109     0.6022   0
    3   -3    9  18.121158  18.751837   0.489846     0.6521   0
    3   -3   10   1.066328   1.099744   0.079194     0.7035   0
    3   -3   11  74.000330  74.790282   1.791187     0.7561   0
    3   -3   12   0.293324   0.286479   0.049739     0.8097   0
    3   -3   13  73.069992  72.879651   1.669190     0.8642   0
    3   -3   14  14.426979  14.075115   0.352149     0.9193   0
    3   -3   15   2.355555   2.210052   0.092136     0.9750   0
    3   -3   16  49.342583  50.395497   1.173047     1.0311   0
    3   -3   17  32.945092  33.896864   0.800584     1.0877   0
    3   -3   18   3.239594   3.248566   0.109954     1.1445   0
    3   -3   19  17.391144  18.300296   0.480560     1.2017   0
    3   -3   20   0.147231   0.062275   0.058416     1.2591   0
    3   -3   21   0.188189   0.133721   0.058300     1.3167   0
    3   -3   22   0.977654   0.760770   0.076118     1.3746   0
    3   -2  -23   0.543512   0.371418   0.106530     1.3739   0
    3   -2  -22   1.046590   1.101747   0.077278     1.3157   0
    3   -2  -21  15.539291  15.588936   0.489091     1.2577   0
    3   -2  -20   2.912406   2.889045   0.131951     1.1998   0
    3   -2  -19   7.889778   7.713591   0.214337     1.1422   0
    3   -2  -18  15.773155  15.964591   0.444779     1.0848   0
    3   -2  -17   8.158713   8.087476   0.239786     1.0276   0
    3   -2  -16  46.587085  46.567561   1.105084     0.9708   0
    3   -2  -15  13.043994  13.167217   0.336363     0.9144   0
    3   -2  -14   1.752905   1.566462   0.087580     0.8585   0
    3   -2  -13 168.196005 164.693525   3.925383     0.8031   0
    3   -2  -12  54.080769  55.147988   1.504273     0.7483   0
    3   -2  -11 134.653673 132.540721   3.408578     0.6945   0
    3   -2  -10   8.082339   7.871920   0.282097     0.6417   0
    3   -2   -9   0.627184   0.659144   0.121620     0.5902   0
    3   -2   -8  52.960371  50.938158   1.405898     0.5405   0
    3   -2   -7   2.604528   2.280627   0.345533     0.4930   0
    3   -2   -6   7.367013   7.410107   0.745825     0.4485   0
    3   -2   -5 495.758259 485.791793  12.007287     0.4079   0
    3   -2   -4 113.788222 111.082980   3.139830     0.3726   0
    3   -2   -3 1126.78811 1124.93898   27.25208     0.3441   0
    3   -2   -2 2222.58277 2222.86389   72.74848     0.3243   0
    3   -2   -1 206.164573 209.783134   7.487908     0.3147   0
    3   -2    0 280.872126 275.081492   6.975921     0.3164   0
    3   -2    1  65.711678  63.845943   1.649718     0.3292   0
    3   -2    2   5.489105   5.206004   0.266339     0.3518   0
    3   -2    3 158.615839 163.965721   4.015023     0.3825   0
    3   -2    4  33.322842  31.526278   0.931752     0.4196   0
    3   -2    5   0.571537   0.616602   0.083227     0.4614   0
    3   -2    6 279.851260 277.821205   6.718084     0.5069   0
    3   -2    7 162.173605 159.297676   3.928604     0.5551   0
    3   -2    8 110.686102 111.497956   2.641714     0.6054   0
    3   -2    9  40.249824  40.567531   0.997161     0.6573   0
    3   -2   10  79.111100  76.986172   1.843654     0.7105   0
    3   -2   11   6.869872   6.879402   0.190222     0.7646   0
    3   -2   12  32.835966  32.511483   0.766603     0.8195   0
    3   -2   13  80.281112  79.387519   1.820555     0.8751   0
    3   -2   14   5.341642   5.128900   0.140482     0.9312   0
    3   -2   15   4.624772   4.567522   0.139873     0.9877   0
    3   -2   16   4.205093   4.171582   0.134069     1.0447   0
    3   -2   17   4.547528   4.724052   0.156124     1.1019   0
    3   -2   18  10.106374  10.229013   0.278150     1.1594   0
    3   -2   19   4.007765   4.237195   0.144574     1.2171   0
    3   -2   21  15.066728  14.593110   0.497507     1.3331   0
    3   -1  -23   5.359598   5.188071   0.271127     1.3447   0
    3   -1  -22  40.504781  40.128469   1.040400     1.2863   0
    3   -1  -21   2.062712   2.045280   0.102989     1.2281   0
    3   -1  -20   7.768433   8.272822   0.231864     1.1701   0
    3   -1  -19   7.039587   7.283757   0.211144     1.1123   0
    3   -1  -18   4.962996   4.934442   0.155311     1.0547   0
    3   -1  -17  28.976077  28.761667   0.681808     0.9974   0
    3   -1  -16  22.002679  21.914041   0.528267     0.9403   0
    3   -1  -15   0.684218   0.661089   0.071562     0.8837   0
    3   -1  -14  49.014612  47.947139   1.133291     0.8275   0
    3   -1  -13  17.190638  16.819644   0.437959     0.7718   0
    3   -1  -12   9.404367   9.758378   0.359288     0.7168   0
    3   -1  -11 122.213288 116.447487   2.824303     0.6627   0
    3   -1  -10  11.184313  12.752154   0.615238     0.6096   0
    3   -1   -9  49.533988  51.699334   1.396670     0.5579   0
    3   -1   -8 171.981661 178.258307   4.373354     0.5080   0
    3   -1   -7 690.614957 696.802733  17.017092     0.4605   0
    3   -1   -6  80.992140  86.272348   2.589508     0.4161   0
    3   -1   -5  40.480274  44.217869   1.623369     0.3761   0
    3   -1   -4 228.190039 237.870624   6.079456     0.3419   0
    3   -1   -3 271.745616 278.179883   7.024731     0.3155   0
    3   -1   -2 175.860789 175.470713   5.559082     0.2988   0
    3   -1   -1 669.146743 663.221599  23.413932     0.2937   0
    3   -1    0   3.672429   3.886439   0.720433     0.3006   0
    3   -1    1 592.340627 590.580486  14.801729     0.3187   0
    3   -1    2 315.188559 315.895397   7.606133     0.3464   0
    3   -1    3   1.557271   1.720932   0.144661     0.3816   0
    3   -1    4 242.259037 247.983270   6.436597     0.4223   0
    3   -1    5   2.799938   4.577562   0.387988     0.4672   0
    3   -1    6   7.747566   8.110024   0.335318     0.5151   0
    3   -1    7 387.113096 395.344438   9.209304     0.5653   0
    3   -1    8 221.506927 223.728068   5.208123     0.6172   0
    3   -1    9  80.718309  81.127517   1.905320     0.6705   0
    3   -1   10  98.845263  98.946238   2.311590     0.7248   0
    3   -1   11   3.985237   4.093956   0.129919     0.7798   0
    3   -1   12  75.796256  73.327709   1.684890     0.8356   0
    3   -1   13   3.973300   3.697842   0.112450     0.8919   0
    3   -1   14   1.884989   1.508684   0.077946     0.9486   0
    3   -1   15   5.513364   5.516511   0.176176     1.0056   0
    3   -1   16   4.900892   4.779711   0.154760     1.0630   0
    3   -1   17  23.891564  25.134138   0.637380     1.1207   0
    3   -1   18  23.299022  24.527200   0.616254     1.1785   0
    3   -1   19   6.624766   6.974615   0.199682     1.2366   0
    3   -1   20   8.027947   8.366729   0.292166     1.2948   0
    3   -1   21   1.587002   1.372062   0.082821     1.3531   0
    3    0  -24   0.567598   0.485232   0.084939     1.3772   0
    3    0  -23   4.109232   3.942359   0.159258     1.3188   0
    3    0  -22  10.522643  10.578754   0.320286     1.2605   0
    3    0  -21   6.949189   6.950877   0.201046     1.2023   0
    3    0  -20  42.967214  44.085541   1.071306     1.1443   0
    3    0  -19   1.501489   1.707089   0.096692     1.0865   0
    3    0  -18  19.509475  20.085999   0.488482     1.0289   0
    3    0  -17  41.513705  42.113969   1.005896     0.9716   0
    3    0  -16   3.554614   3.176133   0.136188     0.9146   0
    3    0  -15   8.062459   8.000302   0.223768     0.8580   0
    3    0  -14  27.130597  26.114439   0.671536     0.8019   0
    3    0  -13   2.485435   2.600681   0.154847     0.7464   0
    3    0  -12 361.917317 353.646605   8.706225     0.6916   0
    3    0  -11  93.893480  89.419492   2.224329     0.6377   0
    3    0  -10  52.785256  52.965447   1.387297     0.5849   0
    3    0   -9 554.463263 564.138100  14.528135     0.5337   0
    3    0   -8  66.505533  68.521823   1.923631     0.4844   0
    3    0   -7  27.606691  29.556157   1.261527     0.4378   0
    3    0   -6 151.142733 150.977553   4.261484     0.3947   0
    3    0   -5   3.712526   5.384734   0.375452     0.3565   0
    3    0   -4   4.180124   8.999349   1.989331     0.3249   0
    3    0   -3 773.624369 748.509322  18.915999     0.3021   0
    3    0   -2 329.038918 318.109570   8.528134     0.2899   0
    3    0   -1 174.311614 181.067085   7.089299     0.2899   0
    3    0    0  45.663126  49.209478   1.392288     0.3019   0
    3    0    1 527.731261 529.567407  12.406999     0.3247   0
    3    0    2 298.491741 297.166341   7.485703     0.3562   0
    3    0    3 735.514570 742.766403  19.052186     0.3944   0
    3    0    4  67.814653  68.673594   2.009151     0.4374   0
    3    0    5  49.093573  51.083255   1.391098     0.4840   0
    3    0    6 290.214821 288.408896   6.829170     0.5332   0
    3    0    7  41.566619  42.574506   1.018316     0.5845   0
    3    0    8   0.554806   0.972466   0.081341     0.6372   0
    3    0    9  61.589088  62.839844   1.509526     0.6911   0
    3    0   10   2.396289   2.181091   0.092485     0.7459   0
    3    0   11   3.611595   3.478544   0.123071     0.8014   0
    3    0   12 135.634212 133.899695   3.051844     0.8576   0
    3    0   13  15.735451  15.512006   0.386508     0.9141   0
    3    0   14  12.466912  12.358420   0.303107     0.9711   0
    3    0   15   5.812175   6.072985   0.170750     1.0284   0
    3    0   16   8.696902   9.103296   0.239554     1.0860   0
    3    0   17   9.221851   9.569608   0.249653     1.1438   0
    3    0   18  13.427043  13.658485   0.363554     1.2018   0
    3    0   19   0.190865   0.182125   0.063959     1.2600   0
    3    0   20   7.782769   7.647195   0.285289     1.3183   0
    3    0   21  12.209416  10.626461   1.585237     1.3767   0
    3    1  -24   0.963925   0.824699   0.077365     1.3548   0
    3    1  -23  20.407801  20.838498   0.530966     1.2965   0
    3    1  -22   3.522896   3.566327   0.132937     1.2383   0
    3    1  -21   1.639263   1.599892   0.092310     1.1804   0
    3    1  -20   0.195419   0.272143   0.063523     1.1226   0
    3    1  -19   5.119871   5.077855   0.152613     1.0650   0
    3    1  -18  30.173832  30.508571   0.732708     1.0077   0
    3    1  -17  16.271996  16.496253   0.420461     0.9507   0
    3    1  -16  49.849807  49.784351   1.180389     0.8941   0
    3    1  -15  26.382031  26.259420   0.630067     0.8380   0
    3    1  -14  40.076745  38.493812   1.013934     0.7823   0
    3    1  -13  40.575107  41.256449   1.031607     0.7274   0
    3    1  -12  48.903280  46.119794   1.249397     0.6733   0
    3    1  -11  23.992661  23.117819   0.651454     0.6202   0
    3    1  -10  85.480528  84.745353   2.213708     0.5685   0
    3    1   -9   7.910785   8.444994   0.723944     0.5186   0
    3    1   -8 828.979076 826.507397  20.583390     0.4710   0
    3    1   -7 242.127048 245.446112   8.163361     0.4264   0
    3    1   -6   6.197094   6.393851   0.386595     0.3860   0
    3    1   -5  68.799589  66.119605   2.934490     0.3513   0
    3    1   -4   8.091086   8.159154   0.648697     0.3239   0
    3    1   -3  48.126221  47.157234   1.917857     0.3059   0
    3    1   -2 336.920168 331.969188   8.858838     0.2990   0
    3    1   -1 122.190977 126.197392   3.308374     0.3040   0
    3    1    0 1120.75267 1102.76533   25.33942     0.3203   0
    3    1    1 924.233768 926.940294  21.422686     0.3463   0
    3    1    2 555.091251 547.985957  12.984309     0.3800   0
    3    1    3 646.118462 645.981232  15.053327     0.4196   0
    3    1    4  18.505209  16.901450   0.566544     0.4635   0
    3    1    5  23.620585  23.605402   0.705865     0.5107   0
    3    1    6   0.462120   0.399654   0.127482     0.5603   0
    3    1    7  21.563543  21.477271   0.576062     0.6118   0
    3    1    8  93.241365  92.323743   2.153667     0.6646   0
    3    1    9   1.384375   1.248671   0.074957     0.7186   0
    3    1   10  16.443584  16.497675   0.425539     0.7734   0
    3    1   11 246.112553 240.885729   5.533748     0.8289   0
    3    1   12   6.062096   6.035318   0.161144     0.8850   0
    3    1   13  23.393083  23.214773   0.543212     0.9415   0
    3    1   14  32.196272  32.920945   0.771507     0.9985   0
    3    1   15   0.843108   0.889122   0.072809     1.0557   0
    3    1   16  29.831478  30.876536   0.735059     1.1132   0
    3    1   17   8.045370   8.138086   0.220721     1.1710   0
    3    1   18   1.683634   1.612428   0.094545     1.2289   0
    3    1   19   1.533622   1.482219   0.091179     1.2871   0
    3    1   20   0.320112   0.364105   0.064916     1.3453   0
    3    2  -24   3.770129   3.672654   0.136391     1.3359   0
    3    2  -23   0.260778   0.247506   0.074551     1.2780   0
    3    2  -22   0.302542   0.259462   0.080645     1.2202   0
    3    2  -21  38.641138  39.850174   1.009785     1.1626   0
    3    2  -20   0.276478   0.270663   0.064510     1.1052   0
    3    2  -19  25.504411  25.864670   0.626614     1.0482   0
    3    2  -18 112.832792 115.708076   2.730252     0.9914   0
    3    2  -17  21.564568  21.552344   0.522347     0.9351   0
    3    2  -16  11.227017  11.018309   0.288510     0.8792   0
    3    2  -15  32.396029  32.176020   0.792401     0.8239   0
    3    2  -14   3.909356   4.012325   0.155398     0.7692   0
    3    2  -13 115.901663 113.075445   2.992093     0.7154   0
    3    2  -12  41.763877  41.272700   1.059698     0.6626   0
    3    2  -11   3.377774   2.869109   0.219995     0.6111   0
    3    2  -10  90.139831  83.775528   2.397952     0.5612   0
    3    2   -9  66.659062  67.867728   2.085211     0.5135   0
    3    2   -8  75.338518  82.330076   2.481295     0.4686   0
    3    2   -7  92.609949  90.471441   2.283500     0.4274   0
    3    2   -6 557.197887 560.127632  13.086050     0.3910   0
    3    2   -5  59.057805  62.089405   1.695133     0.3609   0
    3    2   -4 701.388947 695.847998  16.845094     0.3388   0
    3    2   -3 1455.30207 1461.35683   33.15542     0.3264   0
    3    2   -2  94.516761  97.041991   2.513826     0.3246   0
    3    2   -1  11.509925  11.609897   0.419416     0.3338   0
    3    2    0 148.678159 145.079380   3.622421     0.3530   0
    3    2    1   1.654617   1.698964   0.130993     0.3808   0
    3    2    2 361.113215 363.011133   8.586579     0.4153   0
    3    2    3 120.356939 118.438211   3.050393     0.4552   0
    3    2    4   7.234034   7.752390   0.308998     0.4990   0
    3    2    5 248.328729 240.233666   5.830732     0.5459   0
    3    2    6  95.583763  94.863802   2.291857     0.5951   0
    3    2    7  18.564187  18.551719   0.486392     0.6462   0
    3    2    8  14.529667  14.125899   0.362683     0.6986   0
    3    2    9  31.681363  30.001604   0.717850     0.7521   0
    3    2   10   1.555125   1.407639   0.064568     0.8065   0
    3    2   11  91.345309  88.753789   2.052129     0.8617   0
    3    2   12  82.086923  80.729372   1.856626     0.9174   0
    3    2   13  35.807038  35.412833   0.823597     0.9736   0
    3    2   14   2.881720   2.808285   0.103773     1.0302   0
    3    2   15  13.479106  13.889827   0.360071     1.0872   0
    3    2   16   1.342053   1.271423   0.076263     1.1445   0
    3    2   17   2.940034   3.055413   0.106907     1.2020   0
    3    2   18   0.172613   0.137581   0.066338     1.2597   0
    3    2   20  10.116134   9.836904   0.485058     1.3757   0
    3    3  -25   3.103285   2.624651   0.197970     1.3785   0
    3    3  -24   6.776328   6.858741   0.227511     1.3208   0
    3    3  -23  16.337177  16.364361   0.415585     1.2634   0
    3    3  -22  11.710789  12.187700   0.351917     1.2061   0
    3    3  -21   0.626369   0.384419   0.075305     1.1492   0
    3    3  -20   5.272338   5.412187   0.168776     1.0925   0
    3    3  -19  32.761409  33.762215   0.827369     1.0362   0
    3    3  -18   2.757293   2.580338   0.116077     0.9803   0
    3    3  -17  80.998768  81.673660   1.901635     0.9249   0
    3    3  -16  23.610296  23.183606   0.562655     0.8701   0
    3    3  -15  38.424142  37.918649   0.895855     0.8160   0
    3    3  -14  26.537769  26.699265   0.678994     0.7628   0
    3    3  -13  22.324823  21.327503   0.576643     0.7106   0
    3    3  -12   3.171225   2.857037   0.218980     0.6597   0
    3    3  -11   1.190865   1.186077   0.168950     0.6105   0
    3    3  -10   0.459375   0.462713   0.139815     0.5633   0
    3    3   -9 327.459507 332.337733   8.008311     0.5187   0
    3    3   -8 406.718247 415.005013  10.006029     0.4775   0
    3    3   -7 477.061093 477.448744  11.342281     0.4406   0
    3    3   -6 246.867390 242.592935   5.738828     0.4091   0
    3    3   -5 193.274922 187.527942   4.623210     0.3844   0
    3    3   -4 900.547153 891.847254  21.017925     0.3679   0
    3    3   -3  19.804796  19.551289   0.577600     0.3607   0
    3    3   -2  12.158852  12.876995   0.481982     0.3633   0
    3    3   -1 122.592312 120.608275   3.033852     0.3756   0
    3    3    0  17.424692  18.173047   0.575656     0.3966   0
    3    3    1 201.054738 211.396897   5.132789     0.4250   0
    3    3    2 437.923441 426.026544  10.605916     0.4596   0
    3    3    3  13.246134  12.411468   0.518227     0.4989   0
    3    3    4 326.861630 326.098583   8.018671     0.5420   0
    3    3    5  40.603629  41.156913   1.025658     0.5881   0
    3    3    6  99.681965  97.818257   2.330743     0.6364   0
    3    3    7 364.419597 357.392997   8.648216     0.6866   0
    3    3    8   4.493831   4.426140   0.134272     0.7382   0
    3    3    9   2.143567   2.127434   0.092862     0.7910   0
    3    3   10  84.592883  81.405812   1.867450     0.8447   0
    3    3   11   3.654575   3.352164   0.103512     0.8992   0
    3    3   12   0.234242   0.228382   0.062275     0.9543   0
    3    3   13   6.573305   6.445622   0.192601     1.0100   0
    3    3   14   1.624427   1.667710   0.086216     1.0661   0
    3    3   15  18.907658  19.704163   0.541181     1.1226   0
    3    3   16  15.022243  15.749906   0.431314     1.1794   0
    3    3   17  22.911656  24.099136   0.725831     1.2365   0
    3    3   18   1.125511   1.119187   0.087987     1.2939   0
    3    3   19   3.258090   3.239657   0.134824     1.3515   0
    3    4  -25   7.482318   7.054331   0.228005     1.3667   0
    3    4  -24   5.903425   5.750232   0.206501     1.3096   0
    3    4  -23   2.169935   2.000997   0.090018     1.2529   0
    3    4  -22  28.516657  29.392779   0.765819     1.1964   0
    3    4  -21   1.924342   1.896034   0.095590     1.1403   0
    3    4  -20   3.527943   3.480227   0.147447     1.0845   0
    3    4  -19  20.430853  21.155853   0.533433     1.0293   0
    3    4  -18  14.256713  14.226683   0.355457     0.9745   0
    3    4  -17   1.017182   0.936250   0.078033     0.9204   0
    3    4  -16   0.446539   0.308852   0.066193     0.8671   0
    3    4  -15  27.076105  27.206929   0.658854     0.8147   0
    3    4  -14  73.578330  74.256037   1.958513     0.7633   0
    3    4  -13 157.154107 154.921856   4.025325     0.7133   0
    3    4  -12  56.317327  57.105920   1.521395     0.6649   0
    3    4  -11  96.926048  91.357400   2.391539     0.6186   0
    3    4  -10  88.888678  85.463290   2.347516     0.5747   0
    3    4   -9 110.847751 109.115761   2.716526     0.5339   0
    3    4   -8   2.599847   2.529380   0.201162     0.4970   0
    3    4   -7 164.124517 159.518513   3.850049     0.4649   0
    3    4   -6  14.672033  14.160374   0.431488     0.4387   0
    3    4   -5 142.728050 140.857072   3.443749     0.4194   0
    3    4   -4 548.071059 537.887241  12.889067     0.4080   0
    3    4   -3 426.504165 430.179206  10.435137     0.4053   0
    3    4   -2  30.088055  31.971724   0.903313     0.4113   0
    3    4   -1   2.480910   2.503669   0.185027     0.4258   0
    3    4    0  61.515734  67.170104   1.984688     0.4478   0
    3    4    1 128.084183 126.281258   3.275466     0.4764   0
    3    4    2  94.917374  93.949695   2.365189     0.5104   0
    3    4    3  77.209152  82.247662   2.054624     0.5489   0
    3    4    4 215.520513 214.192906   5.004262     0.5909   0
    3    4    5 161.724239 161.692059   3.804053     0.6358   0
    3    4    6 185.115938 188.161723   4.398746     0.6830   0
    3    4    7   3.703507   3.637976   0.115120     0.7321   0
    3    4    8  20.492446  19.837913   0.477919     0.7826   0
    3    4    9   1.843620   1.693450   0.072403     0.8344   0
    3    4   10   1.182004   1.080563   0.061434     0.8872   0
    3    4   11  19.333188  19.617308   0.491819     0.9408   0
    3    4   12  25.776334  25.933301   0.633346     0.9951   0
    3    4   13   4.244305   4.349935   0.133808     1.0501   0
    3    4   14  10.952885  11.381689   0.323362     1.1055   0
    3    4   15  24.258378  25.285039   0.708767     1.1614   0
    3    4   16  20.656482  22.009166   0.593532     1.2177   0
    3    4   17   2.113382   2.031989   0.105311     1.2743   0
    3    4   18   1.701008   1.565417   0.083140     1.3312   0
    3    5  -25   2.435285   2.159761   0.125625     1.3586   0
    3    5  -24  17.350644  17.133256   0.539092     1.3024   0
    3    5  -23  16.845209  17.527657   0.475365     1.2465   0
    3    5  -22   0.668303   0.688599   0.071271     1.1910   0
    3    5  -20   8.602284   8.711478   0.273739     1.0814   0
    3    5  -19   0.623326   0.510217   0.077365     1.0275   0
    3    5  -18   9.587805   9.496450   0.275509     0.9742   0
    3    5  -17  11.425134  11.594139   0.297941     0.9217   0
    3    5  -16  77.435738  77.330922   1.805726     0.8702   0
    3    5  -15  17.257053  17.319038   0.432678     0.8198   0
    3    5  -14 135.170588 133.173632   3.395461     0.7708   0
    3    5  -13 162.248897 159.676959   4.213283     0.7234   0
    3    5  -12   0.743683   0.751832   0.146896     0.6780   0
    3    5  -11  64.164555  61.703738   1.874734     0.6349   0
    3    5  -10  53.731753  52.309901   1.361731     0.5948   0
    3    5   -9  24.813629  23.540224   0.729980     0.5583   0
    3    5   -8 227.130816 219.368208   5.269905     0.5260   0
    3    5   -7   4.900022   4.308554   0.250379     0.4988   0
    3    5   -6  25.326036  23.516806   0.925948     0.4776   0
    3    5   -5 763.733217 745.473903  17.983028     0.4632   0
    3    5   -4   0.978904   0.652296   0.173245     0.4563   0
    3    5   -3 220.500296 224.900158   5.594283     0.4572   0
    3    5   -2 500.995044 514.309059  12.243098     0.4658   0
    3    5   -1  95.373276  94.128453   2.417772     0.4818   0
    3    5    0 300.428002 304.960925   7.284309     0.5044   0
    3    5    1 333.060332 332.195538   8.368063     0.5328   0
    3    5    2   1.222527   1.255549   0.090830     0.5661   0
    3    5    3  23.160275  22.688334   0.577513     0.6036   0
    3    5    4   5.233140   4.977187   0.146112     0.6444   0
    3    5    5   8.100637   8.437507   0.259665     0.6880   0
    3    5    6 117.894886 112.831102   2.597460     0.7339   0
    3    5    7  20.469753  20.343922   0.494518     0.7817   0
    3    5    8  25.752358  25.592121   0.591965     0.8310   0
    3    5    9  25.954431  25.717716   0.593300     0.8817   0
    3    5   10  87.199462  86.413382   1.982424     0.9334   0
    3    5   11   5.122689   4.760935   0.135230     0.9861   0
    3    5   12   1.211739   1.206042   0.068892     1.0395   0
    3    5   13   9.154878   9.272305   0.325858     1.0936   0
    3    5   14   7.564772   7.788664   0.217616     1.1483   0
    3    5   15   6.028144   6.266021   0.188887     1.2034   0
    3    5   16  31.896679  33.857398   0.890312     1.2590   0
    3    5   17   1.394116   1.197365   0.071591     1.3150   0
    3    5   18   2.014213   2.015681   0.155427     1.3713   0
    3    6  -25   0.403713   0.274929   0.076408     1.3545   0
    3    6  -24   1.148216   0.999802   0.076379     1.2992   0
    3    6  -23   5.424749   5.423417   0.165903     1.2444   0
    3    6  -22   7.058597   7.203954   0.209200     1.1901   0
    3    6  -21  10.913868  11.034647   0.311406     1.1363   0
    3    6  -20  21.934119  22.883605   0.559840     1.0832   0
    3    6  -19  37.722791  38.615983   0.916371     1.0308   0
    3    6  -18  34.856606  35.405868   0.842604     0.9793   0
    3    6  -17   1.142908   1.102559   0.080674     0.9287   0
    3    6  -16   6.753800   6.714312   0.200697     0.8793   0
    3    6  -15  29.444045  29.140311   0.758216     0.8313   0
    3    6  -14  75.721917  75.112396   2.519398     0.7850   0
    3    6  -13  15.226409  14.955271   0.649278     0.7405   0
    3    6  -12 100.453259  97.154006   2.423895     0.6984   0
    3    6  -11  37.632615  36.862347   1.040313     0.6590   0
    3    6  -10  50.484399  48.981097   1.377633     0.6229   0
    3    6   -9  36.315692  35.045448   1.460135     0.5907   0
    3    6   -8  11.093640  12.013700   0.654966     0.5629   0
    3    6   -7   6.134057   6.941939   0.403949     0.5404   0
    3    6   -6  98.077483 101.469176   2.609154     0.5239   0
    3    6   -5 115.794112 117.814587   3.351265     0.5137   0
    3    6   -4 469.842373 473.371532  11.200376     0.5105   0
    3    6   -3 407.072292 399.044398   9.648018     0.5142   0
    3    6   -2   1.935748   3.270591   0.317558     0.5248   0
    3    6   -1 163.229211 165.481399   4.080201     0.5419   0
    3    6    0 103.889870  99.952047   2.445427     0.5647   0
    3    6    1  21.100043  20.667314   0.570868     0.5928   0
    3    6    2   0.657626   1.081230   0.132386     0.6253   0
    3    6    3  22.343130  21.361223   0.522754     0.6617   0
    3    6    4   9.223042   9.369520   0.303165     0.7013   0
    3    6    5  63.675594  63.337235   1.526386     0.7436   0
    3    6    6  30.489810  31.453439   0.751194     0.7882   0
    3    6    7  35.567573  35.301398   0.816777     0.8347   0
    3    6    8  12.702760  12.180010   0.312857     0.8828   0
    3    6    9  54.607783  54.153206   1.238805     0.9323   0
    3    6   10  29.680416  30.180653   0.710886     0.9829   0
    3    6   11  37.501123  38.629912   0.896377     1.0345   0
    3    6   12  31.254712  32.178341   0.785814     1.0869   0
    3    6   13   3.869813   3.923932   0.133663     1.1401   0
    3    6   14   5.812609   5.972927   0.174435     1.1939   0
    3    6   15   9.931628   9.633827   0.289090     1.2483   0
    3    6   16   1.355435   1.287586   0.082821     1.3031   0
    3    6   17   0.547949   0.608099   0.071649     1.3584   0
    3    7  -25   7.508373   6.774411   0.337814     1.3542   0
    3    7  -24   6.114793   5.830297   0.183083     1.3001   0
    3    7  -23  12.073770  12.000845   0.310071     1.2466   0
    3    7  -22   1.650145   1.425979   0.093297     1.1936   0
    3    7  -21   9.589628   9.862644   0.264627     1.1414   0
    3    7  -20  36.683054  38.475239   0.928037     1.0899   0
    3    7  -19   8.504265   8.580485   0.232038     1.0393   0
    3    7  -18  10.244158  10.724169   0.345098     0.9897   0
    3    7  -17  58.925368  60.488990   1.422613     0.9413   0
    3    7  -16   1.877420   1.604071   0.094516     0.8943   0
    3    7  -15  11.398539  11.352031   0.294082     0.8490   0
    3    7  -14  59.792360  58.779463   1.460803     0.8055   0
    3    7  -13  16.234209  15.136235   0.590340     0.7643   0
    3    7  -12  42.376651  40.593938   1.217505     0.7256   0
    3    7  -11  24.297232  24.815855   0.826325     0.6900   0
    3    7  -10 133.666159 128.252829   3.774047     0.6579   0
    3    7   -9 413.228796 405.559231  10.068827     0.6298   0
    3    7   -8  96.953533  95.302574   2.443367     0.6064   0
    3    7   -7  15.662422  15.820394   0.746928     0.5882   0
    3    7   -6 264.425811 256.543673   6.548118     0.5756   0
    3    7   -5   0.761880   0.978154   0.276322     0.5691   0
    3    7   -4  23.772858  22.443904   0.885785     0.5689   0
    3    7   -3   6.468994   6.138540   0.408737     0.5749   0
    3    7   -2  32.687328  32.800225   1.170464     0.5869   0
    3    7   -1 103.927749 100.162437   2.412578     0.6047   0
    3    7    0  81.123294  79.976611   2.080161     0.6277   0
    3    7    1 167.486477 167.479958   3.922684     0.6554   0
    3    7    2  30.358081  29.339383   0.709058     0.6872   0
    3    7    3   0.526086   0.631895   0.079484     0.7225   0
    3    7    4  24.119685  24.008741   0.592081     0.7610   0
    3    7    5  58.367132  56.670921   1.377807     0.8020   0
    3    7    6  22.423827  22.358529   0.522318     0.8453   0
    3    7    7  44.825322  44.064066   1.011003     0.8905   0
    3    7    8   4.815963   4.772195   0.135549     0.9374   0
    3    7    9  82.498009  84.267115   1.945483     0.9857   0
    3    7   10  17.057276  16.996923   0.414076     1.0351   0
    3    7   11   0.984377   0.894810   0.072867     1.0857   0
    3    7   12   0.765298   0.898263   0.073999     1.1371   0
    3    7   13   1.246792   1.300790   0.081747     1.1893   0
    3    7   14   1.413373   1.380390   0.087783     1.2422   0
    3    7   15   7.295283   7.586458   0.239525     1.2957   0
    3    7   16   5.612818   5.300607   0.295329     1.3497   0
    3    8  -25   2.524549   2.257353   0.127569     1.3579   0
    3    8  -24   4.031104   3.981970   0.157546     1.3051   0
    3    8  -23   3.583877   3.566327   0.114336     1.2530   0
    3    8  -22   3.866791   3.747901   0.123680     1.2016   0
    3    8  -21  15.967925  16.476839   0.426729     1.1510   0
    3    8  -20   9.740568   9.996075   0.264627     1.1013   0
    3    8  -19  41.849462  43.340905   1.026442     1.0527   0
    3    8  -18   2.424996   2.424388   0.156182     1.0053   0
    3    8  -17   2.100912   1.759875   0.104528     0.9593   0
    3    8  -16  10.578202  10.858152   0.299914     0.9149   0
    3    8  -15  46.157390  46.320897   1.105780     0.8724   0
    3    8  -14   0.401748   0.386102   0.082067     0.8319   0
    3    8  -13  73.587430  72.747323   2.557558     0.7940   0
    3    8  -12  66.857763  65.195921   1.840839     0.7588   0
    3    8  -11  47.689644  45.746605   1.694959     0.7269   0
    3    8  -10 164.463380 162.833098   5.183021     0.6987   0
    3    8   -9  56.934341  55.570799   1.714489     0.6746   0
    3    8   -8  33.786878  31.759303   1.074062     0.6551   0
    3    8   -7  31.089858  30.299342   0.895884     0.6407   0
    3    8   -6  24.238338  22.259632   0.757259     0.6316   0
    3    8   -5  31.961079  31.253496   0.922291     0.6281   0
    3    8   -4 111.762488 109.626501   2.765888     0.6302   0
    3    8   -3   3.577969   3.434666   0.193152     0.6380   0
    3    8   -2   2.520190   2.607152   0.149914     0.6513   0
    3    8   -1  61.605173  59.313128   1.426299     0.6696   0
    3    8    0 175.921840 172.056302   4.087543     0.6926   0
    3    8    1   9.213327   9.704780   0.256095     0.7199   0
    3    8    2 133.949546 132.681174   3.075262     0.7510   0
    3    8    3 111.371385 110.764638   2.572532     0.7854   0
    3    8    4  23.959226  23.495941   0.559521     0.8228   0
    3    8    5  64.749074  64.095509   1.465968     0.8626   0
    3    8    6   3.376920   3.198478   0.107458     0.9047   0
    3    8    7   9.407200   9.184783   0.235724     0.9487   0
    3    8    8   7.854984   7.860487   0.224261     0.9943   0
    3    8    9   0.661866   0.716341   0.072519     1.0414   0
    3    8   10   7.220327   7.529522   0.258707     1.0897   0
    3    8   11  62.116597  64.718553   1.524732     1.1392   0
    3    8   12   0.147181   0.126089   0.068776     1.1896   0
    3    8   13  13.112044  13.834661   0.354064     1.2408   0
    3    8   14  21.395705  21.320451   0.739876     1.2928   0
    3    8   15   1.240141   1.142751   0.087435     1.3454   0
    3    9  -25   3.947639   3.651353   0.237726     1.3654   0
    3    9  -24   8.718144   8.537855   0.267094     1.3141   0
    3    9  -22   0.217819   0.095532   0.057139     1.2138   0
    3    9  -21   7.996905   7.977435   0.226786     1.1651   0
    3    9  -20   0.317107   0.169066   0.068515     1.1174   0
    3    9  -19   9.806012  10.687518   0.280326     1.0709   0
    3    9  -18  37.906335  38.742217   0.916749     1.0259   0
    3    9  -17  20.429294  21.115604   0.519213     0.9824   0
    3    9  -16  45.553893  46.079167   1.086367     0.9407   0
    3    9  -15  69.976927  70.152417   1.642347     0.9010   0
    3    9  -14   9.853491   9.554343   0.260564     0.8637   0
    3    9  -13  27.681954  27.110295   0.682534     0.8291   0
    3    9  -12  11.191576  10.284846   0.742401     0.7974   0
    3    9  -11  48.852256  48.335707   1.564518     0.7690   0
    3    9  -10  83.279460  80.119096   2.159123     0.7445   0
    3    9   -9  15.092985  14.738554   0.546956     0.7240   0
    3    9   -8  38.213440  36.666466   1.331202     0.7080   0
    3    9   -7  59.648405  56.044394   1.918263     0.6968   0
    3    9   -6  27.852158  27.531191   0.817038     0.6907   0
    3    9   -5  70.069190  69.211612   1.658221     0.6897   0
    3    9   -4   2.089052   1.893829   0.101974     0.6938   0
    3    9   -3  19.868502  19.910374   0.521013     0.7031   0
    3    9   -2  98.181238  95.114819   2.220905     0.7172   0
    3    9   -1  19.770422  19.226447   0.519620     0.7360   0
    3    9    0 156.730657 154.540833   3.595811     0.7590   0
    3    9    1  61.793903  61.231304   1.433263     0.7859   0
    3    9    2   8.807848   8.571518   0.215091     0.8163   0
    3    9    3   1.959842   1.855030   0.076669     0.8499   0
    3    9    4  40.901208  40.623248   0.941908     0.8862   0
    3    9    5   7.406407   7.416898   0.193704     0.9250   0
    3    9    6   2.995711   3.050074   0.112769     0.9659   0
    3    9    7   1.101624   0.977718   0.077540     1.0087   0
    3    9    8  18.634451  19.138693   0.464077     1.0532   0
    3    9    9  11.340950  11.675683   0.290802     1.0992   0
    3    9   10  17.008465  16.673648   0.420025     1.1464   0
    3    9   11   2.536300   2.609096   0.100784     1.1947   0
    3    9   12   4.588480   4.745497   0.170837     1.2441   0
    3    9   13  16.291438  16.918832   0.462626     1.2943   0
    3    9   14   3.368836   3.428514   0.222665     1.3454   0
    3   10  -25   2.486252   2.110254   0.286856     1.3768   0
    3   10  -24   1.602756   1.491041   0.082589     1.3271   0
    3   10  -23   0.286620   0.309752   0.067731     1.2782   0
    3   10  -22   7.901075   7.904103   0.255080     1.2303   0
    3   10  -21   2.573855   2.581673   0.099043     1.1835   0
    3   10  -20  27.299393  28.481399   0.684710     1.1379   0
    3   10  -19  20.436649  21.042504   0.540601     1.0937   0
    3   10  -18   1.047407   0.943708   0.083866     1.0511   0
    3   10  -17  15.797733  16.113605   0.404268     1.0102   0
    3   10  -16  55.724138  56.920487   1.348846     0.9713   0
    3   10  -15  15.037878  15.128138   0.378441     0.9345   0
    3   10  -14  15.367828  14.931214   0.372027     0.9003   0
    3   10  -13  24.191388  24.018869   0.596492     0.8688   0
    3   10  -12   3.829349   3.764645   0.119356     0.8405   0
    3   10  -11   8.114394   7.821166   0.269154     0.8155   0
    3   10  -10   4.387723   3.963079   0.216484     0.7943   0
    3   10   -9  21.181168  19.559734   0.636161     0.7771   0
    3   10   -8   1.974286   2.025373   0.142688     0.7642   0
    3   10   -7 103.896262  99.394586   2.541626     0.7559   0
    3   10   -6  90.910512  88.752048   2.179320     0.7522   0
    3   10   -5 191.421846 187.661721   4.431189     0.7533   0
    3   10   -4 106.253689 105.215567   2.468875     0.7591   0
    3   10   -3   1.657663   1.599892   0.114162     0.7695   0
    3   10   -2   6.112422   5.951975   0.184127     0.7844   0
    3   10   -1  62.135185  59.703728   1.374412     0.8035   0
    3   10    0  13.783991  12.772816   0.315846     0.8265   0
    3   10    1   2.842196   2.682863   0.088567     0.8530   0
    3   10    2  33.241502  32.907887   0.765152     0.8829   0
    3   10    3   5.596729   5.318802   0.147940     0.9156   0
    3   10    4  84.061902  85.172227   1.957439     0.9510   0
    3   10    5  20.090548  20.218298   0.477426     0.9888   0
    3   10    6   8.643304   8.431471   0.224813     1.0287   0
    3   10    7  11.075418  11.347678   0.287262     1.0704   0
    3   10    8   2.528654   2.479960   0.095851     1.1138   0
    3   10    9   8.556624   8.581210   0.227395     1.1586   0
    3   10   10  25.041469  26.236030   0.669533     1.2048   0
    3   10   11   0.234547   0.182880   0.062421     1.2521   0
    3   10   12   6.418156   6.545826   0.194661     1.3004   0
    3   10   13   3.790044   3.648364   0.119647     1.3497   0
    3   11  -24   2.581673   2.233006   0.155166     1.3438   0
    3   11  -23   4.274173   4.194856   0.162189     1.2968   0
    3   11  -22   8.936566   8.809215   0.295300     1.2508   0
    3   11  -21   0.667563   0.637728   0.070865     1.2061   0
    3   11  -20  11.988287  12.990693   0.338394     1.1627   0
    3   11  -19   2.484042   2.436083   0.105195     1.1208   0
    3   11  -18   6.694704   6.917302   0.201771     1.0806   0
    3   11  -17  18.878594  19.698998   0.477977     1.0424   0
    3   11  -16  10.067809   9.871989   0.262044     1.0062   0
    3   11  -15  16.689659  16.841815   0.421041     0.9723   0
    3   11  -14  34.103158  34.115380   0.813469     0.9411   0
    3   11  -13   9.005912   8.605122   0.226322     0.9127   0
    3   11  -12  22.597624  22.556673   0.546811     0.8874   0
    3   11  -11  67.035612  66.553444   1.568812     0.8656   0
    3   11  -10  12.836218  12.687935   0.327599     0.8474   0
    3   11   -9  40.295205  39.930557   0.940138     0.8331   0
    3   11   -8  39.544830  38.872804   0.914543     0.8230   0
    3   11   -7  41.576671  41.760514   0.989616     0.8171   0
    3   11   -6  51.676388  50.714129   1.176675     0.8156   0
    3   11   -5  27.600859  27.332786   0.633578     0.8184   0
    3   11   -4   2.194715   2.230017   0.086071     0.8256   0
    3   11   -3  34.606423  33.565754   0.772987     0.8371   0
    3   11   -2   6.504440   6.205342   0.163901     0.8525   0
    3   11   -1  16.392075  16.484588   0.395533     0.8719   0
    3   11    0  16.862539  16.939175   0.406038     0.8948   0
    3   11    1  13.782195  13.550243   0.337901     0.9210   0
    3   11    2   4.141509   3.950688   0.120256     0.9503   0
    3   11    3  33.876105  34.180963   0.804241     0.9824   0
    3   11    4  49.102294  49.465719   1.146669     1.0169   0
    3   11    5  11.508798  11.813467   0.294053     1.0538   0
    3   11    6  22.339681  22.979716   0.548059     1.0927   0
    3   11    7  22.980611  23.908015   0.574379     1.1334   0
    3   11    8   8.711306   8.973841   0.244168     1.1757   0
    3   11    9   8.525482   8.851293   0.249421     1.2195   0
    3   11   10   0.156360   0.146228   0.068573     1.2647   0
    3   11   11   1.763914   1.567623   0.091933     1.3110   0
    3   11   12   2.326049   2.090289   0.106907     1.3583   0
    3   12  -24   3.196975   3.138147   0.187320     1.3643   0
    3   12  -23   5.647168   5.393527   0.181487     1.3191   0
    3   12  -22   3.851649   3.953009   0.135984     1.2752   0
    3   12  -21  12.526291  12.984628   0.362045     1.2325   0
    3   12  -20   6.248258   6.016252   0.189467     1.1914   0
    3   12  -17   2.108917   1.825604   0.095212     1.0785   0
    3   12  -16  18.288440  20.224073   0.499045     1.0450   0
    3   12  -15   7.367864   7.557177   0.207749     1.0140   0
    3   12  -14  38.278824  39.511519   0.926528     0.9856   0
    3   12  -13  56.804238  58.426879   1.365997     0.9601   0
    3   12  -12  40.915104  41.214661   0.977631     0.9377   0
    3   12  -11  26.233200  26.951994   0.648146     0.9187   0
    3   12  -10  33.455536  33.848402   0.798466     0.9033   0
    3   12   -9   1.015025   0.983290   0.070517     0.8916   0
    3   12   -8   6.218331   6.882246   0.232038     0.8839   0
    3   12   -7   1.405652   1.962401   0.106617     0.8801   0
    3   12   -6  31.886686  31.724770   0.733260     0.8804   0
    3   12   -5  47.183405  46.935526   1.073859     0.8848   0
    3   12   -4   1.226546   1.195305   0.060302     0.8931   0
    3   12   -3  22.561735  23.467850   0.551251     0.9054   0
    3   12   -2  45.942807  46.125888   1.057841     0.9214   0
    3   12   -1  11.558191  12.120839   0.294343     0.9409   0
    3   12    0  12.730654  13.501026   0.331836     0.9637   0
    3   12    1   9.860534  10.390099   0.267413     0.9897   0
    3   12    2  11.762043  12.074205   0.322985     1.0185   0
    3   12    3  47.197364  48.566121   1.140168     1.0499   0
    3   12    4   1.817245   1.784020   0.089728     1.0837   0
    3   12    5  20.673886  21.391461   0.510595     1.1197   0
    3   12    6   2.238443   2.401231   0.103367     1.1577   0
    3   12    7   0.185036   0.165381   0.071504     1.1975   0
    3   12    8   8.430511   8.751989   0.261957     1.2388   0
    3   12    9   6.124056   6.375569   0.210970     1.2817   0
    3   12   10   0.477219   0.432504   0.061260     1.3258   0
    3   12   11   4.438393   3.621580   0.152613     1.3712   0
    3   13  -23   3.313705   3.138350   0.140599     1.3450   0
    3   13  -22   0.165705   0.190976   0.078091     1.3031   0
    3   13  -21   7.768089   7.829959   0.249044     1.2626   0
    3   13  -20   1.382805   1.439880   0.083372     1.2237   0
    3   13  -19   3.830259   3.964501   0.138567     1.1866   0
    3   13  -18  13.224999  13.783065   0.357518     1.1514   0
    3   13  -17   7.048331   7.494873   0.215033     1.1182   0
    3   13  -16  14.625773  14.995404   0.375771     1.0874   0
    3   13  -15  32.801079  33.371615   0.789760     1.0590   0
    3   13  -14   1.388011   1.997456   0.096112     1.0333   0
    3   13  -13   4.829423   5.264420   0.176060     1.0105   0
    3   13  -12  46.989773  49.347610   1.160221     0.9908   0
    3   13  -11  17.836530  18.959528   0.502992     0.9744   0
    3   13  -10   9.065304   9.379299   0.246403     0.9615   0
    3   13   -9   5.671638   5.460591   0.178991     0.9521   0
    3   13   -8  10.013668  10.430465   0.265149     0.9465   0
    3   13   -7   1.306892   1.198497   0.066512     0.9446   0
    3   13   -6  13.478155  14.035010   0.357866     0.9464   0
    3   13   -5   1.016889   1.184597   0.066048     0.9521   0
    3   13   -4  21.284499  21.658758   0.506213     0.9614   0
    3   13   -3  38.739508  39.501362   0.908420     0.9744   0
    3   13   -2  43.191619  45.062620   1.034567     0.9908   0
    3   13   -1  45.403365  46.815967   1.077951     1.0105   0
    3   13    0  41.476695  42.287215   0.980997     1.0332   0
    3   13    1   0.202231   0.814514   0.074493     1.0589   0
    3   13    2   0.376617   0.590717   0.081602     1.0873   0
    3   13    3   7.676984   7.968903   0.215788     1.1181   0
    3   13    4   0.129989   0.339671   0.069269     1.1513   0
    3   13    5   0.416855   0.535493   0.069559     1.1865   0
    3   13    6   3.906522   4.029765   0.154905     1.2236   0
    3   13    7  11.991592  12.606013   0.361668     1.2625   0
    3   13    8   9.238083   9.101991   0.244720     1.3030   0
    3   13    9   9.316475   8.817166   0.373682     1.3449   0
    3   14  -23   1.304978   1.264110   0.134127     1.3743   0
    3   14  -22   9.102887   8.952918   0.267819     1.3345   0
    3   14  -21  12.771531  12.741098   0.343240     1.2961   0
    3   14  -20   6.917277   6.987877   0.210854     1.2595   0
    3   14  -19   5.461609   5.442076   0.199450     1.2247   0
    3   14  -18   3.170761   3.181966   0.117586     1.1918   0
    3   14  -17  12.416304  12.759264   0.332909     1.1612   0
    3   14  -16   1.193662   1.168694   0.082763     1.1328   0
    3   14  -15   4.349075   4.653622   0.147505     1.1070   0
    3   14  -14   4.878367   4.713460   0.143965     1.0838   0
    3   14  -13   9.554139   9.656172   0.259171     1.0636   0
    3   14  -12   9.858058  10.296715   0.270141     1.0463   0
    3   14  -11  10.023321   9.649440   0.257691     1.0323   0
    3   14  -10  10.826338  11.612828   0.296258     1.0215   0
    3   14   -9   9.812364  10.031885   0.256182     1.0142   0
    3   14   -8   1.953335   2.283210   0.098724     1.0104   0
    3   14   -7  43.712830  46.013293   1.062455     1.0101   0
    3   14   -6  37.249570  37.960727   0.882100     1.0134   0
    3   14   -5   1.015618   0.951949   0.068486     1.0202   0
    3   14   -4  25.765208  27.080840   0.634826     1.0304   0
    3   14   -3   5.122680   4.855422   0.135317     1.0439   0
    3   14   -2  11.431609  11.825684   0.295504     1.0607   0
    3   14   -1  11.311953  11.905806   0.291035     1.0805   0
    3   14    0   0.154998   0.254702   0.067818     1.1032   0
    3   14    1   5.055825   5.351391   0.158126     1.1286   0
    3   14    2  22.514937  23.902095   0.573102     1.1566   0
    3   14    3   0.115888   0.155108   0.065555     1.1869   0
    3   14    4  11.980347  12.695828   0.324668     1.2194   0
    3   14    5   3.324497   3.421434   0.121388     1.2539   0
    3   14    6   0.076013   0.120807   0.053918     1.2903   0
    3   14    7   6.367965   5.988887   0.217151     1.3284   0
    3   14    8   7.951722   6.855142   0.217209     1.3680   0
    3   15  -22   4.161884   3.301352   0.363119     1.3690   0
    3   15  -21   3.006479   2.730165   0.135346     1.3328   0
    3   15  -20   4.336342   4.163283   0.185462     1.2983   0
    3   15  -19   7.682993   7.560979   0.245793     1.2658   0
    3   15  -18   4.339276   4.323731   0.142746     1.2353   0
    3   15  -17   5.441335   5.700348   0.191498     1.2070   0
    3   15  -16   5.898885   5.726901   0.170024     1.1810   0
    3   15  -15   0.535236   0.601338   0.068195     1.1576   0
    3   15  -14   1.124939   0.947799   0.077133     1.1368   0
    3   15  -13   6.785443   6.955665   0.196461     1.1188   0
    3   15  -12  13.537403  14.080919   0.363380     1.1038   0
    3   15  -11  18.608533  20.100451   0.526961     1.0919   0
    3   15  -10  15.833982  16.015665   0.410478     1.0832   0
    3   15   -9  35.999882  36.632224   0.864891     1.0777   0
    3   15   -8  20.169818  20.990937   0.502585     1.0755   0
    3   15   -7  15.538644  15.393636   0.383084     1.0766   0
    3   15   -6   1.357881   1.254969   0.083692     1.0811   0
    3   15   -5   1.204419   1.251486   0.079890     1.0888   0
    3   15   -4   0.465790   0.562713   0.072867     1.0998   0
    3   15   -3   1.673754   1.563357   0.086797     1.1139   0
    3   15   -2   8.627672   8.984143   0.232793     1.1309   0
    3   15   -1  11.662728  11.879892   0.298957     1.1508   0
    3   15    0   6.238012   6.380445   0.212508     1.1735   0
    3   15    1   2.600760   2.603612   0.113640     1.1987   0
    3   15    2  13.248082  13.529175   0.392312     1.2263   0
    3   15    3   9.419815   9.696219   0.257140     1.2561   0
    3   15    4   3.689127   3.705329   0.127076     1.2880   0
    3   15    5   1.228183   1.006883   0.071562     1.3219   0
    3   15    6   6.205756   5.509488   0.177366     1.3576   0
    3   16  -21   1.441314   1.207957   0.191121     1.3723   0
    3   16  -20   0.620878   0.482794   0.067383     1.3400   0
    3   16  -19   1.407952   1.411992   0.105311     1.3097   0
    3   16  -18   4.080488   3.864384   0.147621     1.2814   0
    3   16  -17   2.630229   2.603844   0.104121     1.2553   0
    3   16  -16   8.140850   8.764786   0.265323     1.2316   0
    3   16  -15   3.387191   3.364440   0.125131     1.2104   0
    3   16  -14  10.650830  10.910212   0.289119     1.1918   0
    3   16  -13  14.135681  14.900888   0.381401     1.1760   0
    3   16  -12   1.996121   1.687211   0.099014     1.1630   0
    3   16  -11  13.201994  14.403410   0.367065     1.1531   0
    3   16  -10   5.286806   5.079103   0.168457     1.1461   0
    3   16   -8  15.811503  16.416450   0.409694     1.1415   0
    3   16   -7  18.348909  19.051403   0.484303     1.1439   0
    3   16   -6   0.487217   0.567211   0.073042     1.1495   0
    3   16   -5   9.522902   9.679184   0.264830     1.1580   0
    3   16   -4   0.400416   0.441442   0.086448     1.1696   0
    3   16   -3   4.473704   4.804203   0.155805     1.1841   0
    3   16   -2   6.074592   5.977831   0.208184     1.2015   0
    3   16   -1   0.748243   0.694200   0.076553     1.2215   0
    3   16    0   5.482599   5.552553   0.195242     1.2440   0
    3   16    1  17.842454  17.525887   0.542545     1.2690   0
    3   16    2   7.051970   7.051110   0.245793     1.2963   0
    3   16    3   9.099828   8.327436   0.248899     1.3257   0
    3   16    4   4.717240   4.177415   0.252729     1.3571   0
    3   17  -19   1.944335   1.665185   0.106646     1.3561   0
    3   17  -18   7.471834   6.965009   0.281458     1.3299   0
    3   17  -17  11.402915  11.395038   0.314859     1.3060   0
    3   17  -16   8.301263   8.078045   0.231139     1.2844   0
    3   17  -15   1.855722   1.726503   0.084765     1.2653   0
    3   17  -14   3.821932   3.611278   0.143065     1.2487   0
    3   17  -13   2.798451   2.614204   0.117122     1.2348   0
    3   17  -12   4.313957   4.567754   0.146664     1.2237   0
    3   17  -11   0.378268   0.379892   0.079223     1.2155   0
    3   17  -10   1.552826   1.340401   0.088944     1.2102   0
    3   17   -9   6.144782   6.923570   0.208997     1.2078   0
    3   17   -8   5.125020   5.152870   0.217122     1.2083   0
    3   17   -7   3.358421   3.465427   0.143936     1.2119   0
    3   17   -6   6.976493   7.160977   0.260884     1.2183   0
    3   17   -5   6.110403   6.098580   0.189235     1.2277   0
    3   17   -4   4.314374   4.112528   0.200668     1.2398   0
    3   17   -3  11.482467  11.504237   0.374349     1.2547   0
    3   17   -2   7.505137   7.210890   0.306038     1.2723   0
    3   17   -1   3.925307   3.606519   0.205776     1.2924   0
    3   17    0   0.345054   0.259810   0.079716     1.3149   0
    3   17    1   2.082191   1.801982   0.148318     1.3397   0
    3   17    2   1.546805   1.341504   0.112827     1.3666   0
    3   18  -18   1.814465   1.040284   0.173681     1.3806   0
    3   18  -17   3.932541   3.452687   0.141411     1.3586   0
    3   18  -16   1.415963   1.422439   0.099913     1.3390   0
    3   18  -15   4.062962   4.132493   0.156791     1.3218   0
    3   18  -14   6.632538   6.864951   0.275422     1.3072   0
    3   18  -13   0.380779   0.359549   0.066048     1.2951   0
    3   18  -12   4.284282   4.259453   0.150001     1.2857   0
    3   18  -11   1.031544   0.904909   0.079774     1.2790   0
    3   18  -10   0.070637   0.081399   0.067238     1.2752   0
    3   18   -9   2.886765   2.611360   0.113204     1.2741   0
    3   18   -8  10.115386   9.818825   0.306502     1.2758   0
    3   18   -7   6.686998   6.821132   0.237639     1.2803   0
    3   18   -6  10.167375   9.743810   0.354239     1.2876   0
    3   18   -5   4.370987   4.061919   0.185346     1.2976   0
    3   18   -4   7.896559   7.907846   0.378238     1.3103   0
    3   18   -3   3.421404   2.928889   0.189641     1.3256   0
    3   19  -15   1.110929   0.834160   0.090801     1.3799   0
    3   19  -14   1.980427   1.712168   0.110302     1.3670   0
    3   19  -13   5.577467   5.143497   0.264859     1.3566   0
    3   19  -12   4.065658   3.540064   0.158678     1.3487   0
    3   19  -11   2.595764   2.280656   0.126814     1.3435   0
    3   19  -10   5.805319   5.492657   0.260796     1.3410   0
    3   19   -9   4.175758   3.891024   0.137668     1.3411   0
    3   19   -8   1.506664   1.330680   0.070865     1.3438   0
    3   19   -7   0.893403   0.730126   0.065264     1.3493   0
    3   19   -6   2.081275   1.919482   0.095532     1.3573   0
    3   19   -5   0.328865   0.282358   0.083605     1.3679   0
    3   19   -4   2.274334   1.548528   0.457460     1.3810   0
    4  -19    1   2.379124   1.788924   0.145619     1.3722   0
    4  -19    2   1.914360   1.875691   0.133866     1.3603   0
    4  -19    3   2.296745   1.911443   0.104440     1.3509   0
    4  -19    4   3.648290   3.559914   0.136623     1.3441   0
    4  -19    5   0.190260   0.099101   0.060157     1.3400   0
    4  -19    6   0.522664   0.471738   0.057661     1.3385   0
    4  -19    7   1.945790   1.930277   0.078381     1.3398   0
    4  -19    8   0.371837   0.344111   0.056617     1.3436   0
    4  -19    9   1.273418   1.135119   0.099768     1.3501   0
    4  -19   10   2.145305   2.205409   0.104353     1.3593   0
    4  -19   11   1.849641   1.597629   0.082328     1.3710   0
    4  -18   -3   1.681954   1.274644   0.237001     1.3739   0
    4  -18   -2   2.195999   1.804072   0.094690     1.3526   0
    4  -18   -1   0.848102   0.924729   0.101045     1.3336   0
    4  -18    0   3.536489   3.274625   0.135433     1.3170   0
    4  -18    1   3.788795   3.401265   0.160448     1.3030   0
    4  -18    2   3.466573   3.447754   0.129861     1.2916   0
    4  -18    3   2.713270   2.691801   0.112856     1.2829   0
    4  -18    4   4.135971   4.383394   0.173303     1.2770   0
    4  -18    5   0.584414   0.611205   0.074318     1.2738   0
    4  -18    6   0.414242   0.487321   0.067557     1.2735   0
    4  -18    7   0.688507   0.687148   0.074638     1.2759   0
    4  -18    8   3.037766   3.393256   0.129455     1.2812   0
    4  -18    9   4.381402   4.390562   0.183808     1.2892   0
    4  -18   10   3.059498   3.116238   0.142253     1.2999   0
    4  -18   11   2.117070   2.172820   0.161638     1.3133   0
    4  -18   12   5.923954   5.801132   0.201423     1.3292   0
    4  -18   13   3.161265   2.936753   0.124667     1.3476   0
    4  -18   14   0.418083   0.382968   0.077423     1.3684   0
    4  -17   -6   3.644355   2.909591   0.162711     1.3818   0
    4  -17   -5   5.689187   5.270079   0.231371     1.3538   0
    4  -17   -4   0.561012   0.433577   0.059112     1.3279   0
    4  -17   -3   3.659935   3.496710   0.119618     1.3042   0
    4  -17   -2   2.362168   2.321167   0.098927     1.2829   0
    4  -17   -1   1.459424   1.364429   0.102090     1.2640   0
    4  -17    0   0.774799   0.703921   0.072374     1.2478   0
    4  -17    1   0.062662   0.125799   0.077685     1.2342   0
    4  -17    2   3.746178   3.830315   0.133982     1.2234   0
    4  -17    3  10.342383  11.356616   0.298347     1.2155   0
    4  -17    4   4.287840   4.627563   0.151916     1.2105   0
    4  -17    5   5.976451   6.000640   0.185811     1.2084   0
    4  -17    6  10.214160  11.009661   0.294517     1.2093   0
    4  -17    7   2.990244   3.169952   0.130471     1.2131   0
    4  -17    8   3.563806   3.547145   0.124812     1.2199   0
    4  -17    9   1.180284   1.296756   0.080209     1.2295   0
    4  -17   10   1.523044   1.611006   0.082879     1.2420   0
    4  -17   11   1.020352   1.118317   0.071329     1.2572   0
    4  -17   12   2.370386   2.329437   0.104847     1.2750   0
    4  -17   13   3.850567   3.842939   0.156994     1.2953   0
    4  -17   14   4.349787   4.352576   0.157459     1.3181   0
    4  -17   15   0.924303   0.808391   0.080151     1.3431   0
    4  -17   16   0.745828   0.734827   0.125770     1.3703   0
    4  -16   -8   2.147790   1.619567   0.116890     1.3758   0
    4  -16   -7   8.217529   7.597282   0.283432     1.3435   0
    4  -16   -6   4.972603   4.543581   0.148782     1.3131   0
    4  -16   -5   1.253147   1.047510   0.071707     1.2848   0
    4  -16   -4   1.961549   1.879261   0.089612     1.2586   0
    4  -16   -3   5.150022   5.370834   0.167470     1.2349   0
    4  -16   -2   0.364618   0.353745   0.082502     1.2136   0
    4  -16   -1   1.772601   1.887880   0.095096     1.1949   0
    4  -16    0   3.067505   3.072447   0.119501     1.1790   0
    4  -16    1   4.511464   4.697964   0.152787     1.1659   0
    4  -16    2   4.300128   4.630291   0.148782     1.1558   0
    4  -16    3  16.941131  17.748233   0.447768     1.1487   0
    4  -16    4   8.525100   8.712929   0.255138     1.1447   0
    4  -16    5   5.755512   5.975538   0.198115     1.1438   0
    4  -16    6   5.580471   5.607690   0.181574     1.1461   0
    4  -16    7   4.552468   4.941697   0.165729     1.1515   0
    4  -16    8   8.060555   8.732575   0.250901     1.1599   0
    4  -16    9   2.118662   2.242931   0.092688     1.1713   0
    4  -16   10   0.082737   0.091846   0.060737     1.1857   0
    4  -16   11   2.544286   2.724013   0.105717     1.2028   0
    4  -16   12   4.155076   4.128489   0.134562     1.2227   0
    4  -16   13   0.353482   0.284824   0.071446     1.2451   0
    4  -16   14   5.310571   4.936821   0.192891     1.2699   0
    4  -16   15   3.755208   3.686235   0.164714     1.2971   0
    4  -16   16   3.762020   3.413772   0.131603     1.3263   0
    4  -16   17   4.500418   4.159597   0.187000     1.3576   0
    4  -15  -10   2.591163   1.885094   0.099623     1.3797   0
    4  -15   -9   0.905603   0.821769   0.067209     1.3433   0
    4  -15   -8   0.093858   0.072461   0.068979     1.3086   0
    4  -15   -7   1.837895   1.822412   0.093587     1.2757   0
    4  -15   -6   2.535763   2.645951   0.108851     1.2449   0
    4  -15   -5   1.545747   1.631784   0.101045     1.2162   0
    4  -15   -4  10.605219  11.399797   0.307634     1.1898   0
    4  -15   -3   9.637670  10.182263   0.295591     1.1659   0
    4  -15   -2  17.981143  18.973863   0.475017     1.1447   0
    4  -15   -1  13.740091  14.400363   0.410014     1.1262   0
    4  -15    0   0.146726   0.242311   0.086013     1.1107   0
    4  -15    1   5.177453   5.266161   0.167499     1.0982   0
    4  -15    2   9.084785   9.738616   0.268080     1.0888   0
    4  -15    3   3.266522   3.208693   0.127540     1.0827   0
    4  -15    4   3.707281   3.835829   0.140250     1.0799   0
    4  -15    5  13.179367  13.534166   0.352468     1.0804   0
    4  -15    6   6.174537   6.460973   0.195996     1.0842   0
    4  -15    7  10.996873  11.895272   0.313554     1.0912   0
    4  -15    8   3.898393   3.832376   0.137522     1.1015   0
    4  -15    9   3.460275   3.657157   0.136797     1.1149   0
    4  -15   10   1.747516   1.860718   0.091063     1.1313   0
    4  -15   11   2.440680   2.338143   0.104005     1.1506   0
    4  -15   12   4.765394   5.163491   0.158590     1.1726   0
    4  -15   13   9.998050  10.597326   0.288800     1.1972   0
    4  -15   14   5.379205   5.418339   0.179020     1.2243   0
    4  -15   15   1.446050   1.480768   0.093645     1.2536   0
    4  -15   16   5.308239   5.068221   0.185898     1.2850   0
    4  -15   17   4.168250   3.900049   0.190018     1.3185   0
    4  -15   18   0.711867   0.667792   0.068747     1.3537   0
    4  -14  -11   0.990464   0.787613   0.081196     1.3531   0
    4  -14  -10   0.560355   0.656271   0.074725     1.3144   0
    4  -14   -9   0.393703   0.395997   0.064278     1.2773   0
    4  -14   -8   7.936930   8.186577   0.277686     1.2419   0
    4  -14   -7   4.985154   5.009979   0.190918     1.2085   0
    4  -14   -6   3.517856   3.542473   0.132850     1.1772   0
    4  -14   -5   1.904144   2.043394   0.105601     1.1481   0
    4  -14   -4  18.180067  19.513738   0.494402     1.1215   0
    4  -14   -3  12.538222  13.103230   0.337611     1.0975   0
    4  -14   -2  10.658637  10.934995   0.329630     1.0763   0
    4  -14   -1  15.324052  16.586997   0.455516     1.0581   0
    4  -14    0  12.696899  13.528304   0.358504     1.0430   0
    4  -14    1   1.817272   2.426362   0.136391     1.0312   0
    4  -14    2   9.150951   9.817984   0.269125     1.0227   0
    4  -14    3   2.818883   2.700188   0.116164     1.0177   0
    4  -14    4   0.266829   0.191585   0.079165     1.0161   0
    4  -14    5   2.613527   2.737158   0.110128     1.0181   0
    4  -14    6   2.579712   2.748302   0.115003     1.0236   0
    4  -14    7  36.263713  36.910228   0.909349     1.0326   0
    4  -14    8  24.645327  26.509131   0.668140     1.0449   0
    4  -14    9   7.402093   7.694584   0.260477     1.0604   0
    4  -14   10  15.189544  15.676168   0.430269     1.0791   0
    4  -14   11  14.187504  15.433422   0.387088     1.1007   0
    4  -14   12   0.657100   0.683027   0.073216     1.1250   0
    4  -14   13   3.000537   3.164729   0.117441     1.1520   0
    4  -14   14   0.165669   0.123999   0.069153     1.1813   0
    4  -14   15   1.932041   2.018873   0.107923     1.2130   0
    4  -14   16   3.639100   3.644708   0.145996     1.2466   0
    4  -14   17   2.662082   2.502799   0.114394     1.2822   0
    4  -14   18   5.087641   4.844714   0.180268     1.3196   0
    4  -14   19   2.287257   2.059761   0.116222     1.3586   0
    4  -13  -13   7.250337   6.282011   0.259287     1.3728   0
    4  -13  -12   0.760448   0.739354   0.081921     1.3304   0
    4  -13  -11  11.502190  11.658852   0.520722     1.2894   0
    4  -13  -10   6.550866   6.686714   0.234795     1.2499   0
    4  -13   -9   2.488514   2.371428   0.115439     1.2120   0
    4  -13   -8  12.090159  12.367678   0.336014     1.1760   0
    4  -13   -7   3.048204   3.213713   0.138625     1.1420   0
    4  -13   -6   2.292482   2.552160   0.130732     1.1102   0
    4  -13   -5   6.643360   6.902966   0.244749     1.0807   0
    4  -13   -4   5.387079   5.451334   0.205283     1.0538   0
    4  -13   -3  18.408443  19.170614   0.516573     1.0297   0
    4  -13   -2  37.247898  38.000484   0.924323     1.0086   0
    4  -13   -1   0.155161   0.381052   0.090801     0.9907   0
    4  -13    0   5.756680   6.390979   0.187929     0.9761   0
    4  -13    1  15.888882  16.206351   0.411465     0.9650   0
    4  -13    2  11.107672  11.207718   0.294894     0.9575   0
    4  -13    3   1.653068   1.976040   0.105891     0.9537   0
    4  -13    4  16.161684  15.967667   0.398899     0.9537   0
    4  -13    5  11.627683  11.432327   0.297013     0.9574   0
    4  -13    6  18.560468  19.007787   0.468546     0.9648   0
    4  -13    7  20.973724  20.576222   0.509724     0.9759   0
    4  -13    8  14.300560  14.180194   0.362074     0.9904   0
    4  -13    9  10.165621  10.667553   0.289497     1.0083   0
    4  -13   10   7.800120   8.149084   0.236652     1.0294   0
    4  -13   11   5.874173   5.956037   0.176524     1.0534   0
    4  -13   12   8.545493   9.082170   0.242950     1.0802   0
    4  -13   13   7.581626   8.188405   0.233054     1.1097   0
    4  -13   14   0.386192   0.373014   0.073158     1.1414   0
    4  -13   15   1.743396   2.060051   0.108184     1.1754   0
    4  -13   16   5.534046   5.700290   0.181545     1.2114   0
    4  -13   17   2.752369   2.855238   0.120140     1.2492   0
    4  -13   18   1.889651   1.854420   0.099188     1.2887   0
    4  -13   19   6.156972   5.904847   0.273942     1.3297   0
    4  -13   20   3.421874   2.890874   0.128788     1.3721   0
    4  -12  -14   0.807981   0.755024   0.073622     1.3563   0
    4  -12  -13   5.124502   4.868278   0.229949     1.3118   0
    4  -12  -12   5.863364   5.979195   0.205224     1.2685   0
    4  -12  -11   3.273045   3.322013   0.237088     1.2266   0
    4  -12  -10   3.751584   3.898598   0.166890     1.1863   0
    4  -12   -9  29.504640  30.894237   0.784943     1.1477   0
    4  -12   -8  18.754782  19.842614   0.507490     1.1110   0
    4  -12   -7  13.729894  14.079961   0.407576     1.0763   0
    4  -12   -6   0.136586   0.159229   0.094023     1.0439   0
    4  -12   -5   3.090445   3.143196   0.145329     1.0140   0
    4  -12   -4   2.493803   2.697721   0.127279     0.9869   0
    4  -12   -3   0.354659   0.394895   0.089815     0.9627   0
    4  -12   -2  11.683176  11.690425   0.318545     0.9417   0
    4  -12   -1  17.992414  17.698958   0.545563     0.9241   0
    4  -12    0  30.362997  30.235499   0.731867     0.9101   0
    4  -12    1  55.095194  55.343578   1.332421     0.8999   0
    4  -12    2  44.373003  44.095988   1.069826     0.8935   0
    4  -12    3  27.191892  26.590443   0.654298     0.8912   0
    4  -12    4   9.095535   9.038758   0.249073     0.8928   0
    4  -12    5   2.734889   2.522938   0.108242     0.8985   0
    4  -12    6  37.322187  36.632514   0.903980     0.9081   0
    4  -12    7   8.324976   8.241800   0.265585     0.9214   0
    4  -12    8   1.433027   1.370146   0.088799     0.9384   0
    4  -12    9  16.281677  15.561919   0.393908     0.9589   0
    4  -12   10  14.869759  14.942618   0.392950     0.9826   0
    4  -12   11   9.982295  10.317638   0.278179     1.0092   0
    4  -12   12  16.081304  16.696632   0.410797     1.0387   0
    4  -12   13   0.630435   0.616921   0.078613     1.0706   0
    4  -12   14   6.939406   7.219218   0.211290     1.1049   0
    4  -12   15   8.307732   8.629092   0.271563     1.1413   0
    4  -12   16   1.953953   2.031032   0.100697     1.1796   0
    4  -12   17  11.774686  12.413412   0.370228     1.2197   0
    4  -12   18   4.351618   4.628346   0.160680     1.2613   0
    4  -12   19   0.650530   0.576584   0.067093     1.3043   0
    4  -12   20   1.869681   1.728448   0.102003     1.3486   0
    4  -11  -15   2.702269   2.427116   0.143442     1.3439   0
    4  -11  -14  10.291567   9.946539   0.335202     1.2974   0
    4  -11  -13   1.656553   1.663270   0.108097     1.2520   0
    4  -11  -12   8.866933   8.977092   0.361319     1.2078   0
    4  -11  -11   8.866045   8.891833   0.259897     1.1651   0
    4  -11  -10   2.456331   2.360778   0.127279     1.1239   0
    4  -11   -9  15.895717  16.116594   0.433171     1.0844   0
    4  -11   -8   5.884547   5.789873   0.207082     1.0469   0
    4  -11   -7   8.737043   9.113279   0.271969     1.0116   0
    4  -11   -6   3.200451   2.930427   0.132444     0.9786   0
    4  -11   -5   8.171625   8.008369   0.269676     0.9483   0
    4  -11   -4  12.475609  12.415734   0.326003     0.9208   0
    4  -11   -3  58.912258  58.134654   1.380158     0.8965   0
    4  -11   -2   5.415045   5.233225   0.194603     0.8757   0
    4  -11   -1   5.218591   4.933948   0.221127     0.8585   0
    4  -11    0  33.451494  32.171667   0.766371     0.8452   0
    4  -11    1  68.594939  67.300400   1.701111     0.8360   0
    4  -11    2  18.408907  18.131259   0.451424     0.8310   0
    4  -11    3  28.747975  28.189697   0.679052     0.8303   0
    4  -11    4  26.881626  26.203645   0.641646     0.8339   0
    4  -11    5   8.725783   8.646010   0.269357     0.8418   0
    4  -11    6   9.986091   9.615980   0.257982     0.8538   0
    4  -11    7   1.465796   1.326153   0.092252     0.8697   0
    4  -11    8   3.386536   3.107909   0.115584     0.8894   0
    4  -11    9   2.186341   2.115681   0.089815     0.9126   0
    4  -11   10  14.763087  14.319196   0.360449     0.9391   0
    4  -11   11  31.018368  30.766843   0.730184     0.9685   0
    4  -11   12  59.513153  62.507573   1.452358     1.0006   0
    4  -11   13   9.496457   9.588731   0.256211     1.0353   0
    4  -11   14   8.555797   9.256083   0.275161     1.0721   0
    4  -11   15   9.813364  10.292769   0.291209     1.1109   0
    4  -11   16   3.666051   4.009016   0.138828     1.1516   0
    4  -11   18   0.519823   0.539004   0.072519     1.2375   0
    4  -11   19   1.064547   1.002298   0.083401     1.2826   0
    4  -11   20   3.285749   2.911245   0.173681     1.3287   0
    4  -11   21   3.356122   2.765510   0.209432     1.3760   0
    4  -10  -16  12.372834  11.589090   0.494373     1.3358   0
    4  -10  -15   2.368868   2.168670   0.101568     1.2874   0
    4  -10  -14   6.048583   5.389958   0.176350     1.2399   0
    4  -10  -13   4.500163   4.087136   0.163176     1.1936   0
    4  -10  -12   0.198351   0.189612   0.082270     1.1486   0
    4  -10  -11   2.314435   2.069134   0.110476     1.1049   0
    4  -10  -10   5.316180   5.419993   0.174261     1.0628   0
    4  -10   -9  31.371261  32.399468   0.783144     1.0225   0
    4  -10   -8  33.792337  34.609288   0.839325     0.9841   0
    4  -10   -7  11.323435  11.305194   0.305718     0.9480   0
    4  -10   -6  49.436343  48.923638   1.164370     0.9144   0
    4  -10   -5  30.843024  29.981870   0.720897     0.8836   0
    4  -10   -4  10.462785   9.982407   0.282938     0.8559   0
    4  -10   -3  43.185144  41.988606   0.997538     0.8315   0
    4  -10   -2   0.424348   0.290802   0.087087     0.8108   0
    4  -10   -1  26.998185  26.934147   0.856998     0.7942   0
    4  -10    0  25.406884  26.678342   0.823016     0.7817   0
    4  -10    1  11.388654  11.644807   0.608796     0.7737   0
    4  -10    2  71.165342  68.426640   1.802882     0.7703   0
    4  -10    3  28.422235  26.729590   0.995536     0.7715   0
    4  -10    4   9.421217   8.800857   0.293182     0.7773   0
    4  -10    5 104.109095 103.207432   2.689335     0.7877   0
    4  -10    6  31.523320  30.949664   0.814107     0.8024   0
    4  -10    7   7.155336   6.845566   0.223710     0.8212   0
    4  -10    8  34.656101  33.753509   0.803602     0.8438   0
    4  -10    9  11.598922  11.199186   0.282793     0.8700   0
    4  -10   10  26.237663  26.615951   0.636335     0.8994   0
    4  -10   11  27.892373  28.285257   0.666457     0.9317   0
    4  -10   12   2.818311   2.853410   0.100291     0.9666   0
    4  -10   13   7.921636   8.077580   0.221969     1.0039   0
    4  -10   14  14.208645  14.443370   0.372550     1.0433   0
    4  -10   15   1.806547   1.843915   0.104615     1.0846   0
    4  -10   16  11.485768  11.904849   0.324117     1.1275   0
    4  -10   17   4.524988   4.628578   0.150668     1.1720   0
    4  -10   18   0.837390   0.722958   0.093645     1.2177   0
    4  -10   19   0.113765   0.073709   0.056152     1.2646   0
    4  -10   20   5.059316   4.906380   0.206908     1.3126   0
    4  -10   21   3.072628   2.664204   0.147128     1.3615   0
    4   -9  -16   1.337413   1.239763   0.082415     1.2819   0
    4   -9  -15   6.488703   6.380270   0.237871     1.2326   0
    4   -9  -14  10.242504  10.372717   0.298028     1.1842   0
    4   -9  -13   4.657757   4.643755   0.169154     1.1369   0
    4   -9  -12   9.749938   9.908437   0.290657     1.0909   0
    4   -9  -11   3.957859   4.016300   0.150610     1.0463   0
    4   -9  -10  12.892419  13.440782   0.347477     1.0033   0
    4   -9   -9   6.302817   6.210769   0.181835     0.9620   0
    4   -9   -8  35.691451  35.324033   0.837990     0.9228   0
    4   -9   -7  13.677268  13.123224   0.362683     0.8859   0
    4   -9   -6  30.989204  30.218958   0.716138     0.8517   0
    4   -9   -5  46.880446  46.178413   1.118143     0.8203   0
    4   -9   -4 122.492674 123.199988   3.319402     0.7923   0
    4   -9   -3  21.783459  22.153305   0.969158     0.7679   0
    4   -9   -2   0.336815   0.240744   0.156704     0.7475   0
    4   -9   -1   0.504975   0.362074   0.194168     0.7314   0
    4   -9    0   8.995238   8.222938   0.360304     0.7200   0
    4   -9    1  18.496899  18.176123   0.574843     0.7134   0
    4   -9    2  10.024386   8.708808   0.445765     0.7119   0
    4   -9    3  71.436058  69.433899   1.780218     0.7153   0
    4   -9    4 105.470459 106.525208   2.636781     0.7237   0
    4   -9    5 121.342555 120.047912   3.011130     0.7368   0
    4   -9    6  47.485327  46.152585   1.176152     0.7545   0
    4   -9    7  61.305526  59.943137   1.512399     0.7765   0
    4   -9    8   1.111950   1.146349   0.108532     0.8023   0
    4   -9    9   1.128935   1.155171   0.109200     0.8316   0
    4   -9   10   4.320850   4.373441   0.132415     0.8640   0
    4   -9   11  27.489083  26.992476   0.638831     0.8993   0
    4   -9   12   2.787856   2.698969   0.101568     0.9371   0
    4   -9   13   4.649797   4.586181   0.145735     0.9771   0
    4   -9   14  15.955929  15.744799   0.405661     1.0190   0
    4   -9   15  15.855280  16.603712   0.425133     1.0626   0
    4   -9   16  10.212134  10.444917   0.290338     1.1078   0
    4   -9   17   3.235558   3.284782   0.123680     1.1543   0
    4   -9   18   3.100762   2.976626   0.117818     1.2020   0
    4   -9   19   8.263295   8.172677   0.254906     1.2507   0
    4   -9   20   4.770700   4.794511   0.206821     1.3003   0
    4   -9   21   0.981488   0.841531   0.090569     1.3508   0
    4   -8  -18   0.737501   0.663294   0.082560     1.3327   0
    4   -8  -17   5.136349   4.874662   0.180819     1.2809   0
    4   -8  -16   3.198124   3.065425   0.143936     1.2299   0
    4   -8  -15  18.120662  18.954130   0.498987     1.1797   0
    4   -8  -14  13.785892  14.277264   0.381285     1.1304   0
    4   -8  -13  27.099029  27.511922   0.674234     1.0822   0
    4   -8  -12   3.610867   3.703675   0.149159     1.0352   0
    4   -8  -11   0.199665   0.177482   0.079629     0.9896   0
    4   -8  -10  78.125042  77.282750   1.801982     0.9456   0
    4   -8   -9  23.497566  23.629168   0.570055     0.9034   0
    4   -8   -8   0.707827   0.758913   0.071939     0.8633   0
    4   -8   -7  39.543289  38.643261   0.929430     0.8256   0
    4   -8   -6  10.599507  10.365984   0.348319     0.7906   0
    4   -8   -5   6.203500   6.178238   0.355022     0.7588   0
    4   -8   -4 126.753890 124.258612   3.114322     0.7304   0
    4   -8   -3   1.726163   1.820207   0.275016     0.7060   0
    4   -8   -2  90.955246  88.248563   2.394963     0.6860   0
    4   -8   -1  63.268539  62.870314   1.877026     0.6708   0
    4   -8    0  16.846222  17.072432   0.637989     0.6606   0
    4   -8    1 156.022674 156.381527   3.859364     0.6557   0
    4   -8    2  62.630844  62.809664   1.900880     0.6563   0
    4   -8    3   5.223515   4.407480   0.257314     0.6623   0
    4   -8    4  83.073772  82.099663   2.072965     0.6736   0
    4   -8    5  83.467473  82.425840   2.083150     0.6900   0
    4   -8    6  42.525831  42.193192   1.190952     0.7110   0
    4   -8    7  39.524886  38.733801   1.085496     0.7362   0
    4   -8    8   7.618411   7.506858   0.289671     0.7654   0
    4   -8    9  39.430369  39.226839   0.971218     0.7979   0
    4   -8   10   5.189359   5.265001   0.146344     0.8335   0
    4   -8   11   3.242086   3.179442   0.118631     0.8718   0
    4   -8   12   0.905912   0.940225   0.071504     0.9124   0
    4   -8   13  11.276152  11.184125   0.284795     0.9550   0
    4   -8   14  13.177335  13.243451   0.332503     0.9994   0
    4   -8   15  31.651201  32.866679   0.779487     1.0453   0
    4   -8   16  27.735130  29.059927   0.697740     1.0925   0
    4   -8   17  18.712049  19.714697   0.494025     1.1410   0
    4   -8   18   0.543049   0.599045   0.069182     1.1905   0
    4   -8   19   3.942554   4.013369   0.126176     1.2409   0
    4   -8   20   2.747066   2.569166   0.167761     1.2921   0
    4   -7  -19   6.109113   5.924290   0.274348     1.3377   0
    4   -7  -17   1.187251   1.218578   0.087667     1.2320   0
    4   -7  -16   1.724351   1.545423   0.099420     1.1801   0
    4   -7  -15  26.588581  27.659746   0.678442     1.1291   0
    4   -7  -14  23.108621  23.673075   0.580270     1.0789   0
    4   -7  -13  31.544217  32.457507   0.807346     1.0297   0
    4   -7  -12  19.151273  19.318525   0.488366     0.9818   0
    4   -7  -11  45.023489  45.252116   1.105809     0.9352   0
    4   -7  -10   0.910447   0.841153   0.094081     0.8902   0
    4   -7   -9   8.009425   8.046094   0.219444     0.8470   0
    4   -7   -8   4.237403   4.878057   0.244807     0.8060   0
    4   -7   -7   5.961520   5.849914   0.386276     0.7674   0
    4   -7   -6   9.397538   9.457158   0.513380     0.7318   0
    4   -7   -5 184.219672 187.996023   5.056120     0.6994   0
    4   -7   -4 120.338247 121.094348   3.164932     0.6708   0
    4   -7   -3  73.896397  74.682620   2.050010     0.6465   0
    4   -7   -2 121.722239 122.786754   3.074102     0.6270   0
    4   -7   -1  47.113070  47.952653   1.465359     0.6127   0
    4   -7    0 162.281673 158.398659   4.305594     0.6041   0
    4   -7    1   9.790948  10.120423   0.438017     0.6013   0
    4   -7    2   7.047471   9.112205   0.573044     0.6045   0
    4   -7    3  20.717689  21.197467   0.676759     0.6135   0
    4   -7    4  67.598032  66.843346   1.779609     0.6281   0
    4   -7    5   8.474980  10.513925   0.570839     0.6479   0
    4   -7    6  67.977348  66.664588   1.765273     0.6725   0
    4   -7    7  33.594240  34.733201   1.094724     0.7013   0
    4   -7    8   5.858683   5.862131   0.214685     0.7339   0
    4   -7    9  24.897738  24.947254   0.636567     0.7698   0
    4   -7   10 120.818180 119.129741   2.779353     0.8085   0
    4   -7   11  19.342268  19.292321   0.457838     0.8497   0
    4   -7   12   7.564368   7.766464   0.214598     0.8930   0
    4   -7   13  27.672796  28.587406   0.673770     0.9381   0
    4   -7   14   3.146047   3.322884   0.112711     0.9847   0
    4   -7   15  20.856321  21.864302   0.527136     1.0328   0
    4   -7   16   2.319100   2.455990   0.114249     1.0820   0
    4   -7   18  11.737240  11.869968   0.305399     1.1834   0
    4   -7   19   8.207221   8.143483   0.221388     1.2353   0
    4   -7   20   0.497485   0.457112   0.068660     1.2879   0
    4   -7   21   9.050048   7.858281   0.235608     1.3411   0
    4   -6  -20   3.683309   3.230516   0.138393     1.3471   0
    4   -6  -19  12.746671  12.429750   0.469735     1.2927   0
    4   -6  -18   4.173056   4.161919   0.149188     1.2388   0
    4   -6  -17   4.428632   4.584904   0.153454     1.1855   0
    4   -6  -16  18.098184  18.467012   0.463351     1.1329   0
    4   -6  -15   2.099666   2.041566   0.111202     1.0810   0
    4   -6  -14  25.481438  25.914699   0.639789     1.0299   0
    4   -6  -13   7.546605   7.650039   0.220460     0.9798   0
    4   -6  -12  16.532979  15.894944   0.408040     0.9309   0
    4   -6  -11 102.690391 100.398363   2.330743     0.8834   0
    4   -6  -10  42.305114  42.681006   1.028734     0.8374   0
    4   -6   -9  25.012466  26.239658   0.714803     0.7933   0
    4   -6   -8  46.358605  46.488919   1.347337     0.7514   0
    4   -6   -7  18.248259  20.282314   1.017765     0.7120   0
    4   -6   -6  24.804474  23.647160   1.541418     0.6756   0
    4   -6   -5 106.234424 106.520275   4.109655     0.6428   0
    4   -6   -4   1.859438   2.908314   0.246142     0.6140   0
    4   -6   -3 178.319312 173.936753   4.781858     0.5900   0
    4   -6   -2  73.063582  73.028230   1.839824     0.5712   0
    4   -6   -1 104.056952 106.742273   2.972592     0.5582   0
    4   -6    0 299.961113 303.890113   7.438401     0.5515   0
    4   -6    1  40.263529  39.315348   1.142055     0.5512   0
    4   -6    2   2.217919   2.822823   0.217964     0.5573   0
    4   -6    3   3.235447   3.075843   0.213756     0.5698   0
    4   -6    4  20.118942  19.812028   0.627862     0.5880   0
    4   -6    5  80.737283  83.440355   2.063853     0.6116   0
    4   -6    6  47.120886  45.791585   1.254504     0.6400   0
    4   -6    7  28.426203  29.676297   0.788222     0.6725   0
    4   -6    8 231.586645 231.395838   5.696750     0.7086   0
    4   -6    9  72.063540  71.014871   1.766985     0.7477   0
    4   -6   10  64.405154  64.822733   1.630130     0.7894   0
    4   -6   11   9.695619   9.627791   0.249334     0.8333   0
    4   -6   12   4.834339   5.122661   0.150378     0.8792   0
    4   -6   13   0.298942   0.323623   0.061898     0.9266   0
    4   -6   14   3.266511   3.178745   0.107546     0.9754   0
    4   -6   15  10.619625  11.081339   0.286188     1.0253   0
    4   -6   16   8.127927   8.215422   0.219850     1.0763   0
    4   -6   17   2.181770   2.245542   0.120807     1.1281   0
    4   -6   18   6.267020   6.451252   0.187029     1.1807   0
    4   -6   19  11.161482  11.562189   0.304325     1.2340   0
    4   -6   20   6.759385   6.701659   0.302410     1.2878   0
    4   -6   21   2.791084   2.407789   0.149827     1.3422   0
    4   -5  -21  11.067787  10.112239   0.509550     1.3607   0
    4   -5  -20  29.035027  29.025394   1.028966     1.3053   0
    4   -5  -19   1.919088   1.828970   0.114191     1.2503   0
    4   -5  -18   3.793978   3.886555   0.127975     1.1958   0
    4   -5  -16   1.031611   0.988571   0.077685     1.0884   0
    4   -5  -15   8.953431   8.981764   0.238306     1.0357   0
    4   -5  -14   9.497866   9.372770   0.254267     0.9839   0
    4   -5  -13   1.099856   1.143564   0.082763     0.9330   0
    4   -5  -12  88.194767  86.242168   2.001142     0.8832   0
    4   -5  -11  33.894725  33.475794   0.788367     0.8348   0
    4   -5  -10  41.726994  38.525152   1.063151     0.7879   0
    4   -5   -9 171.161487 164.792771   4.161774     0.7429   0
    4   -5   -8   6.281744   6.380445   0.459782     0.7001   0
    4   -5   -7  12.321347  12.663645   1.042809     0.6599   0
    4   -5   -6 123.232716 122.308516   4.105041     0.6229   0
    4   -5   -5 124.767051 121.219131   3.810466     0.5897   0
    4   -5   -4   2.836469   4.428403   0.399915     0.5610   0
    4   -5   -3  26.768986  28.413726   0.971566     0.5374   0
    4   -5   -2   6.601532   6.540196   0.373246     0.5196   0
    4   -5   -1 137.083822 137.133025   3.353673     0.5083   0
    4   -5    0  85.558031  87.641479   2.216958     0.5039   0
    4   -5    1 127.873918 125.891238   3.117747     0.5066   0
    4   -5    2  44.710318  44.523152   1.203808     0.5162   0
    4   -5    3 328.273291 317.949964   7.617508     0.5324   0
    4   -5    4 107.123811 109.044084   2.656137     0.5547   0
    4   -5    5  32.576082  32.328081   0.923104     0.5823   0
    4   -5    6 139.258368 133.096150   3.317283     0.6145   0
    4   -5    7   0.360345   0.374784   0.080993     0.6506   0
    4   -5    8   0.432743   0.456328   0.074638     0.6900   0
    4   -5    9 144.431580 142.980994   3.429240     0.7322   0
    4   -5   10  35.274658  35.031519   0.861670     0.7767   0
    4   -5   11   5.819720   5.854441   0.174493     0.8232   0
    4   -5   12  47.332444  46.752995   1.091706     0.8713   0
    4   -5   13   0.282424   0.232299   0.054150     0.9207   0
    4   -5   14  34.459854  35.184741   0.850875     0.9714   0
    4   -5   15   2.769193   2.707065   0.102148     1.0230   0
    4   -5   16   0.330360   0.255283   0.067180     1.0755   0
    4   -5   17  12.145836  12.642519   0.351221     1.1287   0
    4   -5   18  15.327586  15.966854   0.428412     1.1826   0
    4   -5   19   6.776204   7.237704   0.210738     1.2370   0
    4   -5   20  16.889476  17.074579   0.527600     1.2919   0
    4   -5   21   2.982481   2.658110   0.150639     1.3472   0
    4   -4  -22   0.567677   0.484013   0.192543     1.3784   0
    4   -4  -21   0.463098   0.362335   0.092543     1.3222   0
    4   -4  -20  11.186681  11.230063   0.325335     1.2663   0
    4   -4  -19   2.153122   2.000533   0.099130     1.2108   0
    4   -4  -18  12.772413  13.367683   0.348870     1.1558   0
    4   -4  -17  10.411082  10.462009   0.290309     1.1012   0
    4   -4  -16  10.547252  10.989058   0.293414     1.0472   0
    4   -4  -15  42.601227  42.860346   1.010568     0.9938   0
    4   -4  -14   8.459756   8.267366   0.232009     0.9413   0
    4   -4  -13   7.779088   7.158597   0.199595     0.8896   0
    4   -4  -12  65.330511  63.200844   1.476009     0.8391   0
    4   -4  -11  26.237654  25.275753   1.069100     0.7899   0
    4   -4  -10 199.439829 194.027975   5.034965     0.7422   0
    4   -4   -9  58.650484  57.441674   1.490170     0.6964   0
    4   -4   -8  26.024863  26.969696   0.873423     0.6529   0
    4   -4   -7 165.208296 169.216183   4.697935     0.6121   0
    4   -4   -6  12.347314  13.701579   0.872639     0.5747   0
    4   -4   -5   2.609246   1.745685   0.278179     0.5413   0
    4   -4   -4  65.718291  61.816043   1.696962     0.5128   0
    4   -4   -3   3.189161   4.171640   0.273304     0.4900   0
    4   -4   -2  53.076184  54.002016   1.578389     0.4736   0
    4   -4   -1 654.766247 643.169262  17.560362     0.4645   0
    4   -4    0 242.348633 244.236878   5.867761     0.4629   0
    4   -4    1 394.765113 397.634060   9.361887     0.4691   0
    4   -4    2  58.097340  57.834885   1.512080     0.4826   0
    4   -4    3 112.844366 111.839513   2.775435     0.5030   0
    4   -4    4 129.517552 131.866312   3.147288     0.5294   0
    4   -4    5  68.263077  66.389485   1.727519     0.5609   0
    4   -4    6   8.290437   8.324912   0.316310     0.5968   0
    4   -4    7  24.642421  23.829750   0.627107     0.6363   0
    4   -4    8  44.247726  43.440151   1.065792     0.6788   0
    4   -4    9  21.690409  21.581596   0.544489     0.7237   0
    4   -4   10   8.408783   8.201232   0.225944     0.7707   0
    4   -4   11  50.577812  49.478487   1.148178     0.8194   0
    4   -4   12  11.181274  10.881077   0.270199     0.8694   0
    4   -4   13  19.969314  20.036521   0.507373     0.9206   0
    4   -4   14  78.660311  80.137959   1.840317     0.9728   0
    4   -4   15  13.622857  13.795456   0.342254     1.0259   0
    4   -4   16   8.762034   9.153181   0.244807     1.0796   0
    4   -4   17   3.056014   3.190005   0.110999     1.1340   0
    4   -4   18   1.993430   2.121195   0.091382     1.1889   0
    4   -4   19   4.024059   4.043143   0.190628     1.2442   0
    4   -4   20   2.578132   2.471719   0.147708     1.3000   0
    4   -4   21   0.350324   0.275335   0.087464     1.3561   0
    4   -3  -22   0.176014   0.095270   0.078555     1.3433   0
    4   -3  -21  26.584534  25.573984   1.093592     1.2867   0
    4   -3  -20   2.316235   2.316988   0.107575     1.2304   0
    4   -3  -19   6.523001   6.669883   0.201974     1.1745   0
    4   -3  -18   8.375764   8.624130   0.250727     1.1190   0
    4   -3  -17   8.375518   8.535534   0.267935     1.0640   0
    4   -3  -16  46.734670  47.028388   1.145247     1.0095   0
    4   -3  -15  37.526374  37.326655   0.883522     0.9556   0
    4   -3  -14  10.681626  10.659398   0.279688     0.9025   0
    4   -3  -13  36.502186  34.846956   0.814165     0.8503   0
    4   -3  -12  21.216921  20.674975   0.585290     0.7992   0
    4   -3  -11   2.237182   2.172443   0.166658     0.7494   0
    4   -3  -10  48.375413  45.965701   1.226849     0.7011   0
    4   -3   -9   3.267753   3.002163   0.174087     0.6547   0
    4   -3   -8  18.506495  17.911844   0.685813     0.6107   0
    4   -3   -7  35.095024  36.384979   1.334162     0.5696   0
    4   -3   -6 628.611167 624.916122  15.669232     0.5321   0
    4   -3   -5 165.671207 170.186298   4.502112     0.4989   0
    4   -3   -4  52.682533  52.858075   1.462776     0.4710   0
    4   -3   -3 160.888045 165.655515   4.496279     0.4494   0
    4   -3   -2  93.369614  99.062895   5.513841     0.4350   0
    4   -3   -1  77.486764  76.716583   2.164056     0.4286   0
    4   -3    0 223.321836 224.500852   5.454671     0.4305   0
    4   -3    1   1.773960   1.848936   0.136391     0.4405   0
    4   -3    2 317.834375 319.839120   7.550474     0.4583   0
    4   -3    3 287.742587 296.182586   7.359469     0.4828   0
    4   -3    4  28.148022  28.772491   0.839848     0.5132   0
    4   -3    5 255.810466 254.900020   6.334884     0.5484   0
    4   -3    6   2.854558   2.303262   0.149856     0.5877   0
    4   -3    7   1.670063   1.553751   0.102641     0.6302   0
    4   -3    8  41.424502  41.299978   1.012803     0.6753   0
    4   -3    9  54.984592  54.090525   1.292433     0.7226   0
    4   -3   10  45.924418  46.059433   1.098468     0.7716   0
    4   -3   11  54.899104  53.474445   1.229751     0.8220   0
    4   -3   12  19.484807  19.507876   0.476178     0.8737   0
    4   -3   13 126.904638 126.934192   2.912232     0.9263   0
    4   -3   14   7.219251   7.098614   0.187233     0.9797   0
    4   -3   15   1.327392   1.318898   0.077656     1.0339   0
    4   -3   16   3.463998   3.749932   0.134243     1.0886   0
    4   -3   17   0.110754   0.080935   0.064278     1.1439   0
    4   -3   18   5.348219   5.587840   0.166281     1.1996   0
    4   -3   19   4.422973   4.437225   0.154992     1.2557   0
    4   -3   20   2.067064   2.068902   0.098985     1.3121   0
    4   -3   21   3.759698   3.244735   0.197476     1.3688   0
    4   -2  -23   0.352412   0.221911   0.105456     1.3683   0
    4   -2  -22   3.028317   2.917571   0.181574     1.3112   0
    4   -2  -21   4.043776   4.116475   0.135520     1.2544   0
    4   -2  -20   0.733042   0.810712   0.081602     1.1979   0
    4   -2  -19  44.265628  46.194663   1.185816     1.1417   0
    4   -2  -18   1.431711   1.347511   0.084794     1.0859   0
    4   -2  -17  33.000823  33.385544   0.845419     1.0306   0
    4   -2  -16 107.259037 108.724001   2.553466     0.9758   0
    4   -2  -15   9.080773   9.093111   0.244720     0.9216   0
    4   -2  -14   0.281454   0.277686   0.061579     0.8682   0
    4   -2  -13  11.832822  11.268514   0.289990     0.8157   0
    4   -2  -12   9.195619   8.122647   0.293240     0.7642   0
    4   -2  -11 129.338370 123.955941   2.971025     0.7140   0
    4   -2  -10  28.878562  27.040939   0.768576     0.6655   0
    4   -2   -9   0.783951   1.058276   0.105021     0.6189   0
    4   -2   -8 361.044213 360.445827   8.971433     0.5748   0
    4   -2   -7 166.007475 172.392346   4.945817     0.5337   0
    4   -2   -6 152.259206 161.585558   4.204635     0.4965   0
    4   -2   -5 310.683669 321.597690   8.268817     0.4641   0
    4   -2   -4 183.449909 178.733933   4.675154     0.4374   0
    4   -2   -3   4.235266   4.264676   0.647101     0.4177   0
    4   -2   -2 319.460351 323.208261  12.244810     0.4060   0
    4   -2   -1 192.328934 190.525926   4.814795     0.4029   0
    4   -2    0  22.551902  22.329858   0.741733     0.4086   0
    4   -2    1   6.611482   6.870726   0.257198     0.4228   0
    4   -2    2  67.796043  67.145437   1.826794     0.4446   0
    4   -2    3  34.607739  36.848998   1.162745     0.4731   0
    4   -2    4 374.075682 382.337987   9.307302     0.5071   0
    4   -2    5  98.652983 100.030399   2.597140     0.5455   0
    4   -2    6  43.974291  43.517923   1.127371     0.5875   0
    4   -2    7 295.221940 294.322449   6.975863     0.6324   0
    4   -2    8  88.721093  88.615657   2.090173     0.6796   0
    4   -2    9   6.300160   6.458797   0.199711     0.7287   0
    4   -2   10  28.308956  27.659804   0.668576     0.7793   0
    4   -2   11   2.360306   2.178450   0.084475     0.8311   0
    4   -2   12   1.932438   1.831959   0.081254     0.8839   0
    4   -2   13  54.844229  54.294821   1.272525     0.9376   0
    4   -2   14  17.283405  17.736393   0.430530     0.9919   0
    4   -2   15  14.155233  14.201291   0.358737     1.0469   0
    4   -2   16   5.808000   5.891818   0.174754     1.1024   0
    4   -2   17   7.617876   8.161417   0.222868     1.1583   0
    4   -2   18   4.613911   4.379070   0.162885     1.2146   0
    4   -2   19   7.613268   7.736168   0.258997     1.2712   0
    4   -1  -23   1.965677   1.807148   0.096054     1.3397   0
    4   -1  -22  22.646632  22.301797   0.676962     1.2825   0
    4   -1  -21  14.942252  14.936901   0.457838     1.2256   0
    4   -1  -20   7.179698   7.721659   0.269067     1.1690   0
    4   -1  -19   0.250152   0.167035   0.076002     1.1127   0
    4   -1  -18   0.659631   0.758565   0.080616     1.0569   0
    4   -1  -17  17.149692  16.753916   0.465383     1.0014   0
    4   -1  -16   2.535081   2.252565   0.102670     0.9465   0
    4   -1  -15  53.657973  52.900443   1.242229     0.8923   0
    4   -1  -14  24.153414  23.564049   0.557780     0.8388   0
    4   -1  -13  64.008672  62.127130   1.517506     0.7862   0
    4   -1  -12  71.666253  71.431588   1.729202     0.7347   0
    4   -1  -11  57.811862  54.908579   1.416403     0.6846   0
    4   -1  -10  24.611972  23.270200   0.633375     0.6362   0
    4   -1   -9  41.161883  42.747751   1.255462     0.5899   0
    4   -1   -8   6.441354   6.381083   0.612801     0.5462   0
    4   -1   -7 499.549173 502.155776  12.729055     0.5059   0
    4   -1   -6 367.030125 388.884741  10.339461     0.4697   0
    4   -1   -5  80.071487  82.429613   2.925523     0.4387   0
    4   -1   -4 185.354393 188.158241   4.731945     0.4141   0
    4   -1   -3  52.586273  55.799762   1.741419     0.3971   0
    4   -1   -2 135.088618 129.677386   3.852573     0.3886   0
    4   -1   -1  10.623805  11.733751   0.512307     0.3892   0
    4   -1    0   1.788741   1.963446   0.180819     0.3990   0
    4   -1    1 137.892785 135.262151   3.293400     0.4172   0
    4   -1    2 118.305014 126.623105   3.337568     0.4427   0
    4   -1    3 242.683190 251.716603   6.241355     0.4745   0
    4   -1    4 645.824579 650.923219  17.421650     0.5114   0
    4   -1    5  14.679545  16.214476   0.581547     0.5522   0
    4   -1    6 173.165434 171.017991   4.292912     0.5963   0
    4   -1    7  17.566447  17.618256   0.508244     0.6430   0
    4   -1    8  24.791589  25.275462   0.652702     0.6917   0
    4   -1    9  95.837494  93.824621   2.246761     0.7420   0
    4   -1   10   2.735274   2.655933   0.109548     0.7936   0
    4   -1   11   1.675581   1.397337   0.070691     0.8463   0
    4   -1   12  85.136166  83.999847   1.960689     0.8999   0
    4   -1   13   2.392014   2.318816   0.089467     0.9543   0
    4   -1   14   6.974004   7.192230   0.195532     1.0093   0
    4   -1   15  23.477612  24.538952   0.587206     1.0648   0
    4   -1   16   2.841237   2.858372   0.130587     1.1207   0
    4   -1   17  28.663197  29.681521   0.744519     1.1770   0
    4   -1   18  14.048902  14.481676   0.430762     1.2337   0
    4   -1   19   7.378578   7.785965   0.230790     1.2907   0
    4   -1   20   2.116236   1.952651   0.111869     1.3479   0
    4    0  -24   0.697434   0.731606   0.087899     1.3719   0
    4    0  -23  11.785687  11.440859   0.417733     1.3145   0
    4    0  -22   3.467388   3.536727   0.145155     1.2574   0
    4    0  -21   0.542774   0.550757   0.079948     1.2006   0
    4    0  -20  33.029041  34.361463   0.849105     1.1440   0
    4    0  -19   2.805277   2.711912   0.109287     1.0879   0
    4    0  -18   2.238109   2.245078   0.098695     1.0321   0
    4    0  -17  63.711855  64.723487   1.508017     0.9768   0
    4    0  -16  22.020481  21.948835   0.533143     0.9221   0
    4    0  -15  15.821087  15.007592   0.366398     0.8681   0
    4    0  -14  33.909970  33.393670   0.809755     0.8148   0
    4    0  -13  29.087915  28.816949   0.749946     0.7626   0
    4    0  -12 165.102203 161.053634   3.908987     0.7116   0
    4    0  -11 178.840277 174.551672   4.469059     0.6620   0
    4    0  -10   7.575862   8.426305   0.290948     0.6143   0
    4    0   -9  67.605014  65.357558   1.813039     0.5688   0
    4    0   -8  47.546689  48.777091   1.650095     0.5263   0
    4    0   -7  23.078330  24.027574   0.868780     0.4874   0
    4    0   -6   3.388276   3.175408   0.268283     0.4531   0
    4    0   -5 223.600770 227.317756   6.850789     0.4244   0
    4    0   -4   4.643475   5.028087   0.341760     0.4027   0
    4    0   -3 313.575825 308.147244   8.222677     0.3891   0
    4    0   -2 1381.22597 1369.82995   34.45607     0.3844   0
    4    0   -1 556.788202 548.557637  13.208483     0.3890   0
    4    0    0  87.525578  89.234929   2.259211     0.4025   0
    4    0    1 148.686746 147.960997   3.701789     0.4242   0
    4    0    2  10.313181   9.490153   0.369067     0.4527   0
    4    0    3 128.933903 129.003268   3.327266     0.4870   0
    4    0    4  56.290540  57.571680   1.730334     0.5258   0
    4    0    5   0.439268   0.627600   0.098898     0.5683   0
    4    0    6 132.093127 132.427255   3.212930     0.6137   0
    4    0    7 104.680567 103.692634   2.532224     0.6614   0
    4    0    8  60.285636  59.952133   1.461586     0.7110   0
    4    0    9  11.296711  11.240307   0.312480     0.7620   0
    4    0   10  29.907608  29.702415   0.726150     0.8142   0
    4    0   11   0.807813   0.826208   0.063726     0.8675   0
    4    0   12  17.122388  16.731252   0.438598     0.9215   0
    4    0   13  39.717613  40.132822   0.937875     0.9762   0
    4    0   14  29.580495  30.220990   0.722639     1.0315   0
    4    0   15   6.806220   6.545216   0.183837     1.0872   0
    4    0   16  18.642573  19.295252   0.588279     1.1434   0
    4    0   17   9.032341   9.203036   0.249566     1.1999   0
    4    0   18   8.845695   8.987597   0.254093     1.2568   0
    4    0   19   0.396351   0.389178   0.077685     1.3139   0
    4    0   20   0.278202   0.155921   0.060882     1.3712   0
    4    1  -24   2.022762   1.752853   0.084736     1.3501   0
    4    1  -23   2.088348   1.975692   0.091121     1.2929   0
    4    1  -22  22.037054  22.376986   0.634942     1.2361   0
    4    1  -21  28.260182  29.369563   0.800323     1.1795   0
    4    1  -20   0.332689   0.317268   0.073564     1.1232   0
    4    1  -19   3.467386   3.630663   0.130993     1.0674   0
    4    1  -18  31.822168  32.388731   0.777978     1.0120   0
    4    1  -17   0.276374   0.249885   0.061115     0.9571   0
    4    1  -16  54.876372  54.496215   1.275137     0.9029   0
    4    1  -15  17.480333  16.898751   0.415614     0.8494   0
    4    1  -14  65.516723  62.218831   1.549863     0.7969   0
    4    1  -13  59.796165  58.748703   1.568783     0.7454   0
    4    1  -12  95.735292  93.186777   2.358805     0.6953   0
    4    1  -11  70.700657  69.206968   2.042465     0.6468   0
    4    1  -10   2.793372   2.774129   0.145271     0.6004   0
    4    1   -9   1.148606   1.104213   0.149159     0.5565   0
    4    1   -8  69.027927  69.448699   2.200940     0.5159   0
    4    1   -7  99.930092 103.357752   2.776044     0.4793   0
    4    1   -6 305.588569 307.494310   8.174418     0.4478   0
    4    1   -5  84.097707  89.159769   2.649839     0.4224   0
    4    1   -4  73.745153  72.621960   2.198908     0.4044   0
    4    1   -3 1580.50978 1634.13774   38.61076     0.3947   0
    4    1   -2  46.461071  45.949160   1.253634     0.3940   0
    4    1   -1 229.096819 233.356382   5.900785     0.4022   0
    4    1    0 411.869098 402.166875   9.475788     0.4189   0
    4    1    1   0.660397   0.524176   0.122171     0.4432   0
    4    1    2 118.788098 123.407186   3.144880     0.4738   0
    4    1    3 251.378516 249.151587   5.981313     0.5096   0
    4    1    4  52.672687  52.240835   1.747136     0.5496   0
    4    1    5  71.731212  70.241507   1.721338     0.5930   0
    4    1    6   0.562337   0.622319   0.076495     0.6390   0
    4    1    7  17.023311  16.618744   0.538714     0.6872   0
    4    1    8 295.405309 291.539498   6.882420     0.7370   0
    4    1    9  38.434222  39.035312   0.962193     0.7883   0
    4    1   10  23.323727  22.626087   0.561059     0.8407   0
    4    1   11  93.743752  92.714053   2.141944     0.8940   0
    4    1   12  42.426320  42.639799   1.040690     0.9482   0
    4    1   13   1.107932   0.925455   0.070604     1.0029   0
    4    1   14   1.384997   1.246089   0.078584     1.0582   0
    4    1   15   0.132570   0.066135   0.064800     1.1140   0
    4    1   16   2.437774   2.205844   0.095386     1.1702   0
    4    1   17   3.646680   3.834523   0.159055     1.2267   0
    4    1   18  17.940010  19.037561   0.484767     1.2836   0
    4    1   19   1.592071   1.572440   0.113843     1.3406   0
    4    2  -24   3.721916   3.732375   0.169792     1.3319   0
    4    2  -23   4.423778   4.123904   0.162798     1.2752   0
    4    2  -22   1.970701   1.812778   0.097012     1.2187   0
    4    2  -21  30.187595  31.412812   0.798176     1.1626   0
    4    2  -20  13.768517  14.218558   0.383316     1.1068   0
    4    2  -19  14.328553  14.434113   0.379921     1.0516   0
    4    2  -18  41.494630  42.426797   1.035873     0.9968   0
    4    2  -17  48.718558  48.990963   1.143244     0.9427   0
    4    2  -16  12.583408  12.341328   0.306502     0.8893   0
    4    2  -15  10.027289   9.215253   0.252961     0.8367   0
    4    2  -14   2.528079   2.550216   0.149827     0.7853   0
    4    2  -13   8.612395   7.955177   0.319967     0.7350   0
    4    2  -12 104.758054 102.490365   2.543542     0.6864   0
    4    2  -11  52.435693  53.508688   1.551024     0.6396   0
    4    2  -10 133.896614 127.540115   3.864123     0.5952   0
    4    2   -9 190.795307 194.451367   4.824052     0.5537   0
    4    2   -8 293.888854 295.491927   7.127372     0.5158   0
    4    2   -7  48.659064  50.540013   1.386397     0.4823   0
    4    2   -6 144.767359 143.972294   3.970334     0.4543   0
    4    2   -5   4.362361   4.320306   0.216774     0.4329   0
    4    2   -4  30.420147  31.314147   0.872262     0.4189   0
    4    2   -3 216.598366 209.450572   5.044106     0.4133   0
    4    2   -2 470.390924 472.622834  11.269239     0.4162   0
    4    2   -1 194.371818 191.325988   4.746861     0.4276   0
    4    2    0   4.996820   4.941639   0.252961     0.4468   0
    4    2    1 118.444139 122.469573   3.017398     0.4728   0
    4    2    2  95.612217  93.366987   2.309617     0.5046   0
    4    2    3  40.811420  41.019071   1.114980     0.5412   0
    4    2    4   9.846395  10.860850   0.469329     0.5816   0
    4    2    5  59.750992  60.479124   1.478069     0.6252   0
    4    2    6  70.638895  69.201165   1.770264     0.6713   0
    4    2    7 196.611289 195.579637   4.573297     0.7194   0
    4    2    8  28.982570  28.848028   0.725541     0.7691   0
    4    2    9  62.843104  61.573732   1.434540     0.8202   0
    4    2   10   8.449612   7.898212   0.201800     0.8725   0
    4    2   11   6.810200   6.619506   0.183054     0.9256   0
    4    2   12  14.156406  13.987361   0.345997     0.9795   0
    4    2   13  15.722491  15.969814   0.390513     1.0341   0
    4    2   14   2.814277   2.914147   0.109548     1.0892   0
    4    2   16   8.000427   8.358081   0.243327     1.2008   0
    4    2   17  13.138549  13.999810   0.430240     1.2572   0
    4    2   18   1.295283   1.220436   0.100378     1.3138   0
    4    2   19   1.699979   1.509758   0.105427     1.3708   0
    4    3  -25   3.327662   2.993283   0.122403     1.3741   0
    4    3  -24   0.325858   0.223304   0.062304     1.3176   0
    4    3  -23  17.109967  16.987028   0.449915     1.2614   0
    4    3  -22  26.240499  27.057189   0.694200     1.2055   0
    4    3  -21  10.716769  10.661720   0.286333     1.1501   0
    4    3  -20   1.630551   1.637095   0.091005     1.0951   0
    4    3  -19  17.755805  18.543594   0.485957     1.0406   0
    4    3  -18  10.522932  10.027706   0.266194     0.9868   0
    4    3  -17   6.343022   6.394055   0.185491     0.9337   0
    4    3  -16   1.823209   1.833294   0.094748     0.8815   0
    4    3  -15  58.032939  57.236797   1.335265     0.8303   0
    4    3  -14   0.344543   0.406822   0.095270     0.7803   0
    4    3  -13  65.515868  64.199978   1.775430     0.7318   0
    4    3  -12 217.331913 215.322047   5.700929     0.6851   0
    4    3  -11   0.418525   0.409898   0.109925     0.6407   0
    4    3  -10 156.382941 155.028937   3.904025     0.5988   0
    4    3   -9 132.531230 135.066561   3.318908     0.5603   0
    4    3   -8 121.841472 118.795729   2.953120     0.5258   0
    4    3   -7 675.594949 669.901841  15.876953     0.4961   0
    4    3   -6  36.875680  36.006567   1.001659     0.4722   0
    4    3   -5  68.272325  67.056929   1.692551     0.4549   0
    4    3   -4 525.798831 503.223686  12.611179     0.4451   0
    4    3   -3  58.835412  57.465469   1.485179     0.4431   0
    4    3   -2   8.032574   8.739336   0.345156     0.4493   0
    4    3   -1 137.683447 135.568885   3.319518     0.4631   0
    4    3    0  47.916580  49.070476   1.315851     0.4840   0
    4    3    1 316.760406 319.885551   7.807498     0.5111   0
    4    3    2 511.688956 512.506961  12.255808     0.5435   0
    4    3    3 179.031112 176.104785   4.370481     0.5802   0
    4    3    4 111.793553 110.236196   2.680165     0.6206   0
    4    3    5   2.885298   2.768499   0.138625     0.6639   0
    4    3    6   2.821065   2.988872   0.126437     0.7096   0
    4    3    7  43.501384  42.131671   0.992025     0.7572   0
    4    3    8   4.937133   4.762648   0.156588     0.8065   0
    4    3    9  10.037743   9.845552   0.251452     0.8572   0
    4    3   10   2.326359   2.312751   0.084533     0.9090   0
    4    3   11  94.889013  94.586958   2.171717     0.9617   0
    4    3   12  17.674707  17.912773   0.442602     1.0152   0
    4    3   13   2.703491   2.634720   0.101248     1.0693   0
    4    3   14   8.913365   9.152687   0.245097     1.1241   0
    4    3   15   4.096748   4.323440   0.142282     1.1793   0
    4    3   16   2.130808   2.149895   0.097331     1.2350   0
    4    3   17  20.218872  20.537046   0.641472     1.2910   0
    4    3   18   2.949738   2.896619   0.162769     1.3474   0
    4    4  -25   3.860072   3.526512   0.143587     1.3629   0
    4    4  -24   1.475433   1.455840   0.087406     1.3071   0
    4    4  -23   1.855607   1.877375   0.090076     1.2516   0
    4    4  -22   1.064656   1.035786   0.077423     1.1966   0
    4    4  -21   2.118744   1.999285   0.107168     1.1420   0
    4    4  -20   2.656103   2.639944   0.108822     1.0880   0
    4    4  -19  14.345973  14.528919   0.370896     1.0347   0
    4    4  -18  41.347629  42.414319   1.009204     0.9821   0
    4    4  -17  98.865287  98.844670   2.327319     0.9304   0
    4    4  -16   4.264154   4.111977   0.140947     0.8797   0
    4    4  -15   9.031305   8.957126   0.268545     0.8302   0
    4    4  -14  29.577570  29.270317   0.811641     0.7821   0
    4    4  -13  92.450719  94.512379   2.573461     0.7358   0
    4    4  -12   6.022484   6.224553   0.388801     0.6916   0
    4    4  -11 105.959608 103.306678   2.747983     0.6499   0
    4    4  -10  63.230773  61.644249   1.615417     0.6112   0
    4    4   -9  82.781369  80.269126   2.053319     0.5762   0
    4    4   -8 180.777103 182.194775   4.479129     0.5454   0
    4    4   -7  36.405846  35.772091   1.020667     0.5198   0
    4    4   -6  11.031131  10.268276   0.402440     0.5001   0
    4    4   -5  66.928409  69.919973   1.990347     0.4869   0
    4    4   -4  18.943597  18.742492   0.621129     0.4809   0
    4    4   -3 229.463071 238.944338   5.706181     0.4823   0
    4    4   -2 457.189900 457.051078  10.728842     0.4910   0
    4    4   -1   0.496041   0.560102   0.113930     0.5067   0
    4    4    0 152.664641 156.591046   3.854198     0.5288   0
    4    4    1 201.829264 196.197748   4.788939     0.5564   0
    4    4    2 154.010625 153.395731   3.746450     0.5889   0
    4    4    3  17.542069  18.559961   0.603253     0.6254   0
    4    4    4  57.789101  56.721995   1.422700     0.6652   0
    4    4    5  20.643976  19.963799   0.749743     0.7079   0
    4    4    6  30.323258  29.889009   0.771710     0.7530   0
    4    4    7  20.592794  20.574249   0.502614     0.8000   0
    4    4    8   5.344191   5.086300   0.137900     0.8486   0
    4    4    9   0.647469   0.599771   0.050813     0.8985   0
    4    4   10  21.953254  21.699820   0.512800     0.9496   0
    4    4   11  13.162967  13.191129   0.318516     1.0017   0
    4    4   12  31.341388  32.245666   0.775715     1.0546   0
    4    4   13  81.523471  85.236069   2.070933     1.1082   0
    4    4   14   0.216003   0.203715   0.080209     1.1624   0
    4    4   15  13.493667  13.706889   0.392631     1.2172   0
    4    4   16  20.898594  20.161739   0.805837     1.2724   0
    4    4   17   0.249022   0.204151   0.076495     1.3280   0
    4    5  -25   0.126658   0.102409   0.085230     1.3556   0
    4    5  -24   8.417006   7.940754   0.257459     1.3006   0
    4    5  -23   3.783383   3.707651   0.126843     1.2461   0
    4    5  -22  16.546573  16.616393   0.409520     1.1921   0
    4    5  -21   0.265093   0.186420   0.072577     1.1387   0
    4    5  -20   0.570489   0.617908   0.070807     1.0859   0
    4    5  -19  45.979946  47.055376   1.130592     1.0339   0
    4    5  -18   8.784171   8.727380   0.246867     0.9828   0
    4    5  -17  19.261795  19.421022   0.492283     0.9327   0
    4    5  -16 143.922263 143.133636   3.413627     0.8839   0
    4    5  -15  11.196776  11.107572   0.300292     0.8364   0
    4    5  -14  45.012195  44.691464   1.200645     0.7907   0
    4    5  -13 155.951716 158.801446   4.153387     0.7470   0
    4    5  -12  16.441627  13.893396   0.574089     0.7056   0
    4    5  -11  13.725207  12.682247   0.621651     0.6671   0
    4    5  -10  14.355000  12.504475   0.528645     0.6318   0
    4    5   -9  19.754705  20.691196   0.655749     0.6005   0
    4    5   -8 294.699889 290.602175   6.954301     0.5737   0
    4    5   -7 146.601476 146.990011   3.649583     0.5522   0
    4    5   -6  90.860014  91.086360   2.644442     0.5365   0
    4    5   -5 503.252641 493.153989  12.343098     0.5271   0
    4    5   -4 136.500445 137.954271   3.427150     0.5245   0
    4    5   -3 146.491290 150.138895   4.013311     0.5286   0
    4    5   -2   3.791096   3.293371   0.221127     0.5394   0
    4    5   -1  12.258851  12.694000   0.419329     0.5565   0
    4    5    0  49.101210  46.384450   1.416751     0.5792   0
    4    5    1   8.774436   8.992994   0.299131     0.6071   0
    4    5    2 190.833838 190.162024   4.561370     0.6393   0
    4    5    3  44.764449  44.003706   1.238428     0.6753   0
    4    5    4   4.807887   4.487138   0.195590     0.7146   0
    4    5    5  22.461851  23.139090   0.622377     0.7565   0
    4    5    6  55.199547  53.295686   1.311237     0.8007   0
    4    5    7  21.497592  21.042591   0.511378     0.8468   0
    4    5    8  35.106034  33.923852   0.788658     0.8946   0
    4    5    9   0.703513   0.594054   0.054846     0.9437   0
    4    5   10  63.559002  63.793998   1.466548     0.9940   0
    4    5   11  30.799527  30.968527   0.733144     1.0453   0
    4    5   12   9.118286   9.232606   0.271505     1.0975   0
    4    5   13   3.073014   3.092326   0.134359     1.1504   0
    4    5   14   2.410506   2.529177   0.102728     1.2040   0
    4    5   15   3.129061   2.996910   0.116977     1.2581   0
    4    5   16   2.749056   2.802858   0.131690     1.3128   0
    4    5   17   4.530111   4.280985   0.232561     1.3679   0
    4    6  -25   1.784278   1.662893   0.104237     1.3522   0
    4    6  -24   5.185791   5.052405   0.179658     1.2982   0
    4    6  -23   7.588150   7.610341   0.245852     1.2448   0
    4    6  -22   6.011363   5.933518   0.177714     1.1920   0
    4    6  -21   2.169270   2.123226   0.096692     1.1399   0
    4    6  -20  20.360374  20.685102   0.513961     1.0886   0
    4    6  -19   6.144058   6.278587   0.189206     1.0382   0
    4    6  -18  69.524351  71.976861   1.700763     0.9888   0
    4    6  -17  25.810167  25.587826   0.652934     0.9407   0
    4    6  -16   1.438289   1.551662   0.155892     0.8940   0
    4    6  -15  13.490582  14.290990   0.489265     0.8489   0
    4    6  -14  80.856004  81.368667   1.959267     0.8058   0
    4    6  -13   0.331980   1.192142   0.233373     0.7649   0
    4    6  -12  46.752839  47.277083   1.426037     0.7267   0
    4    6  -11  53.649694  54.800047   1.581175     0.6915   0
    4    6  -10  13.141584  13.677667   0.506358     0.6599   0
    4    6   -9 169.012530 170.496515   4.190967     0.6323   0
    4    6   -8  64.534372  66.265862   1.845918     0.6095   0
    4    6   -7  73.107183  69.365704   1.867392     0.5918   0
    4    6   -6  68.170587  72.423468   2.866672     0.5798   0
    4    6   -5 123.830511 125.359315   3.279326     0.5738   0
    4    6   -4 109.114336 115.262339   2.932574     0.5740   0
    4    6   -3 308.890075 307.758385   7.574937     0.5804   0
    4    6   -2  21.012599  21.136062   0.736858     0.5928   0
    4    6   -1   2.536757   2.962929   0.175944     0.6109   0
    4    6    0   2.658489   4.067751   0.260303     0.6341   0
    4    6    1  98.099540  96.923302   2.304307     0.6619   0
    4    6    2  11.196654  11.252379   0.437089     0.6938   0
    4    6    3  39.339458  39.354524   1.029053     0.7292   0
    4    6    4 128.116170 128.101348   3.001408     0.7676   0
    4    6    5  37.622736  37.380921   0.967794     0.8087   0
    4    6    6 200.695920 196.578481   4.526285     0.8520   0
    4    6    7  59.373102  59.001751   1.365706     0.8971   0
    4    6    8   0.690984   0.650206   0.062479     0.9440   0
    4    6    9  15.942263  16.400316   0.398406     0.9922   0
    4    6   10   0.200795   0.209810   0.061057     1.0416   0
    4    6   11   0.276544   0.225741   0.062682     1.0921   0
    4    6   12  36.908060  39.169671   1.068694     1.1434   0
    4    6   13   1.822214   1.818785   0.093994     1.1956   0
    4    6   14   5.074402   5.186620   0.192978     1.2484   0
    4    6   15  18.735483  19.403262   0.511320     1.3019   0
    4    6   16   5.377577   5.223822   0.249537     1.3559   0
    4    7  -25   8.301721   7.369422   0.551454     1.3527   0
    4    7  -24   8.926674   8.741136   0.250233     1.2999   0
    4    7  -23  32.582360  33.837375   0.823278     1.2478   0
    4    7  -22   7.080028   7.277286   0.223158     1.1964   0
    4    7  -21   0.726505   0.739847   0.074057     1.1458   0
    4    7  -20  17.569414  18.437180   0.453398     1.0962   0
    4    7  -19   0.815846   0.682737   0.074231     1.0476   0
    4    7  -18   1.809652   1.781321   0.093790     1.0002   0
    4    7  -17   7.113425   6.933785   0.234070     0.9542   0
    4    7  -16   6.617399   6.621595   0.204441     0.9099   0
    4    7  -15  40.441548  40.067528   0.996233     0.8674   0
    4    7  -14  98.184191  97.961032   2.641685     0.8271   0
    4    7  -13  63.197827  65.791107   1.890317     0.7892   0
    4    7  -12 138.353922 133.474272   4.210904     0.7542   0
    4    7  -11   4.674458   4.375849   0.315904     0.7225   0
    4    7  -10  79.361353  78.816129   2.189971     0.6945   0
    4    7   -9 115.033753 115.190081   3.278659     0.6706   0
    4    7   -8  10.678316  10.671354   0.502411     0.6514   0
    4    7   -7  47.001670  45.037083   1.506798     0.6373   0
    4    7   -6  28.607234  26.910961   0.850324     0.6286   0
    4    7   -5  44.172470  44.123556   1.277923     0.6255   0
    4    7   -4 123.614696 122.148329   3.090439     0.6281   0
    4    7   -3   7.880555   7.580422   0.300437     0.6363   0
    4    7   -2  12.045438  11.877774   0.377338     0.6500   0
    4    7   -1 107.174625 101.901853   2.549955     0.6688   0
    4    7    0   8.890258   9.061015   0.318458     0.6923   0
    4    7    1 138.166380 134.660000   3.330226     0.7199   0
    4    7    2  79.343459  76.908691   1.913039     0.7514   0
    4    7    3  29.746129  29.667011   0.793475     0.7861   0
    4    7    4   0.802781   0.984770   0.068079     0.8237   0
    4    7    5  59.058926  58.792522   1.356101     0.8639   0
    4    7    6  32.739896  32.441256   0.754560     0.9062   0
    4    7    7   7.629400   7.376822   0.194110     0.9504   0
    4    7    8   4.997595   4.690273   0.164481     0.9962   0
    4    7    9  13.943495  14.572187   0.369474     1.0435   0
    4    7   10   7.387765   7.633846   0.210970     1.0920   0
    4    7   11  15.082023  15.067140   0.400902     1.1415   0
    4    7   12   0.292829   0.330414   0.073999     1.1920   0
    4    7   13   0.099214   0.194516   0.067122     1.2434   0
    4    7   14  12.021607  12.376064   0.383635     1.2955   0
    4    7   15   1.901460   1.771977   0.141005     1.3482   0
    4    8  -25   1.498847   1.461760   0.092368     1.3571   0
    4    8  -24   5.602896   5.415030   0.168312     1.3057   0
    4    8  -23   4.640347   4.694539   0.143239     1.2550   0
    4    8  -22   0.316446   0.184882   0.071620     1.2052   0
    4    8  -21  11.635225  11.969272   0.343618     1.1563   0
    4    8  -20   1.310117   1.228155   0.076988     1.1085   0
    4    8  -19  27.194611  28.168687   0.688164     1.0619   0
    4    8  -18  32.820150  33.186182   0.810741     1.0167   0
    4    8  -16   4.767305   4.487835   0.176699     0.9312   0
    4    8  -15  50.031814  50.170308   1.208422     0.8914   0
    4    8  -14  43.249871  43.740211   1.071044     0.8540   0
    4    8  -13  34.128266  34.712887   0.883202     0.8193   0
    4    8  -12  94.385439  90.046599   2.541830     0.7875   0
    4    8  -11  58.744544  55.644799   2.394586     0.7592   0
    4    8  -10  52.123119  51.408851   1.454941     0.7347   0
    4    8   -9  15.520835  15.270275   0.728530     0.7143   0
    4    8   -8  24.541685  23.197158   0.875164     0.6985   0
    4    8   -7  31.894212  30.361153   1.591564     0.6875   0
    4    8   -6  19.072502  17.916951   0.801484     0.6817   0
    4    8   -5  13.983687  14.038464   0.491065     0.6810   0
    4    8   -4 124.939785 117.845347   2.875697     0.6857   0
    4    8   -3 259.889548 254.435131   6.063438     0.6954   0
    4    8   -2  36.008424  35.996411   0.982042     0.7101   0
    4    8   -1  55.388987  53.125633   1.301748     0.7294   0
    4    8    0 228.281558 221.249820   5.266045     0.7530   0
    4    8    1   1.076394   1.073830   0.083343     0.7804   0
    4    8    2   1.229618   1.263820   0.069820     0.8114   0
    4    8    3  15.455589  15.259306   0.433839     0.8455   0
    4    8    4   1.887369   1.817856   0.083198     0.8823   0
    4    8    5  55.061242  53.926276   1.289037     0.9215   0
    4    8    6   8.746555   8.799261   0.233141     0.9629   0
    4    8    7  13.041654  13.122760   0.323333     1.0061   0
    4    8    8  13.144219  13.702072   0.358911     1.0509   0
    4    8    9   3.281840   3.454341   0.126640     1.0972   0
    4    8   10  12.416973  12.639588   0.316078     1.1448   0
    4    8   11  28.007071  29.671654   0.742343     1.1934   0
    4    8   12   1.413392   1.287615   0.073187     1.2430   0
    4    8   13   7.590513   7.330391   0.293298     1.2935   0
    4    8   14   2.664379   2.595138   0.172375     1.3448   0
    4    9  -25   2.328262   1.962633   0.197389     1.3654   0
    4    9  -24   9.325856   8.986813   0.247361     1.3155   0
    4    9  -23   2.028777   1.907584   0.097157     1.2664   0
    4    9  -22   6.123101   5.981574   0.183112     1.2182   0
    4    9  -21  18.640611  19.181467   0.485783     1.1712   0
    4    9  -20   2.394628   2.614262   0.113814     1.1254   0
    4    9  -19  38.139331  39.950290   0.954851     1.0809   0
    4    9  -18   4.669132   4.729072   0.167296     1.0380   0
    4    9  -17  10.728291  11.016481   0.309839     0.9968   0
    4    9  -16  33.969537  34.734361   0.863876     0.9576   0
    4    9  -15   8.316219   8.391163   0.274261     0.9206   0
    4    9  -14  24.136637  24.014196   0.701861     0.8862   0
    4    9  -13  71.136089  69.254560   1.742783     0.8545   0
    4    9  -12  12.263526  11.594255   0.318922     0.8260   0
    4    9  -11  10.863005  10.817989   0.369619     0.8009   0
    4    9  -10  93.143120  91.215496   2.447691     0.7796   0
    4    9   -9  18.850323  17.338364   0.790399     0.7624   0
    4    9   -8  51.601842  50.867061   1.537181     0.7497   0
    4    9   -7  34.468882  33.725941   0.954764     0.7415   0
    4    9   -6  54.096035  53.069626   1.336136     0.7381   0
    4    9   -5  52.518160  50.837171   1.361150     0.7396   0
    4    9   -4  62.511271  61.446627   1.617013     0.7459   0
    4    9   -3   2.521086   2.346791   0.109084     0.7569   0
    4    9   -2  52.359330  50.731251   1.198729     0.7724   0
    4    9   -1  37.110529  36.813014   0.880939     0.7921   0
    4    9    0  37.339984  36.860315   0.859494     0.8157   0
    4    9    1  41.844090  41.323484   0.966401     0.8429   0
    4    9    2  47.473938  46.047536   1.103488     0.8734   0
    4    9    3  14.942297  14.589918   0.348812     0.9068   0
    4    9    4   4.599023   4.620772   0.131603     0.9428   0
    4    9    5  28.131728  28.194543   0.674292     0.9812   0
    4    9    6   0.770321   0.701745   0.066483     1.0216   0
    4    9    7  13.501649  13.461009   0.351656     1.0639   0
    4    9    8  24.485203  24.653782   0.588279     1.1077   0
    4    9    9  24.816839  25.530571   0.605807     1.1531   0
    4    9   10  32.987224  33.830410   0.871827     1.1997   0
    4    9   11  11.325613  11.512856   0.400611     1.2474   0
    4    9   12   0.157109   0.153744   0.063378     1.2961   0
    4    9   13   2.206143   2.394034   0.114858     1.3457   0
    4   10  -25   1.659451   1.259525   0.110564     1.3775   0
    4   10  -24   2.502931   2.238491   0.094748     1.3292   0
    4   10  -23   2.821342   2.885766   0.116396     1.2818   0
    4   10  -22   5.095799   4.940797   0.148724     1.2355   0
    4   10  -21   6.642927   6.969652   0.202468     1.1904   0
    4   10  -20  32.892394  34.843474   0.848002     1.1466   0
    4   10  -19  37.012108  38.579128   0.932216     1.1044   0
    4   10  -18   9.509671   9.977619   0.309781     1.0639   0
    4   10  -17   2.835669   2.859736   0.144864     1.0252   0
    4   10  -16   0.200037   0.119705   0.100900     0.9887   0
    4   10  -15  17.631128  18.181578   0.472840     0.9545   0
    4   10  -14   0.988257   0.906331   0.089002     0.9230   0
    4   10  -13   5.878445   5.792136   0.203977     0.8943   0
    4   10  -12  38.277534  39.290101   0.992460     0.8688   0
    4   10  -11  48.454832  47.951202   1.135670     0.8468   0
    4   10  -10  66.247518  66.106256   1.560252     0.8285   0
    4   10   -9 135.084524 135.966449   3.270649     0.8143   0
    4   10   -8  15.533285  14.886379   0.503775     0.8042   0
    4   10   -7  40.369377  39.599157   1.060365     0.7985   0
    4   10   -6   4.520290   4.216388   0.235259     0.7973   0
    4   10   -5  30.348587  29.142342   0.732534     0.8005   0
    4   10   -4  62.043886  60.847088   1.426008     0.8082   0
    4   10   -3   2.237126   1.974821   0.085375     0.8202   0
    4   10   -2  11.177294  10.687170   0.267616     0.8363   0
    4   10   -1  25.268229  24.385295   0.568430     0.8563   0
    4   10    0  18.912856  18.809817   0.451337     0.8800   0
    4   10    1  21.426109  21.243056   0.517298     0.9069   0
    4   10    2   7.287056   7.369712   0.189989     0.9369   0
    4   10    3  15.643546  15.170449   0.373043     0.9697   0
    4   10    4  80.296182  80.810336   1.861849     1.0050   0
    4   10    5   2.298450   2.216900   0.088567     1.0425   0
    4   10    6  39.529456  40.107285   0.934305     1.0821   0
    4   10    7   6.446984   6.507897   0.175683     1.1234   0
    4   10    8   0.712162   0.640949   0.070546     1.1663   0
    4   10    9   9.982136   9.869783   0.297042     1.2107   0
    4   10   10   6.249636   6.353689   0.199943     1.2564   0
    4   10   11   1.103350   1.036163   0.075102     1.3032   0
    4   10   12   4.999136   4.825213   0.469851     1.3510   0
    4   11  -24   2.294296   1.973370   0.092310     1.3467   0
    4   11  -23   4.298585   4.136643   0.162682     1.3011   0
    4   11  -22   6.655374   6.561902   0.208213     1.2567   0
    4   11  -20  12.711861  13.722182   0.359259     1.1721   0
    4   11  -19   1.518906   1.638227   0.102612     1.1321   0
    4   11  -18   3.121783   3.193748   0.131080     1.0940   0
    4   11  -17  19.710671  20.383563   0.562510     1.0579   0
    4   11  -16   9.730161  10.141897   0.275945     1.0240   0
    4   11  -15  19.656247  20.206284   0.518082     0.9926   0
    4   11  -14  49.703131  49.736179   1.189501     0.9638   0
    4   11  -13   5.124923   5.293614   0.163176     0.9381   0
    4   11  -12   0.224488   0.250379   0.074318     0.9154   0
    4   11  -11  53.087538  53.508107   1.270494     0.8963   0
    4   11  -10  43.549957  43.268647   1.014196     0.8808   0
    4   11   -9  31.670933  31.423259   0.805924     0.8691   0
    4   11   -8  26.525396  26.134550   0.626091     0.8614   0
    4   11   -7  54.657331  53.539158   1.248671     0.8579   0
    4   11   -6   7.996359   7.608512   0.210042     0.8585   0
    4   11   -5  29.393886  28.945156   0.671391     0.8633   0
    4   11   -4   1.386539   1.357842   0.070836     0.8722   0
    4   11   -3   0.301346   0.369329   0.052902     0.8850   0
    4   11   -2   9.605462   9.251324   0.232764     0.9017   0
    4   11   -1  15.919650  15.531971   0.369909     0.9219   0
    4   11    0  45.319563  45.775334   1.052588     0.9455   0
    4   11    1  95.652147  96.951741   2.228247     0.9722   0
    4   11    2  17.052337  16.936157   0.407112     1.0018   0
    4   11    3   9.234669   9.542736   0.246026     1.0340   0
    4   11    4  34.601676  35.855667   0.848669     1.0685   0
    4   11    5   4.455977   4.325791   0.152409     1.1053   0
    4   11    6   0.223588   0.235550   0.067064     1.1440   0
    4   11    7   0.111486   0.197970   0.068834     1.1844   0
    4   11    8   4.935220   4.986735   0.156095     1.2265   0
    4   11    9   2.836144   2.909156   0.127946     1.2699   0
    4   11   10   8.668171   8.631123   0.268922     1.3147   0
    4   11   11   1.227584   0.931491   0.098056     1.3606   0
    4   12  -24   3.314808   2.978918   0.228962     1.3678   0
    4   12  -21   3.825063   3.686032   0.135491     1.2408   0
    4   12  -20  11.123734  11.660506   0.338191     1.2014   0
    4   12  -19   8.843581   9.406316   0.256763     1.1638   0
    4   12  -18  10.562980  10.845093   0.291296     1.1281   0
    4   12  -17   6.705319   7.249979   0.205834     1.0945   0
    4   12  -16  41.467027  42.892847   1.069216     1.0632   0
    4   12  -15  11.985244  12.321073   0.317268     1.0344   0
    4   12  -14  18.264183  19.545514   0.548059     1.0084   0
    4   12  -13   9.834436  10.233424   0.298115     0.9853   0
    4   12  -12  14.808351  15.238760   0.382300     0.9653   0
    4   12  -11  16.200014  17.819040   0.454529     0.9488   0
    4   12  -10   3.377011   3.218269   0.125973     0.9358   0
    4   12   -9  12.126346  14.577120   0.497449     0.9264   0
    4   12   -8   8.025160   9.041630   0.276322     0.9209   0
    4   12   -7   0.742081   0.732418   0.061637     0.9192   0
    4   12   -6  53.547949  53.935852   1.244609     0.9215   0
    4   12   -5  78.173603  78.527968   1.804942     0.9276   0
    4   12   -4   2.806084   2.763276   0.097447     0.9374   0
    4   12   -3  61.473848  62.781225   1.443739     0.9510   0
    4   12   -2   5.629588   5.615641   0.154034     0.9681   0
    4   12   -1  19.661424  20.110404   0.479225     0.9885   0
    4   12    0  25.178607  26.012204   0.627136     1.0120   0
    4   12    1   0.492798   0.400553   0.064394     1.0385   0
    4   12    2   3.749148   4.090183   0.137871     1.0676   0
    4   12    3  37.686699  38.909078   0.922320     1.0993   0
    4   12    4   0.735755   0.835930   0.087812     1.1332   0
    4   12    5  19.082259  20.493343   0.521071     1.1692   0
    4   12    6   7.919074   8.453351   0.242427     1.2071   0
    4   12    7   0.394056   0.376700   0.070807     1.2467   0
    4   12    8   2.124929   2.221776   0.103831     1.2879   0
    4   12    9   3.727563   3.607766   0.178208     1.3305   0
    4   12   10   3.897962   2.833706   0.280268     1.3744   0
    4   13  -23   3.932265   3.816096   0.250698     1.3507   0
    4   13  -22   1.715402   1.735877   0.092659     1.3103   0
    4   13  -21   4.672741   4.569872   0.184273     1.2715   0
    4   13  -20   3.121337   3.298972   0.127830     1.2343   0
    4   13  -19   3.689571   3.859944   0.139554     1.1990   0
    4   13  -18  10.942532  11.632241   0.315991     1.1657   0
    4   13  -17  10.903527  11.302495   0.317094     1.1345   0
    4   13  -16  21.725087  22.747040   0.565354     1.1057   0
    4   13  -15  27.045995  27.519409   0.731460     1.0795   0
    4   13  -14  16.924130  17.698436   0.465847     1.0560   0
    4   13  -13   1.050192   1.099744   0.087116     1.0355   0
    4   13  -12   2.620224   2.722852   0.115613     1.0180   0
    4   13  -11   4.950645   5.254902   0.165062     1.0038   0
    4   13  -10   6.847571   7.623051   0.249102     0.9931   0
    4   13   -9   2.310815   3.461886   0.182009     0.9858   0
    4   13   -8  28.198574  29.395971   0.703544     0.9822   0
    4   13   -7  37.107821  39.008034   0.907579     0.9821   0
    4   13   -6  52.340074  52.729520   1.223164     0.9858   0
    4   13   -5  23.783532  24.142636   0.570316     0.9930   0
    4   13   -4  18.918213  19.148269   0.456996     1.0038   0
    4   13   -3   7.694806   7.457612   0.209229     1.0179   0
    4   13   -2   3.291922   3.246244   0.104382     1.0353   0
    4   13   -1   9.534214  10.361689   0.258301     1.0559   0
    4   13    0   5.448808   5.993472   0.166687     1.0794   0
    4   13    1   4.446259   5.258965   0.152671     1.1056   0
    4   13    2   0.159711   0.390310   0.071271     1.1343   0
    4   13    3   6.467311   7.212138   0.211377     1.1655   0
    4   13    4  11.923360  12.451253   0.366891     1.1988   0
    4   13    5   7.621406   7.599719   0.251046     1.2341   0
    4   13    6   1.877032   1.949865   0.094922     1.2713   0
    4   13    7  11.681557  11.596664   0.364076     1.3101   0
    4   13    8   7.612188   6.750528   0.298580     1.3505   0
    4   14  -23   2.404203   2.354858   0.224464     1.3806   0
    4   14  -22   2.753167   2.297023   0.165526     1.3423   0
    4   14  -21  13.156387  13.745079   0.360971     1.3055   0
    4   14  -20   6.754620   6.933349   0.203948     1.2706   0
    4   14  -19   1.358682   1.270059   0.089321     1.2375   0
    4   14  -18   1.653185   1.795018   0.109026     1.2065   0
    4   14  -17   2.894260   2.881907   0.113698     1.1777   0
    4   14  -16   1.169606   1.218695   0.094661     1.1513   0
    4   14  -15  10.700367  11.621475   0.354268     1.1275   0
    4   14  -14   1.835833   1.821861   0.097505     1.1064   0
    4   14  -13  14.490172  14.891573   0.377541     1.0882   0
    4   14  -12  41.555226  44.202779   1.038165     1.0730   0
    4   14  -11   3.186713   3.019487   0.117035     1.0610   0
    4   14  -10  32.211741  34.559085   0.820434     1.0523   0
    4   14   -9  13.278761  13.388373   0.336334     1.0469   0
    4   14   -8   1.020711   0.888948   0.073912     1.0449   0
    4   14   -7  15.038777  15.581130   0.380588     1.0463   0
    4   14   -6  33.901912  35.654563   0.837787     1.0512   0
    4   14   -5   2.415894   2.457006   0.103135     1.0594   0
    4   14   -4  26.750201  27.909776   0.657142     1.0709   0
    4   14   -3   2.209492   2.251317   0.092543     1.0856   0
    4   14   -2   9.817698  10.281074   0.258620     1.1033   0
    4   14   -1  10.044247  10.148165   0.264511     1.1240   0
    4   14    0   0.150659   0.174957   0.068108     1.1474   0
    4   14    1   0.429310   0.456532   0.075392     1.1734   0
    4   14    2   8.489039   8.671634   0.256269     1.2018   0
    4   14    3   7.792907   7.894323   0.220866     1.2324   0
    4   14    4  11.998274  11.881778   0.305283     1.2652   0
[truncated: 489,922 more chars]
