# Supplementary material for: Multipolar model and Hirshfeld atom refinement of tetra­aqua­bis­(hydrogenmaleato)iron(II)
Source: Acta Crystallogr B Struct Sci Cryst Eng Mater. 2025 May 9;81(Pt 3):350–62. doi: 10.1107/S2052520625003403 (PMC12147936; doi:10.1107/S2052520625003403)
Supplement: Supplementary file 3 [file b-81-00350-sup3.hkl]

 -13  -6   4 87.0138 6.20448 238
 -13  -5   3 39.6588 5.34491 127
 -13  -5   4 148.385 8.23325 127
 -13  -5   5 177.361 8.74944 127
 -13  -4   1 150.655 8.10091 118
 -13  -4   2 156.707 7.99574 122
 -13  -4   3 89.7462 6.39416 122
 -13  -4   3 95.9622 7.25173 101
 -13  -4   4 150.348 9.00396 101
 -13  -4   5 370.207 14.8576 101
 -13  -4   6 185.204 11.0426  83
 -13  -4   7 359.000 16.3340  83
 -13  -3  -1 65.1659 5.18978 118
 -13  -3   0 135.367 7.72519 122
 -13  -3   1 574.244 21.1088 101
 -13  -3   2 9.20011 5.50100 101
 -13  -3   3 176.490 10.6888 101
 -13  -3   4 22.1783 5.68617  86
 -13  -3   4 19.1728 6.18539 101
 -13  -3   5 1.44978 5.37516  83
 -13  -3   5 5.10486 5.54070 101
 -13  -3   6 499.203 20.4668  83
 -13  -2   0 335.862 14.5479 101
 -13  -2   2 80.3358 7.13970  98
 -13  -2   3 76.7318 6.91789  98
 -13  -2   4 2.92474 5.14356  86
 -13  -2   5 157.028 9.96318  83
 -13  -2   6 131.979 9.36947  83
 -13  -1  -1 44.1487 4.86641 121
 -13  -1   0 371.171 14.2155 121
 -13  -1   0 375.013 15.6303  98
 -13  -1   1 68.4423 7.54590  84
 -13  -1   1 67.8121 7.09112  98
 -13  -1   2 416.539 17.4378  98
 -13  -1   3 27.7310 6.03141  98
 -13  -1   4 49.2219 6.41419  86
 -13   0  -2 1.47832 4.35343 121
 -13   0  -1 182.512 10.0518  98
 -13   0   0 130.430 7.98993 103
 -13   0   1 192.396 10.2896 103
 -13   0   1 217.698 12.1263  84
 -13   1  -2 79.8848 6.45759 103
 -13   1  -1 85.7401 7.15521 103
 -13   1   1 552.556 21.8516  84
 -13   2   2 38.6111 6.68092  84
 -12 -10   7 174.175 8.35272 133
 -12 -10   8 256.801 10.8617 133
 -12 -10  12 15.3958 4.37661 210
 -12  -9   4 233.857 10.3001 144
 -12  -9   5 351.015 13.0970 238
 -12  -9   5 332.889 13.9744 144
 -12  -9   6 104.025 6.62883 238
 -12  -9   6 91.4561 7.73389 144
 -12  -9   7 167.205 9.72701 144
 -12  -9   8 319.748 13.7745 144
 -12  -9   9 217.403 10.3542 144
 -12  -9  10 128.090 8.97385 133
 -12  -9  11 12.5185 5.25030 133
 -12  -8   2 41.5624 5.30100 238
 -12  -8   3 231.300 10.3605 127
 -12  -8   3 223.176 11.0574 238
 -12  -8   4 169.697 9.13752 127
 -12  -8   4 165.792 10.0502 238
 -12  -8   5 51.0585 6.23940 127
 -12  -8   5 54.1875 7.41064 238
 -12  -8   6 102.058 7.07269 127
 -12  -8   6 104.011 8.74683 238
 -12  -8   7 419.260 16.9892 238
 -12  -8   8 35.4524 6.36028 238
 -12  -8  10 141.482 9.92638  89
 -12  -8  10 170.998 9.65163 144
 -12  -8  11 3.55589 5.28023  89
 -12  -7   0 227.837 9.82264 127
 -12  -7   1 91.5918 7.61993 238
 -12  -7   1 78.5674 7.06994 127
 -12  -7   1 80.6539 6.65877 118
 -12  -7   1 87.7345 6.00896 122
 -12  -7   2 70.9061 6.89173 118
 -12  -7   2 64.1683 5.94622 122
 -12  -7   2 75.4335 7.76983 127
 -12  -7   2 65.9709 6.62405 101
 -12  -7   3 309.865 14.3730 127
 -12  -7   3 296.515 13.5133 118
 -12  -7   3 298.047 12.5024 122
 -12  -7   3 312.569 13.7585 101
 -12  -7   3 288.618 14.1104  83
 -12  -7   4 3.76654 4.76392 122
 -12  -7   4 4.03101 6.87074 127
 -12  -7   4 5.57620 5.84853 118
 -12  -7   4 2.14049 5.44304 101
 -12  -7   4 11.3494 6.15591  83
 -12  -7   5 75.8974 8.51189 127
 -12  -7   5 65.7359 7.21242 118
 -12  -7   5 73.0121 7.37448 101
 -12  -7   5 66.2103 8.11360  83
 -12  -7   6 22.4973 6.91337 127
 -12  -7   6 31.5584 5.96231 101
 -12  -7   6 24.1410 6.98969  83
 -12  -7   7 33.0439 6.33228  89
 -12  -7   8 787.265 29.1521  89
 -12  -7   9 580.565 23.5665  89
 -12  -7  10 10.9872 6.61708  89
 -12  -7  11 1100.97 39.0428  89
 -12  -7  12 94.7807 9.42136  89
 -12  -7  13 72.1974 8.29710  89
 -12  -6  -1 27.0764 4.69090 122
 -12  -6  -1 26.3940 5.20892 118
 -12  -6  -1 33.4097 5.43881 127
 -12  -6   0 137.903 9.00977 118
 -12  -6   0 144.377 9.39937 127
 -12  -6   0 120.808 8.22522 122
 -12  -6   0 136.279 8.61462 101
 -12  -6   1 35.2060 6.32184 122
 -12  -6   1 48.0922 7.54814 118
 -12  -6   1 40.5171 6.55619 101
 -12  -6   2 217.231 12.4658 118
 -12  -6   2 233.032 11.8828 122
 -12  -6   2 222.119 12.3689 101
 -12  -6   2 211.472 10.9194  98
 -12  -6   2 211.618 12.1839  86
 -12  -6   2 197.370 12.0197  83
 -12  -6   3 273.013 13.1342 122
 -12  -6   3 253.879 13.8063 101
 -12  -6   3 273.218 12.5258  98
 -12  -6   3 220.192 13.6851  83
 -12  -6   4 91.0435 8.37922 122
 -12  -6   4 74.6412 9.17470  83
 -12  -6   4 97.2749 9.37072 101
 -12  -6   5 109.305 10.4946  83
 -12  -6   5 102.966 9.28324 101
 -12  -6   6 213.639 12.4520 101
 -12  -6   7 238.714 13.4361  89
 -12  -6   8 367.547 17.5839  89
 -12  -6   9 328.516 16.7559  89
 -12  -6  10 167.286 12.2093  89
 -12  -6  11 219.037 13.5916  89
 -12  -5  -2 8.46668 4.62508 122
 -12  -5  -2 11.9968 5.15895 118
 -12  -5  -1 234.499 12.8891 118
 -12  -5  -1 278.777 12.8071 122
 -12  -5  -1 264.040 12.6540 101
 -12  -5   0 44.3654 7.43019 122
 -12  -5   0 34.9050 6.94024 101
 -12  -5   0 42.0211 6.33581  86
 -12  -5   0 45.2951 6.49099  98
 -12  -5   1 119.516 10.2570 101
 -12  -5   1 116.682 9.51364  83
 -12  -5   1 107.305 9.41697  86
 -12  -5   1 112.571 9.11924  98
 -12  -5   2 1332.64 44.1271 101
 -12  -5   2 1249.06 44.1464  83
 -12  -5   2 1276.02 42.7668  98
 -12  -5   2 1196.87 44.0009  86
 -12  -5   3 99.0585 10.4176 101
 -12  -5   3 87.2165 8.64788  98
 -12  -5   3 90.6140 9.98618  83
 -12  -5   4 703.279 63.0970  63
 -12  -5   4 696.551 27.3616 101
 -12  -5   4 690.589 25.6098  98
 -12  -5   4 640.729 28.0820  83
 -12  -5   5 140.733 11.2496 101
 -12  -5   5 152.412 34.4465  65
 -12  -5   5 170.803 34.8020  63
 -12  -5   6-4.99375 21.9663  63
 -12  -5   6 30.5560 25.2722  65
 -12  -5   6 0.84195 7.20462 101
 -12  -5   7 660.499 60.9267  63
 -12  -5   7 523.781 59.2458  65
 -12  -5   7 557.204 22.9180  89
 -12  -5   8 241.570 42.8202  65
 -12  -5   8 316.465 44.8654  63
 -12  -5   8 243.799 14.1813  89
 -12  -5   9 4.47512 20.1276  63
 -12  -5   9-14.3670 24.5995  65
 -12  -5   9 5.62084 7.10873  89
 -12  -5  10 554.138 55.4983  65
 -12  -4  -3 233.919 11.1385 122
 -12  -4  -2 181.704 11.0810 122
 -12  -4  -2 198.877 9.67212 121
 -12  -4  -2 190.532 10.4411  98
 -12  -4  -1 49.6370 6.45240 121
 -12  -4  -1 52.8069 6.02375 103
 -12  -4  -1 53.3697 8.03459 101
 -12  -4  -1 55.6132 6.99644  86
 -12  -4  -1 38.8151 6.74727  98
 -12  -4  -1 56.1429 7.14214  84
 -12  -4   0 39.4444 6.62535 121
 -12  -4   0 49.2163 6.31678 103
 -12  -4   0 46.5888 7.26116  83
 -12  -4   0 36.5621 7.16711  98
 -12  -4   0 44.1644 8.45105 101
 -12  -4   0 52.0911 7.61417  86
 -12  -4   1 466.816 20.8567  83
 -12  -4   1 476.627 21.2116  86
 -12  -4   1 478.845 20.5882  98
 -12  -4   1 456.402 18.3790 121
 -12  -4   2 323.948 17.3608  83
 -12  -4   2 322.117 16.4035  98
 -12  -4   3 320.238 18.0777  83
 -12  -4   3 359.966 17.3492  98
 -12  -4   4 533.852 22.2960  98
 -12  -4   4 514.951 56.5602  63
 -12  -4   5 28.1918 6.78000  98
 -12  -4   5 59.7931 27.9347  63
 -12  -4   6 542.004 59.9419  63
 -12  -4   7 193.252 39.3931  63
 -12  -4   8 42.9187 26.6469  65
 -12  -4   8 35.7711 26.2735  63
 -12  -4   9 112.817 30.5976  63
 -12  -4   9 25.1207 27.1292  65
 -12  -4  10 127.028 30.5695  65
 -12  -4  10 107.681 27.9407  63
 -12  -3  -4 131.276 8.03784 122
 -12  -3  -4 127.828 7.36633 121
 -12  -3  -3 167.391 9.22174 121
 -12  -3  -3 137.613 8.43746 103
 -12  -3  -3 142.206 9.24781  98
 -12  -3  -2 337.993 14.9513 121
 -12  -3  -2 333.487 14.5668 103
 -12  -3  -2 345.552 15.9268  98
 -12  -3  -2 331.567 15.4191  86
 -12  -3  -2 321.197 15.3644  84
 -12  -3  -1 30.1869 6.97374 121
 -12  -3  -1 35.6383 6.88434 103
 -12  -3  -1 39.9301 6.59057  83
 -12  -3  -1 48.3929 7.83073  98
 -12  -3  -1 40.0986 6.94009  86
 -12  -3   0 17.8421 6.67353 103
 -12  -3   0 28.0441 7.02232  83
 -12  -3   0 25.9837 6.87755  86
 -12  -3   0 28.2245 7.59313  98
 -12  -3   1 306.076 14.6520 103
 -12  -3   1 293.677 16.0113  83
 -12  -3   1 295.062 16.5175  86
 -12  -3   1 291.082 16.1886  98
 -12  -3   2 44.9693 8.60601  83
 -12  -3   2 47.1975 8.84293  98
 -12  -3   3 631.660 27.4532  83
 -12  -3   3 634.964 26.4266  98
 -12  -3   4 41.2382 8.28991  98
 -12  -3   5 66.8239 8.90680  98
 -12  -3   5 66.7144 28.1434  51
 -12  -3   6 719.383 70.4017  51
 -12  -3   7 252.044 42.4050  51
 -12  -3   8 390.605 51.2520  63
 -12  -3   9 119.509 31.2511  63
 -12  -3  10 99.1195 29.5130  63
 -12  -3  10 193.814 35.0848  65
 -12  -2  -5 86.1942 6.19180 121
 -12  -2  -4 186.850 10.1703 121
 -12  -2  -4 179.329 9.59921 103
 -12  -2  -4 175.225 10.0264 101
 -12  -2  -4 178.749 9.88974  98
 -12  -2  -3 680.953 25.9418 121
 -12  -2  -3 711.537 26.5497  98
 -12  -2  -3 729.520 25.8588 103
 -12  -2  -2 76.1798 8.18803  86
 -12  -2  -2 67.1135 8.52843  98
 -12  -2  -2 63.5358 8.00793 103
 -12  -2  -1 0.40857 6.85428 103
 -12  -2  -1 2.45041 5.57667  83
 -12  -2  -1 7.86250 6.78874  86
 -12  -2  -1-7.77578 7.68672  98
 -12  -2   0 125.406 10.4120 103
 -12  -2   0 126.417 10.1818  83
 -12  -2   0 133.260 11.2527  86
 -12  -2   1 56.6411 8.55848 103
 -12  -2   1 69.7758 8.75099  83
 -12  -2   1 60.0504 9.18515  86
 -12  -2   2 24.4088 7.83531  83
 -12  -2   3 432.613 21.5083  83
 -12  -2   3 466.633 54.9712  51
 -12  -2   4 75.5376 29.4261  51
 -12  -2   5 673.431 68.4927  51
 -12  -2   6 880.068 77.8382  51
 -12  -2   7 737.418 70.2029  51
 -12  -2   8 214.373 39.6672  51
 -12  -2   9 292.387 43.2533  63
 -12  -2  10 25.8892 23.2576  65
 -12  -1  -6 99.9355 6.12361 122
 -12  -1  -6 109.520 6.26380 121
 -12  -1  -5 6.46745 4.71299 103
 -12  -1  -5 3.51327 5.25767 121
 -12  -1  -4 275.345 13.0240  84
 -12  -1  -4 231.544 10.4623 190
 -12  -1  -4 269.513 13.0961 103
 -12  -1  -3 157.443 10.9218  84
 -12  -1  -3 153.577 11.1330  98
 -12  -1  -3 143.964 9.93386  86
 -12  -1  -3 136.184 8.18714 190
 -12  -1  -3 148.018 10.5713 103
 -12  -1  -2 100.065 9.23010  86
 -12  -1  -2 94.4173 9.84638 103
 -12  -1  -2 98.0041 9.86288  84
 -12  -1  -1 333.516 16.9751  86
 -12  -1  -1 336.800 15.7471  83
 -12  -1   0 110.378 10.4836  86
 -12  -1   0 100.005 9.38052  83
 -12  -1   1 189.485 13.3563  86
 -12  -1   1 169.134 12.0260  83
 -12  -1   2 890.194 34.0043  83
 -12  -1   3 13.4198 8.03316  83
 -12  -1   3 16.2409 20.9367  48
 -12  -1   4 68.6807 25.3413  48
 -12  -1   5 596.123 59.8751  48
 -12  -1   6 186.927 40.6170  51
 -12  -1   7 964.972 80.2885  51
 -12  -1   8 120.924 31.8892  51
 -12   0  -6 2.40677 4.61008 121
 -12   0  -6 3.91250 4.05626 103
 -12   0  -5 9.26837 4.20330 190
 -12   0  -5 6.71148 5.48286 103
 -12   0  -4 411.694 17.8537  84
 -12   0  -4 387.947 15.8140 190
 -12   0  -4 401.118 17.8620 103
 -12   0  -3 258.648 14.4371  84
 -12   0  -3 231.040 12.0162 190
 -12   0  -3 257.105 13.0431  86
 -12   0  -2 200.395 12.3475  86
 -12   0  -2 201.482 13.5788  84
 -12   0  -1 239.031 13.7783  86
 -12   0   0 704.291 28.2408  86
 -12   0   1 236.946 14.8199  86
 -12   0   2 240.957 36.8364  56
 -12   0   2 213.169 40.6055  48
 -12   0   3 85.6262 9.57004  83
 -12   0   3 66.9967 27.3136  48
 -12   0   4 81.1436 29.2373  48
 -12   0   5 96.7796 28.7975  48
 -12   0   8 411.824 50.3624  51
 -12   1  -7 117.006 6.75473 121
 -12   1  -6-0.98911 3.78387 190
 -12   1  -6 1.95874 4.86008 103
 -12   1  -5 263.910 12.0297 190
 -12   1  -5 277.329 13.5030 103
 -12   1  -5 242.801 10.5852 235
 -12   1  -4 103.975 9.37631  84
 -12   1  -4 100.911 7.28127 235
 -12   1  -3 55.8106 8.31011  84
 -12   1  -3 41.5829 6.44827  86
 -12   1  -3 39.2110 6.02332 235
 -12   1  -2 524.113 21.1329  86
 -12   1  -2 505.554 23.0912  84
 -12   1  -1 112.994 9.68036  86
 -12   1   0 305.698 15.7601  86
 -12   1   0 288.404 41.5103  56
 -12   1   1 847.100 31.8091  86
 -12   1   1 863.214 74.8506  48
 -12   1   1 776.796 66.9980  56
 -12   1   2 240.227 42.0349  48
 -12   1   2 205.415 36.9492  56
 -12   1   3 5.65093 21.8506  48
 -12   1   3-9.14820 24.2660  56
 -12   1   4 130.550 32.0802  48
 -12   1   5 86.3921 29.0968  48
 -12   2  -6 47.3211 5.67520 190
 -12   2  -6 47.7531 4.77767 235
 -12   2  -6 49.7568 6.49145 103
 -12   2  -5 200.978 10.6415 235
 -12   2  -5 253.494 12.4284  84
 -12   2  -4 120.567 8.69363 235
 -12   2  -4 104.344 9.34693  84
 -12   2  -3 73.6521 8.96579  84
 -12   2  -2-0.89619 5.43054  70
 -12   2  -2 2.18827 7.12748  84
 -12   2  -1 215.874 12.7540  70
 -12   2  -1 214.609 14.4871  84
 -12   2   0 135.741 32.2169  56
 -12   2   1 261.553 43.3012  48
 -12   2   1 253.463 40.7415  56
 -12   2   2 332.113 47.3963  48
 -12   2   2 209.404 37.5539  56
 -12   2   3 174.224 36.6905  48
 -12   2   3 277.336 40.6112  56
 -12   2   4 494.290 55.8878  48
 -12   2   5 289.029 42.3687  48
 -12   3  -7 33.6499 4.50145 190
 -12   3  -6 163.135 8.88547 235
 -12   3  -5 125.198 8.80474 235
 -12   3  -5 116.790 9.39667  88
 -12   3  -4 30.4867 6.73463  84
 -12   3  -3 104.143 9.67967  84
 -12   3  -3 100.904 9.04116  70
 -12   3  -2 11.9420 7.13022  84
 -12   3  -2 10.5976 5.96774  70
 -12   3  -1 90.8834 9.99918  84
 -12   3  -1 94.1637 9.27227  70
 -12   3   0 248.401 14.3580  70
 -12   3   0 302.731 43.3875  56
 -12   3   1 713.975 66.1847  56
 -12   3   2 111.963 28.8186  56
 -12   3   3 386.259 47.8547  56
 -12   4  -7 16.9160 4.09660 235
 -12   4  -6 189.286 10.1935 235
 -12   4  -5 236.955 10.7950 120
 -12   4  -4 216.852 11.5217  84
 -12   4  -4 182.983 10.3248 120
 -12   4  -3 97.6051 8.98103  70
 -12   4  -3 115.033 9.20469  84
 -12   4  -2 100.155 9.32152  70
 -12   4  -2 113.220 9.48938  84
 -12   4  -1 110.743 9.97858  70
 -12   4  -1 106.605 9.55233  84
 -12   4   0 272.959 15.3069  70
 -12   4   0 299.057 15.1748  84
 -12   4   0 266.414 41.0350  56
 -12   4   1 66.0974 8.38628  70
 -12   4   1 30.9602 24.2630  56
 -12   4   2 50.7827 23.8575  56
 -12   4   3 537.277 56.3768  56
 -12   4   4 118.957 29.6160  56
 -12   5  -7 84.4853 6.08638 235
 -12   5  -6 158.161 8.02666 120
 -12   5  -5 157.986 9.33414 120
 -12   5  -5 206.843 11.8641  88
 -12   5  -4 305.600 13.6015 104
 -12   5  -3 131.481 10.2393  70
 -12   5  -3 124.585 8.91251 104
 -12   5  -2 147.169 11.0415  70
 -12   5  -2 161.967 10.5515 104
 -12   5  -1 87.0270 9.21404  70
 -12   5   0 298.557 16.0675  70
 -12   5   1 15.0938 20.0232  56
 -12   5   2 19.8154 22.2878  56
 -12   6  -7 66.9577 5.62177 235
 -12   6  -6 137.654 7.66924 120
 -12   6  -5 96.5375 8.39330  88
 -12   6  -5 80.0030 6.66508 104
 -12   6  -4 221.694 12.7952  88
 -12   6  -4 195.807 11.0846 104
 -12   6  -3 87.9705 8.70682  70
 -12   6  -3 73.1067 7.72914 104
 -12   6  -2 102.284 9.39533  70
 -12   6  -1 355.056 17.5069  70
 -12   7  -5 67.2361 6.35090 104
 -12   7  -4 44.1102 7.00497  88
 -12   7  -4 46.0152 6.41022 104
 -12   7  -3 76.6515 8.40692  88
 -12   7  -2 165.853 11.5770  70
 -12   7  -2 214.775 12.2861  88
 -12   7  -1 458.235 19.8165  88
 -12   8  -5 87.0246 6.52394 104
 -12   8  -4 15.0105 5.13638 104
 -11 -12   7 82.9213 5.90401 133
 -11 -12   8 121.154 7.45655 210
 -11 -12   8 127.303 7.42175 133
 -11 -12   9 346.792 13.5227 133
 -11 -12  10 131.153 8.64633 210
 -11 -12  10 120.508 8.22411 179
 -11 -12  10 135.022 7.32788 133
 -11 -12  11 403.614 16.0125 210
 -11 -12  11 403.661 15.6050 179
 -11 -12  12 143.682 8.34426 210
 -11 -12  12 143.784 7.86152 179
 -11 -12  13 17.2371 5.15648 150
 -11 -12  14 166.625 8.74291 165
 -11 -12  14 183.713 8.66943 150
 -11 -11   4 53.2266 5.76214 144
 -11 -11   4 53.5295 5.75772 133
 -11 -11   4 49.6463 5.01775 238
 -11 -11   5 160.356 9.30985 144
 -11 -11   5 157.238 8.41316 238
 -11 -11   6 134.734 9.31107 144
 -11 -11   6 144.494 9.80596 133
 -11 -11   6 133.962 7.99864 238
 -11 -11   7 96.5418 8.99589 133
 -11 -11   7 94.0092 8.45937 144
 -11 -11   7 89.1713 6.74725 238
 -11 -11   8 108.371 8.71190 144
 -11 -11   8 107.809 9.55108 133
 -11 -11   9 272.099 14.1878 133
 -11 -11   9 292.901 13.1354 144
 -11 -11  10 523.809 19.1987 144
 -11 -11  10 554.313 20.9401 133
 -11 -11  11 466.831 18.1958 133
 -11 -11  12 7.99240 5.39709 133
 -11 -11  13 457.136 18.5110 210
 -11 -11  13 462.847 17.7200 179
 -11 -11  14 29.6546 5.84281 210
 -11 -11  15 16.3127 5.55883 150
 -11 -11  16 126.366 7.68962 165
 -11 -10   1 72.9362 5.24639 238
 -11 -10   2 219.960 9.95326 127
 -11 -10   2 219.305 10.2647 133
 -11 -10   2 237.853 10.7942 238
 -11 -10   3 81.9181 6.23959 118
 -11 -10   3 81.2708 7.06098 127
 -11 -10   3 89.0313 7.80831 238
 -11 -10   4 341.967 14.4519 127
 -11 -10   4 315.861 13.2390 118
 -11 -10   4 363.288 16.2010 144
 -11 -10   4 370.149 15.5366 238
 -11 -10   5 431.322 17.3722 238
 -11 -10   5 360.749 14.3777 118
 -11 -10   5 394.163 15.8190 127
 -11 -10   6 68.5146 7.50886  83
 -11 -10   6 76.0117 7.82186  89
 -11 -10   6 87.2128 8.95729 238
 -11 -10   6 83.8547 7.45765 127
 -11 -10   7 87.1040 8.72654  89
 -11 -10   7 95.2274 8.93826 238
 -11 -10   7 89.3481 8.56616  83
 -11 -10   8 308.209 16.1167  89
 -11 -10   8 362.305 16.6922 144
 -11 -10   8 327.485 14.6700 238
 -11 -10   8 297.418 15.5958  83
 -11 -10   9 36.8251 7.65276  89
 -11 -10   9 49.8939 8.96441 144
 -11 -10  10 245.488 14.7525  89
 -11 -10  10 290.914 13.9230 144
 -11 -10  11 219.648 13.7972  89
 -11 -10  11 243.821 13.9047 133
 -11 -10  11 245.690 11.7419 144
 -11 -10  12 9.01279 6.56493  89
 -11 -10  12 13.2693 7.00388 133
 -11 -10  13 206.717 12.8667  89
 -11 -10  14 180.793 9.79602 179
 -11 -10  14 141.587 10.5848  89
 -11 -10  15 381.958 16.8697  95
 -11 -10  15 353.629 14.3531 210
 -11 -10  16 137.560 8.80741 150
 -11 -10  17 78.5948 6.31704 165
 -11  -9   0 109.765 7.23169 144
 -11  -9   0 118.508 7.21172 118
 -11  -9   0 99.7369 6.33425 122
 -11  -9   0 114.085 7.47675 127
 -11  -9   1 344.885 15.4527 238
 -11  -9   1 351.780 14.6396 101
 -11  -9   1 380.462 15.5746 144
 -11  -9   1 364.615 15.2266 127
 -11  -9   1 348.084 14.7975 118
 -11  -9   1 342.854 13.9875 122
 -11  -9   2 191.075 11.8207 238
 -11  -9   2 187.417 10.8632 118
 -11  -9   2 199.188 11.4790 127
 -11  -9   2 186.046 9.90092 122
 -11  -9   2 180.334 10.6356 101
 -11  -9   3 188.663 11.6190  83
 -11  -9   3 222.680 13.2494 238
 -11  -9   3 198.730 10.4638 122
 -11  -9   3 216.342 12.5130 127
 -11  -9   3 209.322 11.6751 118
 -11  -9   3 168.375 10.7837  86
 -11  -9   3 205.100 11.6480 101
 -11  -9   4 923.206 36.1286  83
 -11  -9   4 1055.02 36.8803 238
 -11  -9   4 1014.31 33.5953 122
 -11  -9   4 1045.20 35.0590 118
 -11  -9   4 1085.99 35.8793 127
 -11  -9   4 958.094 35.4732  89
 -11  -9   4 1052.27 35.3832 101
 -11  -9   5 74.8060 9.29064 127
 -11  -9   5 54.1311 7.79701 118
 -11  -9   5 62.6274 7.80780 101
 -11  -9   5 57.9293 8.36624  89
 -11  -9   5 74.2250 8.87932  83
 -11  -9   6 239.049 15.2264  83
 -11  -9   6 264.299 15.6736 238
 -11  -9   6 277.506 13.5605 101
 -11  -9   6 294.653 13.1810 118
 -11  -9   6 273.154 14.2713 127
 -11  -9   6 260.070 15.2542  89
 -11  -9   7 23.5236 8.73631 238
 -11  -9   7 20.9288 7.36812 127
 -11  -9   7 24.3595 7.59816  89
 -11  -9   8 43.6893 8.77500  89
 -11  -9   8 46.8819 8.80451 238
 -11  -9   9 343.411 16.5691  79
 -11  -9   9 347.254 18.9748  89
 -11  -9  10 359.440 18.9714  89
 -11  -9  10 323.600 16.0964  79
 -11  -9  11 12.8412 7.53308 144
 -11  -9  11 15.2939 6.35405  79
 -11  -9  11 23.7677 7.84102  89
 -11  -9  12 947.813 34.3348  79
 -11  -9  12 969.068 37.0198  89
 -11  -9  13 282.833 14.7998  79
 -11  -9  14 263.725 13.8134  79
 -11  -9  15 777.497 27.0355 210
 -11  -9  16 30.5685 7.20202  95
 -11  -8  -2 91.8491 5.94610 238
 -11  -8  -2 84.3331 5.82634 122
 -11  -8  -2 83.0019 6.11964 118
 -11  -8  -1 495.470 18.8769 238
 -11  -8  -1 518.954 18.4610 144
 -11  -8  -1 464.440 18.1792 122
 -11  -8  -1 506.716 18.9365 127
 -11  -8  -1 460.821 18.6454 118
 -11  -8  -1 476.122 18.3669 101
 -11  -8   0 82.4645 8.53592 118
 -11  -8   0 80.1037 8.09207 122
 -11  -8   0 99.7838 9.27525 127
 -11  -8   0 78.6296 8.02975 101
 -11  -8   0 80.8199 7.06399  98
 -11  -8   1 118.856 9.04248  86
 -11  -8   1 127.166 8.94656  98
 -11  -8   1 130.152 11.0537 127
 -11  -8   1 124.198 10.5829 118
 -11  -8   1 136.747 10.0751 122
 -11  -8   1 136.413 10.3119 101
 -11  -8   2 8.89270 7.25858 122
 -11  -8   2 18.9916 8.07267 118
 -11  -8   2 20.3717 8.89451 127
 -11  -8   2 23.8269 7.65978 101
 -11  -8   2 20.1987 6.46522  86
 -11  -8   2 18.8763 6.33641  98
 -11  -8   3 148.385 10.7385  89
 -11  -8   3 152.499 10.3615  98
 -11  -8   3 181.756 12.7676 118
 -11  -8   3 182.845 13.6280 127
 -11  -8   3 174.008 11.5933 122
 -11  -8   3 179.761 12.4383 101
 -11  -8   4 301.751 16.2718  89
 -11  -8   4 321.314 15.0545  98
 -11  -8   4 312.120 16.3898 101
 -11  -8   4 304.767 17.1010 127
 -11  -8   4 325.967 16.6700 118
 -11  -8   4 300.024 15.2693 122
 -11  -8   5 142.211 11.8442  89
 -11  -8   5 178.643 35.2540  65
 -11  -8   5 141.167 11.3307 101
 -11  -8   5 167.650 11.9966 118
 -11  -8   5 146.996 10.4232 122
 -11  -8   5 139.867 12.6113 127
 -11  -8   6 218.623 15.0311  89
 -11  -8   6 213.665 38.4550  63
 -11  -8   6 233.758 13.5236 101
 -11  -8   6 244.466 14.6520 127
 -11  -8   6 231.121 13.5274 118
 -11  -8   7 124.417 12.3182  89
 -11  -8   7 161.901 36.5697  63
 -11  -8   7 185.007 38.6315  65
 -11  -8   7 150.459 10.8138 101
 -11  -8   7 157.994 11.8999 127
 -11  -8   8 353.797 19.7601  89
 -11  -8   8 250.619 42.1024  63
 -11  -8   8 317.215 48.0222  65
 -11  -8   9 241.745 16.3088  89
 -11  -8   9 213.052 39.5351  63
 -11  -8   9 223.935 41.4956  65
 -11  -8  10 225.780 13.5209  79
 -11  -8  10 243.739 16.4574  89
 -11  -8  10 267.957 41.2052  63
 -11  -8  10 288.332 44.2552  65
 -11  -8  11 179.772 12.4763  79
 -11  -8  11 183.386 36.8733  65
 -11  -8  11 226.363 36.2151  63
 -11  -8  12 174.476 12.1675  79
 -11  -8  12 178.821 33.6115  65
 -11  -8  13 111.887 10.0801  79
 -11  -8  14 1115.78 39.0158  87
 -11  -8  15 189.687 11.8312  87
 -11  -8  16 116.268 9.54273  87
 -11  -8  16 134.042 10.3226  95
 -11  -7  -3 475.196 16.5585 238
 -11  -7  -3 436.134 16.9748 122
 -11  -7  -2 91.7168 6.43098 134
 -11  -7  -2 108.357 8.77070 238
 -11  -7  -2 92.3920 8.49828 118
 -11  -7  -2 101.390 8.54804 122
 -11  -7  -2 85.7442 6.23597 121
 -11  -7  -1 12.8410 7.96527 127
 -11  -7  -1 13.4523 5.11523 121
 -11  -7  -1 16.7796 7.05466 122
 -11  -7  -1 7.86524 7.47693 118
 -11  -7  -1 13.2470 5.54405  83
 -11  -7  -1 15.4880 6.81677 101
 -11  -7  -1 8.76284 5.65966  98
 -11  -7  -1 16.3840 5.53419  86
 -11  -7  -1 11.6913 5.53797 134
 -11  -7   0 282.797 15.1794 101
 -11  -7   0 278.347 15.5139 118
 -11  -7   0 248.841 11.8614 121
 -11  -7   0 275.197 14.8217 122
 -11  -7   0 263.745 14.1065  98
 -11  -7   0 257.880 14.1165  86
 -11  -7   0 272.555 12.2784 134
 -11  -7   0 267.140 14.6457  83
 -11  -7   1-0.57465 6.79549  83
 -11  -7   1-0.46297 8.11121 122
 -11  -7   1-5.14888 8.85118 118
 -11  -7   1-4.08841 7.15412  98
 -11  -7   1 7.46397 6.48062  86
 -11  -7   1-4.64269 7.94928 101
 -11  -7   2 14.1182 7.77954  83
 -11  -7   2 7.69600 8.07144 101
 -11  -7   2 6.62925 7.16284  98
 -11  -7   2 4.52638 6.03080  89
 -11  -7   2-0.47823 8.36856 122
 -11  -7   3 989.004 73.4397  65
 -11  -7   3 976.870 75.3506  63
 -11  -7   3 845.239 35.1619  83
 -11  -7   3 879.725 32.6796  98
 -11  -7   3 816.312 32.3894  89
 -11  -7   3 894.030 34.1262 101
 -11  -7   3 903.522 33.1488 122
 -11  -7   4 52.5454 28.3340  65
 -11  -7   4 47.7190 9.68949  83
 -11  -7   4 38.4623 9.29955 122
 -11  -7   4 39.0504 7.70667  98
 -11  -7   4 41.8395 9.56270 101
 -11  -7   4 43.6853 8.54973  89
 -11  -7   5 1010.34 37.7143 101
 -11  -7   5 998.797 38.5254  89
 -11  -7   5 1024.64 36.0466  98
 -11  -7   5 992.415 36.2032 122
 -11  -7   6 398.073 21.4506  89
 -11  -7   6 353.486 51.3718  51
 -11  -7   6 441.975 20.5908 101
 -11  -7   6 473.848 58.4618  63
 -11  -7   7 113.168 32.7588  51
 -11  -7   7 56.3294 10.3101  89
 -11  -7   7 63.8110 9.21056 101
 -11  -7   7 41.8527 29.1887  63
 -11  -7   7 42.7155 31.9114  65
 -11  -7   8 1018.33 83.6340  51
 -11  -7   8 1016.02 40.7293  89
 -11  -7   8 1081.14 90.0740  65
 -11  -7   8 1190.59 90.0270  63
 -11  -7   9 669.477 70.7534  65
 -11  -7   9 764.667 71.0101  63
 -11  -7   9 623.804 63.5357  51
 -11  -7  10 15.8679 22.2038  63
 -11  -7  10 45.6137 27.2817  65
 -11  -7  10 33.8347 7.49290  79
 -11  -7  11 269.583 44.1195  65
 -11  -7  11 243.048 40.1540  63
 -11  -7  11 255.168 14.9179  79
 -11  -7  12 61.4278 26.3373  65
 -11  -7  12 118.870 29.1313  63
 -11  -7  13 225.429 13.5112  87
 -11  -7  14 248.969 14.4897  87
 -11  -7  15 49.9202 8.10602  87
 -11  -7  16 376.345 17.7544  87
 -11  -7  17 37.8557 7.14705  87
 -11  -6  -4 97.7704 6.14337 134
 -11  -6  -4 92.6528 6.32486 121
 -11  -6  -4 97.7349 7.46227 122
 -11  -6  -4 102.602 7.42613 127
 -11  -6  -4 106.923 6.67345 238
 -11  -6  -3 23.8795 5.80340 134
 -11  -6  -3 28.1790 5.13011 103
 -11  -6  -3 28.5857 5.81468 121
 -11  -6  -3 26.4779 7.01744 122
 -11  -6  -3 24.3666 6.43617 101
 -11  -6  -3 12.3052 5.28175  98
 -11  -6  -2 248.393 13.2312  86
 -11  -6  -2 255.316 13.4892  98
 -11  -6  -2 252.611 14.1177 122
 -11  -6  -2 246.657 12.4446 121
 -11  -6  -2 260.480 14.6639 118
 -11  -6  -2 243.061 12.1494 134
 -11  -6  -2 228.240 13.1802  83
 -11  -6  -2 247.239 11.9892 103
 -11  -6  -1 624.668 24.4323  98
 -11  -6  -1 593.912 24.7813 122
 -11  -6  -1 583.873 22.5441 121
 -11  -6  -1 581.906 22.1198 134
 -11  -6  -1 578.133 24.6264  83
 -11  -6  -1 528.853 22.6083  84
 -11  -6  -1 605.427 24.8812 101
 -11  -6  -1 577.195 22.0759 103
 -11  -6   0 87.4601 11.0203 101
 -11  -6   0 63.7343 9.22437  98
 -11  -6   0 74.9877 8.81605 121
 -11  -6   0 83.7358 8.86696 134
 -11  -6   0 84.6925 8.26068 103
 -11  -6   0 72.6882 9.72818  83
 -11  -6   1 12.1660 7.17771 121
 -11  -6   1 5.56926 7.66944  98
 -11  -6   1 15.4088 9.01994 101
 -11  -6   1 32.1767 21.9848  63
 -11  -6   1 30.4257 23.0624  65
 -11  -6   1 23.2077 8.47820  83
 -11  -6   2 344.076 18.5652  98
 -11  -6   2 328.336 19.6864  83
 -11  -6   2 365.031 19.8961 101
 -11  -6   2 427.148 52.1474  63
 -11  -6   2 406.077 51.1632  65
 -11  -6   3 180.308 12.7649  89
 -11  -6   3 178.242 13.2618  98
 -11  -6   3 148.684 14.3055  83
 -11  -6   3 185.029 14.7478 101
 -11  -6   3 204.350 40.5081  65
 -11  -6   3 220.979 41.1236  63
 -11  -6   3 165.902 38.0936  51
 -11  -6   4 221.506 14.9074  89
 -11  -6   4 218.538 14.3523  98
 -11  -6   4 233.356 16.2218 101
 -11  -6   4 227.443 45.8506  65
 -11  -6   5 835.726 34.4792  89
 -11  -6   5 858.873 32.6593  98
 -11  -6   5 873.896 34.6043 101
 -11  -6   5 971.348 84.0757  63
 -11  -6   5 821.484 77.3500  51
 -11  -6   6 73.9370 11.2868  89
 -11  -6   6 73.0951 10.4546 101
 -11  -6   6 59.3285 32.7757  63
 -11  -6   6 86.8028 35.4809  65
 -11  -6   6 31.4213 25.7691  51
 -11  -6   7 956.705 39.9844  89
 -11  -6   7 1040.47 37.7634 101
 -11  -6   7 1101.15 89.7293  51
 -11  -6   7 952.248 86.7870  63
 -11  -6   8 766.603 74.8289  51
 -11  -6   8 735.803 74.6203  63
 -11  -6   8 712.150 77.3801  65
 -11  -6   9 294.284 48.9117  51
 -11  -6   9 257.400 47.6575  65
 -11  -6   9 194.658 42.8907  63
 -11  -6  10 185.874 37.4893  51
 -11  -6  10 106.800 34.4021  63
 -11  -6  10 133.510 38.8115  65
 -11  -6  11 127.194 31.3586  51
 -11  -6  11 106.810 38.1789  43
 -11  -6  11 75.1469 29.0903  63
 -11  -6  11 67.0650 26.7176  57
 -11  -6  11 116.800 33.5102  65
 -11  -6  12 34.1182 22.8760  57
 -11  -6  12 34.3480 24.8007  65
 -11  -6  13 429.775 20.2264  87
 -11  -6  13 397.689 49.0575  57
 -11  -6  14 417.258 20.0412  87
 -11  -6  15 118.869 10.8283  87
 -11  -6  15 140.953 35.0289  67
 -11  -5  -5 23.9758 5.42243 127
 -11  -5  -5 27.3296 5.47451 118
 -11  -5  -5 25.1356 4.98867 121
 -11  -5  -5 23.3405 4.87938 134
 -11  -5  -4 289.421 13.6153 121
 -11  -5  -4 293.956 14.4701 122
 -11  -5  -4 281.217 13.0492 103
 -11  -5  -4 274.682 13.6095 101
 -11  -5  -4 293.612 13.6245  98
 -11  -5  -3 106.579 10.4460 122
 -11  -5  -3 101.830 9.34660 121
 -11  -5  -3 104.244 8.75068 103
 -11  -5  -3 88.3967 7.93348  84
 -11  -5  -3 92.6423 9.15358  98
 -11  -5  -2 288.288 15.4994 121
 -11  -5  -2 314.455 15.3602 103
 -11  -5  -2 289.655 16.1698  83
 -11  -5  -2 296.446 15.4015  84
 -11  -5  -2 299.733 16.2478  98
 -11  -5  -1 632.263 26.0629 121
 -11  -5  -1 685.676 28.5309 101
 -11  -5  -1 637.675 25.7413 103
 -11  -5  -1 654.776 27.9677  83
 -11  -5  -1 636.564 27.6547  86
 -11  -5  -1 678.744 27.7805  98
 -11  -5   0 305.588 17.5784  98
 -11  -5   0 283.266 16.0079 121
 -11  -5   0 284.278 15.6587 103
 -11  -5   0 309.219 42.7130  63
 -11  -5   0 316.753 18.3260  83
 -11  -5   1 265.550 16.7456  98
 -11  -5   1 249.647 14.9275 121
 -11  -5   1 269.463 14.7845 103
 -11  -5   1 256.796 17.3889  83
 -11  -5   2 500.618 58.7785  51
 -11  -5   2 494.906 59.6274  63
 -11  -5   2 482.393 21.5762 121
 -11  -5   2 487.727 25.4363  83
 -11  -5   2 527.872 24.2411  98
 -11  -5   3 112.304 10.8060  89
 -11  -5   3 111.360 12.1621  98
 -11  -5   4 880.204 34.6863  89
 -11  -5   4 871.740 34.5521  98
 -11  -5   4 791.915 81.2827  63
 -11  -5   5-0.56069 7.97772  98
 -11  -5   5 16.2603 8.45621  89
 -11  -5   5 28.2339 29.6043  63
 -11  -5   5 6.76867 28.3889  51
 -11  -5   6 15.9671 8.80309  89
 -11  -5   6-13.5975 24.6965  51
 -11  -5   6 40.3943 28.9353  40
 -11  -5   6-7.09169 31.1965  63
 -11  -5   7 497.707 64.5252  40
 -11  -5   7 588.733 68.1735  51
 -11  -5   7 523.337 67.5567  63
 -11  -5   8 129.986 37.2233  40
 -11  -5   8 225.393 45.0910  51
 -11  -5   8 208.498 44.0092  63
 -11  -5   9 923.813 86.9138  40
 -11  -5   9 937.337 82.1641  51
 -11  -5   9 1119.59 87.7708  63
 -11  -5   9 804.388 80.9051  65
 -11  -5  10 198.366 38.4993  51
 -11  -5  10 231.232 43.1560  63
 -11  -5  10 237.484 46.9501  65
 -11  -5  11 217.289 37.5060  51
 -11  -5  11 279.802 43.8152  63
 -11  -5  11 276.773 45.8442  65
 -11  -5  12 1008.74 87.2206  43
 -11  -5  12 994.693 78.3924  65
 -11  -5  12 851.567 72.9200  57
 -11  -5  13 291.894 43.8174  57
 -11  -5  14 73.6637 28.4700  57
 -11  -5  15 564.250 62.1627  67
 -11  -4  -6 19.7319 4.73374 127
 -11  -4  -6 18.9471 5.23038 122
 -11  -4  -6 17.7904 5.14229 121
 -11  -4  -6 10.3030 4.73377 118
 -11  -4  -6 14.5891 4.43462 103
 -11  -4  -5 170.913 11.0021 118
 -11  -4  -5 194.706 10.9573 121
 -11  -4  -5 171.185 10.2820 103
 -11  -4  -5 176.218 10.2470 101
 -11  -4  -5 168.461 8.48587 190
 -11  -4  -4 50.3651 6.08046 190
 -11  -4  -4 59.0955 7.10995  84
 -11  -4  -4 45.7194 8.23358 121
 -11  -4  -4 51.4119 7.85472 103
 -11  -4  -4 47.2094 7.29728  86
 -11  -4  -4 47.9448 7.96892 101
 -11  -4  -3 52.4895 6.88191 190
 -11  -4  -3 65.9593 9.60953 121
 -11  -4  -3 60.7188 8.84180 103
 -11  -4  -3 59.3909 8.71668  86
 -11  -4  -3 52.6714 8.80921  98
 -11  -4  -3 60.8619 8.46917  84
 -11  -4  -3 48.3505 8.01989  83
 -11  -4  -2 1273.54 46.2929 121
 -11  -4  -2 1311.88 47.2131  84
 -11  -4  -2 1347.01 47.7521  83
 -11  -4  -2 1319.50 46.2621 103
 -11  -4  -2 1368.23 48.1772  86
 -11  -4  -2 1380.74 48.0391  98
 -11  -4  -1 402.390 21.3576  83
 -11  -4  -1 474.064 53.0006  63
 -11  -4  -1 410.416 21.7133  86
 -11  -4  -1 413.080 21.6716  98
 -11  -4  -1 443.725 20.6690 103
 -11  -4   0 125.690 11.7818 103
 -11  -4   0 136.773 13.2652  83
 -11  -4   0 139.963 13.4029  98
 -11  -4   0 180.610 37.1551  51
 -11  -4   0 175.722 35.8172  48
 -11  -4   1 407.464 20.0658 103
 -11  -4   1 442.456 23.1415  83
 -11  -4   1 379.244 53.8152  48
 -11  -4   1 388.618 53.9355  51
 -11  -4   1 402.803 21.9637  98
 -11  -4   2 357.050 18.2182 103
 -11  -4   2 390.119 55.5207  51
 -11  -4   2 365.891 53.5001  48
 -11  -4   3 25.8786 28.4681  48
 -11  -4   4 270.719 16.6977  89
 -11  -4   4 356.336 52.3102  48
 -11  -4   4 327.109 53.5482  51
 -11  -4   5 9.92556 8.11892  89
 -11  -4   5 18.3517 22.9487  48
 -11  -4   5-7.20303 25.2766  51
 -11  -4   5 6.75293 26.1129  40
 -11  -4   6 213.116 47.2552  40
 -11  -4   6 258.054 44.0329  48
 -11  -4   6 176.386 14.4491  89
 -11  -4   6 132.608 41.8146  32
 -11  -4   7 370.287 58.9348  32
 -11  -4   7 390.732 49.1149  48
 -11  -4   7 327.561 52.8024  51
 -11  -4   7 277.574 50.5291  40
 -11  -4   8 1089.46 91.4249  51
 -11  -4   8 790.604 82.9960  40
 -11  -4   9 461.605 59.5864  63
 -11  -4   9 268.154 49.8626  40
 -11  -4   9 438.643 60.0622  51
 -11  -4  10 1064.50 85.1021  63
 -11  -4  10 1056.18 87.9745  65
 -11  -4  10 873.123 77.3880  51
 -11  -4  10 871.250 83.3335  40
 -11  -4  11 320.615 46.5881  63
 -11  -4  11 227.792 44.4297  65
 -11  -4  11 367.489 53.6313  40
 -11  -4  12 339.721 47.1368  65
 -11  -4  12 248.548 41.1988  57
 -11  -4  12 280.043 49.1749  43
 -11  -4  13 1286.76 90.2135  57
 -11  -4  14 109.559 29.7065  57
 -11  -4  15-5.16876 24.7171  67
 -11  -3  -7 299.543 12.1106 122
 -11  -3  -7 294.194 12.5011 121
 -11  -3  -6 126.506 9.39992 121
 -11  -3  -6 136.596 9.54770 122
 -11  -3  -6 123.322 7.71320 190
 -11  -3  -6 128.523 9.11498  98
 -11  -3  -6 132.378 8.89170 103
 -11  -3  -6 127.411 8.31494 101
 -11  -3  -5 311.783 15.5059  86
 -11  -3  -5 308.230 15.9406 121
 -11  -3  -5 327.780 15.9498 103
 -11  -3  -5 339.095 15.8134 101
 -11  -3  -5 299.398 14.1218 190
 -11  -3  -5 330.407 15.3230  84
 -11  -3  -4 2.06999 7.47153 101
 -11  -3  -4-1.05242 6.63941  86
 -11  -3  -4 8.96802 8.43640 121
 -11  -3  -4 2.52508 6.44200  84
 -11  -3  -4 1.44256 6.28221 190
 -11  -3  -4-0.48946 7.43009 103
 -11  -3  -3 362.337 17.1417 190
 -11  -3  -3 398.867 19.2524  83
 -11  -3  -3 351.595 19.2453  84
 -11  -3  -3 406.626 20.0365  98
 -11  -3  -3 378.711 19.5229  86
 -11  -3  -3 352.555 18.9108 103
 -11  -3  -2 78.2412 8.81710 190
 -11  -3  -2 88.3927 11.2641 103
 -11  -3  -2 87.8113 11.0786  86
 -11  -3  -2 67.4318 10.8560  98
 -11  -3  -2 83.1766 10.2767  83
 -11  -3  -1 16.9731 9.26150 103
 -11  -3  -1 22.9072 8.80483  83
 -11  -3  -1 17.9537 24.4733  48
 -11  -3  -1 31.5977 24.7032  51
 -11  -3  -1 30.2378 9.40267  86
 -11  -3   0 515.476 61.5776  48
 -11  -3   0 537.536 26.4852  83
 -11  -3   1 59.3565 30.9761  51
 -11  -3   1 60.6610 29.0207  48
 -11  -3   1 61.8642 11.1369  83
 -11  -3   2 233.664 46.0708  48
 -11  -3   3 2020.64 130.953  48
 -11  -3   3 2073.03 137.559  51
 -11  -3   4 119.570 39.8253  32
 -11  -3   4 120.340 37.2845  48
 -11  -3   4 163.647 39.0088  40
 -11  -3   4 119.598 39.8344  51
 -11  -3   5 30.4039 26.7141  32
 -11  -3   5 89.3638 29.3648  48
 -11  -3   5 46.8902 29.5038  40
 -11  -3   5 44.9341 32.2199  51
 -11  -3   6 589.073 72.6354  32
 -11  -3   6 721.759 79.0319  51
 -11  -3   6 546.999 62.6139  48
 -11  -3   6 523.086 64.9610  40
 -11  -3   7 113.694 34.0326  51
 -11  -3   7 41.0311 33.3781  40
 -11  -3   7 59.1695 25.2938  48
 -11  -3   8 1019.86 91.0270  51
 -11  -3   8 1132.44 95.4267  40
 -11  -3   9 101.317 33.0623  40
 -11  -3   9 117.181 38.4928  51
 -11  -3  10 372.785 51.4344  63
 -11  -3  10 400.299 52.0763  51
 -11  -3  10 364.490 54.5762  40
 -11  -3  11 609.784 63.3935  65
 -11  -3  11 662.577 71.1723  40
 -11  -3  12 741.762 74.0432  43
 -11  -3  13 206.029 38.1678  57
 -11  -3  14 167.760 34.3470  57
 -11  -3  15 65.2787 27.3732  67
 -11  -2  -8 263.439 11.0159 121
 -11  -2  -7 187.989 10.2665 122
 -11  -2  -7 181.334 10.5141 121
 -11  -2  -7 168.765 9.31380 190
 -11  -2  -7 180.684 10.2596 103
 -11  -2  -6 208.329 11.7031  84
 -11  -2  -6 199.428 12.6341 121
 -11  -2  -6 190.292 11.7522  98
 -11  -2  -6 184.865 11.0219 190
 -11  -2  -6 203.055 12.1484 103
 -11  -2  -6 190.254 11.3804 101
 -11  -2  -5 60.8231 8.47978 190
 -11  -2  -5 55.5563 8.21730  86
 -11  -2  -5 76.3424 9.05089  84
 -11  -2  -5 81.1302 9.85995 103
 -11  -2  -4 2.23722 7.41309 190
 -11  -2  -4 4.65489 6.90356  86
 -11  -2  -4 9.00161 7.55173  84
 -11  -2  -4-0.49532 6.09343  83
 -11  -2  -4 13.0774 8.77894 103
 -11  -2  -3 285.506 15.7124 190
 -11  -2  -3 281.660 17.4367 103
 -11  -2  -3 292.112 17.3603  86
 -11  -2  -3 275.273 16.4119  83
 -11  -2  -2 150.775 13.5677  86
 -11  -2  -2 136.436 12.3953  83
 -11  -2  -1 110.626 37.2329  48
 -11  -2  -1 123.880 36.8094  51
 -11  -2  -1 96.3231 11.7392  83
 -11  -2   0 20.7016 23.3403  48
 -11  -2   0 20.0432 9.10596  83
 -11  -2   1 976.510 88.4350  48
 -11  -2   1 888.944 37.6025  83
 -11  -2   1 895.550 77.4291  56
 -11  -2   2 601.768 62.9807  56
 -11  -2   2 622.819 73.1811  32
 -11  -2   2 748.242 77.4296  48
 -11  -2   3 832.964 71.6120  56
 -11  -2   3 836.687 86.5666  32
 -11  -2   3 875.012 84.2391  48
 -11  -2   4 597.683 73.4480  32
 -11  -2   4 785.994 78.2502  48
 -11  -2   4 801.487 76.1348  40
 -11  -2   5 409.424 60.5545  32
 -11  -2   5 294.581 49.3423  48
 -11  -2   5 347.567 53.8837  40
 -11  -2   6 300.572 54.2404  32
 -11  -2   6 333.725 48.6606  48
 -11  -2   6 234.358 46.8334  40
 -11  -2   7 588.237 67.6014  40
 -11  -2   7 655.330 64.4510  48
 -11  -2   8 39.9203 30.5965  51
 -11  -2   8 52.1072 31.1748  40
 -11  -2   9 173.920 38.9183  40
 -11  -2   9 126.901 36.0983  51
 -11  -2  10 31.6915 26.6876  51
 -11  -2  10 25.2377 24.4103  40
 -11  -2  11 18.3520 19.8803  40
 -11  -2  12 1641.30 109.801  43
 -11  -1  -8 40.5191 4.77149 118
 -11  -1  -8 38.8242 5.16801 122
 -11  -1  -8 41.0469 5.72781 103
 -11  -1  -8 42.4626 5.32427 190
 -11  -1  -7 165.574 8.78076 235
 -11  -1  -7 170.369 10.5643 190
 -11  -1  -7 177.605 10.2686  98
 -11  -1  -7 191.699 11.6948 121
 -11  -1  -7 185.320 11.2714 103
 -11  -1  -7 187.371 10.0509 101
 -11  -1  -7 179.381 10.6812  84
 -11  -1  -6 298.435 16.2043 103
 -11  -1  -6 296.650 15.3265 190
 -11  -1  -6 310.649 15.5368  86
 -11  -1  -6 322.856 16.0105  98
 -11  -1  -6 313.944 13.9383 235
 -11  -1  -5 3.96375 8.29640 103
 -11  -1  -5 1.47029 6.05155 235
 -11  -1  -5 10.5873 6.56903  86
 -11  -1  -5 4.77087 7.60757 190
 -11  -1  -4 638.929 28.0802  84
 -11  -1  -4 652.351 26.1983  83
 -11  -1  -4 589.082 24.6846 235
 -11  -1  -3 309.376 45.6723  48
 -11  -1  -3 258.927 14.8401 235
 -11  -1  -3 310.743 17.8016  86
 -11  -1  -3 278.333 16.2491  83
 -11  -1  -2 22.6656 7.38538  70
 -11  -1  -2 28.6689 8.22130  83
 -11  -1  -2 20.6268 8.60127  86
 -11  -1  -1 591.206 26.0331  70
 -11  -1  -1 633.337 27.8200  83
 -11  -1  -1 586.508 67.7060  48
 -11  -1  -1 698.080 69.5347  56
 -11  -1   0 39.0548 9.96125  83
 -11  -1   0 50.6261 31.1029  48
 -11  -1   0 38.1222 24.5949  56
 -11  -1   1 232.151 42.5479  56
 -11  -1   1 229.363 48.0350  48
 -11  -1   1 231.160 45.4299  32
 -11  -1   2 1175.71 90.3935  56
 -11  -1   2 1081.87 95.2942  48
 -11  -1   2 1124.51 97.2315  32
 -11  -1   3 1014.41 82.6031  56
 -11  -1   3 939.545 90.5195  32
 -11  -1   3 1127.74 95.7055  48
 -11  -1   4 145.035 40.6485  32
 -11  -1   4 99.8704 31.3640  40
 -11  -1   4 133.345 36.8141  48
 -11  -1   5 457.480 63.3157  32
 -11  -1   5 346.678 52.2591  40
 -11  -1   5 371.132 53.8916  48
 -11  -1   6 324.454 55.1342  32
 -11  -1   6 332.138 50.8645  40
 -11  -1   6 305.841 48.1988  48
 -11  -1   7 607.958 62.6432  48
 -11  -1   7 557.006 62.9161  40
 -11  -1   8 12.0502 23.2999  40
 -11  -1   9 267.259 44.9493  51
 -11  -1   9 273.662 45.6544  40
 -11  -1  10 17.4533 23.7874  40
 -11  -1  11 753.545 71.7381  40
 -11   0  -9 0.59482 3.71891 190
 -11   0  -8 148.629 9.36849 190
 -11   0  -8 153.482 8.29888 235
 -11   0  -7 125.302 9.07973 235
 -11   0  -7 133.105 10.4550 103
 -11   0  -7 134.594 10.1659 190
 -11   0  -7 154.687 10.5561  84
 -11   0  -7 138.578 9.78528  98
 -11   0  -6 141.727 10.6939  86
 -11   0  -6 146.160 10.4518 235
 -11   0  -6 160.821 11.9278  84
 -11   0  -6 171.897 12.9667 103
 -11   0  -5 164.230 12.2663 235
 -11   0  -5 184.714 13.0562  86
 -11   0  -5 174.558 13.5837  84
 -11   0  -4 644.791 27.1818  70
 -11   0  -4 711.381 29.5937  84
 -11   0  -4 672.255 27.9513  86
 -11   0  -3 791.062 74.3065  56
 -11   0  -3 660.185 69.9848  48
 -11   0  -3 759.743 31.4393  86
 -11   0  -3 737.359 29.4980  83
 -11   0  -3 740.439 30.6187  70
 -11   0  -2 715.977 29.4467  83
 -11   0  -2 688.203 29.6684  70
 -11   0  -2 740.831 31.1793  86
 -11   0  -1 13.0168 7.10366  70
 -11   0  -1-6.68947 26.6193  56
 -11   0  -1 35.8829 24.2699  48
 -11   0  -1 18.4851 7.98589  83
 -11   0  -1 11.9905 8.95463  86
 -11   0   0 245.865 49.4011  48
 -11   0   0 235.881 15.2368  70
 -11   0   0 244.651 16.3956  83
 -11   0   0 249.132 44.7449  56
 -11   0   1 132.689 36.4518  56
 -11   0   1 136.178 39.6615  48
 -11   0   1 100.767 36.5220  32
 -11   0   2 121.783 34.6857  56
 -11   0   2 105.446 39.4638  48
 -11   0   2 110.124 40.8639  32
 -11   0   3 151.886 35.3782  56
 -11   0   3 169.292 44.9362  48
 -11   0   3 125.817 37.6173  32
 -11   0   4 56.4550 24.9669  56
 -11   0   4 120.096 35.7709  48
 -11   0   4 132.908 38.6409  32
 -11   0   5 843.671 78.7472  48
 -11   0   5 753.224 81.8282  32
 -11   0   6 555.393 62.8576  48
 -11   0   6 394.496 58.6638  32
 -11   0   7 1122.45 94.8811  32
 -11   1  -9 55.3338 6.23114 121
 -11   1  -9 50.7848 5.77874 103
 -11   1  -9 51.9252 5.16648 235
 -11   1  -9 60.4997 6.07360 190
 -11   1  -8 162.768 10.5089 190
 -11   1  -8 155.047 8.36506 120
 -11   1  -8 171.505 10.3032  84
 -11   1  -8 169.266 9.74483  98
 -11   1  -8 164.281 9.82422 235
 -11   1  -7 185.816 10.8729  88
 -11   1  -7 171.890 9.90563 120
 -11   1  -7 155.736 11.9994 103
 -11   1  -7 169.284 11.2200 235
 -11   1  -7 176.944 11.8887  84
 -11   1  -6 79.1314 9.16880 235
 -11   1  -6 84.8951 8.18355 120
 -11   1  -6 82.4548 8.85804  86
 -11   1  -6 87.2222 10.1477  84
 -11   1  -5 304.927 15.5321 120
 -11   1  -5 352.893 18.8173  84
 -11   1  -5 276.773 16.8354  70
 -11   1  -5 336.839 17.0957  86
 -11   1  -4 548.755 61.6225  48
 -11   1  -4 542.803 61.5617  56
 -11   1  -4 467.104 21.6663 120
 -11   1  -4 524.247 24.2313  70
 -11   1  -4 549.224 25.5434  84
 -11   1  -4 546.732 24.0007  86
 -11   1  -3 187.425 39.7527  56
 -11   1  -3 172.414 41.0740  48
 -11   1  -3 210.861 14.8454  86
 -11   1  -3 219.845 15.0646  70
 -11   1  -2 421.748 57.3380  56
 -11   1  -2 423.977 21.9409  70
 -11   1  -2 436.145 21.9959  86
 -11   1  -1 62.1343 9.95669  70
 -11   1  -1 44.0621 32.3510  48
 -11   1  -1 73.3364 10.6494  86
 -11   1   0 88.2222 33.2147  31
 -11   1   0 84.0754 32.3379  56
 -11   1   0 104.706 11.2451  70
 -11   1   1 49.9564 9.04243  70
 -11   1   1 48.3228 29.7069  56
 -11   1   1 34.7681 29.2039  32
 -11   1   1 58.4310 9.24789  83
 -11   1   2 880.988 81.6295  56
 -11   1   2 911.891 85.6368  32
 -11   1   3 95.2365 31.0718  56
 -11   1   3 105.125 37.8648  32
 -11   1   4 35.5767 23.6108  56
 -11   1   4 27.7093 29.0686  32
 -11   1   5 715.680 67.2729  56
 -11   1   5 644.802 71.9032  32
 -11   1   6 1001.63 88.2492  32
 -11   1   7 708.888 71.9432  32
 -11   1   8 811.437 76.7301  32
 -11   2 -10 55.3134 4.78902 190
 -11   2  -9 180.152 8.70519 120
 -11   2  -9 197.431 10.2032 235
 -11   2  -9 199.259 10.7052 190
 -11   2  -9 218.060 10.6176 103
 -11   2  -8 137.047 8.74971 120
 -11   2  -8 130.070 9.07334  98
 -11   2  -8 144.157 9.90176 235
 -11   2  -8 147.712 10.0562  84
 -11   2  -7 50.0791 7.30538 120
 -11   2  -7 65.5036 8.38753  88
 -11   2  -7 51.9978 8.37959  84
 -11   2  -7 52.6974 8.21517 235
 -11   2  -6 5.77480 6.36526  70
 -11   2  -6 11.6024 7.83009  84
 -11   2  -6 5.29737 6.48326 120
 -11   2  -5 72.2777 27.1904  56
 -11   2  -5 86.8787 10.4128  70
 -11   2  -5 63.4829 9.08082 120
 -11   2  -5 82.5799 9.32643  86
 -11   2  -5 92.6273 11.1392  84
 -11   2  -4 303.594 48.4564  56
 -11   2  -4 338.058 17.3345  86
 -11   2  -4 263.875 44.9604  48
 -11   2  -4 326.423 19.2714  84
 -11   2  -4 305.821 18.2259  70
 -11   2  -3 347.174 51.7520  56
 -11   2  -3 351.694 20.5079  84
 -11   2  -3 309.527 18.8842  70
 -11   2  -3 331.011 17.9011  86
 -11   2  -2 384.794 56.2099  56
 -11   2  -2 342.558 20.1453  70
 -11   2  -2 356.115 18.8709  86
 -11   2  -1 343.897 55.0257  56
 -11   2  -1 344.685 18.6150  86
 -11   2  -1 322.291 19.4422  70
 -11   2   0 352.285 19.9783  70
 -11   2   0 280.397 50.9715  56
 -11   2   0 301.668 46.5794  46
 -11   2   0 343.636 18.8413  86
 -11   2   0 355.005 53.7131  31
 -11   2   1 977.510 87.9268  56
 -11   2   1 955.041 78.4549  46
 -11   2   1 890.032 82.9251  32
 -11   2   1 873.786 85.1294  31
 -11   2   1 926.000 36.9349  70
 -11   2   2 253.160 48.4137  31
 -11   2   2 246.515 47.1436  32
 -11   2   2 164.788 41.1980  56
 -11   2   3-6.41208 27.5566  32
 -11   2   3 6.54931 23.7880  56
 -11   2   4 1240.97 97.8600  32
 -11   2   5-12.1213 24.1167  32
 -11   3 -10 82.4748 6.20556 190
 -11   3 -10 87.9587 5.97982 235
 -11   3 -10 88.1549 6.01489 121
 -11   3  -9 226.689 11.2506 103
 -11   3  -9 184.312 9.78266 120
 -11   3  -9 194.326 10.9449 235
 -11   3  -8 46.9543 7.35036 235
 -11   3  -8 50.2214 7.12086  84
 -11   3  -8 48.5500 6.88634 120
 -11   3  -8 36.3115 5.13133 220
 -11   3  -8 52.1181 7.24718  88
 -11   3  -7 73.9302 8.79028  84
 -11   3  -7 55.0720 8.14607  70
 -11   3  -7 56.3784 6.92349 194
 -11   3  -7 59.9806 7.17033 104
 -11   3  -7 52.1727 6.65140 128
 -11   3  -7 48.2616 8.01521 120
 -11   3  -7 55.9770 6.62304 220
 -11   3  -7 61.7441 8.77159  88
 -11   3  -6 21.9582 7.40171  70
 -11   3  -6 33.2230 8.15855  84
 -11   3  -6 20.7700 6.69010 104
 -11   3  -6 20.1434 6.49860 128
 -11   3  -6 29.3829 8.01021 120
 -11   3  -6 21.7063 6.47801 194
 -11   3  -5 112.113 10.4966 104
 -11   3  -5 143.615 12.5432  84
 -11   3  -5 137.963 12.1666  70
 -11   3  -5 102.329 28.9458  56
 -11   3  -4 141.443 12.8727  84
 -11   3  -4 108.324 11.9482  70
 -11   3  -4 101.014 10.6994 104
 -11   3  -4 131.054 35.0497  48
 -11   3  -4 170.214 38.4625  56
 -11   3  -3 321.782 18.0179 104
 -11   3  -3 366.845 20.2272  84
 -11   3  -3 320.612 19.3097  70
 -11   3  -3 284.403 49.3074  56
 -11   3  -2 233.757 48.8946  56
 -11   3  -2 257.811 17.3918  70
 -11   3  -2 204.556 40.5404  46
 -11   3  -1 456.571 62.7973  56
 -11   3  -1 431.300 55.5912  46
 -11   3  -1 505.020 25.1333  70
 -11   3   0 443.953 61.5925  56
 -11   3   0 390.832 53.5046  46
 -11   3   0 497.235 62.7086  31
 -11   3   1 1378.75 108.619  56
 -11   3   1 1343.12 99.2895  46
 -11   3   1 1583.27 113.430  31
 -11   3   1 1638.73 106.874  32
 -11   3   2 462.444 55.9102  46
 -11   3   2 459.176 61.5351  31
 -11   3   3 65.9142 30.3429  31
 -11   3   4 50.4953 28.4259  31
 -11   3   5 94.7691 31.0484  31
 -11   3   6 260.405 43.2266  31
 -11   4 -10 59.8914 5.60963 235
 -11   4 -10 51.9886 4.81403 120
 -11   4  -9 175.441 8.56195 194
 -11   4  -9 185.392 10.5680 103
 -11   4  -9 175.622 8.37632 220
 -11   4  -9 194.357 10.2169 120
 -11   4  -9 170.271 8.38602 128
 -11   4  -9 204.043 11.1297 235
 -11   4  -8 352.025 16.0621  88
 -11   4  -8 312.635 14.3023 194
 -11   4  -8 304.772 14.6874 104
 -11   4  -8 338.702 15.7361 120
 -11   4  -8 311.579 14.0224 128
 -11   4  -8 317.392 13.8484 220
 -11   4  -8 378.168 15.7968  84
 -11   4  -7 28.3243 7.12724  84
 -11   4  -7 9.75751 6.17439  70
 -11   4  -7 5.21878 6.03462 194
 -11   4  -7 10.0101 5.57444 220
 -11   4  -7 19.1200 7.67114  88
 -11   4  -7 15.3732 5.98997 128
 -11   4  -7 4.76232 6.75354 120
 -11   4  -7 14.9026 6.27154 104
 -11   4  -6 96.0568 9.33569 128
 -11   4  -6 91.2659 8.57750 220
 -11   4  -6 106.523 10.3898  70
 -11   4  -6 104.930 10.1994  84
 -11   4  -6 99.8011 9.96896 104
 -11   4  -5 376.693 19.6576 104
 -11   4  -5 381.963 20.6048  70
 -11   4  -5 442.188 20.5319  84
 -11   4  -5 455.126 54.5961  56
 -11   4  -4 69.3705 10.1353  84
 -11   4  -4 53.0530 9.72257  70
 -11   4  -4 81.7655 31.2631  56
 -11   4  -3 337.577 52.8419  56
 -11   4  -3 424.096 22.5842  70
 -11   4  -3 428.934 21.5594  84
 -11   4  -3 378.127 51.6116  46
 -11   4  -2 49.4401 28.9666  56
 -11   4  -2 80.5206 10.8465  84
 -11   4  -1 79.5679 32.6887  56
 -11   4  -1 148.083 36.2765  46
 -11   4   0 888.083 79.1627  46
 -11   4   1 316.177 48.5197  46
 -11   4   1 386.911 54.6790  31
 -11   4   2 11.4407 21.4642  46
 -11   4   2 31.5974 29.0381  31
 -11   4   3 1013.67 84.9031  31
 -11   4   4 5.70598 25.0996  31
 -11   5 -10 197.052 9.18016 120
 -11   5 -10 194.932 9.79484 235
 -11   5  -9 136.486 7.58766 220
 -11   5  -9 133.065 8.45802 104
 -11   5  -9 134.434 8.18431 194
 -11   5  -9 136.623 7.95443 128
 -11   5  -9 141.685 9.28181 120
 -11   5  -9 141.848 9.93006 235
 -11   5  -8 216.296 12.5463  88
 -11   5  -8 215.201 11.3228 128
 -11   5  -8 202.039 12.3363 120
 -11   5  -8 199.104 11.7286 104
 -11   5  -8 197.821 10.6695 220
 -11   5  -8 205.990 11.7547 194
 -11   5  -7 225.321 12.3481 220
 -11   5  -7 230.077 13.0474 128
 -11   5  -7 243.712 14.1039 104
 -11   5  -7 219.928 13.9741  70
 -11   5  -7 277.596 13.5397  84
 -11   5  -6 335.044 18.1744 104
 -11   5  -6 376.866 17.6266  84
 -11   5  -6 378.812 19.3572  70
 -11   5  -5 92.7663 10.7686 104
 -11   5  -5 92.5344 10.8095  70
 -11   5  -5 104.757 10.1610  84
 -11   5  -4 215.762 41.7491  56
 -11   5  -4 208.053 14.1108  84
 -11   5  -4 222.762 15.6780  70
 -11   5  -3 39.7255 27.1123  56
 -11   5  -3 51.0528 23.4935  59
 -11   5  -3 57.6863 9.21111  84
 -11   5  -2 13.8691 23.4489  56
 -11   5  -2 7.80000 7.64597  84
 -11   5  -2-6.08097 22.0878  46
 -11   5  -1 61.9440 9.29776  84
 -11   5  -1 110.848 32.2111  46
 -11   5   0 355.312 52.0849  46
 -11   5   1 455.167 57.1350  46
 -11   5   2 489.952 59.4270  46
 -11   5   3 278.332 42.9641  46
 -11   6 -10 88.1280 6.71257 235
 -11   6 -10 83.0025 6.19365 120
 -11   6  -9 236.336 11.5356 120
 -11   6  -9 195.705 10.0114 128
 -11   6  -9 191.431 10.5167 104
 -11   6  -9 189.724 9.35038 220
 -11   6  -9 204.516 10.4695 194
 -11   6  -8 31.2336 6.30577 128
 -11   6  -8 27.6006 6.48870 104
 -11   6  -8 34.4915 6.97144 194
 -11   6  -8 38.0472 5.93688 220
 -11   6  -7 52.5733 8.77490  88
 -11   6  -7 70.8528 8.96062 104
 -11   6  -7 63.1326 8.35502  70
 -11   6  -6 327.569 17.6333  88
 -11   6  -6 269.964 16.4799 104
 -11   6  -6 295.387 16.8465  70
 -11   6  -5 119.107 11.6835  70
 -11   6  -4 377.276 46.4516  59
 -11   6  -4 325.501 50.3775  56
 -11   6  -3 19.1162 25.3533  56
 -11   6  -3-9.53350 20.4857  59
 -11   6  -2 63.4991 24.7031  59
 -11   6  -2 29.6762 22.9872  46
 -11   6  -1 328.543 44.0981  59
 -11   6  -1 392.017 52.8387  46
 -11   6   0 102.245 32.0434  46
 -11   6   1 153.436 35.2820  46
 -11   6   2 501.103 58.0953  46
 -11   6   3 129.682 31.8668  46
 -11   7 -10 40.4734 4.73609 120
 -11   7 -10 41.3034 4.94826 235
 -11   7  -9 2.75228 3.88033 220
 -11   7  -9 4.30452 5.14376 120
 -11   7  -9 6.94543 4.57496 128
 -11   7  -9 11.5791 4.77254 104
 -11   7  -9 10.3504 4.82355 194
 -11   7  -8 27.5239 6.73945  88
 -11   7  -8 27.2256 6.45685 104
 -11   7  -8 31.2109 6.60509 128
 -11   7  -7 167.712 11.7153  70
 -11   7  -7 176.640 12.0339 104
 -11   7  -7 168.649 11.9749  88
 -11   7  -6 107.643 10.9038  88
 -11   7  -6 80.9844 9.91289  70
 -11   7  -5 365.487 19.2253  88
 -11   7  -5 327.414 18.5734  70
 -11   7  -4 424.186 48.5082  59
 -11   7  -3 75.9507 27.5298  59
 -11   7  -2 200.172 36.5130  59
 -11   7  -1 157.543 32.6383  59
 -11   7   0 165.801 33.2313  59
 -11   7   0 265.681 43.0890  46
 -11   7   0 237.839 42.2643  47
 -11   7   1 137.844 29.8982  59
 -11   7   1 181.675 36.7689  46
 -11   7   1 148.292 36.6894  47
 -11   7   2 153.607 32.8616  46
 -11   7   2 165.732 35.9867  47
 -11   8 -10 49.0723 4.62453 120
 -11   8  -9 16.1843 4.66374 104
 -11   8  -9 18.6622 4.57603 128
 -11   8  -9 19.3285 5.00911 194
 -11   8  -9 18.4308 3.82918 220
 -11   8  -8 18.0678 5.91671 104
 -11   8  -7 32.5450 7.45003 104
 -11   8  -7 29.7765 5.43896 172
 -11   8  -7 38.9765 7.12794  88
 -11   8  -6 137.135 11.0868  88
 -11   8  -6 119.768 8.79393 214
 -11   8  -6 114.856 10.2114  70
 -11   8  -5 559.015 23.1585  76
 -11   8  -5 619.730 25.1206  88
 -11   8  -4 82.6335 8.84162  76
 -11   8  -4 95.8816 10.7902  88
 -11   8  -3 281.586 15.5589  76
 -11   8  -3 302.498 17.0039  88
 -11   8  -2 397.671 19.5016  76
 -11   8  -2 421.558 20.4057  88
 -11   8  -2 424.839 48.7250  59
 -11   8  -1 90.7983 27.7552  59
 -11   8  -1 92.4292 9.70339  76
 -11   8   0 109.266 28.3537  59
 -11   8   1 37.1237 22.6385  59
 -11   9  -9 39.2752 5.20082 194
 -11   9  -9 46.8027 4.88040 128
 -11   9  -8 75.4298 7.23799 104
 -11   9  -7 45.6008 5.31881 214
 -11   9  -7 42.8692 7.23334 104
 -11   9  -6 45.4863 7.23210  88
 -11   9  -6 39.9435 6.27728 214
 -11   9  -6 37.9266 6.03621 115
 -11   9  -5 171.767 10.7459  76
 -11   9  -5 152.919 10.5992 115
 -11   9  -5 199.376 11.8798  88
 -11   9  -4 51.9757 7.59106  76
 -11   9  -4 61.8754 8.48510  88
 -11   9  -3 95.7737 9.35003  76
 -11   9  -3 91.6922 8.88799 112
 -11   9  -3 100.023 9.62740  88
 -11   9  -2 128.996 10.8669  76
 -11   9  -2 155.539 10.7456  88
 -11   9  -1 281.160 40.3843  59
 -11   9  -1 369.528 18.3477  76
 -11   9   0 177.745 33.9879  59
 -11   9   1 160.689 32.1470  59
 -11  10  -9 64.5572 4.96610 194
 -11  10  -8 5.23421 4.20983 104
 -11  10  -7 13.1327 5.33307 104
 -11  10  -7 17.6081 4.27933 214
 -11  10  -6 126.273 8.07570 115
 -11  10  -6 106.336 7.82379 214
 -11  10  -5 6.05192 5.64874 115
 -11  10  -4 29.1278 5.95928 112
 -11  10  -3 184.029 11.4088 112
 -11  10  -3 178.424 11.6291  76
 -11  10  -2 135.199 10.5284  76
 -11  10  -1 318.415 16.3343  76
 -11  11  -7 41.0202 5.51676 104
 -11  11  -6 85.2844 6.48614 214
 -11  11  -5 34.7930 5.84714 115
 -11  11  -4 29.8452 5.58024 112
 -11  11  -3 39.3651 6.52678 112
 -11  11  -1 234.807 13.0346  76
 -11  12  -3 30.2829 5.33040 112
 -10 -14  10 107.760 6.46185 179
 -10 -14  11 30.7108 4.47758 210
 -10 -13   5 57.4298 5.78720 144
 -10 -13   5 57.4111 5.69979 133
 -10 -13   6 213.657 9.71830 210
 -10 -13   6 202.429 10.5050 144
 -10 -13   6 240.541 10.7963 179
 -10 -13   7 104.583 7.95833 210
 -10 -13   7 103.852 8.12562 144
 -10 -13   7 109.276 8.65485 133
 -10 -13   7 104.925 8.61105 179
 -10 -13   8 99.0772 8.50087 210
 -10 -13   8 93.9896 7.83134 144
 -10 -13   8 90.2036 8.39876 133
 -10 -13   9 17.8672 6.78326 133
 -10 -13   9 20.3591 5.97184 144
 -10 -13  10 43.9898 7.81991 210
 -10 -13  10 42.8444 7.42072 133
 -10 -13  10 34.1547 5.75798 144
 -10 -13  10 32.9878 7.69695 179
 -10 -13  11 327.515 15.5599 210
 -10 -13  11 316.428 14.0279 133
 -10 -13  11 327.010 15.3730 179
 -10 -13  12 397.041 17.2005 210
 -10 -13  12 389.517 15.0836 133
 -10 -13  12 394.932 16.9420 179
 -10 -13  13 21.9525 6.62253 210
 -10 -13  13 28.3688 7.24868 150
 -10 -13  13 19.5732 6.30577 179
 -10 -13  14 587.010 21.3116 210
 -10 -13  14 606.513 22.6044 150
 -10 -13  14 600.303 20.5922 179
 -10 -13  15 187.211 10.3541 165
 -10 -13  15 193.934 10.1917 150
 -10 -13  16 79.5399 6.39103 165
 -10 -12   2 16.5109 4.44933 238
 -10 -12   2 11.1064 4.31362 144
 -10 -12   3 89.6958 7.30938 238
 -10 -12   3 86.9890 7.31208 133
 -10 -12   3 88.6059 6.57390 127
 -10 -12   4 14.7412 6.14758 238
 -10 -12   4 18.2039 5.49815 127
 -10 -12   4 26.2671 7.02731 133
 -10 -12   4 29.0498 6.90230 144
 -10 -12   4 15.0634 5.27316 210
 -10 -12   5 206.953 12.2322 144
 -10 -12   5 192.335 11.3919 238
 -10 -12   5 199.565 10.2992 127
 -10 -12   6 498.310 19.7268 238
 -10 -12   6 471.383 20.9168 133
 -10 -12   6 506.907 21.0755 144
 -10 -12   6 494.190 18.1676 127
 -10 -12   6 476.336 20.4365  89
 -10 -12   7 175.843 12.8839 133
 -10 -12   7 194.303 12.6059 144
 -10 -12   7 160.152 11.3238  89
 -10 -12   7 193.845 11.0646 238
 -10 -12   8 206.015 12.9220  89
 -10 -12   8 239.313 13.6712 144
 -10 -12   8 231.404 14.5474 133
 -10 -12   8 204.114 11.9413  79
 -10 -12   8 231.374 11.8914 238
 -10 -12   9 494.518 21.1238 133
 -10 -12   9 465.047 19.8752 144
 -10 -12   9 434.485 19.2646  79
 -10 -12   9 464.924 17.2415 238
 -10 -12  10 120.782 9.81381  79
 -10 -12  10 151.162 10.7434 144
 -10 -12  10 148.093 12.2025 133
 -10 -12  11 212.578 12.8382  79
 -10 -12  11 225.151 11.7471 144
 -10 -12  11 232.781 13.7208 133
 -10 -12  12 226.342 13.3828  89
 -10 -12  12 225.802 12.5608 133
 -10 -12  12 205.863 12.5780  79
 -10 -12  13 3.16646 5.90456  89
 -10 -12  13 17.9006 8.24722 179
 -10 -12  13 19.1204 8.41362 210
 -10 -12  13 22.2947 6.53376 133
 -10 -12  13 8.22676 5.69635  79
 -10 -12  14 87.3980 8.85375 179
 -10 -12  14 76.9714 8.08142  89
 -10 -12  14 65.6078 7.56670  79
 -10 -12  15 74.9583 7.50973 210
 -10 -12  15 62.8541 8.30604  95
 -10 -12  15 62.8675 6.57145 179
 -10 -12  16 342.246 15.3925 150
 -10 -12  17 129.599 7.93240 150
 -10 -12  17 154.664 9.10701 165
 -10 -12  18 104.405 6.89095 148
 -10 -12  18 94.0746 7.14526 232
 -10 -11   0 44.4119 5.36181 127
 -10 -11   1 31.6340 6.56730 238
 -10 -11   1 23.8120 6.16568 127
 -10 -11   1 15.4118 4.51224 122
 -10 -11   1 25.9532 5.45880 118
 -10 -11   1 28.5090 6.19147 144
 -10 -11   1 23.2265 5.59141 133
 -10 -11   2 196.118 11.6565 133
 -10 -11   2 219.808 12.2650 144
 -10 -11   2 196.632 10.9306 118
 -10 -11   2 187.529 9.82537 122
 -10 -11   2 195.428 11.4387 127
 -10 -11   2 187.616 10.5887 101
 -10 -11   2 226.152 12.3298 238
 -10 -11   3 34.4804 6.99405 118
 -10 -11   3 47.9073 8.29220 127
 -10 -11   3 38.6623 6.03420 122
 -10 -11   3 49.7490 8.61504 238
 -10 -11   3 51.6186 7.37680 101
 -10 -11   4 58.6992 10.0958 144
 -10 -11   4 51.9334 6.71314  83
 -10 -11   4 45.8109 8.77237 127
 -10 -11   4 49.9225 7.88080 118
 -10 -11   4 36.2057 6.19891 122
 -10 -11   4 62.3510 9.44095 238
 -10 -11   4 43.2015 7.31187 101
 -10 -11   4 43.7791 7.64269  89
 -10 -11   5 1165.54 40.7354 144
 -10 -11   5 1046.35 38.4358  83
 -10 -11   5 1146.10 38.6158 127
 -10 -11   5 1077.01 37.3623 118
 -10 -11   5 1229.12 40.2374 238
 -10 -11   5 1124.82 38.1311 101
 -10 -11   5 1072.30 40.2042  89
 -10 -11   6 174.233 14.1357 144
 -10 -11   6 149.884 11.2117  83
 -10 -11   6 141.909 10.8113  79
 -10 -11   6 165.767 11.4602 127
 -10 -11   6 171.446 10.1208 118
 -10 -11   6 182.811 13.0352 238
 -10 -11   6 159.871 10.5320 101
 -10 -11   6 155.572 12.5639  89
 -10 -11   7 840.190 31.9122 144
 -10 -11   7 729.234 29.8857  83
 -10 -11   7 743.435 29.9504  79
 -10 -11   7 865.934 28.7410 127
 -10 -11   7 804.272 30.2718 238
 -10 -11   7 764.700 31.8253  89
 -10 -11   8 320.868 18.6412  89
 -10 -11   8 341.596 18.6731 144
 -10 -11   8 365.311 17.3670 238
 -10 -11   8 324.709 17.2513  79
 -10 -11   9 15.3179 8.14903  89
 -10 -11   9 12.3982 9.77161 144
 -10 -11   9 6.45478 7.65888 238
 -10 -11   9 8.92099 7.13755  79
 -10 -11  10 438.953 19.7787 144
 -10 -11  10 388.577 19.6903  79
 -10 -11  10 370.074 20.4772  89
 -10 -11  11 330.275 17.6434 133
 -10 -11  11 314.758 15.5840 144
 -10 -11  11 283.378 16.3766  79
 -10 -11  12 92.1443 10.6811 133
 -10 -11  12 82.7087 9.85475  79
 -10 -11  12 76.2149 9.12124  87
 -10 -11  13 331.897 15.3632 133
 -10 -11  13 287.341 15.8705  87
 -10 -11  13 297.851 16.6344  79
 -10 -11  14 90.7611 10.2895  89
 -10 -11  14 117.353 10.0550  87
 -10 -11  14 111.800 10.2028  79
 -10 -11  15 149.410 10.0315 179
 -10 -11  15 141.564 11.0295  79
 -10 -11  15 130.887 10.4666  87
 -10 -11  15 146.778 12.1344  95
 -10 -11  15 123.396 10.6706  89
 -10 -11  15 152.426 11.0490 210
 -10 -11  16 557.311 23.8038  79
 -10 -11  16 602.705 21.5689 210
 -10 -11  16 656.221 25.0491  95
 -10 -11  16 582.276 23.9550  89
 -10 -11  16 611.140 23.9181  87
 -10 -11  17 91.7585 8.56097 150
 -10 -11  17 113.063 9.18623  95
 -10 -11  18 229.979 11.2180 165
 -10 -11  19 179.044 9.28720 232
 -10 -11  19 126.630 9.07434 114
 -10 -10  -2 53.9987 4.89856 122
 -10 -10  -1 85.5495 7.03428 101
 -10 -10  -1 91.1460 7.06105 144
 -10 -10  -1 85.0190 7.66255 118
 -10 -10  -1 90.7662 7.84746 127
 -10 -10  -1 79.9902 7.04779 122
 -10 -10  -1 80.4747 7.52437 238
 -10 -10   0 612.655 24.1120 101
 -10 -10   0 622.846 23.7859 122
 -10 -10   0 640.831 24.5437 118
 -10 -10   0 670.204 24.8668 127
 -10 -10   0 660.892 24.5315 144
 -10 -10   0 669.417 23.6467 133
 -10 -10   0 669.719 22.0591 134
 -10 -10   1 419.678 18.5531 118
 -10 -10   1 391.645 17.5416 122
 -10 -10   1 416.214 18.7301 127
 -10 -10   1 412.055 18.2444 101
 -10 -10   1 414.845 19.1734 238
 -10 -10   1 391.190 18.7374 144
 -10 -10   1 411.132 15.5911 134
 -10 -10   1 402.379 17.6394  83
 -10 -10   2 287.256 15.0424  83
 -10 -10   2 291.732 15.6735 101
 -10 -10   2 308.780 16.9253 238
 -10 -10   2 290.806 16.3124 127
 -10 -10   2 281.614 14.7683 122
 -10 -10   2 299.968 15.8660 118
 -10 -10   3 71.7148 11.0705 238
 -10 -10   3 77.2693 10.6457 127
 -10 -10   3 57.0498 9.48527 118
 -10 -10   3 58.2163 8.74844 122
 -10 -10   3 45.2218 8.10044  83
 -10 -10   3 67.9962 9.31665 101
 -10 -10   3 49.0001 8.52827  89
 -10 -10   4 134.355 12.2480  89
 -10 -10   4 153.574 12.2533  83
 -10 -10   4 169.861 12.4530 101
 -10 -10   4 168.787 14.2033 238
 -10 -10   4 158.727 12.4009 118
 -10 -10   4 173.976 13.5989 127
 -10 -10   4 158.987 11.4285 122
 -10 -10   5 221.940 14.7142 127
 -10 -10   5 198.244 13.2278 118
 -10 -10   5 190.837 11.8251 122
 -10 -10   5 180.734 14.3822  89
 -10 -10   5 202.241 36.5914  63
 -10 -10   5 181.990 35.1479  65
 -10 -10   5 211.204 13.6976 101
 -10 -10   5 190.582 12.6362  79
 -10 -10   5 189.026 13.8388  83
 -10 -10   5 256.157 16.2327 238
 -10 -10   6 87.6434 11.3138  89
 -10 -10   6 79.7001 9.53780 101
 -10 -10   6 70.1765 28.3119  65
 -10 -10   6 85.0002 12.1064 238
 -10 -10   6 84.9408 11.2316 127
 -10 -10   6 89.1408 9.61129 118
 -10 -10   6 85.8309 9.74777  79
 -10 -10   7 239.445 14.1669 127
 -10 -10   7 220.189 16.3182  89
 -10 -10   7 205.517 40.1162  63
 -10 -10   7 262.031 43.8901  65
 -10 -10   7 218.474 13.1717 101
 -10 -10   7 199.257 14.2218  79
 -10 -10   7 215.265 15.7181 238
 -10 -10   8 55.0017 29.6920  63
 -10 -10   8 61.1414 9.57722  79
 -10 -10   8 80.3049 11.2774 238
 -10 -10   8 59.3272 11.1165  89
 -10 -10   9 511.025 60.4286  65
 -10 -10   9 517.498 59.1672  63
 -10 -10   9 479.064 23.7936  79
 -10 -10   9 532.939 22.4405 238
 -10 -10   9 490.761 25.5265  89
 -10 -10  10 306.659 18.3134  79
 -10 -10  10 343.761 51.5105  65
 -10 -10  10 346.758 48.8992  63
 -10 -10  10 331.553 17.0766  87
 -10 -10  10 307.721 19.8977  89
 -10 -10  11 336.285 47.5236  65
 -10 -10  11 329.097 17.2555 144
 -10 -10  11 302.690 18.2796  79
 -10 -10  11 288.276 18.9795  89
 -10 -10  11 298.309 16.9876  87
 -10 -10  12 232.787 15.8231  79
 -10 -10  12 210.757 14.5422  87
 -10 -10  13 112.964 11.3114  87
 -10 -10  13 143.196 11.8944 133
 -10 -10  13 115.875 34.5257  67
 -10 -10  13 166.683 33.4730  65
 -10 -10  14 26.5412 24.8935  67
 -10 -10  14 11.6869 7.72024  87
 -10 -10  15 692.278 30.6575  87
 -10 -10  15 869.318 29.1301 179
 -10 -10  16 351.921 18.0046  95
 -10 -10  16 333.444 14.9028 210
 -10 -10  17 177.230 12.3689  95
 -10 -10  17 171.208 11.8997  87
 -10 -10  17 171.117 12.4985  75
 -10 -10  17 173.422 11.5938 150
 -10 -10  18 236.938 12.3777 165
 -10 -10  19 284.880 12.3977 148
 -10  -9  -3 6.30215 4.16434 134
 -10  -9  -3 8.18401 4.66814 238
 -10  -9  -3 3.38870 4.78110 122
 -10  -9  -3 6.86054 5.09637 127
 -10  -9  -2 683.741 23.5730 134
 -10  -9  -2 692.778 23.9354 144
 -10  -9  -2 700.247 25.2106 122
 -10  -9  -2 680.182 25.4215 118
 -10  -9  -2 654.038 22.5762 121
 -10  -9  -2 691.268 25.0861 238
 -10  -9  -1 330.881 16.5339 238
 -10  -9  -1 314.401 14.1096 134
 -10  -9  -1 312.544 15.1371  98
 -10  -9  -1 322.058 15.6817 101
 -10  -9  -1 337.268 16.4923 127
 -10  -9  -1 307.009 16.1059 118
 -10  -9  -1 313.128 15.8015 122
 -10  -9  -1 315.332 13.2040 121
 -10  -9   0 174.102 12.3834 122
 -10  -9   0 166.058 9.56159 121
 -10  -9   0 170.454 12.9067 118
 -10  -9   0 177.291 13.3406 127
 -10  -9   0 167.833 10.8604 134
 -10  -9   0 159.040 11.4751  83
 -10  -9   0 168.507 11.7156  98
 -10  -9   0 169.363 10.6574  86
 -10  -9   0 190.509 12.6600 101
 -10  -9   1 773.504 30.6293 118
 -10  -9   1 774.850 30.8693 127
 -10  -9   1 778.428 29.7859 122
 -10  -9   1 783.752 27.5941 134
 -10  -9   1 736.276 30.2784  83
 -10  -9   1 734.029 29.2713  98
 -10  -9   1 696.767 28.6925  86
 -10  -9   1 797.403 30.5117 101
 -10  -9   2 86.8885 9.16580 134
 -10  -9   2 77.6631 9.97162  89
 -10  -9   2 94.1764 9.97178  98
 -10  -9   2 82.5844 10.7876 101
 -10  -9   2 87.5748 10.2600  83
 -10  -9   2 89.5261 12.0799 127
 -10  -9   2 92.2501 11.7703 118
 -10  -9   2 73.5903 10.6127 122
 -10  -9   3 13.7136 22.2760  65
 -10  -9   3 14.8213 22.6983  63
 -10  -9   3 8.73936 8.31730  89
 -10  -9   3-2.98185 9.08827 101
 -10  -9   3 2.52444 7.22873  98
 -10  -9   3 5.58458 7.74719  83
 -10  -9   3 6.45010 8.69366 122
 -10  -9   3 5.28274 10.4742 127
 -10  -9   3 4.56412 9.42122 118
 -10  -9   4 546.307 24.4095 101
 -10  -9   4 497.216 24.3794 127
 -10  -9   4 539.231 23.2265 122
 -10  -9   4 551.887 24.5019 118
 -10  -9   4 554.180 23.0505  98
 -10  -9   4 502.359 25.2990  89
 -10  -9   4 462.605 56.4802  63
 -10  -9   4 610.763 61.6456  65
 -10  -9   4 508.121 22.6495  79
 -10  -9   4 481.883 25.0208  83
 -10  -9   5 4.56679 10.6270 127
 -10  -9   5 9.10096 9.40678 118
 -10  -9   5-0.88573 8.47175 122
 -10  -9   5 7.54846 7.10089  79
 -10  -9   5 9.30535 8.82910 101
 -10  -9   5-1.59654 9.23040  89
 -10  -9   5 3.21270 7.00761  98
 -10  -9   5-5.74547 26.9412  65
 -10  -9   6 540.039 62.3777  51
 -10  -9   6 513.922 23.1863 101
 -10  -9   6 498.631 23.3659 127
 -10  -9   6 492.893 22.5305 118
 -10  -9   6 482.695 23.1455  79
 -10  -9   6 481.943 25.5235  89
 -10  -9   6 509.380 61.7714  65
 -10  -9   7 224.270 44.2872  51
 -10  -9   7 166.458 12.7014 101
 -10  -9   7 174.922 13.8660 127
 -10  -9   7 167.327 15.6854  89
 -10  -9   7 185.001 41.2895  63
 -10  -9   7 146.340 12.8025  79
 -10  -9   8 6.04790 24.0635  51
 -10  -9   8-1.28215 9.05181 127
 -10  -9   8 1.79599 9.30217  89
 -10  -9   8 4.26962 7.95278  79
 -10  -9   8-12.7750 25.4148  63
 -10  -9   8 45.6119 28.0032  65
 -10  -9   9 825.138 77.0631  51
 -10  -9   9 879.789 37.9934  89
 -10  -9   9 851.533 35.6826  79
 -10  -9   9 792.736 78.2215  65
 -10  -9   9 994.104 84.5869  63
 -10  -9  10 935.051 79.0503  51
 -10  -9  10 847.435 33.5996  87
 -10  -9  10 828.921 35.1981  79
 -10  -9  10 875.227 81.3061  65
 -10  -9  10 854.902 79.0866  63
 -10  -9  11 537.516 57.6934  51
 -10  -9  11 472.992 23.5464  87
 -10  -9  11 604.654 65.4795  65
 -10  -9  11 566.770 61.9890  63
 -10  -9  12 439.672 22.3770  87
 -10  -9  12 454.705 54.1176  63
 -10  -9  12 432.290 55.9286  65
 -10  -9  13 311.001 18.4443  87
 -10  -9  13 337.295 49.6050  57
 -10  -9  13 297.441 44.7603  65
 -10  -9  14 469.224 23.4115  87
 -10  -9  14 452.639 55.6859  57
 -10  -9  14 554.223 53.1777  65
 -10  -9  15 224.173 15.4579  87
 -10  -9  15 285.060 50.5579  67
 -10  -9  16 14.1931 7.70970  87
 -10  -9  16 10.7909 23.1910  67
 -10  -9  17 224.781 14.1144  95
 -10  -9  17 202.418 13.9508  87
 -10  -9  18 2.51421 6.98088  75
 -10  -9  18 4.06426 6.71232  95
 -10  -9  18 11.4602 6.64374  87
 -10  -9  19 325.675 16.1611  92
 -10  -9  20 259.976 10.7326 232
 -10  -9  20 180.652 11.3086 114
 -10  -8  -4 86.1641 6.90395 134
 -10  -8  -4 86.6907 6.46249 121
 -10  -8  -4 85.7303 7.69167 122
 -10  -8  -4 84.3981 7.67528 127
 -10  -8  -4 82.4173 6.69976 238
 -10  -8  -3 161.008 10.6259 238
 -10  -8  -3 129.656 9.70292  98
 -10  -8  -3 149.223 10.0076 134
 -10  -8  -3 147.143 9.46446 144
 -10  -8  -3 139.821 9.27364 121
 -10  -8  -3 170.586 11.2140 127
 -10  -8  -3 146.852 10.7134 122
 -10  -8  -3 138.454 8.70806 103
 -10  -8  -3 152.465 10.4033 101
 -10  -8  -2 6.91776 6.62831 121
 -10  -8  -2 4.90576 8.15444 118
 -10  -8  -2 14.4298 7.94405 122
 -10  -8  -2 4.58371 8.50198 238
 -10  -8  -2 7.04696 7.50239 134
 -10  -8  -2 6.22985 6.03229  83
 -10  -8  -2 11.7340 6.84008  98
 -10  -8  -2 2.72840 5.21118  86
 -10  -8  -2 2.77991 5.88959 103
 -10  -8  -1 64.2565 10.4261 122
 -10  -8  -1 79.3025 11.6248 127
 -10  -8  -1 52.9054 10.4901 118
 -10  -8  -1 64.4307 8.83811 121
 -10  -8  -1 53.8752 8.88514 134
 -10  -8  -1 51.5092 8.71469  83
 -10  -8  -1 55.7607 7.92580  86
 -10  -8  -1 69.5449 9.68459  98
 -10  -8  -1 66.9483 10.1704 101
 -10  -8  -1 59.0261 7.86720 103
 -10  -8   0 976.804 35.8814 122
 -10  -8   0 939.234 36.3162 118
 -10  -8   0 946.321 32.8780 121
 -10  -8   0 925.851 33.1163 134
 -10  -8   0 855.553 35.5419  83
 -10  -8   0 936.910 35.1834  98
 -10  -8   0 848.603 34.4298  86
 -10  -8   0 901.923 32.1169 103
 -10  -8   0 863.656 35.3821 101
 -10  -8   1 164.270 13.9784  83
 -10  -8   1 200.501 15.7432 118
 -10  -8   1 202.024 12.4666 121
 -10  -8   1 202.896 15.1337 122
 -10  -8   1 187.552 12.9282 134
 -10  -8   1 153.712 13.0593  89
 -10  -8   1 204.957 14.2562  98
 -10  -8   1 205.943 15.4240 101
 -10  -8   1 160.015 33.2491  65
 -10  -8   1 167.410 33.0835  63
 -10  -8   2 70.4768 25.4592  63
 -10  -8   2 50.4512 27.6238  65
 -10  -8   2 58.4006 11.3506 122
 -10  -8   2 48.3646 9.12856 134
 -10  -8   2 39.6583 9.74203  83
 -10  -8   2 46.0139 9.86720  89
 -10  -8   2 45.4299 9.06477  98
 -10  -8   2 52.9418 10.8605 101
 -10  -8   3 441.634 56.8569  51
 -10  -8   3 468.415 23.5939 101
 -10  -8   3 438.025 22.3635 122
 -10  -8   3 413.550 23.9866  83
 -10  -8   3 462.976 23.8541  89
 -10  -8   3 486.064 22.5979  98
 -10  -8   3 552.400 61.9917  65
 -10  -8   3 472.113 58.2741  63
 -10  -8   4 226.031 45.2952  51
 -10  -8   4 231.964 16.5807 101
 -10  -8   4 237.031 16.0368 122
 -10  -8   4 199.583 14.6484  98
 -10  -8   4 222.815 17.1318  89
 -10  -8   4 294.265 50.2284  63
 -10  -8   4 177.118 41.5925  65
 -10  -8   4 218.960 14.4433  79
 -10  -8   5 105.774 11.7448 122
 -10  -8   5 88.1817 10.8631  79
 -10  -8   5 94.1778 12.0418 101
 -10  -8   5 115.052 11.1013  98
 -10  -8   5 104.386 13.5793  89
 -10  -8   5 67.6172 34.8537  65
 -10  -8   6 693.928 76.7708  63
 -10  -8   6 708.457 29.5257 101
 -10  -8   6 683.891 32.5540  89
 -10  -8   6 632.322 29.0330  79
 -10  -8   6 766.797 79.5920  51
 -10  -8   7 13.6614 27.9233  51
 -10  -8   7 1.99451 10.0088 118
 -10  -8   7 18.0069 10.2128  89
 -10  -8   7 9.60030 8.78404 101
 -10  -8   7-0.71996 8.21567  79
 -10  -8   7-7.14068 31.4104  63
 -10  -8   7 7.22744 32.5065  65
 -10  -8   8 606.323 69.9714  51
 -10  -8   8 714.029 31.5925  79
 -10  -8   8 706.394 78.0167  63
 -10  -8   9 851.993 80.0527  51
 -10  -8   9 711.579 30.3658  87
 -10  -8   9 740.028 32.5557  79
 -10  -8   9 855.617 82.7239  63
 -10  -8   9 887.354 85.7149  65
 -10  -8  10 766.763 74.0171  51
 -10  -8  10 691.155 76.7967  43
 -10  -8  10 659.932 29.1971  87
 -10  -8  10 733.413 78.9595  65
 -10  -8  10 707.258 74.3584  63
 -10  -8  11 573.303 63.8837  51
 -10  -8  11 534.650 25.8262  87
 -10  -8  11 628.976 67.1368  63
 -10  -8  11 455.241 60.2653  57
 -10  -8  11 641.385 70.3980  65
 -10  -8  12 477.283 55.4542  51
 -10  -8  12 512.415 25.0161  87
 -10  -8  12 508.240 57.6799  63
 -10  -8  12 364.211 54.7332  57
 -10  -8  12 542.659 63.5809  65
 -10  -8  13 20.5394 27.9879  43
 -10  -8  13 12.7091 9.30326  87
 -10  -8  13-25.5864 23.9961  57
 -10  -8  13 9.12397 21.3924  63
 -10  -8  13 5.37024 21.9535  65
 -10  -8  14 226.318 16.1673  87
 -10  -8  14 214.873 37.6665  65
 -10  -8  14 173.111 40.2506  57
 -10  -8  15 472.426 24.2790  87
 -10  -8  15 485.987 58.2008  57
 -10  -8  15 532.567 65.4497  67
 -10  -8  16 35.2008 9.49607  87
 -10  -8  16 18.0750 27.6977  67
 -10  -8  17 17.2470 8.12254  87
 -10  -8  17 18.9217 8.71645  95
 -10  -8  17 36.8699 24.7041  67
 -10  -8  18 466.247 21.3158  75
 -10  -8  18 441.535 18.9365  95
 -10  -8  18 407.304 20.5869  87
 -10  -8  19 283.288 15.8037  92
 -10  -8  19 279.035 15.2568  87
 -10  -8  20 124.915 9.61347 114
 -10  -8  20 147.458 8.41019 232
 -10  -7  -6 264.428 10.5182 122
 -10  -7  -6 232.386 9.95170 121
 -10  -7  -6 250.873 10.2283 134
 -10  -7  -5 421.291 16.3697 103
 -10  -7  -5 423.898 16.7766 134
 -10  -7  -5 432.416 15.7676 238
 -10  -7  -5 402.335 17.1462 118
 -10  -7  -5 402.268 16.6258 121
 -10  -7  -5 451.075 16.9843 127
 -10  -7  -4 2.09852 6.61122 121
 -10  -7  -4 15.4985 7.70148 127
 -10  -7  -4-0.42271 7.33310 122
 -10  -7  -4 1.66111 6.17089 103
 -10  -7  -4 7.95733 7.37316 134
 -10  -7  -4 7.31402 6.38913 101
 -10  -7  -4 1.74041 7.39551 238
 -10  -7  -4 9.55152 4.37916 190
 -10  -7  -3 215.484 12.9977 121
 -10  -7  -3 201.686 14.3534 122
 -10  -7  -3 224.628 12.8342 103
 -10  -7  -3 212.010 13.7011 101
 -10  -7  -3 217.841 13.2896 134
 -10  -7  -3 211.383 13.3504  98
 -10  -7  -3 217.732 12.8811  86
 -10  -7  -2 2.89157 7.82192  98
 -10  -7  -2-3.32416 6.75450  86
 -10  -7  -2 15.8025 9.57008 122
 -10  -7  -2 1.83076 8.36723 121
 -10  -7  -2-4.89811 9.92868 118
 -10  -7  -2-1.76867 7.55569 103
 -10  -7  -1 124.121 12.3306  98
 -10  -7  -1 113.964 11.2946  86
 -10  -7  -1 123.058 11.9315 121
 -10  -7  -1 125.793 13.3295 122
 -10  -7  -1 123.996 12.8207 101
 -10  -7  -1 130.641 11.2487 103
 -10  -7   0 201.804 37.6589  63
 -10  -7   0 250.805 14.9944 103
 -10  -7   0 245.801 17.8174 101
 -10  -7   0 293.074 17.6265  98
 -10  -7   0 249.663 15.7042  89
 -10  -7   0 246.006 15.3974 121
 -10  -7   1 120.835 35.2793  63
 -10  -7   1 134.768 36.7509  65
 -10  -7   1 196.230 14.8179  98
 -10  -7   1 151.236 13.2005  89
 -10  -7   1 146.328 12.0119 103
 -10  -7   1 172.290 15.5728 101
 -10  -7   1 210.319 39.4624  51
 -10  -7   1 157.208 12.8150 121
 -10  -7   2 527.825 63.9460  63
 -10  -7   2 509.826 62.5279  65
 -10  -7   2 524.323 25.5706  98
 -10  -7   2 487.794 25.4009  89
 -10  -7   2 521.270 26.5079 101
 -10  -7   2 540.100 63.6914  51
 -10  -7   2 539.854 22.6701 121
 -10  -7   3 630.858 29.8049 101
 -10  -7   3 578.883 67.4306  51
 -10  -7   3 592.874 71.2204  63
 -10  -7   3 607.664 71.0910  65
 -10  -7   3 591.535 29.2870  89
 -10  -7   3 652.003 28.5415  98
 -10  -7   4 543.893 27.1523 101
 -10  -7   4 546.488 28.0495  89
 -10  -7   4 548.420 25.8030  98
 -10  -7   5 2342.97 77.8087 101
 -10  -7   5 2221.54 75.8857  79
 -10  -7   5 2272.58 79.9586  89
 -10  -7   5 2349.89 76.0242  98
 -10  -7   5 2296.51 147.426  63
 -10  -7   5 2203.66 144.996  40
 -10  -7   5 2289.60 144.807  51
 -10  -7   6 170.963 43.3204  51
 -10  -7   6 202.852 48.2923  40
 -10  -7   6 193.789 17.1635  89
 -10  -7   6 184.439 13.6302  98
 -10  -7   6 195.208 16.0634 101
 -10  -7   6 184.420 14.4947  79
 -10  -7   6 254.258 52.3928  63
 -10  -7   6 240.293 54.6749  65
 -10  -7   6 174.863 42.3583  32
 -10  -7   7 39.4045 9.12491  79
 -10  -7   7 23.6595 29.5984  40
 -10  -7   7 22.1880 31.0326  51
 -10  -7   7 21.9757 9.89182 101
 -10  -7   7 46.0547 32.2055  63
 -10  -7   7 54.7721 35.2038  65
 -10  -7   8 338.036 20.0592  79
 -10  -7   8 353.815 57.1100  51
 -10  -7   8 268.858 53.8724  40
 -10  -7   8 442.806 63.8618  65
 -10  -7   8 375.662 60.5975  63
 -10  -7   9-7.85955 32.9638  40
 -10  -7   9 6.91405 28.2641  51
 -10  -7   9 4.54282 8.12228  87
 -10  -7   9 21.6623 27.9213  63
 -10  -7   9 15.1680 33.3607  65
 -10  -7   9 32.5078 27.9418  57
 -10  -7  10 829.689 84.9668  40
 -10  -7  10 808.438 79.3721  51
 -10  -7  10 721.746 31.4096  87
 -10  -7  10 732.509 74.9279  57
 -10  -7  10 740.025 78.2694  63
 -10  -7  10 719.427 80.5509  65
 -10  -7  11 82.4069 31.7401  51
 -10  -7  11 39.8769 33.4766  43
 -10  -7  11 37.9144 31.0273  40
 -10  -7  11 42.6134 10.2507  87
 -10  -7  11 61.6524 32.7857  57
 -10  -7  11 55.9898 30.3460  63
 -10  -7  11 47.6997 32.6135  65
 -10  -7  12 170.454 36.5809  51
 -10  -7  12 162.406 43.1878  43
 -10  -7  12 213.039 47.9828  40
 -10  -7  12 163.337 15.2195  87
 -10  -7  12 116.916 36.8144  57
 -10  -7  12 269.914 44.4099  63
 -10  -7  12 180.548 42.7887  65
 -10  -7  13 1068.33 95.7118  43
 -10  -7  13 911.237 84.8005  57
 -10  -7  13 988.225 82.7641  65
 -10  -7  14 736.345 77.7970  43
 -10  -7  14 741.726 64.4863  65
 -10  -7  14 575.332 67.3921  57
 -10  -7  15 182.863 43.0607  57
 -10  -7  15 241.555 51.0935  67
 -10  -7  16 697.064 72.3805  50
 -10  -7  16 715.658 73.1949  67
 -10  -7  16 594.122 64.8123  57
 -10  -7  17 11.0941 26.0120  67
 -10  -7  17 9.46318 8.18877  95
 -10  -7  18 195.850 13.7655  75
 -10  -7  19 206.136 13.6968  92
 -10  -7  20 278.828 13.4024 114
 -10  -6  -7 117.736 6.99968 134
 -10  -6  -7 118.581 6.96594 121
 -10  -6  -7 120.262 6.73408 122
 -10  -6  -6 315.816 14.1211 118
 -10  -6  -6 327.712 14.3326 121
 -10  -6  -6 300.073 14.3744 122
 -10  -6  -6 325.057 13.7053 127
 -10  -6  -6 313.407 13.7644 103
 -10  -6  -6 293.798 12.3995 190
 -10  -6  -6 333.817 14.3683 134
 -10  -6  -6 314.746 12.1912 238
 -10  -6  -5 34.3688 7.14691 101
 -10  -6  -5 46.2472 6.88438  86
 -10  -6  -5 33.0598 6.03525 190
 -10  -6  -5 57.6658 7.89124 103
 -10  -6  -5 55.4606 8.46799 121
 -10  -6  -5 49.1937 8.43442 118
 -10  -6  -5 54.5863 8.66022 127
 -10  -6  -4 252.238 14.6589  86
 -10  -6  -4 278.058 13.6621 190
 -10  -6  -4 265.486 16.1431 122
 -10  -6  -4 266.235 15.3406 121
 -10  -6  -4 284.561 15.3241 103
 -10  -6  -4 272.434 15.6052 101
 -10  -6  -3 63.3837 9.67362 103
 -10  -6  -3 74.8493 10.1347  83
 -10  -6  -3 54.9808 8.12467  84
 -10  -6  -3 56.5691 9.27920  86
 -10  -6  -3 74.6731 10.7151  98
 -10  -6  -3 67.4219 8.45486 190
 -10  -6  -3 67.9406 11.4928 122
 -10  -6  -3 76.3656 10.6619 121
 -10  -6  -2 14.1869 9.60611 121
 -10  -6  -2 20.1213 8.84647 103
 -10  -6  -2 10.6450 7.33404  84
 -10  -6  -2 23.8130 8.95013  83
 -10  -6  -2 20.7048 8.95793  98
 -10  -6  -2 18.7313 8.54619  86
 -10  -6  -2 13.0373 7.02665 190
 -10  -6  -2 16.0527 24.3956  63
 -10  -6  -1 1147.69 84.3684  63
 -10  -6  -1 1233.34 84.5501  65
 -10  -6  -1 1155.94 41.3577 103
 -10  -6  -1 1107.52 43.5509 101
 -10  -6  -1 1076.41 43.7202  83
 -10  -6  -1 1081.41 43.1469  86
 -10  -6  -1 1098.00 43.0882  98
 -10  -6  -1 1099.29 41.2533 121
 -10  -6   0 499.697 60.0223  63
 -10  -6   0 465.873 22.4743 103
 -10  -6   0 458.530 25.2771  83
 -10  -6   0 466.226 22.4641  89
 -10  -6   0 464.529 24.5796  98
 -10  -6   0 561.163 62.6735  51
 -10  -6   0 447.696 22.6466 121
 -10  -6   1 147.024 41.5467  63
 -10  -6   1 201.924 14.6602 103
 -10  -6   1 191.009 16.8538  83
 -10  -6   1 206.934 16.8224  98
 -10  -6   1 235.984 15.9928  89
 -10  -6   1 220.895 15.8517 121
 -10  -6   1 264.551 47.6525  51
 -10  -6   2 444.688 21.1674 103
 -10  -6   2 438.879 23.4858  98
 -10  -6   2 455.798 23.5688  89
 -10  -6   2 423.953 21.4189 121
 -10  -6   2 463.725 62.7672  51
 -10  -6   2 471.810 62.9455  63
 -10  -6   3 1026.54 42.7423  89
 -10  -6   3 1129.26 42.7847  98
 -10  -6   3 1060.40 97.3805  63
 -10  -6   3 1125.00 97.2668  51
 -10  -6   3 1019.27 92.1132  32
 -10  -6   4 278.333 53.0326  40
 -10  -6   4 307.870 20.7034  89
 -10  -6   4 342.666 19.9244  98
 -10  -6   4 316.738 55.1880  32
 -10  -6   5 760.295 35.5174  89
 -10  -6   5 795.507 32.8034  98
 -10  -6   5 858.448 89.1742  63
 -10  -6   5 655.242 76.9594  32
 -10  -6   5 804.229 84.4238  40
 -10  -6   5 912.419 91.6561  51
 -10  -6   6 129.214 12.0413  98
 -10  -6   6 113.542 41.7966  63
 -10  -6   6 108.882 11.7235  79
 -10  -6   6 157.386 44.4091  51
 -10  -6   6 65.8659 36.3742  40
 -10  -6   7 95.9130 39.0638  63
 -10  -6   7 102.176 11.7962  79
 -10  -6   7 139.449 43.0868  51
 -10  -6   7 99.4182 38.9635  40
 -10  -6   8 232.567 47.8126  51
 -10  -6   8 150.603 35.9226  57
 -10  -6   8 155.098 42.5131  63
 -10  -6   9 501.846 69.8144  40
 -10  -6   9 577.279 69.9405  51
 -10  -6   9 600.854 68.5560  57
 -10  -6   9 561.713 71.3780  63
 -10  -6   9 755.606 82.4703  65
 -10  -6  10 90.7119 11.9124  87
 -10  -6  10 89.3299 38.1709  40
 -10  -6  10 119.199 36.3084  51
 -10  -6  10 91.5501 36.2699  33
 -10  -6  10 61.6325 32.2194  57
 -10  -6  10 118.450 41.7402  65
 -10  -6  10 89.6674 36.6869  63
 -10  -6  11 453.398 66.8580  40
 -10  -6  11 579.486 65.7370  51
 -10  -6  11 449.732 62.0115  33
 -10  -6  11 715.464 75.4555  65
 -10  -6  11 462.688 63.5964  57
 -10  -6  11 626.210 67.4674  63
 -10  -6  12 435.147 65.7625  43
 -10  -6  12 300.852 46.4463  51
 -10  -6  12 332.836 54.1460  33
 -10  -6  12 360.873 56.4003  57
 -10  -6  12 354.318 54.3429  65
 -10  -6  12 328.944 48.9728  63
 -10  -6  13 114.300 42.3099  43
 -10  -6  13 81.1106 29.1786  65
 -10  -6  13 21.1129 24.7507  57
 -10  -6  14 2755.03 156.704  43
 -10  -6  14 2341.02 145.379  57
 -10  -6  15 536.170 66.2125  43
 -10  -6  15 509.140 63.8182  57
 -10  -6  16 149.755 43.5305  50
 -10  -6  16 155.405 41.4317  67
 -10  -6  16 161.362 38.4314  57
 -10  -6  17 506.223 57.9009  67
 -10  -6  17 527.354 59.4249  57
 -10  -6  18 252.167 15.4652  75
 -10  -6  19 66.4390 9.29904  92
 -10  -5  -8-0.78964 4.11063 121
 -10  -5  -8 1.61818 4.18497 134
 -10  -5  -7 169.371 9.20197 190
 -10  -5  -7 166.176 9.85733 103
 -10  -5  -7 177.882 9.81590 118
 -10  -5  -7 171.858 9.08691 127
 -10  -5  -7 172.593 10.3682 121
 -10  -5  -7 182.684 10.2450 122
 -10  -5  -6 232.158 13.0321  98
 -10  -5  -6 228.863 12.6708  86
 -10  -5  -6 240.885 12.3143 190
 -10  -5  -6 238.927 13.3747 127
 -10  -5  -6 223.555 13.3878 118
 -10  -5  -6 254.113 14.0776 122
 -10  -5  -6 231.194 13.6087 121
 -10  -5  -6 224.961 13.2127 103
 -10  -5  -6 230.129 12.4330 101
 -10  -5  -5 338.071 17.7249 103
 -10  -5  -5 384.210 18.2789 101
 -10  -5  -5 366.160 16.5799  84
 -10  -5  -5 345.227 17.6122  86
 -10  -5  -5 358.584 18.6647 121
 -10  -5  -5 350.688 16.8128 190
 -10  -5  -4 885.937 33.5673 103
 -10  -5  -4 877.468 34.0152 101
 -10  -5  -4 817.206 32.1311  84
 -10  -5  -4 838.288 34.1354  83
 -10  -5  -4 826.091 31.6727 190
 -10  -5  -4 848.973 33.5833 121
 -10  -5  -3 59.8616 11.2569 121
 -10  -5  -3 77.7379 10.1758  84
 -10  -5  -3 62.7442 10.7620  83
 -10  -5  -3 66.2996 10.7843 103
 -10  -5  -3 63.3007 10.9935  98
 -10  -5  -3 55.8443 9.40634 190
 -10  -5  -3 67.1410 24.9156  63
 -10  -5  -2 1266.19 46.5155 121
 -10  -5  -2 1241.76 48.1093  83
 -10  -5  -2 1243.22 46.2605 103
 -10  -5  -2 1262.84 47.7393  98
 -10  -5  -2 1304.89 88.5932  51
 -10  -5  -2 1224.36 43.8248 190
 -10  -5  -2 1204.13 87.3030  63
 -10  -5  -1 340.758 21.2382  83
 -10  -5  -1 334.440 19.5916 103
 -10  -5  -1 322.127 20.5666  98
 -10  -5  -1 306.202 47.5630  51
 -10  -5  -1 317.250 17.2941 190
 -10  -5  -1 402.839 55.4846  63
 -10  -5   0 1.68597 10.3106  98
 -10  -5   0 14.8855 7.93655  89
 -10  -5   0 7.31314 23.7593  48
 -10  -5   0 13.1278 25.3819  51
 -10  -5   0 5.27304 9.47909 103
 -10  -5   0 8.59153 9.89140  83
 -10  -5   1 615.404 29.8590  98
 -10  -5   1 641.381 28.0420  89
 -10  -5   1 538.122 67.7457  32
 -10  -5   1 621.321 72.5319  48
 -10  -5   1 632.450 72.5541  51
 -10  -5   1 587.627 27.1984 103
 -10  -5   2 22.0696 9.08101  89
 -10  -5   2 29.9874 24.3642  32
 -10  -5   2 7.65298 32.1040  51
 -10  -5   2 46.0748 28.8143  48
 -10  -5   2 23.1703 9.11220 103
 -10  -5   3 78.1331 33.6269  32
 -10  -5   3 64.1364 31.0520  40
 -10  -5   3 53.3639 27.7480  48
 -10  -5   3 61.9891 11.4372  89
 -10  -5   4 1499.72 121.899  32
 -10  -5   4 1648.27 126.691  40
 -10  -5   4 1896.39 133.967  51
 -10  -5   4 1760.37 124.781  48
 -10  -5   4 1781.35 63.6313  89
 -10  -5   5 461.132 67.5442  32
 -10  -5   5 540.692 72.1042  40
 -10  -5   5 468.743 63.4347  48
 -10  -5   5 548.628 74.2710  51
 -10  -5   6 194.765 48.2497  51
 -10  -5   6 146.560 37.6346  48
 -10  -5   6 50.3478 37.8891  40
 -10  -5   7 911.337 80.0992  57
 -10  -5   7 950.877 96.9128  40
 -10  -5   7 1013.91 96.4171  51
 -10  -5   7 1049.28 86.2687  48
 -10  -5   8 154.687 38.7591  57
 -10  -5   8 159.826 45.3705  51
 -10  -5   8 159.698 48.1629  40
 -10  -5   9 1209.77 98.3026  57
 -10  -5   9 1485.55 112.035  63
 -10  -5   9 1253.68 102.490  33
 -10  -5   9 1471.85 111.279  51
 -10  -5   9 1353.32 114.197  40
 -10  -5  10 183.895 45.0244  65
 -10  -5  10 259.814 48.7035  63
 -10  -5  10 225.116 45.0996  57
 -10  -5  10 98.7733 36.6313  33
 -10  -5  10 165.041 43.4179  40
 -10  -5  10 238.107 46.7235  51
 -10  -5  11 282.563 49.4291  63
 -10  -5  11 216.332 46.7357  65
 -10  -5  11 252.735 49.3757  57
 -10  -5  11 233.580 47.0423  33
 -10  -5  11 289.813 47.9565  51
 -10  -5  12 307.477 51.5148  65
 -10  -5  12 292.429 52.0007  57
 -10  -5  12 222.492 41.4486  63
 -10  -5  12 323.053 53.2965  33
 -10  -5  13 1059.84 83.1315  65
 -10  -5  13 984.927 90.9876  57
 -10  -5  13 1051.55 93.7539  33
 -10  -5  14 481.564 64.8366  43
 -10  -5  14 547.912 67.8445  57
 -10  -5  15 274.435 48.4760  43
 -10  -5  15 251.128 47.8111  57
 -10  -5  16 303.056 53.8705  50
 -10  -5  16 307.370 49.8680  57
 -10  -5  17 106.239 33.5350  67
 -10  -5  17 88.1585 32.7281  57
 -10  -5  18 37.0117 8.27478  75
 -10  -5  19 601.006 23.9913  92
 -10  -4  -9 21.4693 4.27779 134
 -10  -4  -8 93.1715 7.20037 190
 -10  -4  -8 93.0186 7.86123 103
 -10  -4  -8 105.995 7.02142 118
 -10  -4  -8 110.633 7.81543 122
 -10  -4  -8 115.773 8.55947 121
 -10  -4  -7 229.010 12.6854  98
 -10  -4  -7 246.737 13.0897  82
 -10  -4  -7 232.144 12.7502 190
 -10  -4  -7 237.887 12.0323 101
 -10  -4  -7 244.935 13.4723 103
 -10  -4  -7 241.739 13.6707 122
 -10  -4  -7 247.499 13.3668 118
 -10  -4  -7 261.734 14.3359 121
 -10  -4  -6 354.721 17.8246  98
 -10  -4  -6 356.081 16.9390  84
 -10  -4  -6 367.759 18.3911 103
 -10  -4  -6 372.661 17.6045 101
 -10  -4  -6 355.876 18.7288 121
 -10  -4  -6 336.995 17.2876 190
 -10  -4  -5 385.333 19.7323  84
 -10  -4  -5 428.100 20.9834 101
 -10  -4  -5 444.947 21.4706 103
 -10  -4  -5 422.832 21.5273 121
 -10  -4  -5 409.934 19.9533 190
 -10  -4  -4 347.301 18.9048 190
 -10  -4  -4 361.855 20.2669  83
 -10  -4  -4 340.666 19.2915  84
 -10  -4  -4 396.258 20.8973 103
 -10  -4  -3 44.4514 27.0644  63
 -10  -4  -3 51.2492 10.8751  86
 -10  -4  -3 67.4531 11.8198  98
 -10  -4  -3 54.6398 10.0393 190
 -10  -4  -3 68.1877 11.2203  83
 -10  -4  -3 65.7145 11.6557 103
 -10  -4  -2 619.169 30.3784  98
 -10  -4  -2 624.682 27.2368 190
 -10  -4  -2 649.957 67.2984  51
 -10  -4  -2 642.390 30.3588  83
 -10  -4  -2 614.929 28.7769 103
 -10  -4  -1 514.386 23.3476 190
 -10  -4  -1 493.632 25.4399 103
 -10  -4  -1 607.707 70.8352  48
 -10  -4  -1 484.929 61.6733  51
 -10  -4  -1 509.011 27.0309  83
 -10  -4   0 407.919 61.4843  48
 -10  -4   0 318.076 54.3103  51
 -10  -4   0 344.291 22.3290  83
 -10  -4   0 340.310 54.6641  32
 -10  -4   1 48.0959 30.1123  48
 -10  -4   1 69.6366 31.6694  51
 -10  -4   1 58.5551 9.77811  89
 -10  -4   1 23.4235 27.4439  32
 -10  -4   2 272.627 53.8023  48
 -10  -4   2 401.416 21.2532  89
 -10  -4   2 357.037 58.0243  32
 -10  -4   3 291.557 53.1412  48
 -10  -4   3 225.692 49.9592  40
 -10  -4   3 208.521 16.4576  89
 -10  -4   4 209.588 50.1908  51
 -10  -4   4 155.590 45.9433  40
 -10  -4   4 304.693 52.4522  48
 -10  -4   4 242.863 17.8069  89
 -10  -4   5 901.654 92.5286  40
 -10  -4   5 1127.36 100.602  51
 -10  -4   5 934.490 88.6546  48
 -10  -4   6 589.264 74.0627  18
 -10  -4   6 628.348 69.6436  48
 -10  -4   6 532.177 74.1829  40
 -10  -4   6 533.306 72.4331  51
 -10  -4   7 1407.66 112.299  18
 -10  -4   7 1041.67 98.1042  51
 -10  -4   7 1158.08 107.497  40
 -10  -4   7 1097.64 89.4739  48
 -10  -4   8 1994.40 134.075  51
 -10  -4   8 1846.49 135.644  40
 -10  -4   8 1907.14 119.281  57
 -10  -4   8 1849.61 123.526  33
 -10  -4   9 793.917 88.7924  40
 -10  -4   9 858.834 86.1012  51
 -10  -4   9 846.283 78.3348  57
 -10  -4   9 742.521 77.8168  33
 -10  -4  10 739.086 75.4243  51
 -10  -4  10 701.293 75.2317  57
 -10  -4  10 637.866 71.1475  63
 -10  -4  10 707.442 75.1576  33
 -10  -4  11 205.943 41.7470  51
 -10  -4  11 152.257 37.4971  57
 -10  -4  11 168.758 42.3605  65
 -10  -4  11 88.3312 32.4475  63
 -10  -4  11 111.899 37.3157  33
 -10  -4  12 113.641 34.2413  65
 -10  -4  12 113.218 37.0596  57
 -10  -4  12 76.7107 32.1681  33
 -10  -4  13 1034.83 94.4147  43
 -10  -4  13 947.404 87.2438  33
 -10  -4  14 53.2237 35.8746  43
 -10  -4  15 304.018 49.2138  43
 -10  -4  16 216.453 42.3682  67
 -10  -4  16 281.750 50.8169  50
 -10  -4  17 442.485 52.0239  67
 -10  -3  -9 35.6435 5.54851 190
 -10  -3  -9 29.3625 4.74899 122
 -10  -3  -8 285.865 12.9813  98
 -10  -3  -8 255.258 12.8621 118
 -10  -3  -8 268.600 14.0927 121
 -10  -3  -8 276.616 13.5188 122
 -10  -3  -8 259.028 13.5350 190
 -10  -3  -8 247.560 13.5819 103
 -10  -3  -8 241.090 11.3035 235
 -10  -3  -7 25.5414 6.13919 235
 -10  -3  -7 23.5312 7.26261  98
 -10  -3  -7 19.7404 6.96054 101
 -10  -3  -7 13.6888 6.64847  86
 -10  -3  -7 20.9026 8.84076 121
 -10  -3  -7 24.2982 7.49957 190
 -10  -3  -7 18.5662 7.82080 103
 -10  -3  -7 16.7490 6.50974  84
 -10  -3  -6 185.077 13.5621 101
 -10  -3  -6 206.635 14.9037 103
 -10  -3  -6 176.013 13.4665 190
 -10  -3  -6 185.006 13.7990  98
 -10  -3  -6 189.808 13.9257  86
 -10  -3  -6 186.910 11.8115 235
 -10  -3  -6 191.562 13.3839  84
 -10  -3  -5 282.948 18.1968 103
 -10  -3  -5 303.746 18.1492  86
 -10  -3  -5 259.789 16.8601 190
 -10  -3  -5 270.244 14.9726 235
 -10  -3  -5 291.544 17.5276  84
 -10  -3  -5 288.221 17.7034  83
 -10  -3  -4 8.25231 10.4125 103
 -10  -3  -4 6.43128 8.72813  86
 -10  -3  -4 18.2308 25.4872  48
 -10  -3  -4-3.82124 9.23440 190
 -10  -3  -4 3.07418 8.28177  83
 -10  -3  -4-2.30182 8.81368  84
 -10  -3  -4 11.5078 7.30742 235
 -10  -3  -3 724.905 76.2137  48
 -10  -3  -3 787.266 70.7989  51
 -10  -3  -3 682.677 31.8790  83
 -10  -3  -3 687.101 32.2976  86
 -10  -3  -2 687.487 31.9722  83
 -10  -3  -2 607.986 66.9341  39
 -10  -3  -2 610.312 70.3385  51
 -10  -3  -1 83.2947 36.2915  32
 -10  -3  -1 78.8170 34.3495  51
 -10  -3  -1 71.7544 33.5260  48
 -10  -3  -1 86.9480 13.3102  83
 -10  -3   0 1175.05 104.646  48
 -10  -3   1 177.772 40.3127  56
 -10  -3   1 140.974 43.5486  48
 -10  -3   2 207.307 41.9993  56
 -10  -3   2 164.269 43.9057  48
 -10  -3   3 608.971 74.7338  48
 -10  -3   3 590.349 75.3248  40
 -10  -3   3 634.505 28.5800  89
 -10  -3   3 626.481 65.2616  56
 -10  -3   3 690.794 81.4189  32
 -10  -3   4 1947.71 132.520  48
 -10  -3   4 1991.18 136.926  40
 -10  -3   4 2092.45 138.931  18
 -10  -3   4 1824.48 113.893  56
 -10  -3   4 1794.89 136.730  32
 -10  -3   5 152.929 44.8240  18
 -10  -3   5 112.290 42.0589  40
 -10  -3   5 138.307 39.4064  48
 -10  -3   6 370.847 62.0357  18
 -10  -3   6 352.028 53.5405  48
 -10  -3   6 249.669 53.6726  40
 -10  -3   7 1015.91 84.8152  48
 -10  -3   7 750.108 84.5465  40
 -10  -3   7 838.019 77.7289  33
 -10  -3   8 991.842 92.8900  51
 -10  -3   8 1047.36 96.7763  40
 -10  -3   8 1138.57 103.273  18
 -10  -3   8 1051.97 83.3382  57
 -10  -3   8 785.043 78.2663  33
 -10  -3   9 380.570 57.1770  51
 -10  -3   9 232.500 52.3172  18
 -10  -3   9 274.687 46.5427  57
 -10  -3   9 281.374 49.7902  33
 -10  -3  10 652.626 70.9576  57
 -10  -3  10 705.975 71.7150  51
 -10  -3  10 643.431 71.2245  33
 -10  -3  11 16.6014 23.7824  63
 -10  -3  11-6.79932 24.6964  33
 -10  -3  12 586.727 68.0184  33
 -10  -3  13 931.480 85.9842  43
 -10  -3  13 809.230 81.6482  33
 -10  -3  14 42.6743 30.2574  43
 -10  -3  14 6.56308 27.5310  33
 -10  -3  16 232.493 42.8506  67
 -10  -3  16 144.528 39.4531  50
 -10  -2 -10 117.389 7.53218 190
 -10  -2 -10 129.917 7.82761 121
 -10  -2  -9 236.169 12.3554 190
 -10  -2  -9 215.906 10.5211 118
 -10  -2  -9 221.206 11.1253 122
 -10  -2  -9 222.154 10.7490 235
 -10  -2  -8 19.5249 7.55641 190
 -10  -2  -8 4.43310 6.20197 235
 -10  -2  -8 3.52974 6.58316  82
 -10  -2  -8 10.8039 5.94724  84
 -10  -2  -8 6.11946 6.05391  98
 -10  -2  -8 8.77863 5.97971 101
 -10  -2  -7 261.193 15.7964  86
 -10  -2  -7 259.573 15.6458  98
 -10  -2  -7 261.364 14.7406 235
 -10  -2  -7 235.320 15.6433 190
 -10  -2  -7 284.683 16.8002 103
 -10  -2  -7 269.697 15.1046 101
 -10  -2  -7 260.750 15.4466  84
 -10  -2  -6 72.3888 8.51587 120
 -10  -2  -6 77.6415 10.9674  84
 -10  -2  -6 69.2351 10.2205  86
 -10  -2  -6 70.2113 10.5200  98
 -10  -2  -6 67.2140 10.7134 190
 -10  -2  -6 81.7430 9.88263 235
 -10  -2  -6 71.9061 11.1099 103
 -10  -2  -5 23.2282 9.07784  86
 -10  -2  -5 43.5615 9.74146  83
 -10  -2  -5 20.7637 9.65743  84
 -10  -2  -5 45.8765 23.4565  48
 -10  -2  -5 26.5347 8.34525 235
 -10  -2  -5 27.4927 10.3621 103
 -10  -2  -4 5.18962 22.3045  51
 -10  -2  -4 20.0214 24.2416  48
 -10  -2  -4 17.6085 8.46025 235
 -10  -2  -4 6.23955 8.50266  83
 -10  -2  -4 2.54064 9.02439  86
 -10  -2  -3 258.824 18.5431  86
 -10  -2  -3 233.595 15.5153 235
 -10  -2  -3 224.070 17.4392  83
 -10  -2  -3 240.182 16.6521  70
 -10  -2  -3 229.985 48.1886  48
 -10  -2  -3 221.436 39.5046  39
 -10  -2  -2 981.647 38.6029  70
 -10  -2  -2 923.266 39.9012  83
 -10  -2  -2 851.020 86.3301  56
 -10  -2  -2 940.733 80.7180  39
 -10  -2  -1 1689.70 64.3757  83
 -10  -2  -1 1850.31 62.7207  70
 -10  -2  -1 1910.90 131.017  56
 -10  -2  -1 1684.49 128.944  48
 -10  -2   0 478.279 64.6508  56
 -10  -2   0 432.175 65.9079  32
 -10  -2   0 420.889 21.6722  70
 -10  -2   0 447.961 65.5655  48
 -10  -2   1 921.413 86.3282  56
 -10  -2   1 980.161 96.3108  48
 -10  -2   1 1055.95 100.551  32
 -10  -2   2 797.904 79.4958  56
 -10  -2   2 881.317 91.9099  32
 -10  -2   2 850.993 84.7571  40
 -10  -2   2 997.425 95.2883  48
 -10  -2   3 425.452 56.9417  56
 -10  -2   3 452.678 67.4979  32
 -10  -2   3 370.577 58.8862  48
 -10  -2   3 524.910 66.7800  40
 -10  -2   3 420.146 61.8922  17
 -10  -2   4 186.011 39.2323  56
 -10  -2   4 209.176 49.2820  32
 -10  -2   4 196.803 46.8016  40
 -10  -2   4 138.701 40.5271  48
 -10  -2   4 132.428 38.9609  17
 -10  -2   5 7.26388 24.5617  48
 -10  -2   5-7.60663 33.4596  40
 -10  -2   5 7.70937 25.0454  17
 -10  -2   6 557.691 70.9608  40
 -10  -2   6 538.634 65.5744  48
 -10  -2   7 45.9201 31.3052  40
 -10  -2   7 30.5241 24.3150  48
 -10  -2   7 29.1044 27.3169  17
 -10  -2   7 59.4931 34.7602  18
 -10  -2   8 1005.91 84.7545  33
 -10  -2   8 1179.32 99.5755  40
 -10  -2   8 1012.72 99.2312  18
 -10  -2   8 961.383 89.9093  17
 -10  -2   9 2051.61 128.375  33
 -10  -2   9 2244.54 131.046  57
 -10  -2   9 2227.35 135.996  17
 -10  -2   9 2238.64 151.735  18
 -10  -2  10 134.272 38.3999  33
 -10  -2  10 249.156 50.3601  18
 -10  -2  10 296.887 50.1695  51
 -10  -2  11 208.867 43.2710  33
 -10  -2  12 1611.26 113.717  33
 -10  -2  13 49.2164 29.4508  43
 -10  -2  13 45.7115 31.2572  33
 -10  -2  14 1363.13 101.807  33
 -10  -2  15 38.8104 26.4655  50
 -10  -2  16-5.62903 25.3176  50
 -10  -1 -11 52.9140 4.72913 190
 -10  -1 -10 14.8482 5.78053 190
 -10  -1 -10 20.6711 4.26901 122
 -10  -1 -10 34.2889 6.63187 121
 -10  -1 -10 19.7183 4.85665 235
 -10  -1 -10 21.4470 5.51734 103
 -10  -1  -9 140.636 10.7724 190
 -10  -1  -9 147.351 9.27650  98
 -10  -1  -9 144.750 10.1216  84
 -10  -1  -9 135.633 8.46379 220
 -10  -1  -9 130.115 9.77429 235
 -10  -1  -8 110.810 10.6626  84
 -10  -1  -8 112.187 9.88653  82
 -10  -1  -8 113.999 11.3885 190
 -10  -1  -8 123.878 9.92920 101
 -10  -1  -8 104.914 10.0843 235
 -10  -1  -8 128.237 10.7879  98
 -10  -1  -8 106.339 8.65427 220
 -10  -1  -8 115.810 9.31783 120
 -10  -1  -7 412.399 18.8177 120
 -10  -1  -7 391.229 21.0469 103
 -10  -1  -7 381.243 19.4853 235
 -10  -1  -7 356.491 17.5255 220
 -10  -1  -7 405.120 20.3187  98
 -10  -1  -7 396.470 20.4990  86
 -10  -1  -7 395.600 20.6151  84
 -10  -1  -6 259.088 17.1408  86
 -10  -1  -6 235.090 15.5680 235
 -10  -1  -6 220.768 13.4875 220
 -10  -1  -6 226.560 14.3083 120
 -10  -1  -5 201.028 15.3319  70
 -10  -1  -5 186.755 15.2714  86
 -10  -1  -5 168.961 13.9113  83
 -10  -1  -5 146.975 13.5235 235
 -10  -1  -5 156.804 33.4196  51
 -10  -1  -5 188.002 40.1688  48
 -10  -1  -5 168.504 12.8319 120
 -10  -1  -4 197.934 16.3916  86
 -10  -1  -4 177.250 13.6082 120
 -10  -1  -4 262.349 49.5465  56
 -10  -1  -4 217.748 16.2136  70
 -10  -1  -4 218.501 16.0258  83
 -10  -1  -4 171.103 42.1535  48
 -10  -1  -3 623.807 66.9359  31
 -10  -1  -3 760.506 81.2442  56
 -10  -1  -3 716.366 31.3800  70
 -10  -1  -3 669.720 31.1487  83
 -10  -1  -3 639.038 75.6630  48
 -10  -1  -3 686.661 65.1075  39
 -10  -1  -3 650.091 31.5741  86
 -10  -1  -2 399.951 22.0013  70
 -10  -1  -2 380.651 22.3864  83
 -10  -1  -2 272.969 45.0640  39
 -10  -1  -2 364.460 59.9868  32
 -10  -1  -2 383.222 59.0235  56
 -10  -1  -1 698.016 30.7406  70
 -10  -1  -1 642.865 31.4445  83
 -10  -1  -1 680.174 79.3521  48
 -10  -1  -1 782.047 85.0781  32
 -10  -1  -1 732.054 80.3364  56
 -10  -1   0 294.435 18.2374  70
 -10  -1   0 257.503 54.6775  48
 -10  -1   0 345.554 58.1796  32
 -10  -1   0 326.591 54.2720  56
 -10  -1   1 590.915 71.8594  56
 -10  -1   1 595.896 27.0275  70
 -10  -1   1 477.151 68.5418  48
 -10  -1   1 676.798 75.7246  17
 -10  -1   1 598.401 77.1244  32
 -10  -1   2 106.312 35.2669  56
 -10  -1   2 68.9121 34.8994  40
 -10  -1   2 94.4843 33.3144  32
 -10  -1   3 2421.92 150.492  17
 -10  -1   3 2079.41 130.794  56
 -10  -1   3 2006.77 133.312  40
 -10  -1   3 2001.63 144.874  32
 -10  -1   4 243.075 50.4943  17
 -10  -1   4 268.250 46.0618  56
 -10  -1   4 287.989 51.6316  40
 -10  -1   4 299.114 54.9278  32
 -10  -1   5 5.51638 20.6959  56
 -10  -1   5 7.06393 30.3597  40
 -10  -1   5 30.9329 30.7708  17
 -10  -1   6 184.465 44.1722  40
 -10  -1   6 324.010 55.1697  17
 -10  -1   7 476.344 58.3550  48
 -10  -1   7 533.983 65.9843  40
 -10  -1   7 493.224 66.1218  17
 -10  -1   8 563.805 67.4826  17
 -10  -1   8 685.794 81.9187  18
 -10  -1   9 950.593 94.3967  18
 -10  -1   9 753.889 74.4351  17
 -10  -1   9 788.114 74.6425  33
 -10  -1  10 490.468 66.9761  18
 -10  -1  10 421.335 54.8076  33
 -10  -1  11 1254.90 96.8521  33
 -10  -1  12 1751.77 117.841  33
 -10  -1  13 267.852 47.3703  33
 -10  -1  15-11.2863 24.2543  50
 -10  -1  17 90.5507 26.9440  60
 -10   0 -11 22.5391 4.61428 121
 -10   0 -11 25.9529 4.56936 235
 -10   0 -11 20.9440 5.11223 190
 -10   0 -10 246.971 13.6420 190
 -10   0 -10 282.257 13.5236 103
 -10   0 -10 251.149 10.7696 118
 -10   0 -10 269.908 11.8242 122
 -10   0 -10 291.425 13.8463 121
 -10   0 -10 273.733 11.8002 220
 -10   0 -10 265.774 13.2924 235
 -10   0  -9 102.288 10.4677 190
 -10   0  -9 97.5953 10.2602 103
 -10   0  -9 100.295 8.04780 101
 -10   0  -9 100.546 9.84479 235
 -10   0  -9 118.583 9.17700  98
 -10   0  -9 110.826 8.66145 220
 -10   0  -9 118.256 9.42997 120
 -10   0  -9 102.919 7.70974 128
 -10   0  -8 594.846 22.7339  82
 -10   0  -8 586.359 24.5375  98
 -10   0  -8 573.172 23.2563 220
 -10   0  -8 542.380 21.9911 128
 -10   0  -8 564.976 23.8024 120
 -10   0  -8 538.641 24.7158 235
 -10   0  -7 776.831 30.9180  86
 -10   0  -7 701.614 30.3892 235
 -10   0  -7 679.200 27.9317 220
 -10   0  -7 720.349 29.2760 120
 -10   0  -7 713.131 27.2968 128
 -10   0  -6 670.169 27.5630 220
 -10   0  -6 717.228 30.7638  86
 -10   0  -6 692.830 30.7007  70
 -10   0  -6 686.850 31.0823  84
 -10   0  -6 636.769 64.3273  48
 -10   0  -6 650.990 28.5262 120
 -10   0  -5 14.7402 24.9326  56
 -10   0  -5 17.6780 8.46402  70
 -10   0  -5 27.2369 7.97286 220
 -10   0  -5 31.9870 9.95051  86
 -10   0  -5 25.6220 9.22406 120
 -10   0  -5 20.0151 25.0390  48
 -10   0  -5 33.4754 11.2933  84
 -10   0  -5 30.2978 9.02638  83
 -10   0  -4 82.1766 11.2897  83
 -10   0  -4 81.2135 12.1990  86
 -10   0  -4 73.5553 10.7792 120
 -10   0  -4 102.243 35.4477  56
 -10   0  -4 77.6895 11.7186  70
 -10   0  -4 104.526 32.9223  48
 -10   0  -3 369.171 53.9865  31
 -10   0  -3 403.147 22.9469  86
 -10   0  -3 373.974 22.2900  70
 -10   0  -3 406.211 22.0837  83
 -10   0  -3 434.507 62.7655  48
 -10   0  -2 73.8956 11.1396  83
 -10   0  -2 92.7132 34.8026  31
 -10   0  -2 40.1054 32.8411  32
 -10   0  -2 41.3033 34.6949  56
 -10   0  -2 57.2050 10.5729  70
 -10   0  -1 321.575 19.9176  83
 -10   0  -1 333.428 20.1247  70
 -10   0  -1 246.893 49.6723  32
 -10   0  -1 254.245 50.1013  56
 -10   0   0 58.4298 32.4880  32
 -10   0   0 152.040 42.6132  56
 -10   0   0 142.280 13.3706  70
 -10   0   0 89.4271 35.8285  17
 -10   0   1 218.085 48.9832  32
 -10   0   1 235.868 42.9403  46
 -10   0   1 323.224 54.9274  56
 -10   0   1 230.908 16.4768  70
 -10   0   1 308.487 55.0424  17
 -10   0   2 2012.42 122.918  46
 -10   0   2 2056.12 127.874  40
 -10   0   2 2156.01 137.249  56
 -10   0   2 2082.82 70.5516  70
 -10   0   2 2124.10 145.415  32
 -10   0   3 740.514 76.2799  56
 -10   0   3 772.415 84.4930  32
 -10   0   3 734.458 82.6693  17
 -10   0   3 891.068 87.6388  12
 -10   0   3 849.969 81.1935  40
 -10   0   4 19.0603 25.9751  56
 -10   0   4 41.0302 25.5272  32
 -10   0   4 23.5495 26.5462  17
 -10   0   4-7.02694 27.9619  12
 -10   0   5 2979.93 171.131  17
 -10   0   5 2906.18 161.309  12
 -10   0   5 2913.46 151.691  56
 -10   0   5 2615.87 153.100  40
 -10   0   6-6.39743 21.6319  12
 -10   0   6 15.0142 25.3840  17
 -10   0   6-6.43754 32.5114  40
 -10   0   7 756.243 79.2268  17
 -10   0   7 879.650 78.0298  12
 -10   0   7 666.305 71.2984  40
 -10   0   8 2294.98 150.072  18
 -10   0   8 1945.25 130.984  17
 -10   0   9 46.8672 34.3886  18
 -10   0   9 50.3157 25.7493  17
 -10   0  10 191.804 47.2484  18
 -10   0  11 837.025 75.7806  33
 -10   1 -11 82.6589 6.61311 103
 -10   1 -11 81.3996 7.55695 190
 -10   1 -11 70.2598 5.75691 220
 -10   1 -11 72.4617 6.93056 235
 -10   1 -11 78.9307 6.98642 121
 -10   1 -10 38.1611 7.10655 120
 -10   1 -10 26.3170 5.29642 128
 -10   1 -10 40.2943 7.91603 190
 -10   1 -10 45.3622 7.26293 103
 -10   1 -10 43.0603 7.04921  81
 -10   1 -10 41.5489 6.20735 220
 -10   1 -10 34.8773 7.19232 235
 -10   1  -9 115.865 10.7329  84
 -10   1  -9 110.415 9.86798  98
 -10   1  -9 101.013 8.36429 194
 -10   1  -9 136.797 11.7307 103
 -10   1  -9 109.367 9.10146 128
 -10   1  -9 111.926 10.4053 120
 -10   1  -9 123.660 9.90812 220
 -10   1  -9 129.466 11.3796 235
 -10   1  -8 604.957 26.5973  84
 -10   1  -8 618.137 24.7516  88
 -10   1  -8 565.762 23.2779 194
 -10   1  -8 585.698 24.2480 104
 -10   1  -8 568.711 25.4484 120
 -10   1  -8 570.811 23.9070 128
 -10   1  -8 589.529 24.5035 220
 -10   1  -8 569.068 26.2164 235
 -10   1  -7 175.344 12.8991 128
 -10   1  -7 166.158 13.8210 120
 -10   1  -7 178.178 12.9253 104
 -10   1  -7 165.454 12.3574 194
 -10   1  -7 189.806 14.2219  86
 -10   1  -7 161.410 12.7384 220
 -10   1  -7 197.189 15.1837  70
 -10   1  -7 194.077 15.1518  84
 -10   1  -6 471.256 24.1114  84
 -10   1  -6 470.850 24.1858  70
 -10   1  -6 393.253 21.9535 120
 -10   1  -6 393.387 20.3334 128
 -10   1  -6 400.803 20.9039 104
 -10   1  -6 408.878 20.4604 194
 -10   1  -6 479.377 23.1852  86
 -10   1  -6 392.454 52.6991  48
 -10   1  -6 405.154 20.6648 220
 -10   1  -6 419.739 58.8419  56
 -10   1  -5 155.871 12.8091 128
 -10   1  -5 150.708 13.5309 104
 -10   1  -5 165.898 14.7045  86
 -10   1  -5 157.117 14.9546  70
 -10   1  -5 177.671 13.2064  83
 -10   1  -5 170.299 15.9008  84
 -10   1  -5 136.326 12.4321 220
 -10   1  -4 332.455 56.8751  56
 -10   1  -4 322.798 55.4377  48
 -10   1  -4 366.544 21.5869  86
 -10   1  -4 410.500 20.2281  83
 -10   1  -4 373.954 22.4531  70
 -10   1  -4 332.490 51.9713  31
 -10   1  -4 331.398 19.6636 104
 -10   1  -3 132.953 14.0972  70
 -10   1  -3 150.600 41.7360  56
 -10   1  -3 148.869 13.3086  83
 -10   1  -3 167.181 14.9613  86
 -10   1  -3 140.630 13.1986 104
 -10   1  -3 160.546 41.1011  31
 -10   1  -2 232.613 16.0791  83
 -10   1  -2 225.288 17.3003  70
 -10   1  -2 227.934 51.1169  56
 -10   1  -2 276.690 52.8330  32
 -10   1  -2 207.850 43.4133  31
 -10   1  -2 182.799 42.7776  46
 -10   1  -1 55.7906 10.1342  83
 -10   1  -1 72.3335 37.7176  32
 -10   1  -1 35.7545 27.6931  46
 -10   1  -1 52.6700 10.4939  70
 -10   1  -1 41.8286 31.4195  56
 -10   1   0 82.5254 31.7707  46
 -10   1   0 155.139 44.1146  56
 -10   1   0 113.092 39.5049  32
 -10   1   0 135.741 38.8789  17
 -10   1   1 150.007 38.0804  46
 -10   1   1 236.037 47.5470  56
 -10   1   1 177.127 45.6167  32
 -10   1   1 194.088 42.1639  17
 -10   1   2 1968.86 135.727  32
 -10   1   2 1836.12 117.768  46
 -10   1   2 1690.85 124.678  12
 -10   1   3 1831.02 131.323  32
 -10   1   3 1834.43 115.296  46
 -10   1   3 2101.51 140.958  17
 -10   1   3 1825.41 127.535  12
 -10   1   4 964.387 91.5477  32
 -10   1   4 861.757 85.2513  12
 -10   1   4 900.701 91.0638  17
 -10   1   5 633.868 76.2393  32
 -10   1   5 622.421 73.0814  17
 -10   1   5 563.457 67.2224  12
 -10   1   6 535.395 64.5835  12
 -10   1   6 573.802 69.2637  17
 -10   1   7 1183.16 99.0784  17
 -10   1   7 1124.05 89.8566  12
 -10   1   8-20.0958 25.1349  17
 -10   1   9 7.35629 28.4497  18
 -10   1   9 30.7512 25.7999  17
 -10   2 -12 35.2926 4.67877 235
 -10   2 -11 53.6582 5.84041 128
 -10   2 -11 71.4592 7.25591 121
 -10   2 -11 67.0189 7.03874 120
 -10   2 -11 49.9694 5.00682 194
 -10   2 -11 77.4456 7.10894 103
 -10   2 -11 54.5823 6.07144 220
 -10   2 -11 64.6926 7.67754 190
 -10   2 -11 62.2927 7.25757 235
 -10   2 -10 76.6222 8.72098  84
 -10   2 -10 88.8534 8.21260  81
 -10   2 -10 63.4134 6.89049  98
 -10   2 -10 63.9107 9.00128 235
 -10   2 -10 85.9136 9.27574 103
 -10   2 -10 75.9521 7.86183 128
 -10   2 -10 73.0374 8.57023 120
 -10   2 -10 70.7356 7.45728 194
 -10   2 -10 63.6657 7.53388 220
 -10   2  -9 8.60940 7.32793  84
 -10   2  -9 15.9079 7.01527  88
 -10   2  -9 9.19072 6.64359 104
 -10   2  -9 12.2455 8.22724 235
 -10   2  -9 14.3168 6.99796 220
 -10   2  -9 7.38456 6.62644 194
 -10   2  -9 4.94818 7.61930 120
 -10   2  -9 14.3666 6.88695 128
 -10   2  -8 128.898 12.1786 120
 -10   2  -8 122.451 11.3307 128
 -10   2  -8 106.142 11.0792 220
 -10   2  -8 128.793 11.4126 104
 -10   2  -8 127.716 11.1404 194
 -10   2  -8 113.805 12.2805  84
 -10   2  -8 141.610 12.3387  70
 -10   2  -7 637.553 27.9134 128
 -10   2  -7 625.488 27.8044 220
 -10   2  -7 712.714 29.1388  86
 -10   2  -7 706.304 65.8832  48
 -10   2  -7 675.969 28.7219 104
 -10   2  -7 650.834 28.1295 194
 -10   2  -7 718.928 30.8843  84
 -10   2  -7 645.359 30.0875  70
 -10   2  -6 19.3841 9.57199  70
 -10   2  -6 18.1153 8.91873 104
 -10   2  -6 16.2528 8.52827  86
 -10   2  -6 10.0196 10.0344  84
 -10   2  -6 18.8352 24.2794  48
 -10   2  -6 1.82714 8.46031 128
 -10   2  -5 138.165 14.8206  84
 -10   2  -5 129.170 13.0506  86
 -10   2  -5 121.522 38.6928  48
 -10   2  -5 122.740 12.8569 104
 -10   2  -5 148.409 42.8776  56
 -10   2  -5 130.956 14.1399  70
 -10   2  -4 1141.33 46.7003  70
 -10   2  -4 1177.55 44.4419  86
 -10   2  -4 1205.37 96.6330  31
 -10   2  -4 1090.67 43.8558 104
 -10   2  -4 1178.75 104.608  56
 -10   2  -3 209.719 44.7282  31
 -10   2  -3 161.158 45.9442  56
 -10   2  -3 156.674 15.3209  70
 -10   2  -3 181.956 41.7325  46
 -10   2  -3 167.482 14.6394  86
 -10   2  -2 1479.41 120.014  56
 -10   2  -2 1401.59 55.0964  70
 -10   2  -2 1475.16 53.0441  86
 -10   2  -2 1396.29 111.375  46
 -10   2  -1 163.963 42.1735  31
 -10   2  -1 130.109 40.0791  32
 -10   2  -1 33.9115 31.9488  56
 -10   2  -1 140.364 39.3104  46
 -10   2   0 64.1836 28.4146  46
 -10   2   0 22.7459 27.5797  17
 -10   2   0 53.4124 32.0371  32
 -10   2   0 71.9988 30.1090  24
 -10   2   1 1371.36 104.630  46
 -10   2   1 1585.06 116.964  32
 -10   2   1 1371.68 101.956  24
 -10   2   2 492.148 60.8354  46
 -10   2   2 511.708 70.9297  17
 -10   2   2 355.831 58.8771  12
 -10   2   2 514.613 60.2436  24
 -10   2   2 467.391 64.0385  32
 -10   2   3-5.94883 23.0025  46
 -10   2   3 21.7488 28.0322  32
 -10   2   3 11.3392 21.9229  24
 -10   2   3-7.87617 24.4979  17
 -10   2   3-7.27716 26.4317  12
 -10   2   4 1829.02 125.186  32
 -10   2   4 1721.91 126.153  17
 -10   2   4 1662.19 120.704  12
 -10   2   5 41.0910 27.2621  32
 -10   2   5 22.8917 27.7284  17
 -10   2   5 27.2432 23.9141  12
 -10   2   6 825.683 83.1003  17
 -10   2   6 673.916 70.6760  12
 -10   2   7 1488.57 111.869  17
 -10   2   7 1234.61 97.3192  12
 -10   2   8 223.010 47.6856  17
 -10   2   9 371.108 54.7531  18
 -10   3 -12 99.4075 7.33773 235
 -10   3 -12 100.834 6.91844 120
 -10   3 -12 105.815 6.43584 220
 -10   3 -11 12.7217 6.03157 235
 -10   3 -11 28.0151 6.07181 103
 -10   3 -11 27.0113 5.48713 194
 -10   3 -11 19.7666 5.48358 220
 -10   3 -11 24.4897 5.55796 128
 -10   3 -11 33.0602 6.44590 120
 -10   3 -10 2.00407 6.80895 120
 -10   3 -10 0.83630 6.63179 128
 -10   3 -10 2.62579 6.05237  88
 -10   3 -10-5.47046 7.52246 235
 -10   3 -10-0.44844 6.19517 104
 -10   3 -10 2.71760 6.97965 103
 -10   3 -10-2.37098 6.22593  84
 -10   3 -10-3.43504 5.75373  81
 -10   3 -10 4.95745 6.15027 194
 -10   3 -10 3.04327 6.30316 220
 -10   3  -9 172.620 12.5128 220
 -10   3  -9 168.901 12.7886 104
 -10   3  -9 164.733 12.7146 128
 -10   3  -9 178.925 13.8514 120
 -10   3  -9 181.047 12.7479  88
 -10   3  -9 180.099 11.6390  81
 -10   3  -9 186.283 13.2745  70
 -10   3  -9 159.733 12.8969  84
 -10   3  -9 168.555 12.5431 194
 -10   3  -8 99.7632 11.5667  84
 -10   3  -8 74.4391 10.3231  70
 -10   3  -8 66.4477 10.3183 104
 -10   3  -8 71.6783 10.2063 128
 -10   3  -8 76.7253 10.4266 194
 -10   3  -8 63.6312 9.81966 220
 -10   3  -7 106.097 12.2582  70
 -10   3  -7 77.7038 28.6209  56
 -10   3  -7 95.7457 12.0524 104
 -10   3  -7 100.624 12.3159  84
 -10   3  -7 97.4617 28.4108  48
 -10   3  -7 90.0499 11.5966 128
 -10   3  -6 268.750 16.2007  86
 -10   3  -6 255.012 18.1278  84
 -10   3  -6 258.887 18.5147  70
 -10   3  -6 225.210 17.1616 104
 -10   3  -5 915.132 36.1120  86
 -10   3  -5 865.679 39.0941  70
 -10   3  -5 963.394 39.0537  84
 -10   3  -5 943.951 90.3080  56
 -10   3  -4 554.110 67.1845  31
 -10   3  -4 534.108 24.3178  86
 -10   3  -4 364.495 60.4173  56
 -10   3  -4 540.078 61.5446  59
 -10   3  -4 464.807 26.6507  70
 -10   3  -4 524.723 66.5703  46
 -10   3  -3 1283.34 106.301  46
 -10   3  -3 1262.97 46.2576  86
 -10   3  -3 1236.86 95.1911  59
 -10   3  -3 1141.11 105.822  56
 -10   3  -2 838.084 85.6691  31
 -10   3  -2 763.010 83.1957  46
 -10   3  -2 861.999 34.2969  86
 -10   3  -2 868.748 78.6652  59
 -10   3  -2 756.230 87.6338  56
 -10   3  -1 15.5367 30.0510  31
 -10   3  -1 42.5761 29.0210  32
 -10   3  -1 17.3139 24.2213  59
 -10   3  -1 52.9471 29.2608  46
 -10   3   0 140.374 39.6095  32
 -10   3   0 100.416 34.4528  24
 -10   3   0 39.0003 28.4925  31
 -10   3   0 183.188 41.9095  46
 -10   3   0 136.469 41.5696  17
 -10   3   1 196.521 42.3500  46
 -10   3   1 92.7457 33.4734  31
 -10   3   1 213.304 43.4856  32
 -10   3   1 120.377 33.6503  24
 -10   3   2 395.918 51.3332  24
 -10   3   2 315.091 50.6468  32
 -10   3   2 345.794 51.3974  46
 -10   3   2 280.131 51.5343  12
 -10   3   2 172.433 48.9700  17
 -10   3   3 363.134 54.3779  32
 -10   3   3 324.675 49.3775  46
 -10   3   3 281.758 53.6079  17
 -10   3   3 224.852 47.4032  12
 -10   3   4 218.383 43.7176  32
 -10   3   4 197.793 44.2612  12
 -10   3   4 150.732 35.6303  46
 -10   3   5 81.6729 32.6316  12
 -10   3   6 2592.66 155.447  17
 -10   3   7 625.501 70.5725  17
 -10   3   8 382.037 54.2095  17
 -10   4 -12 48.1133 5.03667 194
 -10   4 -12 58.7584 5.68522 220
 -10   4 -12 55.4235 6.36505 235
 -10   4 -12 50.9042 5.58171 128
 -10   4 -12 58.0742 6.14479 120
 -10   4 -11 309.385 14.9357 120
 -10   4 -11 259.145 13.5707 128
 -10   4 -11 265.222 13.4674 194
 -10   4 -11 296.840 13.5848 103
 -10   4 -11 271.788 13.7650 220
 -10   4 -11 305.662 14.2640  84
 -10   4 -11 286.715 14.9258 235
 -10   4 -10 46.7747 7.85148  88
 -10   4 -10 39.6837 7.98605 194
 -10   4 -10 61.2719 8.55829 104
 -10   4 -10 65.5082 8.53676  84
 -10   4 -10 46.2049 8.79783 120
 -10   4 -10 60.0339 8.57294 128
 -10   4 -10 47.6680 8.01864 220
 -10   4  -9 215.234 14.2577  88
 -10   4  -9 214.316 14.2619 194
 -10   4  -9 191.436 14.1806 104
 -10   4  -9 200.653 14.1967 128
 -10   4  -9 224.021 14.4115  84
 -10   4  -9 215.287 14.5131  70
 -10   4  -9 196.706 13.6709 220
 -10   4  -8 522.073 22.8849 172
 -10   4  -8 591.623 27.0581  70
 -10   4  -8 569.103 25.7855  84
 -10   4  -8 641.705 27.1882  88
 -10   4  -8 574.990 61.0939  56
 -10   4  -8 526.881 26.0093 104
 -10   4  -7 76.7947 11.7207  84
 -10   4  -7 51.6183 27.8089  56
 -10   4  -7 67.7487 10.6553  70
 -10   4  -7 77.9928 11.2832 104
 -10   4  -6 39.5175 10.3413  84
 -10   4  -6 23.7858 9.12279  70
 -10   4  -5 338.237 21.5611  70
 -10   4  -5 323.812 20.3920  84
 -10   4  -5 250.488 48.2792  46
 -10   4  -5 305.142 48.6006  59
 -10   4  -4 146.906 14.8770  84
 -10   4  -4 176.134 42.6713  46
 -10   4  -4 110.351 32.4539  59
 -10   4  -4 82.3633 34.7686  56
 -10   4  -3 1301.29 109.551  46
 -10   4  -3 1619.52 115.740  31
 -10   4  -3 1212.59 109.936  56
 -10   4  -3 1408.35 104.517  59
 -10   4  -2 101.326 35.9115  46
 -10   4  -2 75.3096 30.9036  31
 -10   4  -2 108.531 33.9760  59
 -10   4  -1 306.970 53.0189  46
 -10   4  -1 272.599 46.4624  59
 -10   4  -1 266.276 51.0980  31
 -10   4   0 829.225 83.6468  46
 -10   4   0 808.504 75.4688  59
 -10   4   0 961.922 89.3521  31
 -10   4   0 828.826 77.8837  32
 -10   4   0 723.510 80.3841  17
 -10   4   1 324.840 46.5781  24
 -10   4   1 271.870 44.7603  32
 -10   4   1 222.836 45.6430  31
 -10   4   1 180.882 37.7123  59
 -10   4   1 194.311 43.7363  46
 -10   4   2 107.780 35.8765  31
 -10   4   2 178.643 42.4392  46
 -10   4   3 363.279 55.9152  31
 -10   4   4 32.1517 24.8816  31
 -10   4   5 833.597 77.1971  31
 -10   5 -12 227.226 11.5296 235
 -10   5 -12 224.283 10.7230 194
 -10   5 -12 226.541 11.3329 120
 -10   5 -12 212.198 10.6339 128
 -10   5 -12 214.652 10.5767 220
 -10   5 -11 59.9114 8.25160 235
 -10   5 -11 48.8556 7.36949 194
 -10   5 -11 59.8525 7.53766 220
 -10   5 -11 59.9900 7.95110 120
 -10   5 -11 42.8631 6.97143 128
 -10   5 -11 41.4255 5.15493 172
 -10   5 -11 54.8020 7.02522 103
 -10   5 -11 66.2404 7.68417 104
 -10   5 -10 293.788 16.0880 104
 -10   5 -10 276.658 15.7879 194
 -10   5 -10 266.634 15.1986 220
 -10   5 -10 311.973 15.7177  88
 -10   5 -10 298.471 15.0128  84
 -10   5 -10 283.582 16.4044 120
 -10   5 -10 278.032 15.5816 128
 -10   5 -10 250.772 13.2174 172
 -10   5  -9 391.020 18.0995 172
 -10   5  -9 386.610 19.8178  88
 -10   5  -9 402.302 20.6328 104
 -10   5  -9 382.359 19.9576 128
 -10   5  -9 418.475 19.5054  84
 -10   5  -8 50.7288 8.56787 172
 -10   5  -8 45.9185 9.17045  84
 -10   5  -8 61.8792 10.6243 104
 -10   5  -8 37.9021 23.8678  56
 -10   5  -8 63.3150 10.2880  70
 -10   5  -7 49.7417 10.3939  70
 -10   5  -7 12.6368 24.4546  56
 -10   5  -7 30.3574 9.14836  84
 -10   5  -6 127.391 36.6754  56
 -10   5  -6 201.029 40.2515  59
 -10   5  -6 161.285 15.1480  70
 -10   5  -6 194.722 14.9685  84
 -10   5  -6 149.935 12.8547  76
 -10   5  -6 239.790 45.2365  46
 -10   5  -5 6.57806 20.4717  59
 -10   5  -5 19.8579 8.74967  84
 -10   5  -5 28.7017 8.16641  76
 -10   5  -5 36.5710 28.2901  46
 -10   5  -4 158.488 42.0597  31
 -10   5  -4 218.664 46.3616  56
 -10   5  -4 134.655 38.0828  59
 -10   5  -4 127.871 12.5164  76
 -10   5  -4 147.183 13.9658  84
 -10   5  -3 659.531 74.1771  31
 -10   5  -3 709.897 73.8930  59
 -10   5  -3 697.518 29.9450  76
 -10   5  -3 690.822 30.5846  84
 -10   5  -3 575.210 71.5837  46
 -10   5  -2 138.948 41.3044  31
 -10   5  -2 93.6199 33.3761  59
 -10   5  -2 126.143 12.5650  76
 -10   5  -2 124.781 40.2183  46
 -10   5  -1 409.429 62.4172  46
 -10   5  -1 505.443 66.4593  31
 -10   5  -1 444.409 59.2682  59
 -10   5   0 491.293 67.8308  46
 -10   5   0 685.652 75.4055  31
 -10   5   0 581.893 65.5054  59
 -10   5   1 1014.83 90.6984  31
 -10   5   2 747.781 76.4052  31
 -10   5   3 507.170 62.2057  31
 -10   5   4 5.74308 22.2074  31
 -10   6 -12 137.464 8.49839 128
 -10   6 -12 146.201 8.97705 120
 -10   6 -12 134.166 8.42556 220
 -10   6 -12 137.149 8.63006 194
 -10   6 -11 21.4493 6.31018 194
 -10   6 -11 17.6819 6.14853 220
 -10   6 -11 9.43974 6.47386 120
 -10   6 -11 24.3288 6.46739 128
 -10   6 -11 23.6976 6.14355  88
 -10   6 -11 18.4965 4.82624 172
 -10   6 -11 24.2097 6.56231 104
 -10   6 -10 259.154 15.4713 104
 -10   6 -10 247.456 15.2155 194
 -10   6 -10 306.874 15.5006  88
 -10   6 -10 266.989 13.6216  84
 -10   6 -10 268.172 14.7645  70
 -10   6 -10 234.553 14.6778 128
 -10   6 -10 265.288 13.5219 172
 -10   6 -10 250.892 12.3769 214
 -10   6  -9 241.488 13.5453 214
 -10   6  -9 257.295 14.5081 172
 -10   6  -9 260.871 16.5234 104
 -10   6  -9 260.840 14.4181  84
 -10   6  -8 165.828 34.0761  56
 -10   6  -8 169.249 12.4882 214
 -10   6  -8 183.801 14.9708 104
 -10   6  -8 178.807 14.3224  70
 -10   6  -8 197.971 13.1012  84
 -10   6  -7 117.825 31.8957  59
 -10   6  -7 114.603 12.7233  70
 -10   6  -7 60.7346 26.2927  56
 -10   6  -7 115.112 11.3234 214
 -10   6  -7 115.053 10.8082 115
 -10   6  -7 121.012 11.2619  84
 -10   6  -7 92.7042 10.6376  76
 -10   6  -6 6.35200 19.7600  59
 -10   6  -6 13.6569 23.9632  56
 -10   6  -6 2.91322 7.79247 115
 -10   6  -6 15.2615 8.00325  84
 -10   6  -6 16.1506 7.83894  76
 -10   6  -6 17.2921 24.7738  47
 -10   6  -6 20.0230 23.4225  46
 -10   6  -5 41.3895 9.17973  76
 -10   6  -5 63.8944 10.1472  84
 -10   6  -5 64.3316 29.2591  46
 -10   6  -5 60.0408 27.3130  59
 -10   6  -4 874.188 86.3505  46
 -10   6  -4 712.127 74.5579  31
 -10   6  -4 796.429 32.1949  84
 -10   6  -4 813.524 33.8460  76
 -10   6  -4 747.086 76.3018  59
 -10   6  -3-7.65841 24.8919  46
 -10   6  -3-6.86840 23.2373  31
 -10   6  -3 39.8640 9.93083  76
 -10   6  -3 27.3652 8.19822  84
 -10   6  -3 27.6856 29.0389  59
 -10   6  -2 262.755 51.0720  46
 -10   6  -2 340.246 55.6588  31
 -10   6  -2 330.852 19.6475  76
 -10   6  -2 303.039 50.8936  59
 -10   6  -1 1192.84 95.1060  59
 -10   6  -1 1095.48 94.3270  31
 -10   6  -1 945.370 92.7505  46
 -10   6   0 570.489 67.2001  31
 -10   6   0 504.771 58.9840  37
 -10   6   1 1174.84 92.7858  31
 -10   6   1 1025.76 85.2226  37
 -10   6   2 421.390 55.1299  31
 -10   6   2 395.084 54.6176  37
 -10   6   3 121.248 33.2483  31
 -10   6   3 99.9585 32.7785  37
 -10   6   4 35.0252 31.9377  37
 -10   6   5 138.549 36.9361  37
 -10   6   6 119.153 33.4082  37
 -10   7 -12 3.34538 4.69527 235
 -10   7 -12 2.97307 4.19578 220
 -10   7 -12 1.87507 4.74394 120
 -10   7 -12 0.28311 4.49016 128
 -10   7 -12-0.59814 4.29051 104
 -10   7 -12-2.11373 4.59254 194
 -10   7 -11 21.6662 6.55255 194
 -10   7 -11 26.9286 6.07367  88
 -10   7 -11 16.5529 5.04873 172
 -10   7 -11 21.4245 6.43025 104
 -10   7 -11 36.0064 7.11258 128
 -10   7 -11 31.5461 6.91143 120
 -10   7 -11 24.1147 4.66661 214
 -10   7 -10 208.697 12.7159  70
 -10   7 -10 191.956 11.1831 214
 -10   7 -10 202.270 12.0028 172
 -10   7 -10 209.745 13.6926 104
 -10   7  -9 128.515 11.9595  88
 -10   7  -9 139.938 10.3285 115
 -10   7  -9 147.111 12.8200 104
 -10   7  -9 142.506 10.9377 214
 -10   7  -8 203.333 14.9636  88
 -10   7  -8 201.460 13.4465 214
 -10   7  -8 176.510 12.5184 115
 -10   7  -8 191.733 13.1558  76
 -10   7  -7 320.278 48.9338  56
 -10   7  -7 340.942 20.3051  88
 -10   7  -7 344.274 18.4497 115
 -10   7  -7 350.428 20.3312  70
 -10   7  -7 320.965 18.3333  76
 -10   7  -6 300.080 50.4077  46
 -10   7  -6 381.882 54.2230  56
 -10   7  -6 358.223 51.3693  59
 -10   7  -6 344.431 19.3852 115
 -10   7  -6 356.067 18.4909 112
 -10   7  -6 355.114 19.7116  76
 -10   7  -5 187.794 40.5552  47
 -10   7  -5 130.562 37.3556  46
 -10   7  -5 251.934 47.2066  59
 -10   7  -5 170.120 13.4184 112
 -10   7  -5 173.751 14.5433  76
 -10   7  -4 466.590 23.8440  76
 -10   7  -4 383.590 56.8227  59
 -10   7  -4 469.129 62.7044  46
 -10   7  -3 111.315 35.8758  59
 -10   7  -3 89.6849 32.5065  31
 -10   7  -3 111.019 12.3851  76
 -10   7  -3 119.040 38.9767  46
 -10   7  -2 22.6271 23.4836  46
 -10   7  -2 51.3326 28.2448  31
 -10   7  -2 41.8138 26.1639  59
 -10   7  -1 42.5252 28.5267  37
 -10   7  -1 62.9463 28.9595  31
 -10   7   0 455.235 60.8466  37
 -10   7   0 544.021 62.2161  31
 -10   7   1 278.482 49.8129  37
 -10   7   1 539.187 59.5956  31
 -10   7   2 680.880 72.1491  37
 -10   7   3 105.208 33.8407  47
 -10   7   3 30.8161 33.7538  37
 -10   7   4 342.989 48.1126  47
 -10   7   4 372.416 53.1671  37
 -10   7   5 738.400 71.7357  37
 -10   7   7 70.9678 29.0332  38
 -10   8 -12 0.79689 4.27861 128
 -10   8 -12-3.13034 4.28673 120
 -10   8 -12 1.66086 3.92840 104
 -10   8 -12 0.74421 3.95492 220
 -10   8 -12-1.84303 4.21210 235
 -10   8 -12 1.14769 4.36375 194
 -10   8 -11 115.110 9.25420 194
 -10   8 -11 113.388 8.96896 104
 -10   8 -11 119.014 9.12086 128
 -10   8 -11 94.9189 7.00626 214
 -10   8 -11 113.393 8.02754 172
 -10   8 -10 104.473 9.53568  88
 -10   8 -10 108.190 9.28895 172
 -10   8 -10 78.8089 8.21350 214
 -10   8 -10 99.3374 7.86322 115
 -10   8 -10 100.386 9.81759 104
 -10   8  -9 232.988 13.6915 214
 -10   8  -9 236.746 14.6536  88
 -10   8  -9 246.401 15.5528 104
 -10   8  -9 213.031 12.9971 115
 -10   8  -9 223.334 14.0247  70
 -10   8  -8 412.531 20.0368  76
 -10   8  -8 402.487 19.9490 214
 -10   8  -8 393.207 49.8997  59
 -10   8  -8 429.350 21.0744  88
 -10   8  -8 393.110 18.2625 112
 -10   8  -8 396.910 19.5266 115
 -10   8  -7 110.353 30.1418  56
 -10   8  -7 111.645 30.6880  59
 -10   8  -7 107.512 11.2852  76
 -10   8  -7 110.502 12.5955  88
 -10   8  -7 117.179 11.7034 115
 -10   8  -7 102.832 10.4534 112
 -10   8  -6 194.289 41.0054  59
 -10   8  -6 169.410 13.5166 112
 -10   8  -6 181.215 14.2397  76
 -10   8  -6 221.034 15.7606  88
 -10   8  -5 631.231 68.9977  59
 -10   8  -5 595.336 67.6767  46
 -10   8  -5 717.556 30.0427 112
 -10   8  -5 765.083 32.0278  88
 -10   8  -5 672.846 30.6363  76
 -10   8  -4 73.6685 29.5358  59
 -10   8  -4 81.7929 11.3997  76
 -10   8  -4 41.0346 28.7624  46
 -10   8  -4 51.0087 30.5643  47
 -10   8  -3 27.3858 22.2469  59
 -10   8  -3 7.09058 22.0593  46
 -10   8  -3 13.2912 27.8758  47
 -10   8  -2 124.197 36.2627  59
 -10   8  -2 169.002 43.1951  47
 -10   8  -1 26.8625 26.7238  47
 -10   8  -1-36.9168 32.1300  37
 -10   8   0 326.190 53.5518  47
 -10   8   0 224.669 47.4628  37
 -10   8   1 125.623 39.8361  37
 -10   8   1 235.287 44.1294  47
 -10   8   2 269.884 50.7953  37
 -10   8   2 372.468 51.5355  47
 -10   8   3 217.953 46.3856  37
 -10   8   3 205.915 38.8002  47
 -10   8   4 668.660 70.9916  37
 -10   8   5 484.918 61.0457  37
 -10   8   6 739.514 71.6389  37
 -10   8   6 660.594 67.1785  38
 -10   9 -12 25.6244 4.54472 128
 -10   9 -12 30.8201 4.25848 220
 -10   9 -12 21.8663 4.02515 235
 -10   9 -12 33.1164 4.77144 194
 -10   9 -11 100.624 8.16770 194
 -10   9 -11 87.6117 6.52598 214
 -10   9 -11 93.3899 8.05573 128
 -10   9 -11 93.4080 7.15650 172
 -10   9 -11 89.6850 7.76955 104
 -10   9 -10 58.8769 7.26102  88
 -10   9 -10 44.2249 7.43999 104
 -10   9 -10 37.0049 6.14140 115
 -10   9 -10 38.8964 7.17075 172
 -10   9 -10 46.6487 6.87304 214
 -10   9  -9 50.8848 7.73170  70
 -10   9  -9 60.4224 8.47237  88
 -10   9  -9 45.5882 6.70889 112
 -10   9  -9 60.5953 8.78651 104
 -10   9  -9 54.7777 8.02240 115
 -10   9  -9 60.5890 7.57361  76
 -10   9  -9 56.6932 8.32279 214
 -10   9  -8 53.0651 8.42904  70
 -10   9  -8 54.5950 9.22192  88
 -10   9  -8 40.6024 7.59416 112
 -10   9  -8 59.3554 8.94553 115
 -10   9  -8 42.4582 7.86392  76
 -10   9  -8 31.5816 6.28176 218
 -10   9  -7 212.304 14.5270  88
 -10   9  -7 195.522 13.3249 112
 -10   9  -7 178.319 14.2374 115
 -10   9  -7 178.781 13.5628  76
 -10   9  -7 166.642 35.3061  59
 -10   9  -6 144.027 12.9413  88
 -10   9  -6 121.107 11.8178 112
 -10   9  -6 106.632 11.8307  76
 -10   9  -6 125.545 34.4507  59
 -10   9  -5 393.666 21.6546  76
 -10   9  -5 421.358 21.5064  88
 -10   9  -4 253.930 16.6035  88
 -10   9  -4 252.256 44.2265  47
 -10   9  -4 215.066 42.5279  46
 -10   9  -4 234.947 16.8678  76
 -10   9  -4 229.643 44.5159  59
 -10   9  -3 138.590 36.8910  46
 -10   9  -3 188.636 41.7878  47
 -10   9  -3 154.644 13.2943  88
 -10   9  -3 157.475 38.1983  59
 -10   9  -2 73.8079 31.6282  47
 -10   9  -2 60.7597 9.95759  88
 -10   9  -2 42.1629 8.80874  96
 -10   9  -1 84.8598 31.2173  47
 -10   9  -1 36.0943 31.9940  37
 -10   9  -1 83.2936 10.3280  88
 -10   9   0 274.687 48.6026  37
 -10   9   0 238.693 44.4527  47
 -10   9   0 292.170 16.5518  71
 -10   9   1 310.372 46.9202  47
 -10   9   1 294.331 49.3682  37
 -10   9   1 374.566 47.4606  66
 -10   9   2 6.11087 29.2366  37
 -10   9   2 44.4692 27.8181  47
 -10   9   2 46.8111 26.7330  66
 -10   9   3 494.562 62.6984  37
 -10   9   3 327.701 46.2465  66
 -10  10 -11 23.8625 4.21603 214
 -10  10 -11 26.8963 5.41705 194
 -10  10 -11 29.0345 4.62529 172
 -10  10 -10 34.1423 6.05365 214
 -10  10 -10 38.5380 5.74000 115
 -10  10 -10 42.7271 6.70890 104
 -10  10  -9 72.4172 6.42469 218
 -10  10  -9 79.9724 8.63488 214
 -10  10  -9 83.7465 7.57129 112
 -10  10  -9 90.9043 8.38911 115
 -10  10  -9 81.2733 9.09404 104
 -10  10  -9 84.9129 8.48607  88
 -10  10  -8-1.87248 5.39663 218
 -10  10  -8 1.31654 6.50727  88
 -10  10  -8-2.50253 5.74872  76
 -10  10  -8-2.00861 6.74261 115
 -10  10  -8 5.62904 6.11816 112
 -10  10  -8 0.51027 5.80194  70
 -10  10  -7 14.3514 7.24007  76
 -10  10  -7 17.4503 8.21595 115
 -10  10  -7 21.1505 7.25785 112
 -10  10  -7 16.3092 7.11612  88
 -10  10  -6 269.061 15.2661  88
 -10  10  -6 239.614 15.4390  76
 -10  10  -6 246.628 15.5771 112
 -10  10  -6 207.126 38.3030  59
 -10  10  -5 350.004 17.8403  88
 -10  10  -5 336.016 19.3161  76
 -10  10  -4 152.961 36.8663  59
 -10  10  -4 147.255 11.6685  96
 -10  10  -4 168.562 12.5495  88
 -10  10  -4 145.916 13.3689  76
 -10  10  -3 395.882 54.9111  59
 -10  10  -3 408.353 20.0205  96
 -10  10  -3 424.583 19.6466  88
 -10  10  -2 289.985 16.5316  96
 -10  10  -2 280.648 15.9601  71
 -10  10  -1 329.475 17.6671  71
 -10  10   0 118.320 11.2696  71
 -10  10   0 110.556 29.4105  66
 -10  10   1 153.654 32.8397  66
 -10  10   2 30.2747 23.1984  66
 -10  10   3 91.2324 28.2440  66
 -10  10   4 85.3095 28.7322  66
 -10  10   6 325.681 41.2126  68
 -10  11 -11 38.8549 4.70933 128
 -10  11 -10 45.8053 5.36123 115
 -10  11 -10 42.9492 5.68542 214
 -10  11  -9 32.1215 5.67946 112
 -10  11  -9 34.3142 6.47047 115
 -10  11  -9 32.4726 6.63569 214
 -10  11  -8 44.4266 7.69014 115
 -10  11  -8 44.3834 6.78782 112
 -10  11  -8 34.0847 5.37572 218
 -10  11  -7 43.2885 6.97150  88
 -10  11  -7 44.6481 7.48981  76
 -10  11  -7 51.2324 8.18981 112
 -10  11  -6 227.557 12.2970  88
 -10  11  -6 203.990 13.8699 112
 -10  11  -6 213.524 14.0382  76
 -10  11  -5 119.854 9.76276  96
 -10  11  -5 144.708 12.0813  76
 -10  11  -4 235.659 14.0348  96
 -10  11  -4 259.638 16.0436  76
 -10  11  -3 245.160 14.5726  96
 -10  11  -3 233.216 13.6800  71
 -10  11  -3 222.197 39.6392  59
 -10  11  -2 42.7045 8.64059  96
 -10  11  -2 51.9354 8.16368  71
 -10  11  -1 382.333 18.9215  71
 -10  11  -1 331.062 42.5298  66
 -10  11   0 234.449 14.6452  71
 -10  11   0 223.391 35.9419  66
 -10  11   1-4.56948 19.6382  66
 -10  11   2 73.5672 26.6659  66
 -10  11   3 164.030 32.8857  66
 -10  12 -10 138.241 7.28165 172
 -10  12  -9 30.4089 5.42983 214
 -10  12  -9 40.5724 5.57912 115
 -10  12  -8 27.6389 4.65474 208
 -10  12  -8 37.3674 6.37532 115
 -10  12  -8 30.9051 5.72873 112
 -10  12  -7 49.4423 7.14854 112
 -10  12  -7 59.6198 8.07903 115
 -10  12  -6 87.9829 9.36890 112
 -10  12  -6 96.0590 9.02299  76
 -10  12  -5 20.0907 5.91550  96
 -10  12  -5 17.3737 6.53559  76
 -10  12  -4 51.5408 7.28778  96
 -10  12  -4 61.0999 8.65512  76
 -10  12  -3 83.3130 8.98918  96
 -10  12  -3 73.6656 8.01426  71
 -10  12  -2 247.278 14.0597  96
 -10  12  -2 224.988 13.2872  71
 -10  12  -1 184.131 12.1525  71
 -10  12   0 170.037 11.8039  71
 -10  12   1 129.998 10.5775  71
 -10  12   4 111.505 9.35857  91
 -10  13  -8 38.4516 5.29010 115
 -10  13  -7 79.4376 7.04517 112
 -10  13  -7 68.9938 7.18640 115
 -10  13  -6 26.1521 6.06501 112
 -10  13  -5 37.6178 6.90125 112
 -10  13  -4 58.2623 6.53475 143
 -10  13  -4 67.5295 6.87481  96
 -10  13  -4 72.7741 8.05950  76
 -10  13  -3 3.36788 5.41595  96
 -10  13  -3 7.13478 6.10169  76
 -10  13  -2 187.242 11.2108  96
 -10  13  -1 262.255 13.9358  96
 -10  13   2 216.349 12.3166  91
 -10  14  -6 50.7758 5.75276 115
 -10  14  -5 30.8098 5.36758 112
 -10  14  -3 51.9029 5.43845 143
  -9 -15   8 92.1295 6.08870 179
  -9 -15   8 78.9308 6.22135 133
  -9 -15   9 149.130 8.32294 133
  -9 -15   9 152.017 8.10538 210
  -9 -15  10 40.0156 5.57620 133
  -9 -15  11 5.89562 4.69376 150
  -9 -15  11 8.26548 4.33160 133
  -9 -15  11 6.30240 5.13772 179
  -9 -15  12 136.537 8.10778 210
  -9 -15  12 131.857 8.01938 179
  -9 -15  12 136.733 8.12595 150
  -9 -15  13 162.599 8.31675 179
  -9 -15  13 171.679 8.30420 165
  -9 -15  13 148.562 8.41872 210
  -9 -14   4 77.6191 6.09972 133
  -9 -14   4 71.0169 6.01290 238
  -9 -14   5-2.40147 5.39034 144
  -9 -14   5 2.80514 5.76463 133
  -9 -14   5-1.99222 5.02965 238
  -9 -14   5 5.55493 4.75286 179
  -9 -14   6 19.8168 5.61874 210
  -9 -14   6 24.7493 6.53339 179
  -9 -14   6 18.7264 6.59330 144
  -9 -14   6 22.9285 5.84245 238
  -9 -14   7 140.890 9.93818 210
  -9 -14   7 173.468 10.8703 179
  -9 -14   7 150.809 8.60984 150
  -9 -14   7 147.254 8.87683 238
  -9 -14   7 129.756 9.99977 144
  -9 -14   7 161.814 10.8343 133
  -9 -14   8 54.5626 8.38759 210
  -9 -14   8 44.1102 7.25525 150
  -9 -14   8 49.1216 6.05137 238
  -9 -14   8 43.0989 5.74695 165
  -9 -14   8 53.7314 8.07794 144
  -9 -14   8 55.5619 8.79901 133
  -9 -14   9 105.514 8.48451 165
  -9 -14   9 108.100 9.70866 150
  -9 -14   9 111.710 9.31073 144
  -9 -14   9 116.641 10.4716 133
  -9 -14  10 353.343 17.1708 179
  -9 -14  10 347.559 16.6856 150
  -9 -14  10 327.854 14.8819 144
  -9 -14  10 331.349 16.2408 133
  -9 -14  11 318.620 16.2506 150
  -9 -14  11 323.201 15.2623 133
  -9 -14  11 287.233 13.1181 144
  -9 -14  11 325.051 16.3218 210
  -9 -14  11 320.027 16.3652 179
  -9 -14  12 327.558 15.2424 133
  -9 -14  12 358.671 17.0507 179
  -9 -14  12 371.616 17.3982 210
  -9 -14  13 385.515 17.2281  95
  -9 -14  13 432.003 18.6446 165
  -9 -14  13 399.172 18.1062 210
  -9 -14  13 438.636 18.1192 179
  -9 -14  13 383.941 15.5480 133
  -9 -14  14 74.4429 8.36741 210
  -9 -14  14 71.8293 8.16263 179
  -9 -14  14 88.4205 9.60161 150
  -9 -14  14 64.4523 7.29849 114
  -9 -14  15 37.9871 6.64172 114
  -9 -14  15 53.6708 6.56676 210
  -9 -14  15 66.4511 8.13549 150
  -9 -14  15 49.9800 6.27134 179
  -9 -14  15 66.8387 8.22661 165
  -9 -14  16 12.1552 5.86095 150
  -9 -14  16 7.42632 4.38275 247
  -9 -14  16 6.14467 5.42666 232
  -9 -14  16 17.1441 5.90365 165
  -9 -14  17 169.038 8.87673 148
  -9 -14  17 143.282 8.32420 165
  -9 -14  17 134.079 8.32470 232
  -9 -13   1 82.7635 6.06502 127
  -9 -13   2 38.8593 6.20494 127
  -9 -13   2 37.6491 5.71362 133
  -9 -13   2 25.6635 6.05619 144
  -9 -13   2 45.2267 6.60800 238
  -9 -13   3 213.590 11.2651 127
  -9 -13   3 178.244 10.1946 101
  -9 -13   3 226.371 12.0553 238
  -9 -13   3 208.349 11.5805 133
  -9 -13   3 210.216 10.2900 179
  -9 -13   4 25.2691 6.51015 210
  -9 -13   4 21.7175 7.10994 127
  -9 -13   4 14.3362 5.32557 101
  -9 -13   4 26.6441 8.24657 133
  -9 -13   4 25.4259 7.58050 238
  -9 -13   5 6.99685 7.06127 210
  -9 -13   5-2.77390 6.96759 127
  -9 -13   5-0.58433 5.49418 101
  -9 -13   5 10.5404 7.80982 238
  -9 -13   5 4.81436 8.15798 144
  -9 -13   6 567.166 23.6340 144
  -9 -13   6 587.007 23.4999 210
  -9 -13   6 536.655 22.6826  79
  -9 -13   6 605.874 22.8887 238
  -9 -13   6 558.053 21.2156 127
  -9 -13   7 37.9334 9.50034 144
  -9 -13   7 31.4210 10.2144 133
  -9 -13   7 32.0274 7.20903 127
  -9 -13   7 27.7671 7.00104  79
  -9 -13   7 36.4439 8.72961 238
  -9 -13   8 667.664 24.8209 238
  -9 -13   8 653.043 24.7894  95
  -9 -13   8 602.316 26.4606  89
  -9 -13   8 633.050 27.1588 133
  -9 -13   8 636.741 26.4311 144
  -9 -13   8 601.224 26.0883  79
  -9 -13   9 516.625 19.9654 238
  -9 -13   9 459.329 22.1836  89
  -9 -13   9 446.643 20.2650  87
  -9 -13   9 493.775 22.4934  79
  -9 -13   9 529.604 23.4586 133
  -9 -13   9 510.851 22.2485 144
  -9 -13  10 18.2194 7.50834  89
  -9 -13  10 20.4209 6.57369  87
  -9 -13  10 13.9799 8.27492  95
  -9 -13  10 11.6476 7.23960  79
  -9 -13  10 7.29418 8.71141 144
  -9 -13  10 23.6180 10.2352 133
  -9 -13  11 547.558 24.7279  89
  -9 -13  11 531.901 23.6148  87
  -9 -13  11 599.405 24.8675  95
  -9 -13  11 566.817 25.0544  79
  -9 -13  11 576.703 22.8092 144
  -9 -13  11 638.370 25.1046 133
  -9 -13  12 650.867 27.0284 210
  -9 -13  12 587.701 22.2045 144
  -9 -13  12 621.943 24.6272 133
  -9 -13  12 646.042 26.0579  95
  -9 -13  12 593.112 25.1540  89
  -9 -13  12 541.301 24.4118  87
  -9 -13  12 580.045 25.5259  79
  -9 -13  13 1.53190 8.93546 210
  -9 -13  13 6.49102 7.64200 133
  -9 -13  13 5.02803 6.45102  87
  -9 -13  13 4.72488 7.80249  95
  -9 -13  13 10.7516 6.45199  89
  -9 -13  13 6.07241 9.27398 179
  -9 -13  13 8.78673 6.81578  79
  -9 -13  14 186.461 12.0238  89
  -9 -13  14 194.741 12.5238  87
  -9 -13  14 165.753 12.1485  79
  -9 -13  14 209.061 13.5899 179
  -9 -13  14 201.589 13.6678 210
  -9 -13  15 68.4680 9.33422 210
  -9 -13  15 68.9951 8.18400  79
  -9 -13  15 70.8339 8.28232  87
  -9 -13  15 62.2955 10.1531 150
  -9 -13  15 78.8818 8.81210 179
  -9 -13  16 35.1230 6.04790 179
  -9 -13  16 48.9819 8.85938 150
  -9 -13  16 34.3006 6.77066 210
  -9 -13  16 51.2823 9.28851 165
  -9 -13  16 41.4462 6.72013  79
  -9 -13  16 44.1043 7.98137  95
  -9 -13  17 209.700 11.7928 150
  -9 -13  17 198.285 9.96238 247
  -9 -13  17 208.507 11.9037  95
  -9 -13  17 205.820 12.4112 165
  -9 -13  18 20.4822 5.65700 165
  -9 -13  18 18.9654 6.41086 148
  -9 -13  18 19.6609 6.68521 232
  -9 -13  19 101.685 6.80509 148
  -9 -13  19 96.0656 7.20396 232
  -9 -12  -1 6.54281 4.39877 238
  -9 -12   0-1.15581 6.07275 127
  -9 -12   0 8.72807 4.55478 134
  -9 -12   0 7.46339 5.68190 144
  -9 -12   0 0.83989 4.81422 101
  -9 -12   1 204.507 9.53505 179
  -9 -12   1 202.648 12.2447 127
  -9 -12   1 205.429 11.0811 122
  -9 -12   1 182.407 11.2001 101
  -9 -12   1 227.968 11.7002 133
  -9 -12   1 199.913 12.2914 144
  -9 -12   1 213.202 10.0633 134
  -9 -12   2 482.606 18.1878 210
  -9 -12   2 528.861 21.7316 238
  -9 -12   2 489.414 20.9060 133
  -9 -12   2 471.994 18.0088 134
  -9 -12   2 492.081 21.5018 144
  -9 -12   2 454.842 20.0764 101
  -9 -12   2 497.008 20.8496 127
  -9 -12   2 499.479 19.5518 122
  -9 -12   2 457.481 20.1280 118
  -9 -12   3 434.994 20.7028 238
  -9 -12   3 469.019 21.0725 133
  -9 -12   3 439.228 16.8267 134
  -9 -12   3 403.038 19.1453 101
  -9 -12   3 412.077 19.3072 118
  -9 -12   3 458.982 20.2575 127
  -9 -12   3 433.088 18.3160 122
  -9 -12   4 250.196 15.7626 238
  -9 -12   4 223.378 12.5858 122
  -9 -12   4 245.136 13.9796 118
  -9 -12   4 265.359 15.4369 127
  -9 -12   4 251.389 15.3865  89
  -9 -12   4 223.947 13.8859 101
  -9 -12   4 248.801 16.5678 133
  -9 -12   4 234.851 16.1588 144
  -9 -12   5 440.753 21.8572 144
  -9 -12   5 431.793 20.9488 238
  -9 -12   5 404.230 19.6213 127
  -9 -12   5 402.590 17.0468 122
  -9 -12   5 391.584 18.5326 118
  -9 -12   5 379.005 19.8555  79
  -9 -12   5 433.437 19.1925 101
  -9 -12   5 389.043 20.7990  89
  -9 -12   6 399.753 21.3111 144
  -9 -12   6 394.715 20.3297 238
  -9 -12   6 392.163 19.0151 127
  -9 -12   6 360.425 17.4165 118
  -9 -12   6 365.906 19.9048  79
  -9 -12   6 426.879 21.6877  89
  -9 -12   6 393.693 18.2954 101
  -9 -12   7 123.587 10.2835  87
  -9 -12   7 137.916 10.5530 101
  -9 -12   7 134.152 14.2749 144
  -9 -12   7 146.525 13.2161 238
  -9 -12   7 144.155 11.8669 127
  -9 -12   7 175.886 35.6042  65
  -9 -12   7 135.239 12.4060  79
  -9 -12   8 186.464 13.1976  87
  -9 -12   8 224.500 16.4266 144
  -9 -12   8 208.909 14.4908 238
  -9 -12   8 222.238 12.9070 127
  -9 -12   8 207.612 39.6081  65
  -9 -12   8 189.816 14.7936  79
  -9 -12   9 10.9311 7.97303  79
  -9 -12   9 12.6824 7.51379  87
  -9 -12   9 3.77915 8.75525 238
  -9 -12   9-1.11671 10.3432 144
  -9 -12  10 294.937 18.6972  89
  -9 -12  10 271.052 16.9683  87
  -9 -12  10 337.549 19.3486 133
  -9 -12  10 340.287 17.9537 144
  -9 -12  10 311.736 45.6839  65
  -9 -12  10 254.637 17.4118  79
  -9 -12  11 216.876 15.3074  87
  -9 -12  11 219.733 16.3535  89
  -9 -12  11 261.122 15.4756 144
  -9 -12  11 276.807 17.3518 133
  -9 -12  11 166.037 39.2275  65
  -9 -12  11 229.028 16.5568  79
  -9 -12  12 271.729 17.0536  87
  -9 -12  12 254.418 17.2875  89
  -9 -12  12 311.948 17.6116 133
  -9 -12  12 299.421 15.2992 144
  -9 -12  12 262.532 42.3109  65
  -9 -12  12 241.540 17.0603  79
  -9 -12  13 299.989 18.0731  89
  -9 -12  13 292.501 17.9184  87
  -9 -12  13 324.084 18.8443  79
  -9 -12  13 364.917 17.5161 133
  -9 -12  13 256.913 41.1734  65
  -9 -12  14 250.020 16.1764 210
  -9 -12  14 213.072 14.8051  89
  -9 -12  14 216.587 14.9633  87
  -9 -12  14 183.018 14.4845  79
  -9 -12  14 230.078 12.9660 133
  -9 -12  14 248.867 15.9620 179
  -9 -12  15 11.1117 8.67381 179
  -9 -12  15 10.2133 9.31867 210
  -9 -12  15 0.60089 7.39220  87
  -9 -12  15 4.94340 8.97894  95
  -9 -12  15 4.38902 6.90468  89
  -9 -12  16 413.479 20.0392  95
  -9 -12  16 340.445 17.7631  89
  -9 -12  16 365.477 18.8504  87
  -9 -12  16 380.861 17.3618 210
  -9 -12  16 376.102 16.4283 179
  -9 -12  16 388.031 19.2283  75
  -9 -12  16 406.802 20.0839 150
  -9 -12  17 274.083 16.0702 165
  -9 -12  17 240.785 13.6842  89
  -9 -12  17 278.310 15.6775  95
  -9 -12  17 272.495 15.0789  87
  -9 -12  17 303.609 13.7691 247
  -9 -12  17 308.429 15.7063 150
  -9 -12  17 272.502 15.3984  75
  -9 -12  18 97.6957 9.34654  95
  -9 -12  18 95.7910 9.51619  92
  -9 -12  18 96.1089 9.46876 165
  -9 -12  18 104.881 8.53440 150
  -9 -12  19 102.726 9.70619 114
  -9 -12  19 109.272 7.72578 165
  -9 -12  19 132.241 10.0118 232
  -9 -12  19 111.936 9.00482 148
  -9 -12  20 190.518 10.7766 114
  -9 -12  20 235.679 10.6872 232
  -9 -11  -3 271.859 10.9399 127
  -9 -11  -2 35.3291 5.78598 134
  -9 -11  -2 21.3384 6.07635 118
  -9 -11  -2 36.1898 6.12952 122
  -9 -11  -2 22.3922 6.00461 238
  -9 -11  -1 372.009 15.5888 134
  -9 -11  -1 365.476 14.6343 133
  -9 -11  -1 356.401 16.0779 144
  -9 -11  -1 352.409 16.3434 122
  -9 -11  -1 376.132 17.1129 127
  -9 -11  -1 345.345 16.8397 118
  -9 -11  -1 415.897 17.4098 238
  -9 -11  -1 348.924 16.3421 101
  -9 -11   0 173.546 12.0524 101
  -9 -11   0 190.600 12.9950 118
  -9 -11   0 184.071 12.2597 122
  -9 -11   0 193.368 13.1472 127
  -9 -11   0 182.508 12.0244 133
  -9 -11   0 183.995 12.6190 144
  -9 -11   0 165.553 11.0407 134
  -9 -11   1 131.843 9.90610  83
  -9 -11   1 148.618 13.1410 144
  -9 -11   1 135.047 10.5689 134
  -9 -11   1 124.786 11.3724 101
  -9 -11   1 145.004 13.2549 238
  -9 -11   1 141.242 12.2677 118
  -9 -11   1 124.017 11.2850 122
  -9 -11   1 155.433 13.1146 127
  -9 -11   2 789.294 30.7128 122
  -9 -11   2 891.047 32.8329 127
  -9 -11   2 801.042 31.6826 118
  -9 -11   2 741.695 30.1720  83
  -9 -11   2 825.259 31.7754 101
  -9 -11   2 727.493 32.0359  89
  -9 -11   2 826.419 29.3739 134
  -9 -11   2 840.253 33.0275 238
  -9 -11   3 320.469 17.2768 122
  -9 -11   3 349.674 18.8205 118
  -9 -11   3 363.022 19.6362 127
  -9 -11   3 303.660 17.2422  83
  -9 -11   3 339.521 18.5307 101
  -9 -11   3 313.881 19.1424  89
  -9 -11   3 367.278 20.5615 238
  -9 -11   3 368.189 16.4806 134
  -9 -11   4 80.1381 10.8825  79
  -9 -11   4 82.3943 10.2521  83
  -9 -11   4 114.584 11.3427 122
  -9 -11   4 102.305 12.9547 127
  -9 -11   4 104.993 11.9903 118
  -9 -11   4 95.7435 11.3026 101
  -9 -11   4 123.894 12.9426  89
  -9 -11   4 111.549 13.8514 238
  -9 -11   4 127.113 32.5525  65
  -9 -11   5 703.422 68.2298  65
  -9 -11   5 712.589 31.8911  83
  -9 -11   5 743.213 32.9754  79
  -9 -11   5 809.987 32.1487 101
  -9 -11   5 773.323 34.8146  89
  -9 -11   5 889.350 34.5121 238
  -9 -11   5 801.161 31.7277 118
  -9 -11   5 839.190 30.4074 122
  -9 -11   5 873.036 32.9559 127
  -9 -11   6 75.9955 10.2868 118
  -9 -11   6 76.4970 12.0352 127
  -9 -11   6 55.2667 10.4074  79
  -9 -11   6 72.6297 10.1828 101
  -9 -11   6 85.2237 12.6410  89
  -9 -11   6 67.1187 12.6255 238
  -9 -11   6 73.8148 32.0148  65
  -9 -11   6 41.5799 25.6089  63
  -9 -11   7 671.483 69.7099  65
  -9 -11   7 642.713 27.2115 127
  -9 -11   7 669.221 26.0905 118
  -9 -11   7 674.776 30.4482  79
  -9 -11   7 681.196 29.1431 238
  -9 -11   7 646.981 26.6368 101
  -9 -11   7 651.288 31.3102  89
  -9 -11   7 611.208 27.2697  87
  -9 -11   7 536.229 64.8183  51
  -9 -11   8 161.510 12.8419 127
  -9 -11   8 137.408 12.7458  87
  -9 -11   8 148.278 15.3376  89
  -9 -11   8 138.556 39.4120  63
  -9 -11   8 149.239 38.6186  51
  -9 -11   8 132.124 14.1129  79
  -9 -11   8 164.049 14.5502 238
  -9 -11   9 31.6121 9.41795  87
  -9 -11   9-6.38676 27.4743  65
  -9 -11   9 17.7107 24.1630  51
  -9 -11   9 50.4294 10.7325  79
  -9 -11   9 58.6516 10.7867 238
  -9 -11  10 114.261 38.8948  65
  -9 -11  10 108.248 34.9765  51
  -9 -11  10 161.909 14.7130  87
  -9 -11  10 186.618 15.3091 144
  -9 -11  10 184.557 15.6671  79
  -9 -11  11 153.409 39.4603  67
  -9 -11  11 148.148 40.4320  65
  -9 -11  11 123.163 35.5237  51
  -9 -11  11 202.089 14.9134 144
  -9 -11  11 174.443 15.0204  87
  -9 -11  11 169.319 15.3630  79
  -9 -11  12 410.184 19.3862 144
  -9 -11  12 408.107 21.5627 133
  -9 -11  12 361.972 21.6227  87
  -9 -11  13 302.904 45.6886  65
  -9 -11  13 276.560 46.3985  67
  -9 -11  13 282.269 16.7885 133
  -9 -11  13 221.336 16.9251  87
  -9 -11  14 438.421 23.4204  87
  -9 -11  14 481.644 53.2938  65
  -9 -11  14 488.440 58.2754  67
  -9 -11  15 947.030 36.1612 210
  -9 -11  15 857.967 37.2241  87
  -9 -11  15 996.685 80.5546  67
  -9 -11  15 1007.12 35.5323 179
  -9 -11  16 649.258 25.7234 210
  -9 -11  16 566.885 61.4412  67
  -9 -11  16 624.146 28.2996  95
  -9 -11  16 627.219 28.0624  87
  -9 -11  17 147.228 12.6884  87
  -9 -11  17 173.048 13.6931  95
  -9 -11  17 151.804 10.8612 247
  -9 -11  17 148.062 13.0226 150
  -9 -11  18 332.372 15.8749 150
  -9 -11  18 331.546 17.6409  75
  -9 -11  18 332.320 17.0910 165
  -9 -11  18 330.402 17.1324  95
  -9 -11  18 326.969 17.2758  87
  -9 -11  19 11.2445 6.52923 165
  -9 -11  19 7.19897 5.95613  87
  -9 -11  19 3.86489 6.13274  95
  -9 -11  20 65.7758 8.69066 114
  -9 -11  20 60.0345 7.76314 232
  -9 -11  20 72.9323 7.10560 148
  -9 -11  21 73.0279 6.66887 178
  -9 -10  -4 371.209 15.4238 122
  -9 -10  -4 386.596 15.1029 127
  -9 -10  -4 406.545 15.0704 134
  -9 -10  -3 218.187 11.7574 101
  -9 -10  -3 235.694 11.8184 134
  -9 -10  -3 200.920 9.88734 144
  -9 -10  -3 211.152 12.0860 127
  -9 -10  -3 207.645 12.1885 122
  -9 -10  -3 220.043 10.6312 121
  -9 -10  -3 223.273 11.7707 238
  -9 -10  -3 189.411 9.77926 103
  -9 -10  -2 452.298 18.7830 134
  -9 -10  -2 428.065 17.2701 133
  -9 -10  -2 443.355 18.7236 144
  -9 -10  -2 426.912 17.0976 103
  -9 -10  -2 461.512 19.8609 238
  -9 -10  -2 440.091 20.1958 118
  -9 -10  -2 415.487 17.4871 121
  -9 -10  -2 414.879 19.5012 122
  -9 -10  -1 56.7651 9.97839 122
  -9 -10  -1 58.2316 10.9434 127
  -9 -10  -1 52.7773 10.2745 118
  -9 -10  -1 57.0122 7.99377 121
  -9 -10  -1 54.0368 8.78428  98
  -9 -10  -1 60.7684 9.46959 101
  -9 -10  -1 70.8738 9.53068 134
  -9 -10  -1 68.9661 10.6493 144
  -9 -10  -1 59.0705 7.41979 103
  -9 -10  -1 66.6374 11.0085 238
  -9 -10  -1 61.3920 8.07468  83
  -9 -10   0 2.20111 7.55160  98
  -9 -10   0 17.2090 9.29749 101
  -9 -10   0 5.51500 8.96903 134
  -9 -10   0 6.19581 6.30737 103
  -9 -10   0-0.54880 9.15086 122
  -9 -10   0 14.9045 10.0967 118
  -9 -10   0 5.25452 7.25962 121
  -9 -10   0 7.60275 10.1297 127
  -9 -10   0 6.66578 7.04962  83
  -9 -10   1 898.983 35.8662 118
  -9 -10   1 907.298 35.2147 122
  -9 -10   1 895.786 31.6742 121
  -9 -10   1 910.696 36.2413 127
  -9 -10   1 891.589 34.7662  98
  -9 -10   1 842.354 35.7967  89
  -9 -10   1 916.151 33.5400 134
  -9 -10   1 903.635 35.7692 101
  -9 -10   1 970.302 37.0841 238
  -9 -10   1 815.433 34.6045  83
  -9 -10   2 211.516 14.1605 134
  -9 -10   2 218.029 35.9162  65
  -9 -10   2 173.261 34.6347  63
  -9 -10   2 225.391 15.0280  98
  -9 -10   2 183.140 15.6326  89
  -9 -10   2 238.987 16.6250 101
  -9 -10   2 209.578 16.8085 127
  -9 -10   2 193.246 15.1232 122
  -9 -10   2 193.982 16.2325 118
  -9 -10   2 205.527 14.9099  83
  -9 -10   3 22.7241 23.8440  63
  -9 -10   3 25.8855 25.7074  65
  -9 -10   3 21.4350 10.0204  89
  -9 -10   3 44.2351 10.8463 101
  -9 -10   3 27.1446 8.72035  98
  -9 -10   3 25.6339 11.0989 118
  -9 -10   3 42.3435 10.4330 122
  -9 -10   3 22.2111 12.0445 127
  -9 -10   3 22.0198 25.8294  51
  -9 -10   3 28.5965 8.84766  79
  -9 -10   3 46.1608 10.3499  83
  -9 -10   3 33.4393 9.57104 134
  -9 -10   4 344.694 20.6200  79
  -9 -10   4 300.790 19.6467  83
  -9 -10   4 387.208 22.7853  89
  -9 -10   4 339.345 18.7036  98
  -9 -10   4 362.167 20.5858 118
  -9 -10   4 407.517 21.9952 127
  -9 -10   4 347.935 19.0982 122
  -9 -10   4 374.383 20.6855 101
  -9 -10   4 339.289 52.1543  51
  -9 -10   4 407.283 55.7595  63
  -9 -10   4 351.910 51.7365  65
  -9 -10   5 393.050 21.9406  79
  -9 -10   5 385.535 23.4464  89
  -9 -10   5 339.421 18.5706  98
  -9 -10   5 388.510 21.5715 127
  -9 -10   5 354.259 19.1244 122
  -9 -10   5 365.236 20.7150 118
  -9 -10   5 373.541 20.6561 101
  -9 -10   5 275.281 53.0020  63
  -9 -10   5 455.687 59.6228  65
  -9 -10   5 427.223 58.5645  51
  -9 -10   6 139.433 13.0151 101
  -9 -10   6 116.575 11.1073  98
  -9 -10   6 137.235 15.4163  89
  -9 -10   6 134.710 13.4629 118
  -9 -10   6 129.118 14.5584 127
  -9 -10   6 148.314 14.5322  79
  -9 -10   6 164.132 44.1394  65
  -9 -10   7 717.811 33.6406  79
  -9 -10   7 681.089 30.7782  87
  -9 -10   7 704.190 34.7957  89
  -9 -10   7 771.946 31.1046 127
  -9 -10   7 750.898 29.8558 118
  -9 -10   7 785.584 30.8063 101
  -9 -10   7 726.654 77.0017  40
  -9 -10   7 749.994 79.5261  51
  -9 -10   7 758.057 72.0502  43
  -9 -10   7 645.802 76.7299  63
  -9 -10   8 10.2686 11.3963  89
  -9 -10   8 11.1180 7.76153 101
  -9 -10   8-2.96019 8.83599  87
  -9 -10   8 12.9377 9.96729 127
  -9 -10   8 17.5415 9.75959  79
  -9 -10   8-7.19767 27.0011  63
  -9 -10   8 12.5675 28.2625  43
  -9 -10   8-13.7456 25.7825  51
  -9 -10   8-6.84724 27.9912  40
  -9 -10   9 235.288 46.8455  51
  -9 -10   9 422.081 57.7879  43
  -9 -10   9 239.111 47.1430  40
  -9 -10   9 350.037 19.1872 238
  -9 -10   9 304.335 54.7321  63
  -9 -10   9 400.761 63.3277  65
  -9 -10   9 300.839 21.1806  79
  -9 -10   9 337.224 20.4711  87
  -9 -10   9 315.364 22.2359  89
  -9 -10  10 480.514 65.6296  65
  -9 -10  10 586.918 70.5927  63
  -9 -10  10 523.931 65.9093  43
  -9 -10  10 438.567 59.6146  40
  -9 -10  10 405.870 57.3882  51
  -9 -10  10 478.281 25.3793  87
  -9 -10  11 588.214 71.0173  65
  -9 -10  11 566.092 66.8548  63
  -9 -10  11 517.977 61.8512  51
  -9 -10  11 539.316 66.9985  43
  -9 -10  11 601.760 29.1422  87
  -9 -10  12 371.604 57.8184  57
  -9 -10  12 496.376 63.4987  65
  -9 -10  12 552.865 66.7252  43
  -9 -10  12 475.691 57.6457  51
  -9 -10  12 439.004 24.7746  87
  -9 -10  13 678.530 77.9368  67
  -9 -10  13 701.970 75.6176  57
  -9 -10  13 714.526 73.0696  65
  -9 -10  13 678.180 65.4803  51
  -9 -10  13 828.329 80.8552  43
  -9 -10  13 773.349 30.6697 133
  -9 -10  13 709.213 33.2898  87
  -9 -10  14 167.969 39.6845  50
  -9 -10  14 61.0810 30.0055  57
  -9 -10  14 85.2487 36.0043  67
  -9 -10  14 160.129 38.5680  65
  -9 -10  14 102.099 13.1986  87
  -9 -10  15 176.692 36.1691  65
  -9 -10  15 159.385 39.5427  57
  -9 -10  15 176.252 44.7981  67
  -9 -10  15 181.350 15.8565  87
  -9 -10  16 990.466 35.9500 210
  -9 -10  16 958.435 39.6311  87
  -9 -10  16 1007.06 39.7524  95
  -9 -10  17 142.548 13.6113  87
  -9 -10  17 158.419 14.1089  95
  -9 -10  17 154.349 37.0100  67
  -9 -10  18 16.3958 8.76011  95
  -9 -10  18 19.9034 8.63415  87
  -9 -10  18 20.0103 8.35725 150
  -9 -10  18 9.03277 8.80209  75
  -9 -10  19 257.359 13.3701 165
  -9 -10  19 254.035 15.3114  75
  -9 -10  19 248.750 15.8319  92
  -9 -10  19 248.942 13.8379  95
  -9 -10  19 278.735 15.7504  87
  -9 -10  20 153.551 10.7867  87
  -9 -10  20 135.517 10.8441  92
  -9 -10  20 137.833 9.36639 148
  -9 -10  20 109.815 11.1600 114
  -9 -10  21 46.4327 6.97192 114
  -9 -10  21 44.8300 5.79709 232
  -9  -9  -6 12.0333 3.94951 134
  -9  -9  -5 253.358 11.8207 103
  -9  -9  -5 273.640 12.4820 121
  -9  -9  -5 307.302 12.7504 127
  -9  -9  -5 281.160 13.1156 118
  -9  -9  -5 275.528 11.1989 238
  -9  -9  -5 301.770 13.0400 134
  -9  -9  -4 773.228 27.8505 101
  -9  -9  -4 725.549 26.9702 103
  -9  -9  -4 718.876 25.3943 144
  -9  -9  -4 804.114 28.0376 134
  -9  -9  -4 795.260 28.8364 122
  -9  -9  -4 736.103 27.3773 121
  -9  -9  -4 787.245 28.3280 127
  -9  -9  -4 789.278 27.6034 238
  -9  -9  -3 105.574 9.47900 103
  -9  -9  -3 111.338 10.1652 144
  -9  -9  -3 110.613 10.8911 134
  -9  -9  -3 102.951 9.98389  98
  -9  -9  -3 105.431 10.2838 101
  -9  -9  -3 112.344 11.3030 238
  -9  -9  -3 103.872 11.2210 122
  -9  -9  -3 109.402 11.3008 127
  -9  -9  -3 107.060 10.0716 121
  -9  -9  -2 621.933 27.6904 118
  -9  -9  -2 625.934 25.4978 121
  -9  -9  -2 632.770 27.3653 122
  -9  -9  -2 624.765 24.9942 103
  -9  -9  -2 660.634 26.2046 134
  -9  -9  -2 615.065 24.8024  86
  -9  -9  -2 592.642 26.4838  98
  -9  -9  -2 665.492 27.7965 238
  -9  -9  -2 613.195 26.5482  83
  -9  -9  -1 55.1698 8.39388  86
  -9  -9  -1 51.6459 10.0360  98
  -9  -9  -1 51.7113 10.5549 101
  -9  -9  -1 54.5016 9.75983  83
  -9  -9  -1 58.4751 9.78208 121
  -9  -9  -1 48.1579 11.1299 122
  -9  -9  -1 64.0575 12.4137 127
  -9  -9  -1 51.0786 11.6567 118
  -9  -9  -1 46.2692 8.88526 103
  -9  -9  -1 58.5715 11.1383 134
  -9  -9   0 265.225 16.9090 134
  -9  -9   0 307.465 42.9140  63
  -9  -9   0 299.858 38.7924  65
  -9  -9   0 276.207 17.8503  89
  -9  -9   0 261.541 16.1307  86
  -9  -9   0 254.060 17.1995  98
  -9  -9   0 292.379 19.1619 118
  -9  -9   0 267.020 18.8407 127
  -9  -9   0 277.662 16.0279 121
  -9  -9   0 275.778 18.5174 122
  -9  -9   0 254.673 15.0558 103
  -9  -9   0 265.307 18.0050 101
  -9  -9   0 270.577 17.5003  83
  -9  -9   1 110.534 12.9206 134
  -9  -9   1 134.305 33.5259  65
  -9  -9   1 118.445 32.8901  63
  -9  -9   1 116.798 13.0440  98
  -9  -9   1 113.004 13.0268  89
  -9  -9   1 112.887 13.4321 101
  -9  -9   1 132.402 14.2518 122
  -9  -9   1 112.473 14.5634 118
  -9  -9   1 104.750 11.3463 121
  -9  -9   1 94.4766 34.2645  51
  -9  -9   1 125.880 11.0139 103
  -9  -9   1 108.403 12.7901  83
  -9  -9   2 18.4920 24.5258  63
  -9  -9   2-16.9878 28.5980  65
  -9  -9   2 3.57923 9.19382  89
  -9  -9   2 2.13985 9.09967  98
  -9  -9   2 0.78246 10.1690 101
  -9  -9   2 20.5202 10.7541 122
  -9  -9   2-0.75231 11.3773 118
  -9  -9   2-12.0037 24.5351  51
  -9  -9   2 16.1581 8.56625  79
  -9  -9   2 6.04076 8.94031  83
  -9  -9   2 0.50828 10.2467 134
  -9  -9   3 152.067 13.4253 134
  -9  -9   3 165.967 40.4233  65
  -9  -9   3 140.626 15.1338  89
  -9  -9   3 148.448 14.1540  98
  -9  -9   3 179.002 15.2719 122
  -9  -9   3 158.785 16.0820 118
  -9  -9   3 132.226 40.4466  51
  -9  -9   3 159.916 14.2228  79
  -9  -9   3 181.083 15.7426 101
  -9  -9   4 28.4055 11.0842 101
  -9  -9   4 32.2180 11.2186  89
  -9  -9   4 38.8487 9.74437  98
  -9  -9   4 32.8219 11.1997 122
  -9  -9   4 40.0672 11.8581 118
  -9  -9   4 35.3605 29.6782  51
  -9  -9   4 35.5102 10.4979  79
  -9  -9   4 69.6705 33.9660  65
  -9  -9   4 36.4008 28.9844  63
  -9  -9   5 214.937 48.5188  65
  -9  -9   5 199.449 18.2836  89
  -9  -9   5 180.849 14.7670  98
  -9  -9   5 215.185 16.8523 118
  -9  -9   5 232.687 15.9100 122
  -9  -9   5 198.163 16.7246  79
  -9  -9   5 206.676 16.7788 101
  -9  -9   6 2241.75 140.215  32
  -9  -9   6 2804.83 162.585  65
  -9  -9   6 2446.32 156.704  63
  -9  -9   6 2225.67 150.801  40
  -9  -9   6 2512.87 156.769  51
  -9  -9   6 2624.84 83.9957 118
  -9  -9   6 2603.42 82.3432 122
  -9  -9   6 2467.79 87.1141  79
  -9  -9   6 2528.45 84.5862 101
  -9  -9   6 2474.20 89.3505  89
  -9  -9   6 2598.31 82.7931  98
  -9  -9   7 882.667 89.6315  63
  -9  -9   7 1019.52 93.8361  51
  -9  -9   7 892.102 34.8079 118
  -9  -9   7 879.169 38.8503  79
  -9  -9   7 929.680 36.1140 101
  -9  -9   7 880.143 40.8862  89
  -9  -9   7 865.923 36.2527  87
  -9  -9   8 573.475 74.4166  65
  -9  -9   8 453.242 65.2938  63
  -9  -9   8 347.183 62.0504  40
  -9  -9   8 398.392 61.7183  51
  -9  -9   8 463.064 22.8303 127
  -9  -9   8 487.326 22.5773 101
  -9  -9   8 467.783 26.4554  79
  -9  -9   8 456.948 24.4851  87
  -9  -9   9 1122.98 96.4372  51
  -9  -9   9 1004.30 95.6234  40
  -9  -9   9 1104.07 44.5625  87
  -9  -9   9 1177.59 104.191  65
  -9  -9   9 1165.44 100.274  63
  -9  -9  10 54.1818 33.3003  40
  -9  -9  10 62.4655 36.8528  51
  -9  -9  10 70.9966 36.2752  43
  -9  -9  10 49.8528 11.8779  87
  -9  -9  10 46.2791 31.5679  65
  -9  -9  10 43.7385 34.2169  63
  -9  -9  10 79.4565 35.7696  57
  -9  -9  11 750.220 83.2141  40
  -9  -9  11 948.600 86.3203  51
  -9  -9  11 1292.68 105.149  43
  -9  -9  11 881.346 39.4057  87
  -9  -9  11 1071.98 95.0182  65
  -9  -9  11 1012.02 91.6647  63
  -9  -9  11 1012.96 97.4517  57
  -9  -9  12 11.6737 25.0849  51
  -9  -9  12-15.7389 32.1695  43
  -9  -9  12-7.34817 24.8472  40
  -9  -9  12 11.2489 10.0248  87
  -9  -9  12 6.24651 29.2908  63
  -9  -9  12-15.8164 29.6662  57
  -9  -9  12 27.7813 29.8487  65
  -9  -9  13 21.1600 26.4602  40
  -9  -9  13 20.3231 23.3444  51
  -9  -9  13 6.59203 9.87784  87
  -9  -9  13 15.4894 24.0905  57
  -9  -9  13-6.35564 27.9581  65
  -9  -9  14 303.006 54.2786  43
  -9  -9  14 376.426 23.1639  87
  -9  -9  14 403.520 58.7501  57
  -9  -9  14 337.482 49.7709  65
  -9  -9  15 431.486 60.4522  43
  -9  -9  15 482.964 67.7957  50
  -9  -9  15 481.854 64.2999  57
  -9  -9  15 536.126 70.3592  67
  -9  -9  15 541.103 56.8833  65
  -9  -9  16 151.464 37.5351  57
  -9  -9  16 206.907 45.2818  67
  -9  -9  17 648.501 28.5208  95
  -9  -9  17 483.817 59.8631  57
  -9  -9  17 548.799 66.8068  67
  -9  -9  18 115.305 11.8733  95
  -9  -9  18 152.486 37.2444  67
  -9  -9  18 129.009 13.3216  75
  -9  -9  19 176.021 13.7922  75
  -9  -9  19 186.743 12.3432  95
  -9  -9  19 196.033 15.0553  92
  -9  -9  19 195.258 11.7670 165
  -9  -9  20 140.742 11.2439  75
  -9  -9  20 153.439 11.7002  87
  -9  -9  20 156.715 12.3592  92
  -9  -9  20 137.830 9.44552 148
  -9  -9  21 325.173 13.3047 232
  -9  -9  21 299.247 14.7035 114
  -9  -9  22 132.668 8.71047 123
  -9  -8  -7 18.6263 4.56603 121
  -9  -8  -7 9.02379 3.86642 122
  -9  -8  -7 20.3239 4.63308 134
  -9  -8  -6 105.670 8.09480 103
  -9  -8  -6 119.432 9.03572 134
  -9  -8  -6 123.092 8.26726 127
  -9  -8  -6 108.068 8.78765 122
  -9  -8  -6 102.104 8.46653 118
  -9  -8  -6 108.441 8.67725 121
  -9  -8  -5 351.811 17.0744 118
  -9  -8  -5 348.117 16.4045 121
  -9  -8  -5 337.614 16.4736 127
  -9  -8  -5 340.818 15.8976 101
  -9  -8  -5 329.294 15.7627 103
  -9  -8  -5 322.304 14.6743 190
  -9  -8  -5 345.356 16.7090 134
  -9  -8  -5 348.320 15.7059 238
  -9  -8  -4 74.6940 10.8467 122
  -9  -8  -4 76.4872 11.0583 127
  -9  -8  -4 75.5471 10.1830 121
  -9  -8  -4 91.0186 9.76132 103
  -9  -8  -4 79.9150 8.35308 190
  -9  -8  -4 73.8739 9.81660 101
  -9  -8  -4 74.4351 8.16617  86
  -9  -8  -4 73.4482 10.5828 238
  -9  -8  -4 90.3711 10.9484 134
  -9  -8  -3 315.529 16.1274 190
  -9  -8  -3 331.349 17.3195  86
  -9  -8  -3 335.591 18.7481  98
  -9  -8  -3 351.330 17.9345 103
  -9  -8  -3 333.493 19.0018 101
  -9  -8  -3 339.489 18.7388 134
  -9  -8  -3 316.697 18.5715  83
  -9  -8  -3 313.163 19.0784 127
  -9  -8  -3 359.983 19.6379 122
  -9  -8  -3 341.190 18.2592 121
  -9  -8  -2 212.845 14.5934 103
  -9  -8  -2 223.978 16.6481 122
  -9  -8  -2 218.022 16.4065 118
  -9  -8  -2 193.253 15.0197 121
  -9  -8  -2 184.535 13.8609  86
  -9  -8  -2 193.007 15.2639  98
  -9  -8  -2 190.074 15.0754  83
  -9  -8  -2 171.312 12.4289 190
  -9  -8  -1 28.0704 22.3989  63
  -9  -8  -1 40.4747 22.1604  65
  -9  -8  -1 27.6997 9.34466 103
  -9  -8  -1 41.3344 10.1387  83
  -9  -8  -1 48.5625 10.2103  89
  -9  -8  -1 36.8779 9.65510  86
  -9  -8  -1 49.1263 11.5920 101
  -9  -8  -1 26.5402 10.6765  98
  -9  -8  -1 39.8928 10.5544 121
  -9  -8  -1 41.4804 12.3586 122
  -9  -8   0 752.868 73.6642  63
  -9  -8   0 804.848 70.4719  65
  -9  -8   0 864.937 33.7692 103
  -9  -8   0 884.749 37.3552 101
  -9  -8   0 789.738 36.6179  83
  -9  -8   0 895.770 36.8030  98
  -9  -8   0 843.681 36.4758  89
  -9  -8   0 774.094 73.6232  51
  -9  -8   0 864.314 36.3502 122
  -9  -8   0 860.324 34.1422 121
  -9  -8   1 647.276 67.4421  65
  -9  -8   1 518.927 65.7468  63
  -9  -8   1 583.992 28.7569 101
  -9  -8   1 554.060 24.5754 103
  -9  -8   1 519.130 28.2946  83
  -9  -8   1 528.374 25.3243  79
  -9  -8   1 578.989 28.7959  89
  -9  -8   1 513.243 27.0705  98
  -9  -8   1 633.034 68.2463  51
  -9  -8   1 560.090 25.0898 121
  -9  -8   2 249.187 50.5498  65
  -9  -8   2 307.230 53.1578  63
  -9  -8   2 210.024 14.6192 103
  -9  -8   2 232.211 18.7462 101
  -9  -8   2 238.876 17.6283  98
  -9  -8   2 214.461 18.4935  89
  -9  -8   2 229.215 15.3436 121
  -9  -8   2 223.326 47.1885  51
  -9  -8   2 220.116 16.1389  79
  -9  -8   3 114.339 13.0195 134
  -9  -8   3 130.584 39.2644  32
  -9  -8   3 103.693 12.9413  79
  -9  -8   3 138.278 15.7447  89
  -9  -8   3 115.777 14.6584 101
  -9  -8   3 122.867 13.6623  98
  -9  -8   3 88.0060 36.5494  65
  -9  -8   3 84.1843 38.1274  63
  -9  -8   3 134.648 41.0444  51
  -9  -8   4 947.281 86.0741  32
  -9  -8   4 1048.50 41.7908 101
  -9  -8   4 964.432 40.8462  79
  -9  -8   4 1069.65 44.4718  89
  -9  -8   4 988.295 40.0428  98
  -9  -8   4 1097.74 100.821  63
  -9  -8   4 997.107 95.4993  65
  -9  -8   4 862.025 90.9938  40
  -9  -8   5 333.853 55.0304  32
  -9  -8   5 420.518 23.3221 101
  -9  -8   5 407.246 23.5148  79
  -9  -8   5 397.547 21.5682  98
  -9  -8   5 399.707 25.3830  89
  -9  -8   5 470.553 69.4565  65
  -9  -8   5 321.227 57.7966  40
  -9  -8   6 876.746 35.8090 101
  -9  -8   6 850.625 37.7216  79
  -9  -8   6 848.520 39.7495  89
  -9  -8   6 846.526 34.0916  98
  -9  -8   6 675.236 82.7210  40
  -9  -8   6 851.331 89.8254  51
  -9  -8   7 613.562 27.6436 101
  -9  -8   7 630.317 30.7900  79
  -9  -8   7 553.095 27.4930  87
  -9  -8   7 558.708 74.9833  40
  -9  -8   7 596.671 74.9123  51
  -9  -8   7 613.719 77.3341  63
  -9  -8   7 554.272 74.6096  65
  -9  -8   8 291.811 19.2465  87
  -9  -8   8 426.880 66.6929  65
  -9  -8   8 350.332 59.7982  63
  -9  -8   8 330.426 56.3554  57
  -9  -8   8 137.335 47.0256  40
  -9  -8   8 244.528 51.9594  51
  -9  -8   8 308.812 18.0159 101
  -9  -8   9 400.966 64.7032  40
  -9  -8   9 410.429 63.3651  51
  -9  -8   9 425.845 24.3592  87
  -9  -8   9 444.598 68.8799  65
  -9  -8   9 520.419 70.4693  63
  -9  -8   9 420.678 62.4122  57
  -9  -8  10 1068.70 44.2418  87
  -9  -8  10 1125.29 101.883  65
  -9  -8  10 1118.02 100.402  63
  -9  -8  10 1104.30 103.467  57
  -9  -8  10 1162.54 104.060  33
  -9  -8  10 935.128 94.9815  40
  -9  -8  10 1129.21 97.5842  51
  -9  -8  11 150.845 15.6742  87
  -9  -8  11 98.9164 37.2953  65
  -9  -8  11 118.955 39.0295  63
  -9  -8  11 99.6935 39.1622  57
  -9  -8  11 199.800 44.7845  51
  -9  -8  11 82.7253 38.9977  40
  -9  -8  11 191.781 47.5656  33
  -9  -8  12 387.767 55.7787  63
  -9  -8  12 281.826 55.7831  57
  -9  -8  12 390.841 59.9915  65
  -9  -8  12 275.576 46.2825  51
  -9  -8  12 344.600 58.1469  33
  -9  -8  13 130.792 42.1627  57
  -9  -8  13 105.942 34.1034  63
  -9  -8  13 122.871 38.0666  65
  -9  -8  13 83.0954 39.1508  43
  -9  -8  13 196.946 39.3723  51
  -9  -8  13 174.585 45.7411  33
  -9  -8  14 113.604 35.1196  65
  -9  -8  14 159.048 44.2707  57
  -9  -8  14 143.274 40.3624  43
  -9  -8  14 101.645 36.8462  33
  -9  -8  15 1073.52 100.164  57
  -9  -8  15 1336.19 113.149  67
  -9  -8  15 1498.25 115.914  50
  -9  -8  15 1195.40 104.345  43
  -9  -8  16 390.943 61.7635  67
  -9  -8  16 443.219 60.7961  57
  -9  -8  16 417.530 61.0762  43
  -9  -8  17 173.131 45.8257  67
  -9  -8  17 144.212 37.8347  57
  -9  -8  17 211.187 16.0528  95
  -9  -8  18 670.757 70.5994  67
  -9  -8  18 746.101 30.2108  95
  -9  -8  19 674.711 28.7991  75
  -9  -8  20 345.874 17.8815  75
  -9  -8  20 390.453 19.4078  92
  -9  -8  21 347.000 15.6881 114
  -9  -8  22 3.84244 5.68707 123
  -9  -7  -8 24.6633 5.18138 134
  -9  -7  -8 19.7473 4.67275 121
  -9  -7  -7 2.65681 5.90189 103
  -9  -7  -7 3.56163 5.48448 127
  -9  -7  -7 0.29094 5.69146 118
  -9  -7  -7 7.75754 6.33752 122
  -9  -7  -7 7.60299 6.40936 121
  -9  -7  -7-0.56102 5.08159 190
  -9  -7  -7 5.51202 6.88106 134
  -9  -7  -6 78.1830 10.0288 134
  -9  -7  -6 77.5789 9.59407 127
  -9  -7  -6 76.9772 9.75291 121
  -9  -7  -6 75.9345 9.51416 122
  -9  -7  -6 81.8576 9.66118 118
  -9  -7  -6 70.2478 8.28689 101
  -9  -7  -6 70.9245 8.47732  98
  -9  -7  -6 82.9549 9.29552 103
  -9  -7  -6 72.5760 8.24556 190
  -9  -7  -6 73.2250 8.24443 238
  -9  -7  -5 17.3349 8.10079 103
  -9  -7  -5 7.15230 9.33246 127
  -9  -7  -5 7.50721 9.08513 121
  -9  -7  -5 9.09052 9.37140 118
  -9  -7  -5 16.8315 7.20151 190
  -9  -7  -5 9.68241 6.39614  86
  -9  -7  -5 5.18465 7.93618 101
  -9  -7  -4 108.168 11.8195 103
  -9  -7  -4 113.344 12.8025 121
  -9  -7  -4 109.868 10.6919 190
  -9  -7  -4 115.032 12.6001 101
  -9  -7  -4 121.969 11.2928  86
  -9  -7  -3 511.476 24.7622 103
  -9  -7  -3 498.705 25.7086 101
  -9  -7  -3 515.041 24.9601  86
  -9  -7  -3 535.352 26.0016  98
  -9  -7  -3 536.733 26.4327 122
  -9  -7  -3 546.172 25.4897 121
  -9  -7  -3 528.226 23.5494 190
  -9  -7  -2-4.76031 19.9669  63
  -9  -7  -2 12.5425 22.5254  65
  -9  -7  -2 17.4356 9.92786 103
  -9  -7  -2 12.4670 8.80374  86
  -9  -7  -2 4.88056 9.83262  98
  -9  -7  -2 13.9233 23.8413  51
  -9  -7  -2 4.70875 10.4080 121
  -9  -7  -2 10.5692 8.60299 190
  -9  -7  -1 1813.75 115.886  63
  -9  -7  -1 1948.37 113.831  65
  -9  -7  -1 1828.93 63.0122 103
  -9  -7  -1 1808.93 65.4004 101
  -9  -7  -1 1818.47 64.3186  89
  -9  -7  -1 1839.67 65.4016  98
  -9  -7  -1 1846.03 121.343  39
  -9  -7  -1 1721.55 62.8870 121
  -9  -7  -1 1801.15 60.6566 190
  -9  -7   0 1058.32 90.3456  65
  -9  -7   0 1064.67 92.9212  63
  -9  -7   0 1381.12 51.4820 101
  -9  -7   0 1249.29 47.6219 103
  -9  -7   0 1312.38 50.4289  98
  -9  -7   0 1271.48 49.9504  89
  -9  -7   0 1308.41 101.845  51
  -9  -7   0 1327.08 47.9687 121
  -9  -7   1 196.154 15.4723 121
  -9  -7   1 215.733 49.3811  51
  -9  -7   1 187.461 17.0230  89
  -9  -7   1 151.378 15.6378  98
  -9  -7   1 206.294 17.6234 101
  -9  -7   1 174.869 14.4773 103
  -9  -7   1 185.474 14.6228  79
  -9  -7   1 207.037 43.2296  32
  -9  -7   1 205.550 46.9926  63
  -9  -7   1 159.673 42.5243  65
  -9  -7   2 1789.31 62.4092 121
  -9  -7   2 1850.25 130.267  51
  -9  -7   2 1866.25 67.6072  89
  -9  -7   2 1857.49 65.9225  98
  -9  -7   2 1840.30 62.3222 103
  -9  -7   2 1829.65 124.236  32
  -9  -7   2 1855.66 131.200  63
  -9  -7   2 1827.97 64.1320  79
  -9  -7   3 14.1541 9.00787  79
  -9  -7   3-8.07516 29.3320  51
  -9  -7   3 43.3508 31.4930  40
  -9  -7   3 8.22822 29.8879  63
  -9  -7   3 25.4168 11.3666  89
  -9  -7   3 0.80662 10.8361  98
  -9  -7   3 7.30160 24.6914  32
  -9  -7   4 6.29174 10.4163  89
  -9  -7   4 24.2107 9.76391  98
  -9  -7   4-7.60427 24.7076  32
  -9  -7   4 18.1656 9.61913  79
  -9  -7   5 982.314 38.4698  98
  -9  -7   5 940.936 39.9781  79
  -9  -7   5 1019.35 100.648  63
  -9  -7   5 890.748 94.7131  51
  -9  -7   6 469.745 67.9187  51
  -9  -7   6 495.766 24.1892  98
  -9  -7   6 527.735 27.2701  79
  -9  -7   6 556.350 76.7410  63
  -9  -7   6 594.692 68.2445  18
  -9  -7   7 64.9333 38.2849  18
  -9  -7   7 31.4450 9.53755  87
  -9  -7   7 26.5360 10.2971 101
  -9  -7   7 16.8991 31.7082  63
  -9  -7   7 7.55880 24.5713  57
  -9  -7   7 82.6366 35.5245  51
  -9  -7   8 562.304 25.1920 101
  -9  -7   8 578.479 74.6140  18
  -9  -7   8 469.534 68.3523  63
  -9  -7   8 596.073 76.1845  65
  -9  -7   8 621.150 76.1692  57
  -9  -7   8 570.409 74.7786  51
  -9  -7   8 538.457 27.2546  87
  -9  -7   9 207.160 17.4034  87
  -9  -7   9 182.930 49.6413  65
  -9  -7   9 170.410 44.7331  57
  -9  -7   9 285.073 55.8599  63
  -9  -7   9 169.177 45.9596  51
  -9  -7   9 123.383 43.3203  33
  -9  -7   9 193.208 49.4805  18
  -9  -7  10 1346.05 108.461  51
  -9  -7  10 1670.88 120.912  63
  -9  -7  10 1401.38 114.411  65
  -9  -7  10 1195.09 109.285  57
  -9  -7  10 1336.16 113.281  33
  -9  -7  11 359.684 56.0885  51
  -9  -7  11 374.977 59.4764  63
  -9  -7  11 333.772 59.1030  65
  -9  -7  11 336.700 59.4116  57
  -9  -7  11 344.814 60.4907  33
  -9  -7  12 577.589 63.8856  51
  -9  -7  12 560.886 77.0123  43
  -9  -7  12 501.284 61.6921  63
  -9  -7  12 521.113 66.9989  65
  -9  -7  12 439.814 69.3361  57
  -9  -7  12 445.414 66.5232  33
  -9  -7  13 198.535 53.9882  43
  -9  -7  13 218.624 51.4109  57
  -9  -7  13 241.503 46.5048  65
  -9  -7  13 184.930 38.2408  63
  -9  -7  13 142.399 43.6207  33
  -9  -7  14 1063.03 102.180  43
  -9  -7  14 1146.87 103.748  57
  -9  -7  14 1159.01 88.7059  65
  -9  -7  14 1136.87 99.8653  33
  -9  -7  15 832.106 86.5457  43
  -9  -7  15 972.943 93.6227  57
  -9  -7  15 768.630 80.7333  33
  -9  -7  16 49.1750 35.0052  43
  -9  -7  16 144.575 43.3869  50
  -9  -7  16 105.835 38.9603  57
  -9  -7  16 197.585 50.9123  67
  -9  -7  17 479.121 67.5631  50
  -9  -7  17 527.312 65.3610  43
  -9  -7  17 618.730 72.1458  67
  -9  -7  17 518.047 67.0288  57
  -9  -7  17 645.865 28.0008  95
  -9  -7  18 164.114 40.5955  50
  -9  -7  18 209.549 42.6884  67
  -9  -7  18 182.520 41.1159  57
  -9  -7  18 139.359 12.3337  95
  -9  -7  19 10.1581 21.8391  67
  -9  -7  19 26.9568 9.11200  75
  -9  -7  20 581.649 25.2748  92
  -9  -7  20 588.485 24.2324  75
  -9  -7  21 296.711 15.8786  73
  -9  -7  22-6.03009 5.79832 123
  -9  -6  -9 176.257 8.48737 190
  -9  -6  -8 45.8051 6.88050 103
  -9  -6  -8 35.1333 7.40456 134
  -9  -6  -8 41.9499 7.64604 121
  -9  -6  -8 48.0111 6.49622 118
  -9  -6  -8 43.2700 5.58626 127
  -9  -6  -8 38.0939 6.81014 122
  -9  -6  -8 51.4512 6.81376 190
  -9  -6  -7 141.253 11.2615 103
  -9  -6  -7 139.659 9.88281 101
  -9  -6  -7 179.545 12.5905 121
  -9  -6  -7 138.923 11.2993 122
  -9  -6  -7 152.851 10.8106 127
  -9  -6  -7 154.086 11.4578 118
  -9  -6  -7 136.096 10.7029 190
  -9  -6  -7 139.620 9.26851 238
  -9  -6  -7 141.199 10.5626  98
  -9  -6  -6 114.218 11.2644  98
  -9  -6  -6 124.698 10.7244  86
  -9  -6  -6 133.515 11.3901 101
  -9  -6  -6 140.192 12.3110 103
  -9  -6  -6 139.258 12.8081 118
  -9  -6  -6 122.088 12.4325 121
  -9  -6  -6 116.498 12.2587 122
  -9  -6  -6 130.633 12.3590 127
  -9  -6  -6 141.735 11.8057 190
  -9  -6  -5 449.150 22.8073  83
  -9  -6  -5 422.455 21.5911  86
  -9  -6  -5 439.381 22.3136 103
  -9  -6  -5 437.636 22.2595 101
  -9  -6  -5 424.764 22.6270 121
  -9  -6  -5 418.027 20.9321 190
  -9  -6  -4 290.924 16.7384  84
  -9  -6  -4 312.562 19.4582  83
  -9  -6  -4 331.485 19.8821 101
  -9  -6  -4 314.120 19.1920 103
  -9  -6  -4 276.073 18.3633  86
  -9  -6  -4 300.453 19.3971 121
  -9  -6  -4 287.549 17.8898 190
  -9  -6  -3 350.257 19.8085 190
  -9  -6  -3 398.000 46.7977  51
  -9  -6  -3 313.682 21.2929  98
  -9  -6  -3 366.825 21.5575  86
  -9  -6  -3 344.102 45.6491  63
  -9  -6  -3 378.371 21.4942 103
  -9  -6  -3 405.245 22.2140 121
  -9  -6  -3 372.030 22.7081  83
  -9  -6  -2 80.8186 11.3021 190
  -9  -6  -2 124.307 33.1539  51
  -9  -6  -2 66.9747 30.8370  39
  -9  -6  -2 62.6656 12.1900  98
  -9  -6  -2 67.9784 10.9880  89
  -9  -6  -2 52.2017 30.3535  63
  -9  -6  -2 76.4771 12.7254 103
  -9  -6  -2 82.4028 13.8260 121
  -9  -6  -2 51.6231 11.2957  83
  -9  -6  -1 573.240 65.3388  32
  -9  -6  -1 545.234 24.8353 190
  -9  -6  -1 519.945 26.3770 103
  -9  -6  -1 502.428 64.0828  63
  -9  -6  -1 514.080 28.0418  98
  -9  -6  -1 540.655 26.7619  89
  -9  -6  -1 553.299 29.3420  83
  -9  -6  -1 530.289 63.9026  51
  -9  -6   0 1104.56 97.5772  51
  -9  -6   0 1159.35 46.4720  89
  -9  -6   0 1231.20 48.1795  98
  -9  -6   0 1140.17 44.9070 103
  -9  -6   0 1295.64 102.439  32
  -9  -6   0 1174.11 49.3774  83
  -9  -6   1 1673.29 60.9684  89
  -9  -6   1 1620.43 60.5504  98
  -9  -6   1 1426.51 114.652  32
  -9  -6   1 1632.44 57.5630 103
  -9  -6   1 1631.63 123.411  51
  -9  -6   1 1429.04 118.573  48
  -9  -6   2 27.6571 9.79370 103
  -9  -6   2 21.8128 8.67489  79
  -9  -6   2 33.3453 30.2846  48
  -9  -6   2 8.18648 27.6877  51
  -9  -6   2 15.6124 25.3669  32
  -9  -6   2 10.4087 10.3068  98
  -9  -6   2 22.9000 10.7173  89
  -9  -6   3 804.851 34.6962  98
  -9  -6   3 742.142 35.8860  89
  -9  -6   3 785.170 84.2063  48
  -9  -6   3 634.181 82.9867  40
  -9  -6   3 785.606 33.0395  79
  -9  -6   3 637.432 77.4491  32
  -9  -6   3 942.002 80.8445  18
  -9  -6   4 390.826 22.2940  98
  -9  -6   4 468.612 69.1491  40
  -9  -6   4 379.235 59.9800  48
  -9  -6   4 421.482 22.6508  79
  -9  -6   4 421.326 62.6139  32
  -9  -6   4 421.290 58.6736  18
  -9  -6   5 64.5477 11.2152  79
  -9  -6   5 51.2920 34.9757  51
  -9  -6   5 15.0389 27.3502  48
  -9  -6   5 54.3574 34.0158  40
  -9  -6   5 21.4082 29.2072  18
  -9  -6   5 46.2004 10.3568  98
  -9  -6   6 229.952 46.0314  57
  -9  -6   6 316.937 51.8329  48
  -9  -6   6 278.969 57.2231  51
  -9  -6   6 281.242 57.0450  40
  -9  -6   6 345.289 57.7896  18
  -9  -6   6 288.605 17.6361  98
  -9  -6   7 7.33743 23.8373  57
  -9  -6   7 12.9363 21.8713  48
  -9  -6   7-8.26571 31.9613  51
  -9  -6   7-9.06385 36.0635  40
  -9  -6   7-15.6179 23.1588  18
  -9  -6   7 10.1196 9.09560  87
  -9  -6   8 440.809 23.7957  87
  -9  -6   8 397.985 65.8511  40
  -9  -6   8 503.099 67.7777  51
  -9  -6   8 467.048 66.2054  33
  -9  -6   8 393.773 63.4447  18
  -9  -6   8 455.826 65.1304  63
  -9  -6   8 452.504 64.7935  57
  -9  -6   9 1292.36 106.699  51
  -9  -6   9 1232.01 109.367  33
  -9  -6   9 1458.34 116.803  18
  -9  -6   9 1431.07 112.463  63
  -9  -6   9 1161.21 104.043  57
  -9  -6  10 1406.89 116.047  33
  -9  -6  10 1444.58 111.147  51
  -9  -6  10 1455.60 114.213  63
  -9  -6  10 1367.22 114.528  57
  -9  -6  10 1702.94 123.415  65
  -9  -6  11 2249.37 152.987  33
  -9  -6  11 2342.19 141.378  51
  -9  -6  11 2481.65 151.246  65
  -9  -6  11 2604.92 149.695  63
  -9  -6  11 2357.36 156.141  57
  -9  -6  12 1122.04 103.070  33
  -9  -6  12 1198.02 91.9168  51
  -9  -6  12 1100.98 102.896  57
  -9  -6  12 1284.42 100.307  65
  -9  -6  12 1100.59 91.8804  63
  -9  -6  13 8.06231 29.2904  33
  -9  -6  13 34.7172 35.4853  43
  -9  -6  13 25.4539 29.7793  57
  -9  -6  13 24.2460 28.4300  65
  -9  -6  14 1114.08 103.492  33
  -9  -6  14 1343.23 112.977  43
  -9  -6  15 22.5434 29.9018  33
  -9  -6  15 7.66322 30.4936  43
  -9  -6  16 243.484 49.9356  67
  -9  -6  16 256.954 54.8898  50
  -9  -6  16 249.941 50.1087  43
  -9  -6  17 21.9208 9.59997  95
  -9  -6  17 49.0900 32.8910  67
  -9  -6  17 37.9566 34.1497  50
  -9  -6  17 12.1353 28.4600  43
  -9  -6  18 36.0616 29.8497  67
  -9  -6  18 47.1494 30.3179  50
  -9  -6  19 998.502 37.5266  75
  -9  -6  19 891.153 73.7681  67
  -9  -6  20 308.396 16.8500  92
  -9  -6  21 65.6157 9.17902  73
  -9  -5 -10 811.177 27.1784 190
  -9  -5 -10 847.350 27.2874 121
  -9  -5  -9 106.248 8.56593 190
  -9  -5  -9 95.9584 7.73589 122
  -9  -5  -9 100.319 6.98168 118
  -9  -5  -8 115.266 9.79814 118
  -9  -5  -8 110.751 9.50789 127
  -9  -5  -8 128.726 11.2860 121
  -9  -5  -8 102.499 9.97067 122
  -9  -5  -8 107.011 8.31470 101
  -9  -5  -8 133.993 10.8955 103
  -9  -5  -8 96.5652 7.66713 235
  -9  -5  -8 106.992 9.04262  98
  -9  -5  -8 104.198 9.91139  82
  -9  -5  -8 111.641 10.0387 190
  -9  -5  -7 728.460 29.2541 103
  -9  -5  -7 709.628 27.6392 101
  -9  -5  -7 667.834 25.7279 235
  -9  -5  -7 676.801 28.1060  98
  -9  -5  -7 674.934 28.1927  86
  -9  -5  -7 723.748 28.8754 190
  -9  -5  -7 703.248 29.3172 121
  -9  -5  -7 713.314 29.0390 122
  -9  -5  -7 697.331 28.6548 118
  -9  -5  -6 173.010 15.0637 121
  -9  -5  -6 197.477 14.2565 101
  -9  -5  -6 174.889 14.6710 103
  -9  -5  -6 168.180 11.5416 235
  -9  -5  -6 164.656 13.7682  98
  -9  -5  -6 167.603 13.6966  86
  -9  -5  -6 164.869 12.3374  84
  -9  -5  -6 143.929 13.3430 190
  -9  -5  -5 577.047 28.3405 121
  -9  -5  -5 624.956 28.2656 101
  -9  -5  -5 576.323 27.7767 103
  -9  -5  -5 563.731 27.0640 190
  -9  -5  -5 588.307 27.8333  86
  -9  -5  -5 591.511 26.3471  84
  -9  -5  -5 602.649 28.6341  83
  -9  -5  -5 584.778 24.2766 235
  -9  -5  -4 591.641 57.2399  63
  -9  -5  -4 554.251 27.5138 103
  -9  -5  -4 550.447 27.4979  86
  -9  -5  -4 546.191 26.1050  84
  -9  -5  -4 556.850 28.2019  83
  -9  -5  -4 538.612 26.2041 190
  -9  -5  -3 17.0824 26.7007  63
  -9  -5  -3-4.91550 10.9750 103
  -9  -5  -3 15.6274 11.0752  98
  -9  -5  -3 6.47623 9.38664  86
  -9  -5  -3 6.66357 25.7667  39
  -9  -5  -3 11.0416 25.3650  51
  -9  -5  -3 4.15351 10.1008 190
  -9  -5  -3 8.78842 9.64981  83
  -9  -5  -2 318.228 20.5617 103
  -9  -5  -2 324.804 21.5476  98
  -9  -5  -2 313.135 19.1227  89
  -9  -5  -2 372.595 57.7739  39
  -9  -5  -2 368.942 55.0857  51
  -9  -5  -2 329.784 19.3891 190
  -9  -5  -2 315.094 21.8770  83
  -9  -5  -1 687.310 76.0963  32
  -9  -5  -1 618.534 30.1250 103
  -9  -5  -1 633.468 29.4730  89
  -9  -5  -1 708.530 77.7342  51
  -9  -5  -1 663.998 28.4017 190
  -9  -5  -1 625.433 32.4527  83
  -9  -5   0 43.0836 10.5010  89
  -9  -5   0 77.9521 34.3123  51
  -9  -5   0 85.8220 37.7720  48
  -9  -5   0 47.2217 33.0324  32
  -9  -5   0 37.2347 10.9046 103
  -9  -5   1 1021.05 96.8491  32
  -9  -5   1 1056.88 86.3459  18
  -9  -5   1 998.684 41.2509  89
  -9  -5   1 950.537 95.2883  51
  -9  -5   1 808.656 90.7319  48
  -9  -5   2 184.506 49.4557  32
  -9  -5   2 255.892 47.5913  18
  -9  -5   2 229.981 49.4144  40
  -9  -5   2 211.942 48.0511  48
  -9  -5   2 126.671 43.0373  51
  -9  -5   2 200.777 17.0338  89
  -9  -5   3 365.774 22.7118  89
  -9  -5   3 354.816 19.6422  79
  -9  -5   3 358.500 61.3245  32
  -9  -5   3 441.885 60.9420  18
  -9  -5   3 312.966 55.5975  48
  -9  -5   3 356.343 59.4002  40
  -9  -5   4 346.172 19.8891  79
  -9  -5   4 395.183 63.7330  51
  -9  -5   4 402.564 63.6222  48
  -9  -5   4 357.477 62.9743  40
  -9  -5   4 315.082 53.7443  18
  -9  -5   5 3412.06 183.975  48
  -9  -5   5 2967.97 186.395  40
  -9  -5   5 3067.16 185.562  51
  -9  -5   5 3290.36 169.318  57
  -9  -5   6 375.460 63.5172  40
  -9  -5   6 494.147 63.9385  48
  -9  -5   6 485.208 68.2786  51
  -9  -5   6 422.572 58.2193  57
  -9  -5   6 486.266 67.2908  18
  -9  -5   7 181.818 44.7132  57
  -9  -5   7 178.808 45.9607  51
  -9  -5   7 146.543 37.1157  48
  -9  -5   7 116.082 44.5464  40
  -9  -5   7 160.049 40.0564  33
  -9  -5   7 172.351 46.4061  18
  -9  -5   8 764.359 81.0311  57
  -9  -5   8 1022.61 93.3820  51
  -9  -5   8 967.975 79.5643  48
  -9  -5   8 803.433 85.2244  33
  -9  -5   8 795.070 88.8632  18
  -9  -5   9 857.828 85.7890  51
  -9  -5   9 744.539 81.5125  57
  -9  -5   9 794.654 85.1474  33
  -9  -5  10 406.039 63.0052  57
  -9  -5  10 301.622 54.1834  63
  -9  -5  10 433.048 61.1421  51
  -9  -5  10 330.547 60.0845  33
  -9  -5  10 509.088 71.1460  18
  -9  -5  11 1175.86 97.4883  65
  -9  -5  11 1035.66 89.6606  63
  -9  -5  11 1109.03 90.7197  51
  -9  -5  11 1000.72 97.2504  33
  -9  -5  11 1034.21 101.107  18
  -9  -5  12 73.2785 29.9564  63
  -9  -5  12 57.6462 32.3965  65
  -9  -5  12 70.8369 28.9619  51
  -9  -5  12 16.2889 34.2042  33
  -9  -5  12 90.5352 40.1466  18
  -9  -5  13 781.373 72.4534  65
  -9  -5  13 932.361 94.5309  43
  -9  -5  14 1727.12 127.392  33
  -9  -5  14 1646.81 125.499  43
  -9  -5  15 30.5982 33.6656  33
  -9  -5  15 44.2568 34.6039  43
  -9  -5  16 579.177 69.7523  33
  -9  -5  16 625.902 74.8546  67
  -9  -5  16 578.963 76.0046  50
  -9  -5  16 621.210 70.0790  43
  -9  -5  17 86.4894 31.9151  67
  -9  -5  17 68.2985 30.7668  43
  -9  -5  17 120.675 38.8241  50
  -9  -5  18 33.2549 31.8120  50
  -9  -5  18 25.2472 9.52777  75
  -9  -5  18 11.2028 26.2743  67
  -9  -5  19 335.591 52.2407  60
  -9  -5  19 331.035 18.8701  92
  -9  -5  20 772.084 70.0443  60
  -9  -5  20 714.557 27.9009  92
  -9  -5  21 108.665 9.75460  73
  -9  -4 -11 139.170 7.23664 190
  -9  -4 -11 150.512 7.14324 134
  -9  -4 -10 103.444 6.78461 122
  -9  -4 -10 126.253 8.99650 121
  -9  -4 -10 117.087 8.42957 103
  -9  -4 -10 116.559 8.72863 190
  -9  -4  -9 169.494 11.0770 122
  -9  -4  -9 166.814 10.5932 118
  -9  -4  -9 168.831 9.50222 127
  -9  -4  -9 156.743 11.6608 190
  -9  -4  -9 147.182 9.70091  98
  -9  -4  -9 161.196 11.1286  82
  -9  -4  -9 157.071 9.88647 235
  -9  -4  -8 578.298 24.1532  84
  -9  -4  -8 621.705 25.6341 118
  -9  -4  -8 592.482 25.6514 122
  -9  -4  -8 679.767 27.0850 103
  -9  -4  -8 640.474 24.4822 101
  -9  -4  -8 601.433 26.3902 190
  -9  -4  -8 617.619 25.3061  98
  -9  -4  -8 597.115 23.6565 220
  -9  -4  -8 617.021 24.4600 235
  -9  -4  -7 80.8415 10.0616  84
  -9  -4  -7 69.0098 12.0960 121
  -9  -4  -7 79.3762 11.7157 103
  -9  -4  -7 87.3985 9.36323 220
  -9  -4  -7 77.4764 10.6236  86
  -9  -4  -7 103.268 11.6125  98
  -9  -4  -7 66.5479 10.4222 101
  -9  -4  -7 80.4547 11.1529 190
  -9  -4  -7 83.6652 9.90933 235
  -9  -4  -6 977.490 37.4356 235
  -9  -4  -6 978.898 39.3388 101
  -9  -4  -6 1017.49 40.5422 103
  -9  -4  -6 1026.45 36.7671 220
  -9  -4  -6 998.024 39.8832 190
  -9  -4  -6 1026.64 40.4931  98
  -9  -4  -6 1018.32 40.7555  83
  -9  -4  -6 960.123 38.4964  84
  -9  -4  -5 567.182 28.3422 103
  -9  -4  -5 573.164 28.1082  98
  -9  -4  -5 556.576 26.9574 190
  -9  -4  -5 511.025 24.2589 235
  -9  -4  -5 526.185 27.5237  83
  -9  -4  -5 545.739 26.5002  84
  -9  -4  -4 210.585 17.5398 103
  -9  -4  -4 186.405 16.1276 190
  -9  -4  -4 185.057 14.2341 235
  -9  -4  -4 138.753 38.5469  48
  -9  -4  -4 219.484 44.4334  39
  -9  -4  -4 205.998 40.0280  51
  -9  -4  -4 212.580 17.3086  83
  -9  -4  -3-7.99043 25.9584  48
  -9  -4  -3 6.29605 25.0508  51
  -9  -4  -3-20.9086 29.2305  39
  -9  -4  -3 17.1184 10.6423  83
  -9  -4  -3-5.22653 11.1713 103
  -9  -4  -2 14.2019 27.4580  51
  -9  -4  -2 7.77327 24.1787  32
  -9  -4  -2 1.03922 10.7227  83
  -9  -4  -2 11.3767 7.89171  89
  -9  -4  -1 123.331 39.2923  51
  -9  -4  -1 278.281 56.1652  48
  -9  -4  -1 183.593 14.7137  89
  -9  -4  -1 219.973 46.7806  32
  -9  -4   0 919.996 92.8868  48
  -9  -4   0 831.534 35.3965  89
  -9  -4   0 908.666 93.5360  32
  -9  -4   1 321.064 57.5850  48
  -9  -4   1 292.668 54.2072  40
  -9  -4   1 257.718 51.0136  32
  -9  -4   1 293.077 18.9626  89
  -9  -4   2 965.121 95.5687  48
  -9  -4   2 882.096 93.6562  40
  -9  -4   2 989.125 88.2560  56
  -9  -4   2 852.417 92.0043  32
  -9  -4   2 1015.61 41.0518  89
  -9  -4   3 1900.56 128.962  18
  -9  -4   3 1661.15 129.606  40
  -9  -4   3 1706.66 128.105  48
  -9  -4   3 1689.14 112.294  56
  -9  -4   4 2957.98 169.380  18
  -9  -4   4 2525.88 166.495  40
  -9  -4   4 2669.10 162.107  48
  -9  -4   4 2751.95 144.152  56
  -9  -4   5 1723.49 126.759  18
  -9  -4   5 1560.56 116.708  48
  -9  -4   5 1736.17 130.302  40
  -9  -4   5 1488.51 103.629  57
  -9  -4   6 16.5437 30.0536  18
  -9  -4   6 40.8369 24.7318  48
  -9  -4   6 8.63060 37.0982  40
  -9  -4   6 28.0046 28.6290  33
  -9  -4   6 24.6446 27.7201  57
  -9  -4   7 1913.41 135.742  18
  -9  -4   7 1832.32 117.098  48
  -9  -4   7 1736.26 118.765  57
  -9  -4   7 1634.48 119.971  33
  -9  -4   8 88.5785 30.7434  48
  -9  -4   8 30.1970 32.4700  51
  -9  -4   8 37.2209 32.0188  33
  -9  -4   8 27.8820 26.9846  57
  -9  -4   9 291.588 57.6818  18
  -9  -4   9 241.527 48.9971  51
  -9  -4   9 381.886 58.5464  33
  -9  -4  10 1717.81 126.783  33
  -9  -4  10 2015.59 142.026  18
  -9  -4  10 1743.14 119.970  51
  -9  -4  11 8.41421 29.5375  18
  -9  -4  11 35.2371 29.1560  51
  -9  -4  11 47.8405 29.1533  63
  -9  -4  11 23.7989 34.9053  33
  -9  -4  12 106.304 44.1252  18
  -9  -4  12 70.8713 31.9166  65
  -9  -4  12 96.0887 38.3733  33
  -9  -4  13 2014.88 138.403  43
  -9  -4  13 1784.32 131.278  33
  -9  -4  14 30.1351 32.4258  43
  -9  -4  14 110.639 40.6325  33
  -9  -4  15 2238.16 139.384  43
  -9  -4  15 2186.86 144.633  33
  -9  -4  16 278.188 46.8546  43
  -9  -4  16 464.451 66.6871  50
  -9  -4  16 391.081 59.1030  67
  -9  -4  17 14.4906 28.8354  50
  -9  -4  17 30.2329 26.6056  67
  -9  -4  18 1667.01 113.773  50
  -9  -4  19 231.220 42.7857  60
  -9  -4  20 80.2390 10.0761  73
  -9  -4  21 158.586 11.8033  74
  -9  -3 -11 484.153 17.9765 121
  -9  -3 -11 493.792 18.6729 190
  -9  -3 -11 462.449 17.7217 103
  -9  -3 -11 454.557 17.1707 235
  -9  -3 -10 193.566 11.1831  82
  -9  -3 -10 190.416 10.6065 122
  -9  -3 -10 172.260 9.56044 118
  -9  -3 -10 201.360 12.3424 121
  -9  -3 -10 196.810 11.9110 103
  -9  -3 -10 190.513 11.2422 235
  -9  -3 -10 196.741 10.5436 220
  -9  -3 -10 180.250 12.1264 190
  -9  -3  -9 16.3856 7.80305  82
  -9  -3  -9 26.0080 6.99601  84
  -9  -3  -9 22.6475 8.26485 190
  -9  -3  -9 19.6662 6.72387  98
  -9  -3  -9 21.4316 6.35655 101
  -9  -3  -9 24.2418 7.89366 118
  -9  -3  -9 15.0767 8.24494 122
  -9  -3  -9 19.7046 6.93432 220
  -9  -3  -9 20.6371 7.30567 235
  -9  -3  -8 43.6718 8.93772 235
  -9  -3  -8 57.9394 10.2714 190
  -9  -3  -8 44.8752 9.04941  98
  -9  -3  -8 65.5935 9.19416 101
  -9  -3  -8 51.4942 8.93652  84
  -9  -3  -8 43.5711 8.26569 220
  -9  -3  -7 55.5314 9.88860  84
  -9  -3  -7 60.0302 11.3667 190
  -9  -3  -7 61.1785 9.79430 120
  -9  -3  -7 79.0575 12.2797 103
  -9  -3  -7 54.2493 10.8518 101
  -9  -3  -7 66.8632 11.0352  98
  -9  -3  -7 67.4009 9.64521 220
  -9  -3  -7 50.7996 9.89476 235
  -9  -3  -6 495.445 24.1583 235
  -9  -3  -6 468.906 25.7893 103
  -9  -3  -6 495.867 23.3321 120
  -9  -3  -6 589.671 63.4665  48
  -9  -3  -6 517.165 26.4746  98
  -9  -3  -6 451.148 25.2824  86
  -9  -3  -6 482.184 25.1122  84
  -9  -3  -6 505.709 26.1537  83
  -9  -3  -6 549.293 23.7731 220
  -9  -3  -5 214.434 16.2760 235
  -9  -3  -5 274.594 19.7664 103
  -9  -3  -5 280.603 19.4871  86
  -9  -3  -5 248.446 15.8130 220
  -9  -3  -5 249.638 45.5259  39
  -9  -3  -5 237.055 42.5450  51
  -9  -3  -5 239.151 48.5517  48
  -9  -3  -5 245.842 18.7892  83
  -9  -3  -5 240.034 18.4152  84
  -9  -3  -5 248.968 15.9643 120
  -9  -3  -4 506.342 28.0790  86
  -9  -3  -4 531.783 25.4350 235
  -9  -3  -4 499.758 55.3113  31
  -9  -3  -4 548.115 28.3413  83
  -9  -3  -4 562.864 67.2028  39
  -9  -3  -4 506.415 61.2509  51
  -9  -3  -4 665.369 76.0673  48
  -9  -3  -3 239.619 16.4630 235
  -9  -3  -3 234.972 18.8540  83
  -9  -3  -3 196.603 44.6704  39
  -9  -3  -3 159.245 42.8469  48
  -9  -3  -3 230.013 17.1108  70
  -9  -3  -2 1053.47 41.7154  70
  -9  -3  -2 1004.97 43.7885  83
  -9  -3  -2 990.762 97.3456  32
  -9  -3  -2 982.901 95.4890  56
  -9  -3  -1 608.267 77.6407  32
  -9  -3  -1 716.948 31.4824  70
  -9  -3  -1 706.804 84.0912  48
  -9  -3  -1 657.013 76.8715  56
  -9  -3   0 623.251 27.8453  89
  -9  -3   0 595.986 27.5255  70
  -9  -3   0 554.498 74.9910  48
  -9  -3   0 651.800 75.2180  56
  -9  -3   1 282.300 18.5711  89
  -9  -3   1 343.744 18.5620  70
  -9  -3   1 351.079 56.0403  56
  -9  -3   1 276.330 54.4784  48
  -9  -3   1 339.397 57.2400  40
  -9  -3   2 686.791 72.6946  56
  -9  -3   2 719.690 82.8957  48
  -9  -3   2 653.275 78.9822  40
  -9  -3   2 699.406 31.0660  89
  -9  -3   3 15.9617 25.9370  17
  -9  -3   3 43.6387 26.8011  56
  -9  -3   3 32.0973 28.1662  48
  -9  -3   3 8.24770 28.9498  40
  -9  -3   4 3182.78 178.490  17
  -9  -3   4 2944.75 153.719  56
  -9  -3   4 3108.46 181.580  40
  -9  -3   4 3168.25 176.907  48
  -9  -3   5 1677.02 114.708  33
  -9  -3   5 1752.00 127.140  17
  -9  -3   5 1953.82 135.596  40
  -9  -3   5 1758.91 122.412  48
  -9  -3   6 130.834 33.1611  57
  -9  -3   6 150.077 37.9626  33
  -9  -3   6 219.999 47.9154  17
  -9  -3   6 106.715 40.2290  40
  -9  -3   6 159.031 38.0399  48
  -9  -3   7 675.130 69.7910  57
  -9  -3   7 563.219 70.3471  33
  -9  -3   7 630.102 71.4173  17
  -9  -3   7 652.232 68.2812  48
  -9  -3   8 380.218 57.5481  33
  -9  -3   8 548.652 72.6538  18
  -9  -3   8 496.374 63.9078  17
  -9  -3   8 440.047 53.2153  48
  -9  -3   9 648.386 73.7915  33
  -9  -3   9 529.888 74.8058  18
  -9  -3   9 545.539 64.9256  17
  -9  -3   9 535.348 67.4163  51
  -9  -3  10 120.010 42.4092  33
  -9  -3  10 101.433 39.0566  18
  -9  -3  10 216.555 42.0485  51
  -9  -3  11 92.1576 38.8800  33
  -9  -3  11 140.441 44.5886  18
  -9  -3  11 76.4705 28.1881  51
  -9  -3  12 393.618 52.1503  65
  -9  -3  12 351.263 59.6774  33
  -9  -3  12 461.814 66.9395  18
  -9  -3  13 2132.13 143.600  18
  -9  -3  13 2245.98 144.368  43
  -9  -3  14 1024.40 91.1976  43
  -9  -3  15 2036.04 124.122  43
  -9  -3  15 1600.21 110.090  34
  -9  -3  16 354.178 52.6441  67
  -9  -3  16 315.823 55.4314  50
  -9  -3  16 310.212 49.1022  34
  -9  -3  17 429.512 60.3306  50
  -9  -3  18 22.9898 25.8582  50
  -9  -3  19 302.370 47.0892  60
  -9  -3  20 72.8215 8.78125  73
  -9  -2 -12 169.336 8.96865 190
  -9  -2 -12 152.110 8.03007 235
  -9  -2 -12 175.576 8.03594 121
  -9  -2 -11 60.3016 5.47928 122
  -9  -2 -11 81.6244 8.51689 121
  -9  -2 -11 75.0904 7.83575 103
  -9  -2 -11 64.4810 8.14968 190
  -9  -2 -11 66.8432 6.82190 220
  -9  -2 -11 58.3415 7.28093 235
  -9  -2 -10 1.19015 7.12778  82
  -9  -2 -10 3.39784 5.93528  84
  -9  -2 -10 3.06896 5.36185 128
  -9  -2 -10-4.25458 7.07726 122
  -9  -2 -10 5.93280 6.15852 118
  -9  -2 -10-4.42344 8.03692 121
  -9  -2 -10 3.90801 7.44400 103
  -9  -2 -10 9.17912 7.92631 190
  -9  -2 -10 0.33906 5.42470  98
  -9  -2 -10 4.18337 6.16628 220
  -9  -2 -10 6.24855 6.91054 235
  -9  -2  -9 115.718 11.3659  82
  -9  -2  -9 102.826 10.6996  84
  -9  -2  -9 97.4732 10.2065 120
  -9  -2  -9 111.100 9.44272 128
  -9  -2  -9 101.271 9.82944 101
  -9  -2  -9 114.898 10.6112  98
  -9  -2  -9 112.190 11.4122 235
  -9  -2  -9 125.968 10.7669 220
  -9  -2  -9 111.961 12.2916 190
  -9  -2  -8 1.37210 8.23960  84
  -9  -2  -8-0.74562 9.83951 190
  -9  -2  -8-1.18973 8.33098 120
  -9  -2  -8 1.88481 7.22094 128
  -9  -2  -8 1.47701 8.07699  86
  -9  -2  -8 1.96713 8.38679  98
  -9  -2  -8 1.74401 8.04978 220
  -9  -2  -8 11.4055 9.11805 235
  -9  -2  -7 186.524 15.4805 235
  -9  -2  -7 157.019 15.5339 103
  -9  -2  -7 180.568 36.9966  48
  -9  -2  -7 194.754 15.9014  98
  -9  -2  -7 186.345 15.8102  86
  -9  -2  -7 161.360 13.7098 220
  -9  -2  -7 165.320 13.9077 120
  -9  -2  -7 174.277 12.9422 128
  -9  -2  -7 190.294 15.4850  84
  -9  -2  -6 633.208 28.9364 120
  -9  -2  -6 651.220 66.2607  39
  -9  -2  -6 633.975 69.6104  48
  -9  -2  -6 661.018 31.6847  86
  -9  -2  -6 646.157 30.0924 235
  -9  -2  -6 632.551 28.4378 220
  -9  -2  -6 706.674 31.6476  83
  -9  -2  -6 671.989 31.4649  84
  -9  -2  -5 1845.80 107.915  31
  -9  -2  -5 1644.00 58.6595 120
  -9  -2  -5 1762.32 114.782  39
  -9  -2  -5 1653.94 108.984  51
  -9  -2  -5 1676.81 62.6940  86
  -9  -2  -5 1625.25 59.8159 235
  -9  -2  -5 1739.06 58.5301 220
  -9  -2  -5 1669.09 62.1602  70
  -9  -2  -5 1702.48 62.1469  83
  -9  -2  -4 241.452 52.4651  56
  -9  -2  -4 204.715 46.8425  48
  -9  -2  -4 261.818 48.2907  39
  -9  -2  -4 319.374 21.4963  86
  -9  -2  -4 307.330 18.2877 120
  -9  -2  -4 298.274 46.6584  31
  -9  -2  -4 283.643 19.8668  83
  -9  -2  -4 281.867 19.9548  70
  -9  -2  -3 417.109 59.8556  39
  -9  -2  -3 577.653 74.3667  48
  -9  -2  -3 440.104 25.8231  83
  -9  -2  -3 446.787 24.8112  70
  -9  -2  -3 538.425 73.5495  56
  -9  -2  -2 1937.17 68.3295  70
  -9  -2  -2 1886.34 69.6149  83
  -9  -2  -2 1839.33 137.158  56
  -9  -2  -1 186.176 43.8125  48
  -9  -2  -1 253.050 49.8901  17
  -9  -2  -1 258.884 17.8015  70
  -9  -2  -1 281.534 53.7342  56
  -9  -2   0 1246.40 105.370  56
  -9  -2   0 1208.18 109.464  48
  -9  -2   0 1306.14 107.206  17
  -9  -2   0 1170.67 107.488  32
  -9  -2   0 1185.02 45.7164  70
  -9  -2   1 68.2559 33.0280  48
  -9  -2   1 62.3114 31.8785  40
  -9  -2   1 55.2524 26.7356  17
  -9  -2   1 53.7729 9.32184  70
  -9  -2   1 74.2468 32.6969  56
  -9  -2   1 26.3609 28.5891  32
  -9  -2   2 31.0173 29.0952  40
  -9  -2   2 8.73401 24.5805  32
  -9  -2   2 20.9950 7.21344  70
  -9  -2   2 41.4565 26.7239  56
  -9  -2   3 1931.10 132.149  40
  -9  -2   3 1880.65 132.478  17
  -9  -2   3 1780.10 118.477  56
  -9  -2   4 677.237 77.4452  40
  -9  -2   4 533.311 70.1306  17
  -9  -2   4 653.479 65.9516  56
  -9  -2   5 53.8465 33.1398  40
  -9  -2   5 84.5978 33.1328  17
  -9  -2   5 85.7152 32.6798  33
  -9  -2   5 93.2945 29.6573  56
  -9  -2   6 4660.61 213.766  48
  -9  -2   6 4814.14 227.252  17
  -9  -2   6 4374.43 205.193  33
  -9  -2   6 4474.93 198.353  57
  -9  -2   7-6.31669 28.4101  33
  -9  -2   7 5.87208 22.0279  48
  -9  -2   7 21.6578 23.4533  17
  -9  -2   8 1303.59 101.241  33
  -9  -2   8 1322.56 91.7456  48
  -9  -2   8 1292.96 101.651  17
  -9  -2   8 1316.40 114.191  18
  -9  -2   9 4521.83 217.510  33
  -9  -2   9 5019.22 240.147  18
  -9  -2   9 4420.77 212.163  17
  -9  -2  10 236.490 48.7100  33
  -9  -2  10 272.234 46.5195  51
  -9  -2  10 272.402 46.5437  17
  -9  -2  11 502.926 69.7356  18
  -9  -2  12 578.068 72.2108  18
  -9  -2  13 60.3045 32.0757  43
  -9  -2  13 42.6137 31.9778  18
  -9  -2  14 1397.44 100.633  43
  -9  -2  14 1263.81 95.7698  34
  -9  -2  15 263.842 48.0808  67
  -9  -2  15 329.988 56.7988  50
  -9  -2  15 235.282 44.4656  34
  -9  -2  16 13.6334 25.5738  50
  -9  -2  16 11.6139 24.9587  34
  -9  -2  17 990.417 84.3293  50
  -9  -2  18 371.866 53.0855  60
  -9  -2  19 525.974 56.5766  60
  -9  -2  20 20.9711 7.47274  74
  -9  -1 -12 121.337 8.04526 220
  -9  -1 -12 137.861 8.24555 103
  -9  -1 -12 141.404 8.56047 121
  -9  -1 -12 125.631 8.78600 235
  -9  -1 -11 425.744 19.8202 190
  -9  -1 -11 456.868 19.0359 103
  -9  -1 -11 409.916 17.1831 128
  -9  -1 -11 429.500 19.0766 121
  -9  -1 -11 415.457 16.4389 122
  -9  -1 -11 408.140 18.3725  84
  -9  -1 -11 409.995 18.5965  81
  -9  -1 -11 431.044 18.7096 220
  -9  -1 -11 434.635 19.3690 235
  -9  -1 -10 312.375 17.4550 235
  -9  -1 -10 315.682 17.4309 103
  -9  -1 -10 301.042 13.7323 101
  -9  -1 -10 264.657 14.9306 128
  -9  -1 -10 304.869 17.4910 121
  -9  -1 -10 294.571 16.5732 120
  -9  -1 -10 307.449 15.1342  98
  -9  -1 -10 327.104 16.0973  82
  -9  -1 -10 298.434 16.6764  84
  -9  -1 -10 304.065 16.4714 220
  -9  -1 -10 292.797 17.7367 190
  -9  -1  -9 53.9442 9.85019  84
  -9  -1  -9 71.0839 10.7256  82
  -9  -1  -9 39.3280 8.69866  98
  -9  -1  -9 48.8169 7.87843 194
  -9  -1  -9 57.0040 10.8618 103
  -9  -1  -9 58.2888 10.8265 235
  -9  -1  -9 62.6868 9.68363 220
  -9  -1  -9 35.4193 8.63378 128
  -9  -1  -9 54.6956 9.88481 120
  -9  -1  -8 65.5098 10.2884 128
  -9  -1  -8 75.8869 11.7289 120
  -9  -1  -8 79.1773 11.9493 235
  -9  -1  -8 59.2283 11.4159  86
  -9  -1  -8 53.1633 10.3466 220
  -9  -1  -8 67.0331 11.5758  84
  -9  -1  -7 732.129 33.6513  84
  -9  -1  -7 745.221 32.5563 120
  -9  -1  -7 727.122 30.7989 128
  -9  -1  -7 754.725 33.3938 235
  -9  -1  -7 740.805 33.7454  86
  -9  -1  -7 775.061 72.9033  48
  -9  -1  -7 725.916 30.9414 104
  -9  -1  -7 704.228 31.4642 220
  -9  -1  -7 815.334 34.9928  70
  -9  -1  -6 133.401 13.9327 120
  -9  -1  -6 123.888 12.6948 128
  -9  -1  -6 123.808 14.2692  70
  -9  -1  -6 142.237 15.1984  86
  -9  -1  -6 147.692 34.9986  39
  -9  -1  -6 126.969 35.8248  48
  -9  -1  -6 126.014 12.7631 104
  -9  -1  -6 131.970 13.1077 220
  -9  -1  -6 139.401 14.0473  83
  -9  -1  -5 684.587 30.9971  83
  -9  -1  -5 603.378 30.7957  70
  -9  -1  -5 766.279 71.7750  31
  -9  -1  -5 607.140 77.5277  56
  -9  -1  -5 656.956 31.7949  86
  -9  -1  -5 669.197 67.8822  39
  -9  -1  -5 613.129 73.6806  48
  -9  -1  -5 617.556 27.6066 104
  -9  -1  -5 562.394 27.3850 220
  -9  -1  -5 604.976 29.0370 120
  -9  -1  -4 230.738 52.0524  56
  -9  -1  -4 311.228 21.7729  86
  -9  -1  -4 303.139 55.9730  48
  -9  -1  -4 356.342 51.1948  39
  -9  -1  -4 344.211 52.0687  31
  -9  -1  -4 313.180 20.9183  70
  -9  -1  -4 283.114 20.1695  83
  -9  -1  -4 308.367 18.3147 220
  -9  -1  -3 1120.77 103.110  32
  -9  -1  -3 1053.56 89.7132  39
  -9  -1  -3 1014.84 100.557  48
  -9  -1  -3 1117.78 106.161  56
  -9  -1  -3 1075.52 44.1423  83
  -9  -1  -3 1065.00 44.5017  70
  -9  -1  -2 790.062 80.7983  17
  -9  -1  -2 903.424 91.1286  56
  -9  -1  -2 827.188 36.2383  70
  -9  -1  -2 782.114 35.7101  83
  -9  -1  -2 734.444 84.8276  32
  -9  -1  -1 944.008 90.9678  17
  -9  -1  -1 947.154 96.5623  32
  -9  -1  -1 1038.57 97.7861  56
  -9  -1  -1 981.488 40.5763  70
  -9  -1   0 373.474 57.9707  17
  -9  -1   0 357.794 59.4019  32
  -9  -1   0 384.181 55.0393  46
  -9  -1   0 302.995 54.9579  56
  -9  -1   0 373.417 21.1887  70
  -9  -1   1 62.3231 26.1706  46
  -9  -1   1 35.9560 27.0071  40
  -9  -1   1 41.7182 8.99164  70
  -9  -1   1 60.0471 29.8925  56
  -9  -1   1 86.8280 34.7454  17
  -9  -1   1 25.9356 26.9210  32
  -9  -1   2 17.0607 19.2300  46
  -9  -1   2 7.15199 26.8295  40
  -9  -1   2 4.54702 7.07994  70
  -9  -1   2-7.00243 24.5719  56
  -9  -1   2 22.4123 27.1354  12
  -9  -1   2 17.0705 27.7288  32
  -9  -1   3 448.489 64.3043  17
  -9  -1   3 375.992 56.9304  12
  -9  -1   3 446.706 58.0283  56
  -9  -1   3 456.179 52.4229  46
  -9  -1   3 469.748 63.5326  40
  -9  -1   4 1217.72 104.612  17
  -9  -1   4 1271.47 101.772  12
  -9  -1   4 1299.53 95.4893  56
  -9  -1   4 1221.95 101.395  40
  -9  -1   5 1145.77 98.7719  40
  -9  -1   5 1091.82 83.9571  56
  -9  -1   5 1086.79 98.0012  17
  -9  -1   5 1245.24 97.1754  12
  -9  -1   5 1115.10 84.0873  33
  -9  -1   6 1012.01 91.4957  17
  -9  -1   6 832.829 78.2824  12
  -9  -1   6 836.909 73.9650  33
  -9  -1   7 1183.51 90.4263  12
  -9  -1   7 1116.90 95.2792  17
  -9  -1   7 1029.89 85.8843  33
  -9  -1   8 4892.68 215.900  12
  -9  -1   8 5398.62 253.145  18
  -9  -1   8 4998.79 230.381  17
  -9  -1   8 4968.43 223.771  33
  -9  -1   9 386.582 54.2590  17
  -9  -1   9 375.352 61.5158  18
  -9  -1   9 547.591 64.1509  33
  -9  -1  10 435.644 62.3371  18
  -9  -1  10 376.328 51.9481  17
  -9  -1  11 174.272 45.2224  18
  -9  -1  12 284.543 50.1532  18
  -9  -1  13 189.027 45.9166  18
  -9  -1  13 109.043 34.2714  34
  -9  -1  14 752.422 72.3849  34
  -9  -1  15 166.443 42.9835  50
  -9  -1  15 114.649 35.5563  34
  -9  -1  16 354.882 51.5638  50
  -9  -1  17 338.542 52.1804  60
  -9  -1  18 607.340 66.2316  49
  -9  -1  18 471.118 55.9524  60
  -9   0 -13 70.1314 5.55755 220
  -9   0 -13 70.1255 6.15511 235
  -9   0 -12 508.965 20.4975 235
  -9   0 -12 473.514 18.7376 103
  -9   0 -12 499.956 19.4212  81
  -9   0 -12 490.071 19.5577 220
  -9   0 -12 467.230 18.8895 121
  -9   0 -12 440.983 18.3795 128
  -9   0 -11 224.414 14.8337 235
  -9   0 -11 252.146 14.2240 103
  -9   0 -11 229.174 13.3145 128
  -9   0 -11 240.083 14.5011 121
  -9   0 -11 274.376 15.0675 120
  -9   0 -11 222.902 12.3747 194
  -9   0 -11 227.999 11.7003  98
  -9   0 -11 219.774 13.8887  84
  -9   0 -11 263.305 12.7804  82
  -9   0 -11 266.875 14.5873  81
  -9   0 -11 228.639 13.9891 220
  -9   0 -11 261.511 15.5808 190
  -9   0 -10 255.101 14.2313  82
  -9   0 -10 231.780 15.6075  84
  -9   0 -10 230.012 13.8601  98
  -9   0 -10 225.826 13.7451 194
  -9   0 -10 241.898 13.0336 101
  -9   0 -10 221.665 15.6178 103
  -9   0 -10 249.918 15.0160 128
  -9   0 -10 237.119 15.6887 120
  -9   0 -10 239.248 15.3717 220
  -9   0 -10 247.153 16.4847 235
  -9   0  -9 638.423 27.3158  82
  -9   0  -9 646.549 29.2781 120
  -9   0  -9 642.838 27.9776 128
  -9   0  -9 685.330 29.8166  86
  -9   0  -9 664.218 27.4999 194
  -9   0  -9 634.807 29.4344 103
  -9   0  -9 635.068 29.9189 235
  -9   0  -9 651.528 28.6764 220
  -9   0  -8 88.7857 11.9494 220
  -9   0  -8 79.7608 11.0085 104
  -9   0  -8 66.0597 11.3512 128
  -9   0  -8 85.1259 12.7683 120
  -9   0  -8 79.6075 12.1668  86
  -9   0  -8 52.4656 26.5958  48
  -9   0  -8 86.4204 11.2229 194
  -9   0  -8 75.6656 12.3948 235
  -9   0  -8 80.2253 11.7552  70
  -9   0  -7 170.144 14.5780 104
  -9   0  -7 151.908 14.1130 128
  -9   0  -7 175.883 16.1211 120
  -9   0  -7 176.373 14.8342 194
  -9   0  -7 179.781 42.0222  48
  -9   0  -7 194.229 16.3499  86
  -9   0  -7 168.126 15.0444 220
  -9   0  -7 198.599 16.8239  70
  -9   0  -6 1160.09 45.3267 104
  -9   0  -6 1240.82 46.2829  83
  -9   0  -6 1107.70 47.7407  84
  -9   0  -6 1266.66 49.3035  70
  -9   0  -6 1303.55 93.5278  31
  -9   0  -6 1132.15 104.487  56
  -9   0  -6 1121.66 44.0906 194
  -9   0  -6 1179.95 86.7076  39
  -9   0  -6 1203.18 100.400  48
  -9   0  -6 1240.31 48.0037  86
  -9   0  -6 1176.54 44.9256 128
  -9   0  -6 1172.40 45.2841 220
  -9   0  -5 12.8567 27.6276  31
  -9   0  -5 17.7686 34.3539  56
  -9   0  -5 9.24425 9.14204  70
  -9   0  -5 11.2349 8.94407 104
  -9   0  -5 12.3987 9.37010  83
  -9   0  -5 5.65865 9.65184  86
  -9   0  -5 4.01501 9.86625 128
  -9   0  -5 27.6223 24.8482  39
  -9   0  -5 8.09353 26.2946  48
  -9   0  -4 31.0218 26.0283  17
  -9   0  -4 22.3064 9.99102  70
  -9   0  -4 36.0914 30.5152  56
  -9   0  -4 12.6157 8.90908  83
  -9   0  -4 33.1119 10.9190  86
  -9   0  -4 17.1067 25.3732  48
  -9   0  -4 11.5492 27.0843  39
  -9   0  -4 16.6899 8.60221 104
  -9   0  -4 41.9871 26.2576  31
  -9   0  -3 1038.98 42.5667  83
  -9   0  -3 1039.78 44.0233  70
  -9   0  -3 1166.71 105.364  32
  -9   0  -3 1131.87 88.3587  39
  -9   0  -3 959.381 98.7818  56
  -9   0  -3 1057.53 40.8664 104
  -9   0  -3 1040.03 91.0502  17
  -9   0  -2 30.8162 9.96014  70
  -9   0  -2 43.7921 33.8702  56
  -9   0  -2 7.30735 23.7449  17
  -9   0  -2 7.79326 25.3231  46
  -9   0  -2 8.66926 28.1684  32
  -9   0  -2 10.0419 9.36613  83
  -9   0  -1 3104.10 180.601  56
  -9   0  -1 3038.02 172.004  17
  -9   0  -1 3111.74 173.806  46
  -9   0  -1 3060.28 182.211  32
  -9   0  -1 3023.56 101.162  70
  -9   0   0 763.111 82.2893  56
  -9   0   0 714.668 83.5034  32
  -9   0   0 660.551 72.5460  46
  -9   0   0 735.702 80.1787  12
  -9   0   0 670.402 79.0006  17
  -9   0   1 348.686 56.8599  56
  -9   0   1 167.480 44.2860  32
  -9   0   1 289.968 51.5863  12
  -9   0   1 243.933 50.5409  17
  -9   0   1 201.516 43.6762  40
  -9   0   1 264.643 45.0342  46
  -9   0   2 2944.32 175.341  32
  -9   0   2 3090.18 172.114  12
  -9   0   2 2862.26 154.164  46
  -9   0   2 3109.96 163.329  40
  -9   0   3 1291.33 102.892  12
  -9   0   3 1100.62 100.228  17
  -9   0   3 1302.54 91.6347  46
  -9   0   3 1108.95 92.6735  40
  -9   0   4 15.3830 26.0116  17
  -9   0   4 13.8888 23.4858  12
  -9   0   4 9.73660 17.0888  46
  -9   0   4 38.6998 31.4341  40
  -9   0   5 1832.64 119.715  12
  -9   0   5 1723.61 122.698  17
  -9   0   5 1517.03 110.038  40
  -9   0   6 12.6026 22.8875  12
  -9   0   6 21.9286 23.7466  17
  -9   0   6-9.99397 25.2364  33
  -9   0   7 682.008 73.5248  17
  -9   0   7 680.739 69.0607  12
  -9   0   7 624.561 63.3115  33
  -9   0   8 1633.91 106.744  12
  -9   0   8 1729.60 117.989  17
  -9   0   8 1603.23 107.991  33
  -9   0   9 1170.58 92.1041  17
  -9   0   9 1140.77 102.802  18
  -9   0  10 1586.24 116.509  18
  -9   0  10 1300.99 95.0337  17
  -9   0  11 28.1909 28.8215  18
  -9   0  12 740.253 81.2063  15
  -9   0  12 817.239 79.6553  18
  -9   0  12 763.707 72.0149  34
  -9   0  13 642.498 69.4743  34
  -9   0  14 213.459 45.0764  50
  -9   0  14 128.637 34.2970  34
  -9   0  15 67.2549 28.1572  34
  -9   1 -13 67.1364 5.72529 121
  -9   1 -13 67.9538 6.11677 128
  -9   1 -13 69.6545 7.13812 235
  -9   1 -13 68.1209 6.56013 220
  -9   1 -13 81.0975 7.33239 190
  -9   1 -12 375.835 16.8160 128
  -9   1 -12 382.699 17.6443 120
  -9   1 -12 342.588 16.3308 121
  -9   1 -12 320.533 15.4920 194
  -9   1 -12 391.735 16.4736 103
  -9   1 -12 341.381 16.8334  84
  -9   1 -12 388.998 16.7884  81
  -9   1 -12 371.892 17.2950 220
  -9   1 -12 376.283 18.0314 235
  -9   1 -11 407.735 20.1762 128
  -9   1 -11 449.306 21.4016 120
  -9   1 -11 416.831 17.7439  98
  -9   1 -11 427.891 19.7394 194
  -9   1 -11 451.284 20.5309 103
  -9   1 -11 465.806 20.6560  81
  -9   1 -11 448.808 21.0693 220
  -9   1 -11 429.440 21.5166 235
  -9   1 -10 344.901 19.7734 120
  -9   1 -10 351.371 18.9730 128
  -9   1 -10 299.389 16.8327  98
  -9   1 -10 306.087 17.7624 194
  -9   1 -10 315.808 18.8501 103
  -9   1 -10 370.477 16.8938  82
  -9   1 -10 349.048 19.3541 220
  -9   1 -10 329.677 19.9041 235
  -9   1  -9 18.9391 10.3146 235
  -9   1  -9 4.94301 8.77257  82
  -9   1  -9 29.5013 10.2098  84
  -9   1  -9 15.0566 9.57571 128
  -9   1  -9 22.4427 10.5037 120
  -9   1  -9 23.0217 9.28851 104
  -9   1  -9 17.2178 8.86215 194
  -9   1  -9 14.5087 8.30451  88
  -9   1  -9 13.7242 9.39935 220
  -9   1  -9 18.7732 8.55861  70
  -9   1  -8 453.829 24.7351  84
  -9   1  -8 470.339 25.5201  70
  -9   1  -8 393.143 22.7342 128
  -9   1  -8 470.805 24.6790 120
  -9   1  -8 504.668 64.9051  56
  -9   1  -8 416.908 23.1285 194
  -9   1  -8 461.919 24.4147  86
  -9   1  -8 448.849 24.1253 104
  -9   1  -8 455.196 55.2732  48
  -9   1  -8 470.295 24.2145 220
  -9   1  -7 226.661 17.8620 128
  -9   1  -7 288.366 19.7694  84
  -9   1  -7 253.278 19.6505  70
  -9   1  -7 282.615 50.2736  48
  -9   1  -7 334.674 48.5972  31
  -9   1  -7 258.677 18.6765  86
  -9   1  -7 293.462 19.2329 104
  -9   1  -6 19.9082 10.1973  70
  -9   1  -6 34.7722 9.42460  83
  -9   1  -6 28.6518 11.2636  84
  -9   1  -6 15.2059 23.6621  48
  -9   1  -6 31.4103 24.3046  31
  -9   1  -6 33.7744 10.8346  86
  -9   1  -6 25.7528 10.2797 104
  -9   1  -5 36.9220 11.2223  70
  -9   1  -5-8.98504 26.6587  56
  -9   1  -5 44.1047 10.4300  83
  -9   1  -5 34.5591 28.2661  31
  -9   1  -5 15.2764 10.3190  86
  -9   1  -5 22.9679 10.0924 104
  -9   1  -4 589.841 70.0095  31
  -9   1  -4 599.005 75.1488  46
  -9   1  -4 572.649 77.0171  56
  -9   1  -4 537.920 64.4899  17
  -9   1  -4 571.172 26.9726  83
  -9   1  -4 530.521 29.3901  70
  -9   1  -4 575.961 28.6394  86
  -9   1  -3 144.160 40.8492  56
  -9   1  -3 202.944 41.5268  59
  -9   1  -3 173.550 16.4831  70
  -9   1  -3 181.597 15.0475  83
  -9   1  -3 139.516 36.2003  17
  -9   1  -3 142.649 35.7529  11
  -9   1  -3 251.245 47.8804  24
  -9   1  -3 186.825 47.3961  32
  -9   1  -3 199.684 44.6972  31
  -9   1  -3 220.213 39.0585  39
  -9   1  -3 165.299 42.7652  46
  -9   1  -2 1248.33 113.165  56
  -9   1  -2 1299.96 96.3568  59
  -9   1  -2 1402.79 51.3636  83
  -9   1  -2 1529.64 116.350  46
  -9   1  -2 1425.45 111.292  17
  -9   1  -2 1347.37 99.0487  11
  -9   1  -2 1260.35 107.296  12
  -9   1  -2 1393.72 114.619  32
  -9   1  -1 2524.37 154.211  17
  -9   1  -1 2398.44 156.285  56
  -9   1  -1 2367.28 132.748  59
  -9   1  -1 2321.12 147.629  46
  -9   1  -1 2465.65 157.471  32
  -9   1   0 272.827 52.7053  17
  -9   1   0 478.071 64.2830  12
  -9   1   0 335.869 55.0018  46
  -9   1   0 384.062 60.7304  32
  -9   1   1 1223.05 103.366  12
  -9   1   1 1271.01 93.4931  40
  -9   1   1 1315.08 100.932  46
  -9   1   1 1518.80 116.319  32
  -9   1   2 757.591 81.4505  12
  -9   1   2 681.730 79.4024  17
  -9   1   2 769.986 72.4599  40
  -9   1   2 773.599 73.4201  46
  -9   1   2 772.984 82.1317  32
  -9   1   3 1139.20 97.1920  12
  -9   1   3 1094.88 98.4487  17
  -9   1   3 1004.60 83.9377  40
  -9   1   3 1042.83 83.9876  46
  -9   1   4 842.093 81.9474  12
  -9   1   4 780.185 83.1283  17
  -9   1   4 884.565 73.9108  46
  -9   1   4 820.067 75.6957  40
  -9   1   5 146.880 37.7576  12
  -9   1   5 134.581 37.2957  17
  -9   1   5 115.780 33.6804  40
  -9   1   6 120.877 35.4730  12
  -9   1   6 123.345 34.8747  17
  -9   1   7 1909.02 126.544  17
  -9   1   7 1758.63 114.765  12
  -9   1   8 435.547 54.3603  12
  -9   1   8 521.200 63.6533  17
  -9   1   9 257.115 45.3665  17
  -9   1   9 220.804 44.7318  18
  -9   1  10 686.094 75.0377  18
  -9   1  11 1935.40 123.196  18
  -9   1  11 1572.17 119.337  15
  -9   1  12 684.060 67.8194  34
  -9   1  13 1743.12 115.442  34
  -9   1  14 1006.21 86.9653  34
  -9   1  15-6.10986 22.9203  34
  -9   1  17 145.594 37.3715  49
  -9   2 -14 3.56220 3.92359 235
  -9   2 -14 6.02398 3.63359 190
  -9   2 -14 4.35034 3.66296 220
  -9   2 -13 133.136 9.42106 220
  -9   2 -13 138.248 7.78590 103
  -9   2 -13 135.013 8.10413 121
  -9   2 -13 119.164 9.17659 120
  -9   2 -13 133.346 9.24221 128
  -9   2 -13 157.299 10.2791 235
  -9   2 -13 119.242 9.33798 190
  -9   2 -13 130.189 8.40666 194
  -9   2 -12 56.6204 8.75340 120
  -9   2 -12 44.3734 8.06572 128
  -9   2 -12 39.1073 7.39857 194
  -9   2 -12 48.2768 7.58781 103
  -9   2 -12 41.0991 7.61368  84
  -9   2 -12 56.3751 8.18153  81
  -9   2 -12 52.5136 8.77099 235
  -9   2 -12 51.2509 8.43636 220
  -9   2 -11-0.76197 6.02121 172
  -9   2 -11-0.64757 8.52383 120
  -9   2 -11 0.58355 7.87365 128
  -9   2 -11-4.51980 7.65983 194
  -9   2 -11 5.49925 7.85700 220
  -9   2 -11 2.67215 8.12802 103
  -9   2 -11 4.25900 7.28483  84
  -9   2 -11 1.99641 7.92952  81
  -9   2 -11-3.37866 8.84930 235
  -9   2 -11-2.94434 5.83710  98
  -9   2 -10 386.014 19.1387 172
  -9   2 -10 447.092 23.0086  70
  -9   2 -10 432.906 22.5334  84
  -9   2 -10 421.795 22.7471 120
  -9   2 -10 395.530 21.7234 128
  -9   2 -10 411.820 21.8825 194
  -9   2 -10 430.158 22.2018 220
  -9   2 -10 424.557 22.1373 104
  -9   2 -10 446.088 20.5828  88
  -9   2 -10 383.052 22.4291 235
  -9   2  -9 26.2344 8.48240 172
  -9   2  -9 33.7445 10.8529  84
  -9   2  -9 34.3167 10.1885 128
  -9   2  -9 30.5435 10.6626 120
  -9   2  -9 41.2912 10.8984 220
  -9   2  -9 44.8142 10.7622 194
  -9   2  -9 37.2332 24.3227  48
  -9   2  -9 33.4119 10.2518 104
  -9   2  -9 40.0147 10.5306  70
  -9   2  -8 399.152 23.4183 128
  -9   2  -8 395.244 59.7534  56
  -9   2  -8 396.330 20.8498 172
  -9   2  -8 457.104 25.2402  70
  -9   2  -8 427.265 24.3535  84
  -9   2  -8 395.180 23.6355 104
  -9   2  -8 448.689 23.2703  86
  -9   2  -8 500.985 58.1826  48
  -9   2  -7 1362.79 114.288  56
  -9   2  -7 1496.86 56.5696  84
  -9   2  -7 1457.65 57.4793  70
  -9   2  -7 1359.08 55.0273 104
  -9   2  -7 1375.20 102.792  31
  -9   2  -7 1584.50 55.4952  86
  -9   2  -7 1525.74 111.999  48
  -9   2  -6 519.208 28.4885 104
  -9   2  -6 624.307 29.0348  86
  -9   2  -6 581.574 30.7567  70
  -9   2  -6 549.347 29.4737  84
  -9   2  -6 595.166 26.2149  83
  -9   2  -6 660.284 71.7519  31
  -9   2  -5 210.919 45.0474  31
  -9   2  -5 180.399 15.7411  86
  -9   2  -5 144.182 44.2392  56
  -9   2  -5 120.247 40.6303  46
  -9   2  -5 199.808 14.5113  83
  -9   2  -5 184.521 17.1161  70
  -9   2  -4 395.317 20.5832  83
  -9   2  -4 432.609 59.4227  24
  -9   2  -4 274.969 54.2859  31
  -9   2  -4 418.287 22.6584  86
  -9   2  -4 333.752 51.8285  17
  -9   2  -4 363.861 63.1035  56
  -9   2  -4 275.702 50.8558  59
  -9   2  -4 351.266 60.0915  46
  -9   2  -3 90.0685 38.4296  32
  -9   2  -3 78.6034 33.0076  31
  -9   2  -3 43.0020 27.7616  24
  -9   2  -3 84.8758 32.5374  17
  -9   2  -3 32.8991 30.2747  11
  -9   2  -3 52.2646 31.3575  12
  -9   2  -3 81.3121 30.5202  59
  -9   2  -3 36.0669 28.0938  56
  -9   2  -3 59.6569 9.82107  83
  -9   2  -3 25.1787 26.1570  46
  -9   2  -2 2136.68 136.620  24
  -9   2  -2 1979.70 140.138  32
  -9   2  -2 1941.16 135.331  12
  -9   2  -2 2067.54 137.304  17
  -9   2  -2 2203.42 131.584  59
  -9   2  -2 2101.72 70.6087  83
  -9   2  -2 2230.04 145.399  46
  -9   2  -1 35.9428 25.1569  59
  -9   2  -1 34.8749 25.3665  24
  -9   2  -1 39.5758 29.7195  32
  -9   2  -1 54.2204 26.2224  46
  -9   2  -1 61.3964 29.7029  17
  -9   2   0 389.353 50.8934  59
  -9   2   0 362.876 55.6991  32
  -9   2   0 344.928 53.9335  46
  -9   2   0 358.810 57.6606  17
  -9   2   0 391.178 58.0844  12
  -9   2   1 1817.90 110.507  59
  -9   2   1 1928.15 130.574  32
  -9   2   1 1779.68 127.708  12
  -9   2   1 1870.48 124.479  46
  -9   2   2 845.860 84.0989  32
  -9   2   2 942.195 89.3048  12
  -9   2   2 897.514 80.8257  46
  -9   2   3 1182.99 99.2635  32
  -9   2   3 1265.16 102.405  12
  -9   2   4 538.997 66.1780  12
  -9   2   5 33.7018 25.3035  12
  -9   2   6 405.927 57.2504  12
  -9   2   7 366.024 52.8742  12
  -9   2   8 837.222 74.8288  12
  -9   2   8 659.085 73.0269  17
  -9   2   9 2791.11 155.991  15
  -9   2   9 2783.43 157.769  18
  -9   2   9 2490.38 144.304  17
  -9   2  10 54.0981 32.3762  15
  -9   2  10 56.2296 27.5286  18
  -9   2  11 1384.74 107.446  15
  -9   2  14 68.7177 30.5062  30
  -9   2  14 136.566 36.9232  34
  -9   2  15 29.4917 24.7525  49
  -9   2  16 160.617 37.1869  49
  -9   3 -14 13.7068 4.50982 220
  -9   3 -14 21.2538 4.60284 190
  -9   3 -14 12.4249 3.98641 194
  -9   3 -14 11.7232 4.72282 120
  -9   3 -14 13.4825 4.37461 128
  -9   3 -13 77.7898 8.21313 128
  -9   3 -13 88.0846 8.74560 120
  -9   3 -13 77.0010 6.86819 121
  -9   3 -13 73.0797 8.02197 220
  -9   3 -13 75.5027 6.50264 103
  -9   3 -13 105.404 9.03873 235
  -9   3 -13 72.7854 6.02628 172
  -9   3 -13 80.6903 7.91435 194
  -9   3 -13 82.8075 8.41830 190
  -9   3 -12 66.7947 7.69233 172
  -9   3 -12 78.7814 9.59266 128
  -9   3 -12 78.8985 10.0085 120
  -9   3 -12 73.3599 9.22969 194
  -9   3 -12 69.4953 8.56296 103
  -9   3 -12 67.0137 9.04084  84
  -9   3 -12 78.1752 8.59107  81
  -9   3 -12 78.4615 9.89519 235
  -9   3 -12 70.4964 9.26864 220
  -9   3 -11 275.040 15.4997 172
  -9   3 -11 290.207 17.8511 128
  -9   3 -11 309.991 18.6835 120
  -9   3 -11 281.613 17.5330 194
  -9   3 -11 284.842 17.6499 220
  -9   3 -11 300.325 17.8988 104
  -9   3 -11 311.084 17.8648  84
  -9   3 -11 336.430 16.8532  81
  -9   3 -11 292.018 18.4506 235
  -9   3 -11 325.426 16.4588  88
  -9   3 -10 22.0790 9.09104  84
  -9   3 -10 7.10714 9.52515 120
  -9   3 -10 11.6513 9.32635 128
  -9   3 -10 10.5380 8.39808  88
  -9   3 -10 29.2990 9.79358 104
  -9   3 -10 20.6589 9.42378 194
  -9   3 -10 19.4700 7.38765 218
  -9   3 -10 14.5687 7.77381 172
  -9   3  -9 255.255 18.1049 128
  -9   3  -9 216.187 45.7555  56
  -9   3  -9 236.289 16.3540 172
  -9   3  -9 276.522 19.0369  70
  -9   3  -9 293.679 18.9278  84
  -9   3  -9 229.530 38.2190  48
  -9   3  -9 248.042 18.4648 104
  -9   3  -8 1250.01 105.066  56
  -9   3  -8 1227.90 47.7783 172
  -9   3  -8 1352.30 51.2940  84
  -9   3  -8 1351.78 52.4345  70
  -9   3  -8 1282.25 51.1024 104
  -9   3  -8 1387.01 49.3592  86
  -9   3  -8 1154.01 93.6094  48
  -9   3  -7 482.627 27.2178  70
  -9   3  -7 473.927 26.2504  84
  -9   3  -7 472.432 26.5263 104
  -9   3  -7 485.545 24.6178  86
  -9   3  -7 459.689 65.4112  56
  -9   3  -7 425.378 58.9704  31
  -9   3  -6 339.235 53.6059  31
  -9   3  -6 460.911 23.5252  86
  -9   3  -6 427.971 62.8582  59
  -9   3  -6 409.224 24.8984  84
  -9   3  -6 429.988 22.4845  76
  -9   3  -6 413.609 25.8647  70
  -9   3  -6 331.671 59.3402  46
  -9   3  -5 1022.26 92.7967  31
  -9   3  -5 1016.96 89.9548  24
  -9   3  -5 1042.85 40.1503  86
  -9   3  -5 890.170 88.5180  59
  -9   3  -5 823.045 91.6587  46
  -9   3  -5 951.456 39.2015  76
  -9   3  -4 270.711 17.3259  76
  -9   3  -4 268.684 50.2220  24
  -9   3  -4 258.725 17.4398  86
  -9   3  -4 263.009 54.3468  56
  -9   3  -4 341.977 56.3107  59
  -9   3  -4 345.443 52.6962  17
  -9   3  -4 291.172 50.5362  11
  -9   3  -4 190.152 49.2474  46
  -9   3  -3 130.186 12.4959  76
  -9   3  -3 170.166 42.2789  24
  -9   3  -3 180.387 14.2182  86
  -9   3  -3 199.853 45.1974  12
  -9   3  -3 135.562 37.5082  17
  -9   3  -3 135.798 43.8132  46
  -9   3  -3 114.488 35.7748  59
  -9   3  -2 853.737 34.7270  76
  -9   3  -2 742.187 76.0680  59
  -9   3  -2 902.625 88.5642  32
  -9   3  -2 1091.06 92.3240  24
  -9   3  -2 902.972 88.2962  31
  -9   3  -2 833.966 85.6229  12
  -9   3  -2 725.357 81.2884  17
  -9   3  -2 864.099 88.4023  46
  -9   3  -1 33.9668 24.6747  24
  -9   3  -1-7.38494 22.9703  32
  -9   3  -1-6.42577 24.1050  59
  -9   3  -1 7.90019 23.4293  46
  -9   3   0 72.4138 28.9359  59
  -9   3   0 67.8015 31.6683  46
  -9   3   0 91.1407 31.7959  24
  -9   3   0 71.5443 30.8215  32
  -9   3   0 68.7662 31.3073  12
  -9   3   1 153.906 35.8667  24
  -9   3   1 172.747 39.6678  32
  -9   3   1 136.051 39.0786  12
  -9   3   2 1708.90 107.092  24
  -9   3   2 1458.45 107.600  32
  -9   3   2 1380.78 98.6283  13
  -9   3   2 1686.66 120.052  12
  -9   3   3 1393.80 103.002  32
  -9   3   3 1445.41 95.6831  24
  -9   3   3 1300.31 104.640  12
  -9   3   3 1344.88 94.8983  13
  -9   3   4 2455.73 139.299  32
  -9   3   4 2336.75 144.777  12
  -9   3   4 2332.27 128.686  13
  -9   3   5 204.627 41.8748  12
  -9   3   6 1510.76 108.099  12
  -9   3   7 2052.46 125.681  19
  -9   3   7 2191.04 131.640  12
  -9   3   8 46.4191 23.1255  12
  -9   3   9-6.08879 26.7851  18
  -9   3   9 6.10199 24.9463  15
  -9   3   9-32.9800 36.0708  14
  -9   3  10 574.561 71.8345  16
  -9   3  11 67.2076 32.1511  16
  -9   3  12 701.946 72.4012  30
  -9   3  13 1848.56 118.508  30
  -9   3  15 637.246 66.0912  45
  -9   4 -14 181.107 9.69832 190
  -9   4 -14 200.909 10.1449 194
  -9   4 -14 191.477 10.3096 220
  -9   4 -14 220.928 10.9070 120
  -9   4 -14 208.038 10.5403 128
  -9   4 -13 121.593 9.96350 128
  -9   4 -13 110.812 9.83317 120
  -9   4 -13 130.165 10.0968 194
  -9   4 -13 108.178 7.97310 172
  -9   4 -13 108.137 9.56794 220
  -9   4 -13 114.001 7.68545 103
  -9   4 -12 102.689 8.78313  81
  -9   4 -12 87.6288 9.87062  84
  -9   4 -12 96.2474 10.5379 128
  -9   4 -12 107.297 11.2741 120
  -9   4 -12 91.0893 10.7356 194
  -9   4 -12 89.3835 10.6425 220
  -9   4 -12 107.602 9.71764 103
  -9   4 -12 81.8171 10.1984 104
  -9   4 -12 85.1445 9.14224 172
  -9   4 -12 103.450 9.13887  88
  -9   4 -12 94.6186 11.0947 235
  -9   4 -11 272.882 18.1918 120
  -9   4 -11 303.177 18.3509 128
  -9   4 -11 331.962 17.3674  88
  -9   4 -11 277.399 17.9230 194
  -9   4 -11 295.108 15.5746 214
  -9   4 -11 287.258 15.4241 218
  -9   4 -11 314.365 17.8788  84
  -9   4 -11 303.044 17.5873  70
  -9   4 -11 307.594 15.9150  81
  -9   4 -11 298.370 18.3111 104
  -9   4 -11 273.686 16.2725 172
  -9   4 -10 8.65177 8.41837  84
  -9   4 -10-2.04367 8.07516  81
  -9   4 -10-0.76422 9.50842 128
  -9   4 -10 10.8351 20.3229  56
  -9   4 -10 6.10101 8.87795  88
  -9   4 -10 1.88082 8.27367 172
  -9   4 -10 0.52407 7.19017 218
  -9   4 -10 0.53853 7.57607 214
  -9   4 -10 11.3754 9.57857 104
  -9   4  -9 430.698 23.8905 104
  -9   4  -9 396.821 48.8959  48
  -9   4  -9 377.970 21.3584 172
  -9   4  -9 403.346 55.3891  56
  -9   4  -9 410.044 20.1571 218
  -9   4  -9 343.589 19.9157 214
  -9   4  -9 408.576 22.4613  84
  -9   4  -8 362.808 20.7113 214
  -9   4  -8 397.570 22.5618  84
  -9   4  -8 349.283 22.7498  70
  -9   4  -8 400.315 61.1599  56
  -9   4  -8 377.977 23.4143 104
  -9   4  -7 542.657 71.2287  59
  -9   4  -7 535.875 69.1815  56
  -9   4  -7 565.560 30.2226  70
  -9   4  -7 585.866 27.5463  76
  -9   4  -7 558.850 28.4371  84
  -9   4  -7 556.461 26.3333 214
  -9   4  -7 550.970 26.0874  86
  -9   4  -7 537.683 69.8213  46
  -9   4  -7 597.981 68.3431  31
  -9   4  -6 741.251 79.9044  31
  -9   4  -6 728.321 33.1708  76
  -9   4  -6 744.837 34.6317  84
  -9   4  -6 663.981 78.7457  59
  -9   4  -6 774.902 86.3838  56
  -9   4  -6 901.609 92.9001  46
  -9   4  -6 811.168 32.5142  86
  -9   4  -5 41.5500 11.2202  84
  -9   4  -5 46.3816 10.3947  76
  -9   4  -5 42.7697 9.67637  86
  -9   4  -5 31.5504 28.6747  59
  -9   4  -5 17.3436 29.3475  46
  -9   4  -4 93.8448 34.0074  17
  -9   4  -4 104.802 36.0343  24
  -9   4  -4 115.753 12.7864  76
  -9   4  -4 112.040 11.6591  86
  -9   4  -4 146.957 37.8295  59
  -9   4  -4 78.0854 35.6141  46
  -9   4  -3 1938.88 130.291  12
  -9   4  -3 2086.15 130.022  24
  -9   4  -3 2072.04 136.963  31
  -9   4  -3 1691.44 62.4052  76
  -9   4  -3 1753.78 130.763  46
  -9   4  -3 1800.01 60.7881  86
  -9   4  -3 1573.35 120.062  59
  -9   4  -2-7.17930 21.2912  59
  -9   4  -2-15.8978 24.7241  31
  -9   4  -2 6.80524 22.1081  24
  -9   4  -2 22.5154 27.2598  12
  -9   4  -2 8.33320 23.4450  46
  -9   4  -1 117.602 38.3075  31
  -9   4  -1 190.197 40.4297  24
  -9   4  -1 87.4510 29.7224  32
  -9   4  -1 68.4033 30.2187  59
  -9   4  -1 76.4504 30.8340  37
  -9   4  -1 88.5991 33.0441  46
  -9   4   0 833.495 80.2883  32
  -9   4   0 819.228 84.5046  31
  -9   4   0 965.017 82.9679  24
  -9   4   0 897.231 77.8941  37
  -9   4   1 232.738 43.0284  24
  -9   4   1 216.376 41.4231  32
  -9   4   1 166.252 42.9335  12
  -9   4   1 261.583 44.8764  13
  -9   4   1 165.416 37.9120  37
  -9   4   2 2081.16 125.104  32
  -9   4   2 2222.21 123.633  24
  -9   4   2 2012.06 124.077  13
  -9   4   2 2020.36 135.914  12
  -9   4   2 1923.91 121.988  37
  -9   4   3 914.219 77.1593  32
  -9   4   3 1031.96 83.7634  13
  -9   4   3 812.659 77.9992  37
  -9   4   4 774.248 71.9046  13
  -9   4   4 721.721 72.1249  37
  -9   4   5 591.405 61.3012  13
  -9   4   6 778.035 71.2901  13
  -9   4   6 941.087 80.8295  19
  -9   4   7 446.322 58.6626  19
  -9   4   8 1204.06 96.9042  14
  -9   4   8 1069.24 90.9929  16
  -9   4   8 1192.57 97.9819  19
  -9   4   9 6.88583 27.4041  14
  -9   4   9 40.8798 28.5817  16
  -9   4  10 28.3669 29.7542  16
  -9   4  11 132.371 36.7681  25
  -9   4  13 181.923 41.3449  30
  -9   4  15 1015.49 79.7698  52
  -9   4  16 305.208 43.3968  62
  -9   5 -14 200.529 10.5231 235
  -9   5 -14 178.582 10.1660 220
  -9   5 -14 185.432 10.2779 194
  -9   5 -14 171.010 8.46431 172
  -9   5 -14 178.104 9.62070 190
  -9   5 -14 196.084 10.6504 120
  -9   5 -14 187.339 10.4132 128
  -9   5 -13 271.163 14.9150 194
  -9   5 -13 275.490 14.8910 128
  -9   5 -13 269.984 14.9810 120
  -9   5 -13 266.062 14.6182 220
  -9   5 -13 251.600 13.0462 172
  -9   5 -13 271.715 11.7940 103
  -9   5 -13 290.166 14.9384 104
  -9   5 -12 382.263 19.5144 104
  -9   5 -12 368.724 19.5981 120
  -9   5 -12 350.740 19.1851 128
  -9   5 -12 382.770 17.9030  88
  -9   5 -12 364.761 19.2692 194
  -9   5 -12 364.052 18.0557  70
  -9   5 -12 381.317 18.3978  84
  -9   5 -12 347.661 16.5494 218
  -9   5 -12 363.332 16.9297 214
  -9   5 -12 362.639 19.2639 220
  -9   5 -12 386.980 18.2331 172
  -9   5 -11 40.6998 8.66687 172
  -9   5 -11 49.1679 9.64816 104
  -9   5 -11 51.0897 10.6215 128
  -9   5 -11 44.2752 8.85768  70
  -9   5 -11 28.7645 8.36038 214
  -9   5 -11 48.3275 8.34141 218
  -9   5 -11 53.9750 9.68914  88
  -9   5 -11 45.1936 9.15307  84
  -9   5 -11 48.5945 10.1487 194
  -9   5 -10 11.2154 7.90970 218
  -9   5 -10 4.24725 8.48164 214
  -9   5 -10 4.28672 9.21449  88
  -9   5 -10 12.6028 7.79702 115
  -9   5 -10 12.5466 9.61024 104
  -9   5 -10 8.11491 8.44082 172
  -9   5 -10 9.52434 8.32208  84
  -9   5 -10 7.18597 7.74933  70
  -9   5 -10-5.28463 19.8255  56
  -9   5  -9 199.351 17.5021 104
  -9   5  -9 180.599 14.0533 115
  -9   5  -9 220.106 16.2729  84
  -9   5  -9 216.108 17.0576  88
  -9   5  -9 190.485 40.7716  56
  -9   5  -9 198.340 15.2700 214
  -9   5  -9 167.650 13.7291 218
  -9   5  -8 44.6559 10.0009  76
  -9   5  -8 38.7685 10.8974  84
  -9   5  -8 48.8891 10.0652 218
  -9   5  -8 59.3870 11.1274 214
  -9   5  -8 66.4082 11.0063 115
  -9   5  -8 14.4949 23.5878  56
  -9   5  -8 45.3028 27.4614  59
  -9   5  -7 61.7021 30.9043  31
  -9   5  -7 95.4521 33.4252  56
  -9   5  -7 39.5332 30.6430  59
  -9   5  -7 73.8041 11.6935 115
  -9   5  -7 64.4180 29.3204  46
  -9   5  -7 66.2932 10.9513  76
  -9   5  -7 81.4651 12.3042  84
  -9   5  -6 117.974 40.5654  46
  -9   5  -6 105.023 36.6332  59
  -9   5  -6 143.788 45.1128  56
  -9   5  -6 174.531 15.7273  84
  -9   5  -6 166.071 15.4445  76
  -9   5  -5 888.448 92.4143  46
  -9   5  -5 679.677 80.9045  59
  -9   5  -5 825.219 36.0453  76
  -9   5  -5 819.186 35.5035  84
  -9   5  -4 468.047 67.5807  46
  -9   5  -4 471.134 67.2650  59
  -9   5  -4 545.270 65.2016  24
  -9   5  -4 604.166 74.2468  31
  -9   5  -4 508.829 25.8800  84
  -9   5  -4 477.065 25.7138  76
  -9   5  -3 1828.70 130.406  59
  -9   5  -3 2035.04 128.855  24
  -9   5  -3 1909.51 134.383  31
  -9   5  -3 1856.89 129.596  12
  -9   5  -3 1752.47 134.419  46
  -9   5  -2 1346.25 105.904  59
  -9   5  -2 1304.90 100.702  24
  -9   5  -2 1087.51 99.9575  31
  -9   5  -2 1111.61 98.8209  12
  -9   5  -1 375.525 59.3266  31
  -9   5  -1 363.278 52.9302  24
  -9   5  -1 316.171 53.8648  12
  -9   5  -1 406.959 57.1532  37
  -9   5   0 96.5008 33.4179  31
  -9   5   0 47.0592 24.0902  24
  -9   5   0 46.7435 25.0917  13
  -9   5   0 31.9818 24.7755  37
  -9   5   1 525.909 65.1883  31
  -9   5   1 525.551 57.9393  24
  -9   5   1 450.450 59.5241  13
  -9   5   1 494.290 60.5676  37
  -9   5   2 282.499 47.6920  31
  -9   5   2 210.605 44.1004  13
  -9   5   2 220.456 44.3332  37
  -9   5   3 822.313 77.7837  31
  -9   5   3 791.890 76.2009  13
  -9   5   3 879.411 79.1583  37
  -9   5   4 73.0015 27.4209  13
  -9   5   4 64.4123 25.2305  19
  -9   5   4 51.8028 25.9510  31
  -9   5   5 439.378 55.7503  13
  -9   5   5 443.448 58.4964  19
  -9   5   6 2462.16 138.540  13
  -9   5   6 2463.77 145.395  19
  -9   5   7 200.526 44.4804  14
  -9   5   7 269.806 50.0626  19
  -9   5   8 510.493 63.8625  14
  -9   5   8 300.822 54.4837  19
  -9   5   9 204.679 47.8621  19
  -9   5  10 82.4378 32.6601  27
  -9   5  11 509.749 64.0181  27
  -9   5  15 10.1359 22.7954  54
  -9   6 -14 50.8150 6.24406 235
  -9   6 -14 53.9482 6.63816 194
  -9   6 -14 42.3041 5.34142 172
  -9   6 -14 61.7800 6.64830 220
  -9   6 -14 61.1969 6.62001 128
  -9   6 -13 133.053 10.6486 235
  -9   6 -13 146.918 9.67627  88
  -9   6 -13 167.995 11.6152 194
  -9   6 -13 155.357 11.4959 120
  -9   6 -13 149.857 11.1279 128
  -9   6 -13 151.984 11.1591 220
  -9   6 -13 145.029 9.07041 218
  -9   6 -13 155.675 10.4748 172
  -9   6 -13 146.459 11.0413 104
  -9   6 -13 134.315 7.92224 103
  -9   6 -12 244.200 15.5796 104
  -9   6 -12 252.853 15.7697 128
  -9   6 -12 236.956 14.6011 172
  -9   6 -12 228.578 13.2949 218
  -9   6 -12 241.160 13.9818 214
  -9   6 -12 272.488 14.7510  88
  -9   6 -12 227.641 13.9753  70
  -9   6 -12 246.951 15.7534 194
  -9   6 -11 5.07412 7.80822 214
  -9   6 -11 2.56238 6.99952 218
  -9   6 -11 4.92551 7.98141  88
  -9   6 -11 6.11380 7.12082 115
  -9   6 -11 11.8489 8.30653 104
  -9   6 -11 11.8291 8.54272 172
  -9   6 -11 7.54682 7.41431  84
  -9   6 -11-1.30165 7.24925  70
  -9   6 -10 226.367 15.2827 115
  -9   6 -10 223.181 17.2812 104
  -9   6 -10 237.120 40.3937  56
  -9   6 -10 220.716 16.2735  70
  -9   6 -10 231.144 15.3197  84
  -9   6 -10 255.747 16.9524  88
  -9   6 -10 209.541 14.6492 218
  -9   6 -10 213.798 15.6406 214
  -9   6  -9 64.3546 10.4609  76
  -9   6  -9 79.9195 10.9375  84
  -9   6  -9 36.5700 23.6480  56
  -9   6  -9 74.2298 11.5587  70
  -9   6  -9 55.9129 10.4522 218
  -9   6  -9 68.9674 11.4976 214
  -9   6  -9 69.5763 10.8973 115
  -9   6  -9 78.2729 10.5019 112
  -9   6  -8 158.872 40.4512  59
  -9   6  -8 202.780 41.7801  56
  -9   6  -8 170.062 14.9321 115
  -9   6  -8 167.940 13.7587 112
  -9   6  -8 188.684 15.0619  84
  -9   6  -8 171.917 15.2862  76
  -9   6  -8 183.308 39.7988  47
  -9   6  -7 675.823 29.9149 112
  -9   6  -7 628.348 31.1466  76
  -9   6  -7 706.039 30.4992  84
  -9   6  -7 632.063 75.5252  56
  -9   6  -7 659.922 77.3918  59
  -9   6  -6 29.1729 27.3876  31
  -9   6  -6 48.9718 31.5849  59
  -9   6  -6 43.3017 10.3429 112
  -9   6  -6 33.1089 29.0718  46
  -9   6  -6 36.3856 10.5578  76
  -9   6  -6 53.8528 10.6256  84
  -9   6  -5 204.224 46.8076  46
  -9   6  -5 147.990 42.5348  59
  -9   6  -5 121.142 36.5591  31
  -9   6  -5 183.422 14.5783  84
  -9   6  -5 175.890 16.2063  76
  -9   6  -4 1755.05 133.382  46
  -9   6  -4 1682.12 125.459  59
  -9   6  -4 1695.21 60.0077  84
  -9   6  -4 1695.97 62.6318  76
  -9   6  -4 1988.68 124.038  24
  -9   6  -4 1609.93 122.708  31
  -9   6  -3 970.587 92.9569  59
  -9   6  -3 793.624 85.0937  31
  -9   6  -3 967.312 85.7622  24
  -9   6  -3 886.513 35.7218  84
  -9   6  -2 292.279 48.0394  24
  -9   6  -2 296.003 51.4473  31
  -9   6  -2 291.493 50.3824  12
  -9   6  -2 230.615 44.6746  37
  -9   6  -1 863.148 84.6070  31
  -9   6  -1 1053.11 84.8150  24
  -9   6  -1 857.706 82.2438  13
  -9   6  -1 810.803 84.9598  12
  -9   6  -1 828.513 81.8673  37
  -9   6   0 382.010 55.3574  31
  -9   6   0 288.899 45.9320  24
  -9   6   0 227.074 45.5008  13
  -9   6   0 304.854 51.0354  37
  -9   6   1 474.604 54.6175  66
  -9   6   1 501.858 63.6537  31
  -9   6   1 683.818 73.9796  13
  -9   6   1 510.477 65.5108  37
  -9   6   2 149.539 37.0648  31
  -9   6   2 93.1620 33.7259  13
  -9   6   2 61.9252 33.0241  37
  -9   6   3 193.370 37.7954  31
  -9   6   3 163.156 37.6900  13
  -9   6   3 308.007 47.0730  19
  -9   6   3 178.637 46.3888  37
  -9   6   4-6.39415 23.2312  13
  -9   6   4-25.5652 26.1326  19
  -9   6   5 475.010 60.4552  13
  -9   6   5 657.697 70.7603  19
  -9   6   6 544.935 67.1832  19
  -9   6   6 577.579 63.5207  13
  -9   6   7 1626.06 119.654  19
  -9   6   8 1712.75 123.738  19
  -9   6  10 285.489 46.9278  27
  -9   6  14 220.957 38.2125  53
  -9   7 -14 106.217 7.46009 235
  -9   7 -14 101.543 8.04875 194
  -9   7 -14 97.0069 7.09979 172
  -9   7 -14 99.8900 7.63064 220
  -9   7 -14 100.821 8.04559 128
  -9   7 -13 173.233 11.6811 235
  -9   7 -13 191.915 11.2687  88
  -9   7 -13 169.506 12.1070 194
  -9   7 -13 203.605 12.5365 128
  -9   7 -13 185.027 12.0436 104
  -9   7 -13 181.190 11.4666 172
  -9   7 -13 168.280 10.6902 214
  -9   7 -13 179.032 10.2327 218
  -9   7 -12 143.022 10.7029  70
  -9   7 -12 159.693 11.1316 218
  -9   7 -12 155.063 11.6981 214
  -9   7 -12 157.408 11.8420  88
  -9   7 -12 154.076 12.1092 172
  -9   7 -12 150.539 12.9017 194
  -9   7 -12 160.092 12.7095 104
  -9   7 -11 127.492 12.9130 104
  -9   7 -11 136.160 12.0326 115
  -9   7 -11 139.730 12.5426 172
  -9   7 -11 126.411 12.2006 214
  -9   7 -11 129.196 11.3738 218
  -9   7 -11 122.528 11.3931  70
  -9   7 -10 465.352 50.9553  56
  -9   7 -10 414.122 20.2097  84
  -9   7 -10 455.587 22.7419  70
  -9   7 -10 434.217 23.7328 104
  -9   7 -10 404.921 20.5264 112
  -9   7 -10 420.287 21.4946 115
  -9   7 -10 421.868 22.1782 214
  -9   7 -10 404.768 20.8816 218
  -9   7  -9 320.532 17.5469  84
  -9   7  -9 288.563 18.9752  76
  -9   7  -9 308.543 19.9637  70
  -9   7  -9 268.101 49.4502  59
  -9   7  -9 223.830 41.5636  56
  -9   7  -9 336.214 51.6470  46
  -9   7  -9 324.298 20.3889  88
  -9   7  -9 285.702 17.8840 112
  -9   7  -9 303.239 19.2662 115
  -9   7  -8 273.252 16.4718  84
  -9   7  -8 274.166 18.9539  76
  -9   7  -8 208.992 47.5416  59
  -9   7  -8 292.278 48.8240  56
  -9   7  -8 244.545 46.9262  46
  -9   7  -8 270.671 45.7945  47
  -9   7  -8 269.929 19.4925  88
  -9   7  -8 250.093 17.2210 112
  -9   7  -8 223.670 17.7893 115
  -9   7  -7 39.4236 29.5954  59
  -9   7  -7 42.6013 10.8717 112
  -9   7  -7 32.6625 28.7531  47
  -9   7  -7 42.7622 10.9751  76
  -9   7  -7 25.2833 9.23771  84
  -9   7  -6 243.005 48.4926  47
  -9   7  -6 260.627 50.6843  59
  -9   7  -6 270.766 19.6285  76
  -9   7  -6 270.500 16.6928  84
  -9   7  -5 66.5849 32.2551  46
  -9   7  -5 74.3642 34.7209  59
  -9   7  -5 65.9745 32.3168  31
  -9   7  -5 76.9721 12.3114  76
  -9   7  -4 511.898 66.9112  31
  -9   7  -4 483.020 69.4819  46
  -9   7  -4 537.552 71.3417  59
  -9   7  -3 568.163 70.9506  31
  -9   7  -3 518.677 68.2461  37
  -9   7  -2 535.859 68.3890  37
  -9   7  -2 555.640 67.6130  31
  -9   7  -2 462.403 22.8926  71
  -9   7  -1 375.155 55.9690  31
  -9   7  -1 272.064 49.5360  37
  -9   7  -1 280.000 45.3625  66
  -9   7   0 154.403 44.3841  37
  -9   7   0 144.787 35.7446  31
  -9   7   0 139.816 37.9342  13
  -9   7   0 194.014 40.0173  66
  -9   7   1 969.912 91.4687  37
  -9   7   1 759.364 74.2431  31
  -9   7   1 684.295 77.4217  13
  -9   7   1 834.521 76.8294  66
  -9   7   2 907.481 84.7747  13
  -9   7   2 903.064 77.4091  31
  -9   7   2 800.092 84.9840  37
  -9   7   3 20.1229 28.1325  13
  -9   7   3-6.47826 26.4826  19
  -9   7   4 270.422 48.9204  19
  -9   7   4 273.312 43.5322  47
  -9   7   5 1350.25 105.660  19
  -9   7   6 172.005 44.8594  19
  -9   7   8 191.333 39.2223  38
  -9   8 -14 44.4224 6.16085 194
  -9   8 -14 64.2229 5.94670 172
  -9   8 -14 63.2951 6.25233 220
  -9   8 -14 49.5544 6.27340 128
  -9   8 -14 66.9519 6.41349 120
  -9   8 -14 65.0447 5.80215 235
  -9   8 -13 167.256 11.4490 194
  -9   8 -13 156.342 10.5800 235
  -9   8 -13 152.852 10.4544 172
  -9   8 -13 154.293 10.9700 128
  -9   8 -13 147.820 9.18156 218
  -9   8 -13 152.051 9.99777 214
  -9   8 -12 75.6796 9.18060 214
  -9   8 -12 63.8226 8.08550 218
  -9   8 -12 59.3462 8.23785 115
  -9   8 -12 68.8452 9.50411 104
  -9   8 -12 72.3536 9.23186 172
  -9   8 -11 266.490 16.9742 104
  -9   8 -11 249.961 14.7780 112
  -9   8 -11 260.671 15.7735 115
  -9   8 -11 254.863 15.4256  70
  -9   8 -11 259.801 15.1426 218
  -9   8 -11 261.731 16.3247 214
  -9   8 -10 244.319 15.9053 112
  -9   8 -10 289.204 17.5460 115
  -9   8 -10 249.770 17.0463  88
  -9   8 -10 250.411 16.1369  70
  -9   8 -10 239.869 16.4787  76
  -9   8 -10 255.114 16.0429 218
  -9   8 -10 275.193 17.5269 214
  -9   8  -9 356.836 20.9756  88
  -9   8  -9 351.152 20.7050 115
  -9   8  -9 320.367 19.1370 112
  -9   8  -9 350.846 20.5597  70
  -9   8  -9 310.414 19.8161  76
  -9   8  -9 322.157 45.3531  56
  -9   8  -9 356.942 55.6039  59
  -9   8  -8 599.538 70.8879  59
  -9   8  -8 563.215 63.9059  56
  -9   8  -8 615.641 29.3876 112
  -9   8  -8 710.780 31.3823  88
  -9   8  -8 646.378 30.6346  76
  -9   8  -8 617.356 65.3147  47
  -9   8  -8 545.918 65.0022  46
  -9   8  -7 15.3714 23.9313  59
  -9   8  -7 32.5315 10.7088 112
  -9   8  -7 34.7002 10.2298  76
  -9   8  -7 64.0575 31.2352  47
  -9   8  -7 50.4256 28.6836  46
  -9   8  -7 45.0902 8.93077  96
  -9   8  -7 39.5280 11.6757  88
  -9   8  -6-8.00125 30.0150  59
  -9   8  -6-3.78978 8.79701  76
  -9   8  -6 20.9837 25.4056  47
  -9   8  -6 11.3195 8.23813  96
  -9   8  -5 62.4625 9.75496  71
  -9   8  -5 86.2623 10.8630  96
  -9   8  -4 269.449 43.9383  66
  -9   8  -4 280.924 17.7754  71
  -9   8  -4 269.046 54.1483  47
  -9   8  -4 322.592 18.6906  96
  -9   8  -3 17.6079 22.6996  66
  -9   8  -3 15.6648 8.02662  71
  -9   8  -3 31.1608 29.2267  47
  -9   8  -3 7.46802 25.2562  37
  -9   8  -2 347.318 58.3639  37
  -9   8  -2 333.283 56.6963  47
  -9   8  -2 343.183 19.6195  71
  -9   8  -2 340.504 52.9369  31
  -9   8  -2 328.456 49.0657  66
  -9   8  -1 644.402 76.3092  47
  -9   8  -1 600.107 75.4507  37
  -9   8  -1 596.657 66.7768  31
  -9   8  -1 614.865 68.1245  66
  -9   8   0 1089.52 102.829  37
  -9   8   0 1304.02 104.187  47
  -9   8   0 1442.22 100.755  31
  -9   8   0 1217.94 97.5400  66
  -9   8   1 1024.37 89.0316  47
  -9   8   1 908.040 92.3502  37
  -9   8   1 838.101 74.5963  68
  -9   8   2 1127.98 102.103  37
  -9   8   2 1177.89 93.6863  47
  -9   8   2 1104.99 87.1855  68
  -9   8   3 138.102 34.3624  47
  -9   8   4 116.722 33.1389  44
  -9   8   5 67.7416 28.5766  44
  -9   8   7 461.811 58.8749  38
  -9   8   8 88.8968 31.3685  38
  -9   8   9 179.825 39.9242  41
  -9   8  10 732.232 68.0593  41
  -9   9 -14 93.2530 6.45045 120
  -9   9 -14 95.8768 6.97755 128
  -9   9 -14 93.0209 6.83789 220
  -9   9 -14 77.0557 6.20041 172
  -9   9 -13 63.6656 7.22739 214
  -9   9 -13 66.6032 6.50814 218
  -9   9 -13 64.3638 7.60353 172
  -9   9 -13 71.2441 7.75333 120
  -9   9 -13 62.7072 7.88963 128
  -9   9 -13 65.0282 8.00753 194
  -9   9 -12 9.31985 6.46065  88
  -9   9 -12 15.3403 6.48543 115
  -9   9 -12 16.4395 6.29410 218
  -9   9 -12 14.8806 7.12943 214
  -9   9 -12 14.6813 7.42732 172
  -9   9 -11 186.714 13.1618  88
  -9   9 -11 145.627 11.4636 112
  -9   9 -11 159.345 12.6876 115
  -9   9 -11 141.267 10.9741  70
  -9   9 -11 162.403 11.9246 218
  -9   9 -11 153.294 12.8893 214
  -9   9 -10 149.543 11.1761 208
  -9   9 -10 141.447 34.5236  59
  -9   9 -10 176.176 13.4488 112
  -9   9 -10 154.557 13.7109 115
  -9   9 -10 173.953 13.5562  76
  -9   9 -10 132.964 11.9388  70
  -9   9 -10 167.817 13.5713  88
  -9   9  -9 103.771 30.7124  56
  -9   9  -9 173.633 39.7406  59
  -9   9  -9 158.436 14.3260 112
  -9   9  -9 191.977 15.8501 115
  -9   9  -9 175.083 14.5367  76
  -9   9  -9 163.888 14.5148  88
  -9   9  -8 123.022 35.4666  59
  -9   9  -8 146.328 33.7597  56
  -9   9  -8 171.376 15.1426 112
  -9   9  -8 187.366 15.7776  76
  -9   9  -8 169.771 13.2435  96
  -9   9  -8 187.024 15.6523  88
  -9   9  -7 176.115 42.0918  59
  -9   9  -7 154.160 14.8826  76
  -9   9  -7 140.847 12.5847  96
  -9   9  -7 164.896 15.2848  88
  -9   9  -7 153.956 37.3987  46
  -9   9  -7 159.591 37.5654  47
  -9   9  -6 84.8151 36.2448  59
  -9   9  -6 83.4800 10.5299  71
  -9   9  -6 98.4643 13.0565  76
  -9   9  -6 85.2824 12.9605  88
  -9   9  -6 86.2736 11.2411  96
  -9   9  -6 115.417 34.5890  46
  -9   9  -5 405.908 62.6055  59
  -9   9  -5 391.218 21.1790  71
  -9   9  -5 400.821 23.0004  88
  -9   9  -5 392.258 21.4898  96
  -9   9  -5 447.136 60.9883  47
  -9   9  -4 130.381 35.8798  66
  -9   9  -4 163.785 13.9923  71
  -9   9  -4 148.427 14.5306  96
  -9   9  -4 162.672 15.4891  88
  -9   9  -4 198.168 44.8411  47
  -9   9  -3 270.102 18.0292  71
  -9   9  -3 333.964 56.6784  47
  -9   9  -3 282.830 52.3782  37
  -9   9  -3 285.519 47.9596  66
  -9   9  -2 503.824 25.4025  71
  -9   9  -2 423.384 63.0399  37
  -9   9  -2 544.216 69.0662  47
  -9   9  -2 444.321 60.2641  66
  -9   9  -1-7.14528 29.9699  47
  -9   9  -1-45.8029 40.4997  37
  -9   9  -1 6.63888 24.9070  66
  -9   9   0 889.662 91.7096  37
  -9   9   0 1049.13 90.3395  47
  -9   9   0 804.998 73.0771  68
  -9   9   0 844.505 82.2786  66
  -9   9   1 1370.48 95.0672  44
  -9   9   1 1075.29 92.8878  47
  -9   9   1 1366.55 113.757  37
  -9   9   1 1281.48 95.5440  68
  -9   9   2 98.5373 31.3082  47
  -9   9   2 72.6216 30.1797  44
  -9   9   2 107.118 41.2817  37
  -9   9   2 55.0929 27.0211  68
  -9   9   3 297.087 45.3462  47
  -9   9   3 289.582 45.6623  44
  -9   9   4 733.768 69.5875  44
  -9   9   5-20.9061 31.3424  38
  -9   9   5 57.3276 29.4470  44
  -9   9   6 528.845 62.9658  38
  -9   9   7-17.4554 22.5039  38
  -9   9   8 40.7376 25.2971  64
  -9   9   9 441.622 53.0489  64
  -9   9  10 205.136 37.6807  64
  -9   9  11 515.030 54.1475  64
  -9  10 -14 19.1138 3.85091 220
  -9  10 -14 19.4760 3.64410 172
  -9  10 -13 15.1886 5.05441 104
  -9  10 -13 13.9097 4.45901 235
  -9  10 -13 11.6169 5.11016 172
  -9  10 -13 16.9300 5.33817 214
  -9  10 -13 7.52956 4.21033 218
  -9  10 -13 14.8445 5.85715 128
  -9  10 -12 11.0627 6.22919 115
  -9  10 -12 10.5819 6.17165 104
  -9  10 -12 8.31784 5.80509 218
  -9  10 -12 17.8923 6.87545 214
  -9  10 -11 14.6966 7.56178 115
  -9  10 -11 14.0128 6.77540 112
  -9  10 -11 18.1414 7.08708  88
  -9  10 -11 10.5766 6.26273  76
  -9  10 -11 11.1798 7.85318 214
  -9  10 -11 11.0362 5.48970 208
  -9  10 -11 4.14288 6.58403 218
  -9  10 -10 53.0957 9.49903 112
  -9  10 -10 71.9765 10.8228 115
  -9  10 -10 78.2966 10.3013  88
  -9  10 -10 61.7589 9.36922  76
  -9  10 -10 66.8348 8.76543  70
  -9  10  -9 440.180 23.6342 115
  -9  10  -9 471.789 23.2095 112
  -9  10  -9 486.718 22.7401  88
  -9  10  -9 438.317 22.9736  76
  -9  10  -9 445.667 55.3084  59
  -9  10  -8 207.838 16.4652 112
  -9  10  -8 244.930 16.4030  88
  -9  10  -8 207.177 14.5159  96
  -9  10  -8 188.759 40.1021  59
  -9  10  -8 242.287 16.9805  76
  -9  10  -7 277.544 17.7682  88
  -9  10  -7 246.322 16.3257  96
  -9  10  -7 259.298 48.4682  59
  -9  10  -7 249.824 15.8514  71
  -9  10  -7 268.643 18.6423  76
  -9  10  -6 270.549 48.8292  46
  -9  10  -6 338.570 19.5156  88
  -9  10  -6 303.027 18.9202  96
  -9  10  -6 333.121 53.8521  59
  -9  10  -6 336.735 21.0929  76
  -9  10  -6 319.645 18.5528  71
  -9  10  -5 547.679 66.8488  47
  -9  10  -5 577.737 27.2217  88
  -9  10  -5 616.932 28.2480  96
  -9  10  -5 585.699 27.0893  71
  -9  10  -4 102.167 35.7753  47
  -9  10  -4 157.158 13.7339  88
  -9  10  -4 114.204 32.1222  66
  -9  10  -4 121.803 12.5480  71
  -9  10  -3 107.692 34.4262  37
  -9  10  -3 68.6188 32.9120  47
  -9  10  -3 85.1286 11.0562  88
  -9  10  -3 63.0938 29.0994  66
  -9  10  -3 96.5139 12.0210  71
  -9  10  -2 14.6403 29.9364  37
  -9  10  -2 27.0518 28.3775  47
  -9  10  -2 52.4042 27.4869  66
  -9  10  -1 221.791 47.2882  47
  -9  10  -1 155.538 45.3260  37
  -9  10  -1 157.783 36.4669  68
  -9  10  -1 215.894 45.0524  66
  -9  10   0 238.226 50.2332  37
  -9  10   0 172.154 40.0012  47
  -9  10   0 270.249 43.7391  44
  -9  10   0 224.068 41.1372  68
  -9  10   0 172.505 41.3824  66
  -9  10   1 260.309 51.3882  37
  -9  10   1 226.608 40.2568  44
  -9  10   1 299.437 46.2576  47
  -9  10   1 322.683 52.8098  66
  -9  10   1 281.967 44.9990  68
  -9  10   2 191.873 47.0277  37
  -9  10   2 302.762 45.8486  44
  -9  10   2 266.870 42.3736  47
  -9  10   2 272.844 47.4808  68
  -9  10   3 225.481 47.3715  37
  -9  10   3 349.516 48.1779  44
  -9  10   3 222.195 42.7720  68
  -9  10   4 196.326 39.0979  44
  -9  10   4 212.467 47.5947  38
  -9  10   5 325.338 48.7186  44
  -9  10   5 306.953 49.3781  38
  -9  10   5 410.407 49.9371  58
  -9  10   6 598.457 62.7690  44
  -9  10   9 190.999 34.6830  64
  -9  11 -13 1.95047 4.26324 172
  -9  11 -13 3.28411 3.92452 120
  -9  11 -13 5.25950 4.28721 214
  -9  11 -13 4.72159 4.31290 194
  -9  11 -12 65.0842 7.60812 214
  -9  11 -12 63.6037 6.58906 218
  -9  11 -12 63.0673 7.17558 115
  -9  11 -12 63.7259 7.18119 104
  -9  11 -11 71.9121 8.07155 218
  -9  11 -11 68.0292 8.92709 214
  -9  11 -11 84.3812 7.59291 208
  -9  11 -11 69.1255 8.55610 104
  -9  11 -11 75.4411 8.35586 112
  -9  11 -11 71.9767 8.70762 115
  -9  11 -11 66.4004 7.93481  76
  -9  11 -10 45.3625 8.29823 112
  -9  11 -10 45.9442 9.05703 115
  -9  11 -10 47.2599 8.34344  88
  -9  11 -10 50.3818 8.04423  76
  -9  11  -9 199.046 14.7771 115
  -9  11  -9 189.775 14.0989 112
  -9  11  -9 157.627 11.5214  96
  -9  11  -9 169.151 12.6636  88
  -9  11  -9 177.023 13.5501  76
  -9  11  -8 93.0516 9.74636 143
  -9  11  -8 111.903 12.4413 112
  -9  11  -8 100.537 32.4227  59
  -9  11  -8 103.993 11.0866  88
  -9  11  -8 100.272 10.6168  96
  -9  11  -8 104.298 11.6401  76
  -9  11  -7 154.587 12.8944  96
  -9  11  -7 179.230 13.1602  88
  -9  11  -7 122.692 33.8497  59
  -9  11  -7 150.844 12.5173 143
  -9  11  -7 137.161 13.7402  76
  -9  11  -7 164.097 12.6311  71
  -9  11  -6 456.234 24.5887  76
  -9  11  -6 464.758 22.3964  71
  -9  11  -6 499.853 62.4366  59
  -9  11  -6 442.122 22.6430  96
  -9  11  -6 440.115 21.5985  88
  -9  11  -5 217.881 15.5951  71
  -9  11  -5 195.281 41.7509  47
  -9  11  -5 276.940 49.5202  59
  -9  11  -5 258.702 15.6226  88
  -9  11  -5 258.161 17.2217  96
  -9  11  -4 273.747 17.6692  71
  -9  11  -4 180.821 39.3839  66
  -9  11  -4 225.282 44.8468  47
  -9  11  -3 379.228 21.4733  71
  -9  11  -3 312.642 50.9156  66
  -9  11  -3 341.747 52.2865  47
  -9  11  -3 379.423 57.1850  37
  -9  11  -2 47.3915 10.5738  71
  -9  11  -2 47.7560 29.6581  47
  -9  11  -2 13.5995 28.5545  37
  -9  11  -2 75.9805 26.9106  68
  -9  11  -2 82.7911 32.1950  66
  -9  11  -1 79.6734 31.2406  47
  -9  11  -1 61.9339 32.3842  37
  -9  11  -1 134.449 34.3164  68
  -9  11  -1 111.246 34.8237  66
  -9  11   0 235.002 39.3698  44
  -9  11   0 186.516 42.4455  37
  -9  11   0 248.149 42.1849  47
  -9  11   0 220.120 45.5379  66
  -9  11   0 191.573 38.6112  68
  -9  11   1 63.5865 29.0200  44
  -9  11   1 34.3493 29.5671  37
  -9  11   1 37.9175 23.9900  47
  -9  11   1 87.4101 32.3705  68
  -9  11   1 67.3146 29.6529  66
  -9  11   2 182.893 42.8413  37
  -9  11   2 101.077 31.0681  44
  -9  11   2 181.684 42.0908  38
  -9  11   2 184.521 39.3224  68
  -9  11   3 385.519 53.3307  44
  -9  11   3 540.752 61.0453  68
  -9  11   4 448.503 50.7657  58
  -9  11   4 478.169 57.6166  68
  -9  11   5 819.685 67.8017  58
  -9  11   6 166.289 32.9993  58
  -9  11   7 136.171 29.3179  58
  -9  12 -12 45.2905 5.80528 115
  -9  12 -12 33.5458 4.78790 218
  -9  12 -12 49.7475 6.15127 214
  -9  12 -11 26.2597 6.63098 115
  -9  12 -11 29.6676 6.09386 104
  -9  12 -11 25.4120 6.17485 112
  -9  12 -11 14.4623 6.16242 214
  -9  12 -11 20.9161 5.71323 218
  -9  12 -11 19.8148 5.15423 208
  -9  12 -10 154.718 11.8436 115
  -9  12 -10 145.602 11.1343 112
  -9  12 -10 170.292 11.1921  76
  -9  12  -9 54.6277 7.54880  96
  -9  12  -9 50.5155 9.23147 115
  -9  12  -9 64.8198 9.27950 112
  -9  12  -9 62.7019 8.63467  76
  -9  12  -8 26.5410 8.73876 112
  -9  12  -8 22.0632 7.89327  76
  -9  12  -8 23.7950 7.13228 143
  -9  12  -8 20.9979 6.89229  96
  -9  12  -7 56.6267 8.03173 152
  -9  12  -7 56.9856 8.01340  88
  -9  12  -7 51.2254 8.93151  96
  -9  12  -7 48.7044 8.99508 143
  -9  12  -7 56.9877 8.51111  71
  -9  12  -7 63.9107 9.66507  76
  -9  12  -6 197.429 14.2293  96
  -9  12  -6 178.910 12.7193 152
  -9  12  -6 194.589 39.8258  59
  -9  12  -6 200.565 15.1480  76
  -9  12  -6 191.932 13.7175  71
  -9  12  -5 212.954 42.2836  59
  -9  12  -5 189.766 14.9119  96
  -9  12  -5 185.555 13.9269  71
  -9  12  -4 170.586 14.1182  71
  -9  12  -4 145.164 35.6742  66
  -9  12  -4 190.693 12.8358 110
  -9  12  -3 127.206 12.4680  71
  -9  12  -3 120.572 11.3767 110
  -9  12  -2 205.178 15.7460  71
  -9  12  -2 270.212 41.1935  68
  -9  12  -2 187.842 37.8246  66
  -9  12  -1 345.476 45.7257  68
  -9  12  -1 372.987 52.4252  66
  -9  12   0 67.0271 32.4779  66
  -9  12   0 156.014 34.6287  68
  -9  12   1 117.065 33.7612  68
  -9  12   1 207.473 42.6661  66
  -9  12   2 123.358 32.3819  68
  -9  12   2 108.689 34.1427  66
  -9  12   3 47.9306 23.9925  68
  -9  12   4 109.139 27.8484  58
  -9  12   4 160.949 34.9714  68
  -9  12   5 585.453 58.8943  68
  -9  13 -12 48.2731 4.69899 172
  -9  13 -12 58.9495 4.91769 214
  -9  13 -11 43.4307 5.52508 112
  -9  13 -11 42.7321 5.94171 115
  -9  13 -11 38.6244 5.98366 214
  -9  13 -11 30.1844 4.56439 218
  -9  13 -10 81.9023 8.33164 115
  -9  13 -10 61.2285 7.27790 112
  -9  13 -10 65.5974 6.93049 104
  -9  13  -9-5.18540 6.07814 112
  -9  13  -9 0.50392 6.75021 115
  -9  13  -9-2.76207 4.66886 143
  -9  13  -8 30.7184 7.79897 112
  -9  13  -8 28.8230 6.56274 143
  -9  13  -8 23.1241 6.85085  76
  -9  13  -8 16.9061 6.09719  96
  -9  13  -7 44.0295 8.04543 143
  -9  13  -7 53.1637 8.08026  96
  -9  13  -7 57.4445 7.43070 152
  -9  13  -7 47.3895 7.36774  71
  -9  13  -7 57.6610 8.64625  76
  -9  13  -6 54.8306 8.70778  96
  -9  13  -6 59.7597 9.29865  76
  -9  13  -6 52.3173 8.18019  71
  -9  13  -6 56.8522 8.12871 152
  -9  13  -5 215.273 14.1890  71
  -9  13  -5 239.635 15.2265  96
  -9  13  -4 486.654 23.0898  96
  -9  13  -4 450.354 20.2274 110
  -9  13  -4 477.208 22.3668  71
  -9  13  -3 74.0056 9.41911 110
  -9  13  -3 68.4315 9.55835  71
  -9  13  -2 243.701 39.6034  66
  -9  13  -2 302.030 17.5672  71
  -9  13  -1 248.540 42.1683  66
  -9  13  -1 262.507 16.3950  71
  -9  13   0 124.898 32.9217  66
  -9  13   0 116.128 28.6195  68
  -9  13   1 56.6940 25.6095  66
  -9  13   1 36.1081 22.4358  68
  -9  13   2-20.0786 20.5277  66
  -9  13   3 80.2625 9.73275  91
  -9  13   4 159.923 10.8913  91
  -9  14 -10 86.4928 6.19109 208
  -9  14 -10 97.5028 7.28701 214
  -9  14 -10 98.7693 7.16190 115
  -9  14  -9 36.9077 6.00925 112
  -9  14  -9 48.0463 6.75452 115
  -9  14  -8 30.6217 5.51834 143
  -9  14  -8 38.8765 6.83062 112
  -9  14  -7 64.0986 6.41264 152
  -9  14  -7 65.5714 8.47555 112
  -9  14  -7 53.1665 7.09602  96
  -9  14  -7 64.0658 7.45870 143
  -9  14  -6 78.1775 7.77671 152
  -9  14  -6 84.2755 8.62856  76
  -9  14  -6 77.5894 8.44909  96
  -9  14  -6 88.6428 8.96724 143
  -9  14  -5 66.3542 8.68670  76
  -9  14  -5 77.0527 8.33558  71
  -9  14  -5 86.1863 8.97979  96
  -9  14  -5 64.6082 8.43736 152
  -9  14  -4 78.5569 8.79004  71
  -9  14  -4 73.6861 7.63900 110
  -9  14  -4 91.1311 9.73963  96
  -9  14  -3 73.3389 8.76123  71
  -9  14  -3 93.5572 8.70474 110
  -9  14  -3 89.2952 10.0582  96
  -9  14  -2 263.546 14.3119 110
  -9  14  -2 261.260 15.0482  71
  -9  14  -1 143.838 11.3799  71
  -9  14   0 126.504 10.8444  71
  -9  14   0 111.017 11.0051  91
  -9  14   1 104.144 10.3251  91
  -9  14   2 37.4735 7.22149  91
  -9  15  -9 61.3957 5.09194 214
  -9  15  -8 68.2146 6.39532 115
  -9  15  -7 11.5519 5.02680 112
  -9  15  -7 16.1368 4.43109 143
  -9  15  -6 45.2394 5.22717 152
  -9  15  -6 56.0796 6.53200 143
  -9  15  -5 74.5287 6.65433 152
  -9  15  -4 6.09892 5.23242  96
  -9  15  -3 45.2904 6.53459  96
  -9  15  -3 37.7950 7.33122  91
  -9  15  -3 31.6587 5.44613 110
  -9  15  -2 63.7172 7.93796  91
  -9  15  -2 83.7004 7.98303  96
  -9  15  -2 76.2589 7.02176 110
  -9  15  -1 107.016 8.17637 110
  -9  15   0 126.439 8.87650 110
  -9  16  -4 2.09785 3.54182 143
  -8 -16   8 78.3741 6.75310 133
  -8 -16   8 97.5886 6.54403 179
  -8 -16   9 8.87381 5.24613 179
  -8 -16   9 7.68825 4.69974 210
  -8 -16   9 10.3988 5.34845 133
  -8 -16  10 8.17330 5.34954 210
  -8 -16  10 11.1557 5.46339 133
  -8 -16  11 34.5561 6.35409 179
  -8 -16  11 26.2317 5.32862 150
  -8 -16  11 28.8203 5.46204 133
  -8 -16  12 97.0749 7.77117 179
  -8 -16  12 110.858 7.49783 150
  -8 -16  12 86.0988 7.47536 210
  -8 -16  13 136.758 8.44550 179
  -8 -16  13 140.176 8.45029 150
  -8 -16  13 147.067 7.80833 165
  -8 -16  13 146.137 8.54953 210
  -8 -16  14 319.930 13.1163 247
  -8 -16  14 313.428 12.4270 165
  -8 -15   3 51.9665 5.28413 238
  -8 -15   4 209.156 9.60055 127
  -8 -15   4 215.915 10.4485 133
  -8 -15   4 229.912 10.6472 238
  -8 -15   5 48.8556 5.78955 127
  -8 -15   5 58.8353 6.27897 179
  -8 -15   5 52.4590 7.49083 133
  -8 -15   5 47.5255 7.31174 144
  -8 -15   5 58.6930 6.96844 238
  -8 -15   6 0.17978 4.84610 127
  -8 -15   6 2.60108 6.45986 179
  -8 -15   6 4.40302 6.76070 144
  -8 -15   6 4.55659 5.54256 210
  -8 -15   6 0.54983 5.85117 238
  -8 -15   7 290.383 14.3350 210
  -8 -15   7 292.901 14.9776 144
  -8 -15   7 319.239 14.9858 179
  -8 -15   7 276.714 12.0672 150
  -8 -15   7 304.219 13.5367 238
  -8 -15   8 10.3918 6.10310 238
  -8 -15   8 9.76182 7.80877 210
  -8 -15   8 12.6309 7.25754 144
  -8 -15   8 13.2230 8.38326 133
  -8 -15   8 12.4322 8.07247 179
  -8 -15   8 8.93133 6.58698 150
  -8 -15   8 10.1118 5.51228  79
  -8 -15   9 298.790 15.9573 133
  -8 -15   9 275.318 14.6444 144
  -8 -15   9 312.583 15.8483 210
  -8 -15   9 287.107 12.2938 238
  -8 -15   9 302.958 14.9466 150
  -8 -15   9 264.079 13.0325 165
  -8 -15  10 295.568 15.3706 150
  -8 -15  10 293.277 16.1266 179
  -8 -15  10 265.100 14.0849 144
  -8 -15  10 320.550 15.8503 133
  -8 -15  10 267.708 14.1002 165
  -8 -15  11 1.66638 5.37228  87
  -8 -15  11 11.3966 8.73083 210
  -8 -15  11 5.21358 8.18025 150
  -8 -15  11 7.50092 9.00961 179
  -8 -15  11 6.54047 7.10801 165
  -8 -15  11-0.26443 6.39124 144
  -8 -15  11 2.21433 7.93108 133
  -8 -15  12 282.315 14.8590 165
  -8 -15  12 253.921 13.6580 133
  -8 -15  12 209.938 11.5674 232
  -8 -15  12 247.129 14.8291 210
  -8 -15  12 296.535 15.5155 150
  -8 -15  12 269.155 15.2012 179
  -8 -15  12 258.850 13.6336  79
  -8 -15  12 253.129 13.4911  87
  -8 -15  13 418.336 17.4503 232
  -8 -15  13 446.228 19.7345 210
  -8 -15  13 418.137 17.3232 133
  -8 -15  13 447.928 19.2195 179
  -8 -15  13 424.188 18.0092  95
  -8 -15  13 450.653 19.6112 165
  -8 -15  14 78.6215 9.12791 210
  -8 -15  14 83.6780 9.76987 150
  -8 -15  14 76.8885 6.45592 155
  -8 -15  14 74.6427 8.81304 179
  -8 -15  14 83.0084 8.14550 232
  -8 -15  14 89.5176 9.79960 165
  -8 -15  15 175.509 10.5405 179
  -8 -15  15 204.038 12.3312 150
  -8 -15  15 174.619 10.8626 210
  -8 -15  15 201.757 10.9970 232
  -8 -15  16 176.009 10.6785 148
  -8 -15  16 163.854 10.3052 150
  -8 -15  16 151.014 10.3385 165
  -8 -15  16 166.769 9.90629 232
  -8 -15  16 171.721 10.0246 247
  -8 -15  17 107.927 7.69533 150
  -8 -15  17 103.044 7.77097 165
  -8 -15  17 105.784 7.50602 232
  -8 -15  17 109.270 7.05870 247
  -8 -15  18 174.557 8.63377 148
  -8 -14   1 6.72149 5.11638 127
  -8 -14   1 8.68044 4.84394 144
  -8 -14   2 4.51634 6.14176 238
  -8 -14   2 1.81690 5.62011 133
  -8 -14   2 4.73040 4.33250 134
  -8 -14   2 1.49357 6.16399 144
  -8 -14   2 5.77461 6.12792 127
  -8 -14   3 135.948 10.2410 127
  -8 -14   3 142.127 8.78995 179
  -8 -14   3 141.109 10.5326 238
  -8 -14   3 135.652 10.3278 133
  -8 -14   3 127.763 7.74416 134
  -8 -14   3 121.861 9.02286 101
  -8 -14   4 112.183 10.1312 127
  -8 -14   4 92.1788 8.39999 210
  -8 -14   4 120.454 10.1055 179
  -8 -14   4 121.353 10.7974 238
  -8 -14   4 115.777 11.0259 133
  -8 -14   4 98.1497 8.70192 101
  -8 -14   5 78.1755 9.68522 127
  -8 -14   5 91.5089 9.91903 210
  -8 -14   5 102.222 10.9971 179
  -8 -14   5 105.833 10.7547 238
  -8 -14   5 97.7423 11.3980 144
  -8 -14   5 109.813 11.5446 133
  -8 -14   5 80.3009 8.29984 101
  -8 -14   6 299.460 15.1535 150
  -8 -14   6 346.528 18.1236 144
  -8 -14   6 317.608 16.8479 210
  -8 -14   6 291.678 15.0880 127
  -8 -14   6 332.682 16.7081 238
  -8 -14   6 269.019 16.1864  79
  -8 -14   6 312.010 16.4858  89
  -8 -14   6 253.887 13.7841 101
  -8 -14   7 565.836 24.3937 133
  -8 -14   7 512.216 23.3367 144
  -8 -14   7 511.042 23.5584 210
  -8 -14   7 521.587 20.4986 127
  -8 -14   7 518.553 22.0725 238
  -8 -14   7 481.551 22.7670  79
  -8 -14   7 487.563 22.4716  89
  -8 -14   7 431.366 20.7896  87
  -8 -14   8 354.490 18.7238 144
  -8 -14   8 373.956 19.6000 133
  -8 -14   8 347.180 19.1376 210
  -8 -14   8 345.957 16.9779 238
  -8 -14   8 297.763 17.7075  79
  -8 -14   8 323.770 14.8178 127
  -8 -14   8 299.879 16.6280  87
  -8 -14   8 302.902 15.1216  95
  -8 -14   8 290.322 16.9996  89
  -8 -14   9 454.792 21.7584  89
  -8 -14   9 433.777 21.6084  87
  -8 -14   9 449.169 20.2948  95
  -8 -14   9 502.585 23.5949 133
  -8 -14   9 511.138 22.6950 144
  -8 -14   9 502.251 20.3078 238
  -8 -14   9 454.308 22.5761  79
  -8 -14  10 30.4926 8.00162  79
  -8 -14  10 41.7984 10.1637 144
  -8 -14  10 45.9773 11.5592 133
  -8 -14  10 25.5906 8.38001  95
  -8 -14  10 36.6791 8.30672  89
  -8 -14  10 44.4059 8.75386  87
  -8 -14  11 212.489 14.7401  87
  -8 -14  11 214.468 14.0030  89
  -8 -14  11 259.785 15.3581  95
  -8 -14  11 258.808 17.1110 210
  -8 -14  11 232.666 15.7222 133
  -8 -14  11 213.641 14.0512 144
  -8 -14  11 261.260 17.3253 179
  -8 -14  12 133.233 12.0809  87
  -8 -14  12 169.463 13.1753  95
  -8 -14  12 156.841 11.7163  89
  -8 -14  12 188.096 14.8889 210
  -8 -14  12 161.998 11.4526 144
  -8 -14  12 147.098 13.2494 133
  -8 -14  12 178.565 15.1202 179
  -8 -14  13 115.347 10.0695  89
  -8 -14  13 134.491 11.8912  87
  -8 -14  13 144.908 12.6911  95
  -8 -14  13 142.889 13.3243 210
  -8 -14  13 164.374 12.0171 133
  -8 -14  13 171.968 13.7722 179
  -8 -14  14 184.131 13.6533  95
  -8 -14  14 197.613 13.4702  87
  -8 -14  14 210.148 14.3616 210
  -8 -14  14 190.307 13.0913  79
  -8 -14  14 211.346 15.6212 150
  -8 -14  14 203.232 14.2823 179
  -8 -14  14 173.898 11.4972 133
  -8 -14  15 206.562 13.4257 179
  -8 -14  15 197.033 13.3636 210
  -8 -14  15 222.250 15.2249 150
  -8 -14  15 212.859 13.3929  87
  -8 -14  15 219.623 13.9919  95
  -8 -14  15 203.771 13.1075  79
  -8 -14  15 179.610 14.4516 165
  -8 -14  16 4.97714 8.32511 165
  -8 -14  16 3.69806 8.48551 150
  -8 -14  16 4.72690 5.91647  87
  -8 -14  16 9.67375 6.81994 210
  -8 -14  16 4.49837 6.86729 179
  -8 -14  16 9.31352 8.37923 114
  -8 -14  16 3.54797 5.70501  79
  -8 -14  17 147.812 10.4457 247
  -8 -14  17 149.092 11.4232 114
  -8 -14  17 126.477 10.9928 232
  -8 -14  17 138.756 11.2875 165
  -8 -14  17 132.228 10.2215  95
  -8 -14  17 148.114 11.1181 150
  -8 -14  18 224.112 12.7389 114
  -8 -14  18 250.664 12.8983 165
  -8 -14  18 230.213 11.3014 247
  -8 -14  18 227.670 11.7519 150
  -8 -14  18 260.416 13.6214 148
  -8 -14  19 71.4620 6.98573 114
  -8 -14  19 85.3443 7.58447 232
  -8 -14  19 71.4041 7.23150 148
  -8 -14  19 70.3667 6.81054 178
  -8 -14  19 67.6018 6.18633 165
  -8 -13  -1 13.1490 5.51570 238
  -8 -13  -1 4.29567 4.86433 134
  -8 -13   0 216.646 11.9756 101
  -8 -13   0 239.243 11.6569 134
  -8 -13   0 220.760 10.5428 133
  -8 -13   0 225.122 12.2428 144
  -8 -13   0 247.347 13.1690 127
  -8 -13   1 79.4234 8.96160 101
  -8 -13   1 99.2209 10.3187 127
  -8 -13   1 96.2006 9.51517 133
  -8 -13   1 91.8526 8.74831 134
  -8 -13   1 93.5082 10.0843 144
  -8 -13   2 64.6539 7.45291 210
  -8 -13   2 78.1909 10.7590 133
  -8 -13   2 69.7037 8.92879 134
  -8 -13   2 72.2711 10.8259 144
  -8 -13   2 54.6446 8.83877 101
  -8 -13   2 62.4810 8.79102 122
  -8 -13   2 65.8596 10.5502 127
  -8 -13   2 72.1877 10.5324 238
  -8 -13   3 376.129 17.6530 210
  -8 -13   3 332.865 17.9022 101
  -8 -13   3 389.046 19.2686 127
  -8 -13   3 329.217 16.7820 122
  -8 -13   3 372.240 19.3817 133
  -8 -13   3 352.823 16.6492 134
  -8 -13   3 387.070 19.8239 238
  -8 -13   4 133.165 11.7250 101
  -8 -13   4 143.707 11.1522 122
  -8 -13   4 158.042 13.3255 127
  -8 -13   4 155.364 13.9616 238
  -8 -13   4 142.977 14.2639 133
  -8 -13   4 136.272 10.5753 134
  -8 -13   5 88.3277 13.2571 144
  -8 -13   5 78.8401 10.3041 101
  -8 -13   5 83.5495 11.1650  89
  -8 -13   5 113.893 12.4250 127
  -8 -13   5 78.9986 11.2126  79
  -8 -13   5 104.866 13.0271 238
  -8 -13   6 505.895 24.0422 238
  -8 -13   6 536.387 25.5471 144
  -8 -13   6 458.131 22.1748  87
  -8 -13   6 477.231 21.7608 101
  -8 -13   6 497.685 24.6632  89
  -8 -13   6 553.698 55.7582  65
  -8 -13   6 468.982 24.3084  79
  -8 -13   6 488.322 22.5790 127
  -8 -13   7 204.215 15.5084 238
  -8 -13   7 199.062 16.7391 144
  -8 -13   7 217.282 17.5472 133
  -8 -13   7 197.189 15.6481  89
  -8 -13   7 208.962 13.1207 101
  -8 -13   7 161.941 13.7290  87
  -8 -13   7 207.502 39.5464  65
  -8 -13   7 183.032 15.4591  79
  -8 -13   7 203.894 14.1753 127
  -8 -13   8 1120.13 40.1756 238
  -8 -13   8 1206.67 43.2698 133
  -8 -13   8 1131.22 42.0000 144
  -8 -13   8 927.528 40.1843  87
  -8 -13   8 1091.59 42.5183  89
  -8 -13   8 925.352 81.2208  65
  -8 -13   8 1003.57 42.3811  79
  -8 -13   8 1070.77 37.8412 127
  -8 -13   9 635.561 29.4846 133
  -8 -13   9 664.924 28.8543 144
  -8 -13   9 678.347 26.7164 238
  -8 -13   9 622.718 29.6970  79
  -8 -13   9 607.591 64.8180  65
  -8 -13   9 600.330 28.6991  87
  -8 -13   9 573.287 28.6474  89
  -8 -13  10 56.3378 9.91095 238
  -8 -13  10 45.3734 10.4112  89
  -8 -13  10 47.3401 10.6317  87
  -8 -13  10 52.5408 13.2481 133
  -8 -13  10 47.9286 11.7926 144
  -8 -13  10 30.6560 9.73368  79
  -8 -13  11 176.633 14.9407  89
  -8 -13  11 182.634 15.3566  87
  -8 -13  11 195.049 14.8804 144
  -8 -13  11 215.999 16.6762 133
  -8 -13  11 177.791 15.4121  79
  -8 -13  11 191.693 42.9756  65
  -8 -13  12 45.7332 10.0124  89
  -8 -13  12 21.7352 9.62775  87
  -8 -13  12 34.0492 10.7892  95
  -8 -13  12 38.0413 27.4640  65
  -8 -13  12 30.3458 9.46720  79
  -8 -13  12 35.4184 9.78601 144
  -8 -13  12 45.5049 11.7498 133
  -8 -13  13 154.753 15.5326 210
  -8 -13  13 155.251 14.0320  87
  -8 -13  13 173.972 15.2860  95
  -8 -13  13 134.184 12.5110  89
  -8 -13  13 168.465 15.8334 179
  -8 -13  13 147.462 13.2996 133
  -8 -13  14 9.22375 10.5571 210
  -8 -13  14 7.30081 8.89545 133
  -8 -13  14 10.9695 8.91822  87
  -8 -13  14 4.10631 7.30150  89
  -8 -13  14 7.90824 10.8845 179
  -8 -13  15 50.0945 11.2068 210
  -8 -13  15 59.7704 11.1339 179
  -8 -13  15 34.6925 7.98236  89
  -8 -13  15 48.1290 9.73824  87
  -8 -13  15 43.2505 9.31416  75
  -8 -13  16 400.243 19.1516 210
  -8 -13  16 391.204 18.3801 179
  -8 -13  16 391.950 20.3263  87
  -8 -13  16 383.159 20.5360  95
  -8 -13  16 390.392 20.0091  75
  -8 -13  16 408.842 21.2116 150
  -8 -13  17 486.339 20.4740 210
  -8 -13  17 544.725 23.6836 150
  -8 -13  17 547.366 24.1897 165
  -8 -13  17 537.750 24.0384  95
  -8 -13  17 530.412 23.0969  92
  -8 -13  17 541.634 23.3261  75
  -8 -13  18 303.310 16.4204 165
  -8 -13  18 301.402 15.6219  92
  -8 -13  18 284.732 15.7287  95
  -8 -13  18 274.602 14.5137 247
  -8 -13  18 304.919 15.2739 150
  -8 -13  19 538.570 22.5942 232
  -8 -13  19 561.831 22.1872 148
  -8 -13  19 514.392 19.1687 150
  -8 -13  19 497.032 18.8508 247
  -8 -13  19 542.716 20.8720 165
  -8 -13  19 527.942 20.9792  95
  -8 -13  20 58.2723 7.02973 148
  -8 -13  20 61.1329 7.36814 232
  -8 -13  20 47.0077 7.37577 114
  -8 -13  21 92.1256 6.38824 178
  -8 -12  -3 174.765 9.23708 134
  -8 -12  -3 159.095 8.59202 238
  -8 -12  -3 174.246 9.42195 127
  -8 -12  -2 109.729 8.15030 144
  -8 -12  -2 139.104 9.60364 134
  -8 -12  -2 113.055 7.37407 121
  -8 -12  -2 126.356 9.66146 122
  -8 -12  -2 116.180 9.38826 238
  -8 -12  -1 479.869 20.9773 101
  -8 -12  -1 500.152 20.5847 144
  -8 -12  -1 496.141 19.0248 133
  -8 -12  -1 537.697 20.8958 134
  -8 -12  -1 509.682 21.3859 122
  -8 -12  -1 460.721 18.3790 121
  -8 -12  -1 479.987 21.5205 118
  -8 -12  -1 506.554 21.5903 238
  -8 -12   0 245.341 15.1212 101
  -8 -12   0 275.884 15.0174 134
  -8 -12   0 247.739 14.5627 133
  -8 -12   0 259.172 15.6473 144
  -8 -12   0 261.740 16.2524 118
  -8 -12   0 276.072 16.4216 127
  -8 -12   0 253.845 12.3363 121
  -8 -12   0 249.723 15.1258 122
  -8 -12   1 16.5179 8.96905 101
  -8 -12   1 18.5800 10.2551 133
  -8 -12   1 22.0146 10.6659 144
  -8 -12   1 13.6393 8.99743 134
  -8 -12   1 21.9375 7.80947 210
  -8 -12   1 18.0350 9.97194 118
  -8 -12   1 18.6313 10.6679 127
  -8 -12   1 13.6669 9.13331 122
  -8 -12   2 979.212 40.2938  89
  -8 -12   2 976.663 38.8721 101
  -8 -12   2 1077.87 40.4276 238
  -8 -12   2 1079.69 39.9577 127
  -8 -12   2 997.585 39.0446 118
  -8 -12   2 996.379 38.0259 122
  -8 -12   2 1060.13 40.1753 144
  -8 -12   2 1043.67 37.3092 134
  -8 -12   2 1045.39 39.5639 133
  -8 -12   3 452.066 20.9992 134
  -8 -12   3 488.907 23.9190 127
  -8 -12   3 428.524 21.4695 122
  -8 -12   3 462.848 22.9841 118
  -8 -12   3 397.335 22.4661  79
  -8 -12   3 405.595 22.1841 101
  -8 -12   3 470.846 24.2769  89
  -8 -12   3 518.992 24.7907 238
  -8 -12   3 499.038 50.6549  65
  -8 -12   4 68.5345 27.7018  51
  -8 -12   4 105.936 14.8654 144
  -8 -12   4 101.636 11.4149 134
  -8 -12   4 106.982 13.0126 118
  -8 -12   4 97.2662 13.8246 127
  -8 -12   4 121.907 12.5136 122
  -8 -12   4 90.2665 12.2397  79
  -8 -12   4 124.872 13.0493 101
  -8 -12   4 116.686 14.8167 238
  -8 -12   4 158.194 36.0990  65
  -8 -12   5 188.195 16.5863  79
  -8 -12   5 192.811 14.0115 122
  -8 -12   5 206.667 16.5399 127
  -8 -12   5 203.409 15.4613 118
  -8 -12   5 189.480 16.9462 238
  -8 -12   5 206.519 15.2182 101
  -8 -12   5 182.312 14.3209  87
  -8 -12   5 201.456 13.5065 134
  -8 -12   5 207.803 18.2711 144
  -8 -12   5 191.456 40.7919  65
  -8 -12   5 179.175 40.2356  51
  -8 -12   6 321.943 21.0142  79
  -8 -12   6 359.922 20.2874 127
  -8 -12   6 334.149 18.6833 118
  -8 -12   6 377.105 21.5412 238
  -8 -12   6 302.910 19.0903  87
  -8 -12   6 340.774 19.1867 101
  -8 -12   6 340.392 22.1601 144
  -8 -12   6 360.732 53.4895  65
  -8 -12   6 320.033 50.6015  51
  -8 -12   7 90.3573 12.7819  79
  -8 -12   7 73.0645 10.8071 118
  -8 -12   7 94.6346 12.8228 127
  -8 -12   7 93.5966 13.5247 238
  -8 -12   7 86.9121 14.8920 144
  -8 -12   7 128.468 39.5874  65
  -8 -12   7 114.303 11.7265 101
  -8 -12   7 83.1841 13.1969  89
  -8 -12   7 83.2262 11.9353  87
  -8 -12   8 529.778 28.2830  79
  -8 -12   8 528.515 23.8037 127
  -8 -12   8 490.555 27.2881  89
  -8 -12   8 488.852 26.1573  87
  -8 -12   8 530.700 23.0699 101
  -8 -12   8 428.617 61.1549  65
  -8 -12   8 472.934 61.7236  51
  -8 -12   8 572.967 26.1013 238
  -8 -12   8 539.472 27.2026 144
  -8 -12   9 24.9599 12.2460 144
  -8 -12   9 26.2063 10.3326  87
  -8 -12   9 28.2611 10.6722  89
  -8 -12   9 5.00945 24.8737  67
  -8 -12   9 38.5575 28.2802  51
  -8 -12   9 34.9800 10.6998  79
  -8 -12   9 35.9578 11.2076 238
  -8 -12  10 163.360 15.9595 144
  -8 -12  10 145.099 15.3521  89
  -8 -12  10 146.744 15.5491  87
  -8 -12  10 184.715 39.0600  67
  -8 -12  10 157.145 40.7717  65
  -8 -12  10 180.796 41.5844  51
  -8 -12  10 163.180 16.1467  79
  -8 -12  10 152.252 13.0056 238
  -8 -12  11 419.646 54.5747  67
  -8 -12  11 328.024 53.1098  65
  -8 -12  11 283.444 46.4310  51
  -8 -12  11 324.460 21.4147  89
  -8 -12  11 371.918 22.7160  87
  -8 -12  11 328.551 22.0780  79
  -8 -12  11 361.305 21.8453 133
  -8 -12  11 359.421 20.1534 144
  -8 -12  12 461.405 26.6724  87
  -8 -12  12 533.022 23.5201 144
  -8 -12  12 527.919 25.7564 133
  -8 -12  12 381.074 55.7656  67
  -8 -12  12 346.811 56.7534  65
  -8 -12  12 587.459 62.2821  51
  -8 -12  13 298.453 20.4883  87
  -8 -12  13 323.127 19.0976 133
  -8 -12  13 288.351 52.0860  65
  -8 -12  13 283.900 48.2172  67
  -8 -12  13 281.058 43.3055  51
  -8 -12  14 749.969 73.1622  67
  -8 -12  14 693.317 68.2252  65
  -8 -12  14 706.537 27.7016 133
  -8 -12  14 621.315 30.9778  87
  -8 -12  15 166.087 14.8304 210
  -8 -12  15 151.601 36.9829  67
  -8 -12  15 167.262 16.0684  95
  -8 -12  15 122.333 14.1010  87
  -8 -12  15 207.732 15.5010 179
  -8 -12  16 29.8802 9.90517 210
  -8 -12  16 42.0851 10.8543  75
  -8 -12  16-5.52591 29.7838  67
  -8 -12  16 25.8776 10.9134  95
  -8 -12  16 35.3545 10.1831  87
  -8 -12  16 32.6155 10.0465 179
  -8 -12  17 824.679 32.6715 150
  -8 -12  17 768.345 29.2029 210
  -8 -12  17 805.888 33.1724  75
  -8 -12  17 822.404 33.3235  95
  -8 -12  17 762.352 32.8849  87
  -8 -12  18 232.744 15.6717 165
  -8 -12  18 220.295 13.8671 247
  -8 -12  18 248.027 14.8211 150
  -8 -12  18 212.943 15.3504  92
  -8 -12  18 230.885 15.4152  95
  -8 -12  19 39.4875 8.45085 165
  -8 -12  19 42.2229 6.72534 247
  -8 -12  19 48.5978 8.75326  92
  -8 -12  19 47.3963 8.48853  95
  -8 -12  19 33.9941 7.52947  87
  -8 -12  19 40.3391 10.6532 114
  -8 -12  19 41.4896 7.66092 150
  -8 -12  20 242.392 11.6450 165
  -8 -12  20 263.038 14.6734 232
  -8 -12  20 240.926 14.7218 114
  -8 -12  20 245.475 13.4651 148
  -8 -12  21 164.190 10.8914 114
  -8 -12  21 191.738 10.9033 178
  -8 -12  21 174.659 10.0730 232
  -8 -11  -5 5.62912 4.73130 134
  -8 -11  -4 60.5277 7.03972 101
  -8 -11  -4 70.8286 7.91217 127
  -8 -11  -4 70.2516 7.77965 122
  -8 -11  -4 69.6484 6.92356 121
  -8 -11  -4 63.6420 6.23716 103
  -8 -11  -4 66.0949 7.73886 134
  -8 -11  -4 75.8068 7.05431 238
  -8 -11  -3 308.792 16.3577 101
  -8 -11  -3 372.436 16.0178 121
  -8 -11  -3 360.086 17.5745 122
  -8 -11  -3 354.887 17.1750 127
  -8 -11  -3 386.972 17.1157 134
  -8 -11  -3 339.660 14.9986 144
  -8 -11  -3 365.203 16.8571 238
  -8 -11  -3 340.259 15.2569 103
  -8 -11  -2 130.164 10.4903 121
  -8 -11  -2 110.417 11.6292 122
  -8 -11  -2 127.164 12.2645 118
  -8 -11  -2 120.360 11.3210 144
  -8 -11  -2 111.384 9.92943 133
  -8 -11  -2 121.303 11.6196 134
  -8 -11  -2 138.411 12.5278 238
  -8 -11  -2 125.347 9.63774 103
  -8 -11  -1 728.319 27.8273 121
  -8 -11  -1 714.639 30.0081 122
  -8 -11  -1 766.263 31.1442 118
  -8 -11  -1 688.827 27.0630 103
  -8 -11  -1 709.326 30.0766 101
  -8 -11  -1 712.401 28.7049 133
  -8 -11  -1 750.052 29.4017 134
  -8 -11  -1 745.964 29.9453 144
  -8 -11  -1 754.920 30.8486 238
  -8 -11   0 188.982 12.2653 103
  -8 -11   0 189.790 15.4308 101
  -8 -11   0 209.647 13.2909 121
  -8 -11   0 215.926 16.6998 127
  -8 -11   0 214.692 15.6280 122
  -8 -11   0 208.235 16.6209 118
  -8 -11   0 197.275 16.1327 144
  -8 -11   0 205.352 14.8068 134
  -8 -11   0 184.443 13.0981  83
  -8 -11   1 1061.65 38.6063 134
  -8 -11   1 1026.47 39.6681 122
  -8 -11   1 1057.62 40.8366 127
  -8 -11   1 1046.55 40.6429 118
  -8 -11   1 987.950 36.2259 121
  -8 -11   1 960.428 38.1245  83
  -8 -11   1 955.926 39.6842 101
  -8 -11   1 986.618 41.3373  89
  -8 -11   1 1016.39 39.4525  98
  -8 -11   1 1088.36 41.5017 238
  -8 -11   2 720.259 67.3019  51
  -8 -11   2 710.453 32.0248 238
  -8 -11   2 689.366 28.6325 134
  -8 -11   2 706.300 62.7947  65
  -8 -11   2 646.293 30.5600  79
  -8 -11   2 602.955 28.3712  83
  -8 -11   2 623.085 29.8858 101
  -8 -11   2 717.584 32.4999  89
  -8 -11   2 671.309 29.4976  98
  -8 -11   2 695.671 31.3251 127
  -8 -11   2 659.680 29.4387 122
  -8 -11   2 689.753 30.9324 118
  -8 -11   3 53.2426 11.2180 134
  -8 -11   3 59.8081 12.6229 118
  -8 -11   3 58.8801 13.7732 127
  -8 -11   3 53.8045 11.2247 122
  -8 -11   3 44.8770 10.7236  79
  -8 -11   3 50.9611 9.78770  83
  -8 -11   3 43.6338 11.1312 101
  -8 -11   3 39.6741 10.9790  89
  -8 -11   3 34.7918 9.69947  98
  -8 -11   3 56.2166 13.7629 238
  -8 -11   3 42.5912 26.1858  63
  -8 -11   3 32.6479 28.9003  65
  -8 -11   3 83.4685 31.6599  51
  -8 -11   4 398.339 56.3002  51
  -8 -11   4 317.780 21.4557 238
  -8 -11   4 377.544 19.0331 134
  -8 -11   4 320.318 52.5755  65
  -8 -11   4 240.845 47.5332  63
  -8 -11   4 300.587 20.8441  79
  -8 -11   4 331.396 19.7173  83
  -8 -11   4 329.581 20.6371 101
  -8 -11   4 340.781 19.5816  98
  -8 -11   4 324.041 22.2441  89
  -8 -11   4 308.303 18.5118  87
  -8 -11   4 358.102 19.5794 122
  -8 -11   4 354.132 21.6301 127
  -8 -11   4 361.261 20.8808 118
  -8 -11   5 35.0419 10.4789 134
  -8 -11   5 33.5939 10.6951 122
  -8 -11   5 27.5684 11.3065 118
  -8 -11   5 27.0799 12.7475 127
  -8 -11   5 13.7449 10.3192  79
  -8 -11   5 15.8084 10.3114 101
  -8 -11   5 28.2245 11.6219  89
  -8 -11   5 19.3723 8.60280  98
  -8 -11   5 33.1429 9.32034  87
  -8 -11   5 22.7750 13.0500 238
  -8 -11   5 14.2944 26.8206  63
  -8 -11   5 53.9121 32.8472  65
  -8 -11   5-13.9066 26.0935  51
  -8 -11   6 25.0832 9.66713 122
  -8 -11   6 30.8347 12.0075 127
  -8 -11   6 28.4921 11.3448 118
  -8 -11   6 25.4232 10.5676  79
  -8 -11   6 25.7375 10.4326 101
  -8 -11   6 33.3488 10.4653  87
  -8 -11   6 31.1439 12.7711 238
  -8 -11   6 71.2846 29.8325  43
  -8 -11   6 35.9428 30.1608  65
  -8 -11   7 750.271 84.5772  65
  -8 -11   7 710.715 83.9308  63
  -8 -11   7 798.342 32.1020 127
  -8 -11   7 746.503 30.7306 118
  -8 -11   7 700.668 35.1520  79
  -8 -11   7 748.781 33.1161 238
  -8 -11   7 786.612 31.7378 101
  -8 -11   7 726.419 33.9434  87
  -8 -11   7 687.563 73.8040  40
  -8 -11   7 735.169 70.2991  43
  -8 -11   7 641.671 75.3969  51
  -8 -11   8 376.273 62.3685  63
  -8 -11   8 436.445 21.9072 127
  -8 -11   8 439.862 23.5016 238
  -8 -11   8 417.562 24.6860  87
  -8 -11   8 456.959 21.6499 101
  -8 -11   8 426.882 25.9971  79
  -8 -11   8 368.935 59.2258  51
  -8 -11   8 342.107 56.2447  40
  -8 -11   8 410.784 57.1269  43
  -8 -11   9 266.226 21.3898  89
  -8 -11   9 294.090 21.1045  87
  -8 -11   9 294.019 56.3828  65
  -8 -11   9 303.438 53.9147  63
  -8 -11   9 332.359 51.4762  43
  -8 -11   9 260.991 50.2243  51
  -8 -11   9 206.936 45.9396  40
  -8 -11   9 316.994 22.1885  79
  -8 -11   9 313.047 19.0001 238
  -8 -11  10 1341.21 104.482  43
  -8 -11  10 1256.34 102.297  51
  -8 -11  10 1067.00 92.8506  40
  -8 -11  10 1184.38 49.8300  87
  -8 -11  10 1286.90 45.0361 238
  -8 -11  10 1348.87 108.786  65
  -8 -11  11 340.055 22.8411  87
  -8 -11  11 327.903 20.2421 144
  -8 -11  11 365.578 59.6928  65
  -8 -11  11 244.650 49.1986  40
  -8 -11  11 237.967 49.5679  43
  -8 -11  11 342.496 52.8802  51
  -8 -11  12 1754.07 66.6929  87
  -8 -11  12 1835.02 60.8075 144
  -8 -11  12 1769.85 130.817  57
  -8 -11  12 1885.70 129.380  67
  -8 -11  12 1760.33 124.025  65
  -8 -11  12 1530.00 111.469  40
  -8 -11  12 1849.04 126.943  43
  -8 -11  12 1902.31 119.516  51
  -8 -11  13 303.467 21.7183  87
  -8 -11  13 319.556 19.6877 133
  -8 -11  13 296.782 46.7080  51
  -8 -11  13 353.025 56.9076  43
  -8 -11  13 321.190 50.6437  50
  -8 -11  13 366.005 56.8904  65
  -8 -11  13 210.876 47.7634  57
  -8 -11  13 401.575 61.0706  67
  -8 -11  14 59.6040 12.7371  87
  -8 -11  14 67.4660 32.0801  50
  -8 -11  14 76.0424 33.7393  43
  -8 -11  14 60.4618 32.6269  65
  -8 -11  14 102.946 37.8179  67
  -8 -11  15 199.786 17.2771  87
  -8 -11  15 171.266 43.7335  67
  -8 -11  15 190.503 37.8862  65
  -8 -11  15 172.418 41.1662  43
  -8 -11  15 209.070 41.9232  50
  -8 -11  16 353.556 19.3406 210
  -8 -11  16 332.850 21.7588  95
  -8 -11  16 316.990 21.3528  87
  -8 -11  16 268.204 47.7807  57
  -8 -11  16 304.626 52.8733  67
  -8 -11  16 352.554 18.5543 179
  -8 -11  17 133.542 14.7570  95
  -8 -11  17 127.476 13.9480  87
  -8 -11  17 123.399 14.3030 150
  -8 -11  17 125.368 32.7166  57
  -8 -11  18 193.660 15.2062  95
  -8 -11  18 193.381 14.5087 150
  -8 -11  18 187.047 15.5195  75
  -8 -11  18 186.816 13.3599 247
  -8 -11  18 196.214 15.1111 165
  -8 -11  19 103.274 9.75631 150
  -8 -11  19 121.346 11.4831 165
  -8 -11  19 110.863 11.2983  95
  -8 -11  19 113.468 11.8175  75
  -8 -11  20 98.5333 10.1959  75
  -8 -11  20 90.5200 10.1152 148
  -8 -11  20 78.3983 8.05889 165
  -8 -11  20 93.5750 11.8306 114
  -8 -11  20 84.8351 9.16328  95
  -8 -11  20 97.9432 9.67343  87
  -8 -11  20 93.2510 10.3875  92
  -8 -11  20 96.8709 11.0407 232
  -8 -11  21 70.1233 8.51476 232
  -8 -11  21 71.0016 9.39756 114
  -8 -11  21 81.7881 7.35678 148
  -8 -11  22 258.514 12.9031 123
  -8 -11  22 274.970 12.3507 178
  -8 -10  -6 65.8997 6.59023 121
  -8 -10  -6 61.3301 5.67539 127
  -8 -10  -6 57.9490 6.58762 122
  -8 -10  -6 82.6937 7.18425 134
  -8 -10  -6 58.3073 6.02253 103
  -8 -10  -5 206.981 11.4642 103
  -8 -10  -5 210.395 11.9867 127
  -8 -10  -5 205.831 12.4602 118
  -8 -10  -5 208.134 12.0844 121
  -8 -10  -5 216.533 10.8931 238
  -8 -10  -5 224.746 12.6922 134
  -8 -10  -5 183.955 11.1836 101
  -8 -10  -4 443.662 19.1915 103
  -8 -10  -4 480.298 21.0148 122
  -8 -10  -4 440.583 19.5293 121
  -8 -10  -4 442.864 20.2376 127
  -8 -10  -4 436.685 19.4590 238
  -8 -10  -4 400.447 19.7123 134
  -8 -10  -4 408.395 17.4765 144
  -8 -10  -4 430.922 19.7283 101
  -8 -10  -3 195.305 13.3138 103
  -8 -10  -3 188.614 14.2786 101
  -8 -10  -3 195.423 15.2098 127
  -8 -10  -3 208.396 14.0861 121
  -8 -10  -3 207.713 15.2924 122
  -8 -10  -3 208.753 14.7114 238
  -8 -10  -3 202.152 12.1045 133
  -8 -10  -3 199.509 14.6439 134
  -8 -10  -3 189.143 13.1796 144
  -8 -10  -2 337.259 18.9043 134
  -8 -10  -2 351.714 17.7974 103
  -8 -10  -2 330.184 19.8395 118
  -8 -10  -2 300.394 17.6459 121
  -8 -10  -2 325.856 19.4247 122
  -8 -10  -2 281.349 17.2720  83
  -8 -10  -2 331.742 20.0037 238
  -8 -10  -2 331.598 18.9199  98
  -8 -10  -1 312.655 18.8657 134
  -8 -10  -1 298.589 19.9037 127
  -8 -10  -1 288.586 19.6126 118
  -8 -10  -1 325.458 19.6222 122
  -8 -10  -1 299.618 17.4359 121
  -8 -10  -1 291.379 19.0600 101
  -8 -10  -1 268.687 16.3542 103
  -8 -10  -1 246.452 16.8509  83
  -8 -10  -1 302.737 19.9542 238
  -8 -10  -1 297.232 18.4398  98
  -8 -10   0 72.1386 12.7669 134
  -8 -10   0 28.9568 25.2705  63
  -8 -10   0 58.6178 10.1722 103
  -8 -10   0 59.9782 10.4814  83
  -8 -10   0 55.8641 10.9264 121
  -8 -10   0 64.5039 12.7970 122
  -8 -10   0 64.0162 13.6730 127
  -8 -10   0 82.9864 13.5506 118
  -8 -10   0 73.0406 12.2235  89
  -8 -10   0 72.1300 11.6142  98
  -8 -10   0 68.2479 12.7272 101
  -8 -10   0 76.8120 29.5834  51
  -8 -10   1 370.348 20.9069 134
  -8 -10   1 328.523 50.9005  63
  -8 -10   1 336.077 49.0810  65
  -8 -10   1 347.401 18.5913 103
  -8 -10   1 385.210 22.3331 101
  -8 -10   1 360.200 21.4169  79
  -8 -10   1 346.140 20.9575  83
  -8 -10   1 390.161 22.4032 122
  -8 -10   1 342.541 18.9103 121
  -8 -10   1 345.398 22.6133 127
  -8 -10   1 379.886 22.6277 118
  -8 -10   1 366.310 23.0892  89
  -8 -10   1 343.775 20.9521  98
  -8 -10   1 364.631 54.1647  51
  -8 -10   2 623.316 27.5890 134
  -8 -10   2 554.346 64.4057  65
  -8 -10   2 608.849 68.8633  63
  -8 -10   2 599.612 29.5961 101
  -8 -10   2 551.377 28.5031  83
  -8 -10   2 557.983 28.9093  79
  -8 -10   2 607.741 28.7650 122
  -8 -10   2 589.825 25.4563 121
  -8 -10   2 612.055 29.9981 127
  -8 -10   2 580.992 29.0752 118
  -8 -10   2 582.747 31.1371  89
  -8 -10   2 629.014 29.0263  98
  -8 -10   2 638.441 70.0198  51
  -8 -10   3 477.813 23.4613 134
  -8 -10   3 437.657 61.7575  65
  -8 -10   3 545.363 68.9399  63
  -8 -10   3 462.066 25.5749 101
  -8 -10   3 499.642 26.3488 127
  -8 -10   3 483.618 25.5349 118
  -8 -10   3 505.739 24.9110 122
  -8 -10   3 479.371 64.1279  51
  -8 -10   3 445.824 27.0717  89
  -8 -10   3 426.750 23.8310  98
  -8 -10   3 422.120 24.7242  83
  -8 -10   3 438.628 25.6106  79
  -8 -10   4 50.5240 11.5882 134
  -8 -10   4 56.0379 12.6320 101
  -8 -10   4 56.5347 13.0972  89
  -8 -10   4 62.6734 11.4739  98
  -8 -10   4 50.9189 10.3432  87
  -8 -10   4 61.9626 12.3162 122
  -8 -10   4 78.6649 14.5666 127
  -8 -10   4 72.1284 13.5887 118
  -8 -10   4 127.593 40.4708  51
  -8 -10   4 44.2417 11.9391  79
  -8 -10   4 84.2117 38.7010  63
  -8 -10   4 115.639 42.3632  65
  -8 -10   5 899.214 41.2421  79
  -8 -10   5 919.239 42.3422  89
  -8 -10   5 935.440 37.4374  98
  -8 -10   5 896.930 38.3669  87
  -8 -10   5 927.939 38.3262 118
  -8 -10   5 943.771 38.8887 127
  -8 -10   5 955.077 36.9180 122
  -8 -10   5 986.930 39.3088 101
  -8 -10   5 900.210 90.4133  40
  -8 -10   5 983.789 94.2653  65
  -8 -10   5 950.767 96.2433  63
  -8 -10   6 360.656 59.9666  65
  -8 -10   6 396.590 53.7429  32
  -8 -10   6 430.974 24.4703  87
  -8 -10   6 439.284 27.2942  89
  -8 -10   6 396.355 21.1161  98
  -8 -10   6 413.879 22.6329 118
  -8 -10   6 425.525 21.2835 122
  -8 -10   6 440.806 24.0434 127
  -8 -10   6 457.726 23.4499 101
  -8 -10   6 415.432 64.7424  51
  -8 -10   6 382.132 59.3275  40
  -8 -10   6 419.911 25.6317  79
  -8 -10   7 460.434 26.9772  79
  -8 -10   7 428.437 25.0606  87
  -8 -10   7 436.325 27.1747  89
  -8 -10   7 453.097 23.5215 127
  -8 -10   7 435.434 22.1984 118
  -8 -10   7 355.452 63.7668  63
  -8 -10   7 538.025 66.7368  43
  -8 -10   7 329.488 57.9080  40
  -8 -10   7 465.991 67.7351  51
  -8 -10   7 428.766 22.6484 101
  -8 -10   8 549.055 29.3342  87
  -8 -10   8 589.662 26.3714 127
  -8 -10   8 407.853 63.2008  40
  -8 -10   8 546.031 69.3560  43
  -8 -10   8 493.044 69.0381  51
  -8 -10   8 581.905 76.5025  65
  -8 -10   8 443.789 68.2411  63
  -8 -10   8 570.345 25.5474 101
  -8 -10   9 133.147 14.2619 238
  -8 -10   9 123.776 15.5378  87
  -8 -10   9 38.9466 32.8438  40
  -8 -10   9 108.527 40.6185  51
  -8 -10   9 107.661 39.6461  43
  -8 -10   9 112.734 43.5131  63
  -8 -10   9 91.1794 41.2732  65
  -8 -10  10 405.024 25.0014  87
  -8 -10  10 490.078 65.9574  51
  -8 -10  10 284.458 55.1597  40
  -8 -10  10 388.028 61.8607  43
  -8 -10  10 423.897 64.9820  65
  -8 -10  10 453.945 67.7566  57
  -8 -10  10 341.721 58.9369  63
  -8 -10  11 1226.23 51.1212  87
  -8 -10  11 1250.72 104.807  40
  -8 -10  11 1424.07 108.425  51
  -8 -10  11 1176.99 106.038  43
  -8 -10  11 1125.26 107.318  57
  -8 -10  11 1325.42 107.477  63
  -8 -10  11 1366.30 112.977  65
  -8 -10  12 549.475 29.7847  87
  -8 -10  12 556.681 69.9836  65
  -8 -10  12 453.926 70.5513  57
  -8 -10  12 462.534 70.4839  43
  -8 -10  12 432.091 63.1893  40
  -8 -10  12 442.002 60.3961  51
  -8 -10  13 785.089 84.6384  33
  -8 -10  13 876.896 40.2790  87
  -8 -10  13 680.747 82.6162  57
  -8 -10  13 1023.66 91.3462  65
  -8 -10  13 909.759 91.9681  43
  -8 -10  13 1071.56 84.1247  51
  -8 -10  14 400.605 60.7688  33
  -8 -10  14 674.592 71.5309  65
  -8 -10  14 621.606 79.3214  67
  -8 -10  14 425.914 65.4554  57
  -8 -10  14 595.075 30.8510  87
  -8 -10  14 692.805 77.3482  50
  -8 -10  15 50.0555 31.8408  65
  -8 -10  15 103.032 14.6941  87
  -8 -10  15 87.2160 37.4298  50
  -8 -10  16 621.135 30.5208  95
  -8 -10  16 618.333 27.0055 210
  -8 -10  16 465.691 62.6112  50
  -8 -10  16 581.250 70.6597  43
  -8 -10  17 93.4028 37.0496  67
  -8 -10  17 98.1644 35.4069  57
  -8 -10  17 123.482 35.6884  50
  -8 -10  17 116.420 14.3461  95
  -8 -10  18 40.3206 24.7702  57
  -8 -10  18 32.3255 29.0908  67
  -8 -10  18 32.5362 10.6397 150
  -8 -10  18 17.3051 10.8826  75
  -8 -10  18 33.9806 9.03788 247
  -8 -10  18 34.2735 10.6580  95
  -8 -10  19 160.653 15.2268  92
  -8 -10  19 172.763 13.7077  95
  -8 -10  19 160.225 14.5368  75
  -8 -10  19 172.029 13.3780 165
  -8 -10  20 331.983 17.8102  75
  -8 -10  20 323.579 16.6930 148
  -8 -10  20 315.745 18.4555  92
  -8 -10  20 291.790 17.1667  87
  -8 -10  20 272.973 15.3074  95
  -8 -10  21 537.704 21.9711  87
  -8 -10  21 509.479 22.4065  92
  -8 -10  21 497.348 22.4079 114
  -8 -10  21 473.975 18.8842 148
  -8 -10  21 505.434 20.9744 232
  -8 -10  22 548.040 21.6246 123
  -8 -10  22 550.215 20.5207 178
  -8 -10  22 476.484 19.8079 114
  -8 -10  23 35.8036 5.12809 123
  -8 -10  23 38.8305 5.63801 151
  -8  -9  -8 903.753 29.0000 121
  -8  -9  -7 222.688 11.5252 121
  -8  -9  -7 198.743 9.47297 127
  -8  -9  -7 231.458 11.4615 122
  -8  -9  -7 206.321 10.8650 103
  -8  -9  -6 102.274 8.79455  82
  -8  -9  -6 127.607 10.6595 122
  -8  -9  -6 124.345 9.97937 127
  -8  -9  -6 118.180 10.4376 118
  -8  -9  -6 117.098 10.1201 121
  -8  -9  -6 106.285 9.38416 103
  -8  -9  -6 124.201 10.6630 134
  -8  -9  -6 96.3268 8.68130 101
  -8  -9  -6 107.956 8.34663 238
  -8  -9  -5 389.349 19.8198 118
  -8  -9  -5 423.858 19.6506 121
  -8  -9  -5 414.858 19.4752 127
  -8  -9  -5 361.580 18.5905 101
  -8  -9  -5 396.704 18.8433 103
  -8  -9  -5 376.787 16.1766 144
  -8  -9  -5 385.131 19.4889 134
  -8  -9  -5 367.272 18.8123  98
  -8  -9  -5 381.123 18.0092 190
  -8  -9  -5 395.743 18.5519 238
  -8  -9  -4 27.6386 10.8546 127
  -8  -9  -4 3.19155 9.80321 122
  -8  -9  -4 31.8839 9.76548 121
  -8  -9  -4 27.2898 8.88772 103
  -8  -9  -4 30.4193 10.7689 134
  -8  -9  -4 30.1679 9.25722 144
  -8  -9  -4 18.7365 8.93210 101
  -8  -9  -4 16.6319 7.87351 190
  -8  -9  -4 21.9407 10.2056 238
  -8  -9  -3 102.211 12.0584  83
  -8  -9  -3 120.329 14.1391 127
  -8  -9  -3 122.330 13.9605 122
  -8  -9  -3 113.821 12.9344 121
  -8  -9  -3 130.032 12.5530 103
  -8  -9  -3 111.309 13.6884 134
  -8  -9  -3 110.441 12.5113  98
  -8  -9  -3 106.998 12.8767 101
  -8  -9  -3 106.471 11.1669 190
  -8  -9  -3 121.179 13.9969 238
  -8  -9  -2 193.141 16.7818 134
  -8  -9  -2 182.184 15.3891  83
  -8  -9  -2 201.750 15.4908 103
  -8  -9  -2 196.199 13.9436 190
  -8  -9  -2 208.505 16.3242  98
  -8  -9  -2 198.416 14.1181  86
  -8  -9  -2 183.910 16.9569 118
  -8  -9  -2 204.640 16.0910 121
  -8  -9  -2 182.489 16.2556 122
  -8  -9  -1 191.073 15.6935 121
  -8  -9  -1 179.757 17.0324 122
  -8  -9  -1 171.091 17.5817 118
  -8  -9  -1 184.539 15.9627  83
  -8  -9  -1 161.045 14.6913 103
  -8  -9  -1 184.413 16.4126 101
  -8  -9  -1 193.476 13.6013 190
  -8  -9  -1 182.593 16.5159  89
  -8  -9  -1 184.495 16.1517  98
  -8  -9  -1 164.712 13.9627  86
  -8  -9  -1 150.436 34.6244  51
  -8  -9  -1 176.404 36.0584  63
  -8  -9   0 591.990 62.9780  65
  -8  -9   0 613.216 67.8505  63
  -8  -9   0 533.404 65.9306  39
  -8  -9   0 560.022 64.4316  51
  -8  -9   0 598.999 29.7569 101
  -8  -9   0 585.600 26.7626 103
  -8  -9   0 576.637 29.9805  89
  -8  -9   0 597.338 29.1598  98
  -8  -9   0 551.401 28.8213  83
  -8  -9   0 555.847 28.8477 122
  -8  -9   0 569.138 29.7884 118
  -8  -9   0 601.526 27.1009 121
  -8  -9   1 877.118 80.0731  65
  -8  -9   1 871.909 85.1108  63
  -8  -9   1 788.601 81.8955  51
  -8  -9   1 916.616 35.8286 103
  -8  -9   1 963.323 39.9186 101
  -8  -9   1 906.322 38.8750  98
  -8  -9   1 891.200 40.4301  89
  -8  -9   1 843.029 38.8544  83
  -8  -9   1 900.150 38.9316  79
  -8  -9   1 901.760 35.6135 121
  -8  -9   1 884.794 38.1652 122
  -8  -9   2 97.7885 13.6676 134
  -8  -9   2 151.993 42.1068  65
  -8  -9   2 119.176 40.2503  63
  -8  -9   2 66.2436 34.6560  51
  -8  -9   2 107.730 12.0294 103
  -8  -9   2 114.531 15.6622  89
  -8  -9   2 100.913 13.5650  98
  -8  -9   2 109.448 15.0955 101
  -8  -9   2 107.453 12.3254 121
  -8  -9   2 116.462 14.5380 122
  -8  -9   2 119.899 13.9312  79
  -8  -9   3 2505.50 87.6643  79
  -8  -9   3 2529.53 82.4628 134
  -8  -9   3 2212.10 152.397  63
  -8  -9   3 2713.70 158.057  65
  -8  -9   3 2583.35 158.913  51
  -8  -9   3 2620.06 86.7165 101
  -8  -9   3 2367.48 137.084  32
  -8  -9   3 2540.41 84.7039 122
  -8  -9   3 2487.86 85.2642  98
  -8  -9   3 2478.47 89.4186  89
  -8  -9   4 429.025 25.4383  79
  -8  -9   4 448.187 21.7162 134
  -8  -9   4 357.397 60.3383  65
  -8  -9   4 347.157 61.2451  63
  -8  -9   4 456.174 66.8158  51
  -8  -9   4 542.027 72.4944  40
  -8  -9   4 432.869 24.5921 101
  -8  -9   4 335.982 52.2805  32
  -8  -9   4 425.995 23.1991  98
  -8  -9   4 410.278 26.5255  89
  -8  -9   4 376.300 21.8309  87
  -8  -9   4 419.911 23.0300 122
  -8  -9   5 310.613 18.3362 122
  -8  -9   5 288.149 18.2295  98
  -8  -9   5 277.115 22.1665  89
  -8  -9   5 269.708 19.1883  87
  -8  -9   5 298.171 20.0402 101
  -8  -9   5 273.972 54.4788  40
  -8  -9   5 255.834 47.9562  32
  -8  -9   5 247.898 20.5178  79
  -8  -9   5 305.916 58.0827  65
  -8  -9   6 1066.95 103.335  40
  -8  -9   6 1092.79 103.616  51
  -8  -9   6 1131.87 43.7145 101
  -8  -9   6 1142.44 42.1841  98
  -8  -9   6 1095.88 44.8994  87
  -8  -9   6 1090.47 47.1142  79
  -8  -9   6 1121.71 105.970  63
  -8  -9   7 1478.06 121.460  63
  -8  -9   7 1519.75 54.1796 101
  -8  -9   7 1470.37 57.0488  87
  -8  -9   7 1536.89 53.3054 118
  -8  -9   7 1533.70 124.476  40
  -8  -9   7 1563.46 122.757  51
  -8  -9   8 101.048 41.9081  63
  -8  -9   8 89.4240 39.4639  57
  -8  -9   8 94.5508 37.9432  65
  -8  -9   8 42.9330 35.2447  40
  -8  -9   8 73.8676 36.2427  51
  -8  -9   8 113.841 14.5802  87
  -8  -9   8 124.346 12.2947 101
  -8  -9   9 365.806 62.6780  65
  -8  -9   9 244.934 54.8941  57
  -8  -9   9 221.311 54.2334  63
  -8  -9   9 235.900 19.5339  87
  -8  -9   9 222.527 51.0018  51
  -8  -9   9 170.473 45.0190  40
  -8  -9  10 33.2838 31.2764  65
  -8  -9  10 109.721 42.9197  57
  -8  -9  10 70.8389 38.4064  63
  -8  -9  10 69.4689 39.1053  43
  -8  -9  10 22.7490 28.5143  51
  -8  -9  10 16.8627 26.2990  40
  -8  -9  10 101.171 14.9560  87
  -8  -9  10 60.8214 34.6273  33
  -8  -9  11 553.976 74.9270  65
  -8  -9  11 494.140 73.2571  57
  -8  -9  11 542.414 71.3595  63
  -8  -9  11 553.470 76.9356  43
  -8  -9  11 603.399 70.5906  51
  -8  -9  11 610.742 31.9586  87
  -8  -9  11 573.955 75.5417  33
  -8  -9  12 298.998 53.4205  51
  -8  -9  12 255.265 58.0407  43
  -8  -9  12 163.556 46.2119  57
  -8  -9  12 185.629 44.0684  63
  -8  -9  12 114.409 40.8291  65
  -8  -9  13 340.016 52.3158  51
  -8  -9  13 357.602 62.4811  57
  -8  -9  13 390.189 61.8571  65
  -8  -9  14 127.793 46.6255  43
  -8  -9  14 77.7590 35.7742  33
  -8  -9  14 32.0729 30.1367  65
  -8  -9  14 60.8571 37.4097  57
  -8  -9  15 1034.38 98.2100  50
  -8  -9  15 866.925 93.4488  43
  -8  -9  15 880.434 87.7018  33
  -8  -9  15 937.693 80.3645  65
  -8  -9  15 990.716 101.477  67
  -8  -9  16 1129.22 102.702  43
  -8  -9  16 1263.42 108.890  50
  -8  -9  16 1507.59 120.521  67
  -8  -9  17 93.8794 36.9264  67
  -8  -9  17 166.224 41.4430  57
  -8  -9  17 152.945 15.6480  95
  -8  -9  17 141.767 43.9028  50
  -8  -9  18 665.727 72.1400  57
  -8  -9  18 796.983 81.7131  67
  -8  -9  18 730.736 32.0282  95
  -8  -9  18 613.944 71.6256  50
  -8  -9  18 795.623 35.0562  75
  -8  -9  19 167.289 37.4063  57
  -8  -9  19 190.954 41.2355  60
  -8  -9  19 165.099 41.3395  67
  -8  -9  19 211.393 13.8839 165
  -8  -9  19 205.570 16.0291  75
  -8  -9  19 177.866 14.1127  95
  -8  -9  20 2.53741 8.31432  75
  -8  -9  20 13.2919 8.52724 148
  -8  -9  20 16.5319 9.32285  92
  -8  -9  20 14.6863 7.17795  95
  -8  -9  21 307.346 15.5578 232
  -8  -9  21 313.785 17.2008 114
  -8  -9  21 280.294 16.7153  92
  -8  -9  21 317.672 17.5499  73
  -8  -9  21 311.192 16.4432  75
  -8  -9  22 330.271 14.5567 178
  -8  -9  22 274.104 13.8219 114
  -8  -9  23 7.40368 5.17445 123
  -8  -8  -9 54.7849 5.37680 134
  -8  -8  -8 166.966 10.4653 121
  -8  -8  -8 134.664 8.53938 118
  -8  -8  -8 144.383 9.36752 122
  -8  -8  -8 152.394 9.50276 103
  -8  -8  -7 36.4771 8.01174 103
  -8  -8  -7 39.5296 6.11603 238
  -8  -8  -7 29.6809 7.30721  82
  -8  -8  -7 34.1778 9.02485 134
  -8  -8  -7 37.9681 6.69409 101
  -8  -8  -7 40.1300 8.64371 122
  -8  -8  -7 36.1725 7.77491 127
  -8  -8  -7 33.9672 8.04164 118
  -8  -8  -7 47.9729 8.83797 121
  -8  -8  -7 42.1026 7.60449 190
  -8  -8  -6 184.524 13.9834 118
  -8  -8  -6 188.996 14.0726 121
  -8  -8  -6 197.726 14.2138 122
  -8  -8  -6 183.273 13.6356 127
  -8  -8  -6 187.138 12.7287 238
  -8  -8  -6 186.380 14.2215 134
  -8  -8  -6 167.062 12.6091 190
  -8  -8  -6 177.221 12.8474 101
  -8  -8  -6 176.764 13.3291 103
  -8  -8  -6 194.711 13.4282  98
  -8  -8  -5 65.2691 11.3210 238
  -8  -8  -5 90.6233 10.9778 190
  -8  -8  -5 80.0299 12.2966 121
  -8  -8  -5 79.4679 12.2861 127
  -8  -8  -5 78.9911 12.3743 118
  -8  -8  -5 63.4873 10.8124 103
  -8  -8  -5 52.3860 10.3540 101
  -8  -8  -5 68.9746 9.07601  86
  -8  -8  -5 76.9226 11.3340  98
  -8  -8  -4 662.802 28.7620 190
  -8  -8  -4 643.917 30.3686  83
  -8  -8  -4 694.551 30.8406 127
  -8  -8  -4 672.955 30.1676 121
  -8  -8  -4 670.101 30.3314 101
  -8  -8  -4 703.367 30.1294 103
  -8  -8  -4 671.353 28.4319  86
  -8  -8  -3 393.472 21.3182 190
  -8  -8  -3 393.441 23.7912 122
  -8  -8  -3 425.996 23.2979 121
  -8  -8  -3 426.375 23.6911  83
  -8  -8  -3 439.215 23.6368 101
  -8  -8  -3 403.712 22.4778 103
  -8  -8  -3 392.472 21.5472  86
  -8  -8  -3 427.568 23.5789  98
  -8  -8  -2 402.341 22.5437  86
  -8  -8  -2 411.495 24.0002  98
  -8  -8  -2 427.978 24.3329  89
  -8  -8  -2 474.407 62.8597  39
  -8  -8  -2 380.667 50.6636  51
  -8  -8  -2 423.543 51.5919  63
  -8  -8  -2 415.611 23.2047 121
  -8  -8  -2 431.425 24.5809 122
  -8  -8  -2 369.359 23.5032  83
  -8  -8  -2 417.681 23.2285 103
  -8  -8  -2 428.223 21.7851 190
  -8  -8  -1 71.0816 13.4417 101
  -8  -8  -1 52.1137 12.1297  98
  -8  -8  -1 43.4775 11.5256  89
  -8  -8  -1 64.6561 30.1681  39
  -8  -8  -1 96.8800 33.6285  51
  -8  -8  -1 97.6602 34.3787  63
  -8  -8  -1 86.6802 32.1684  65
  -8  -8  -1 36.9819 11.7389 121
  -8  -8  -1 60.0922 11.8922  83
  -8  -8  -1 47.6731 10.2038 190
  -8  -8  -1 46.0693 11.6562 103
  -8  -8   0 103.476 14.2381  89
  -8  -8   0 63.9029 13.6150 101
  -8  -8   0 74.2970 13.3537  98
  -8  -8   0 73.2100 12.7983 121
  -8  -8   0 109.710 36.4474  51
  -8  -8   0 71.4031 13.1739  83
  -8  -8   0 69.6806 12.3495  79
  -8  -8   0 79.2818 29.1773  32
  -8  -8   0 86.6562 12.4285 103
  -8  -8   0 113.560 36.5430  65
  -8  -8   0 103.717 36.7523  63
  -8  -8   1 618.107 31.0250  98
  -8  -8   1 653.194 33.1065  89
  -8  -8   1 636.356 28.9148 121
  -8  -8   1 666.581 77.2649  51
  -8  -8   1 625.007 30.7808  79
  -8  -8   1 628.718 67.9911  32
  -8  -8   1 661.154 28.9739 103
  -8  -8   1 674.291 32.0912 101
  -8  -8   1 641.465 75.2001  63
  -8  -8   1 611.306 72.4731  65
  -8  -8   2 1935.92 68.4671  98
  -8  -8   2 1865.61 70.6659  89
  -8  -8   2 1903.53 64.5292 121
  -8  -8   2 1921.35 132.927  65
  -8  -8   2 1803.55 131.559  63
  -8  -8   2 1909.23 124.708  32
  -8  -8   2 2067.33 138.533  51
  -8  -8   2 1881.69 64.3114 103
  -8  -8   2 1952.59 69.1269 101
  -8  -8   2 1851.41 68.5252  79
  -8  -8   3 97.0315 35.1949  32
  -8  -8   3 115.905 39.3899  40
  -8  -8   3 190.316 46.7051  51
  -8  -8   3 83.4041 39.2809  63
  -8  -8   3 160.361 47.6988  65
  -8  -8   3 122.294 14.8266  79
  -8  -8   3 130.847 15.3922 101
  -8  -8   3 128.663 15.8869  89
  -8  -8   3 130.783 14.5889  98
  -8  -8   4 1278.71 48.5380  87
  -8  -8   4 1259.01 49.2187  98
  -8  -8   4 1317.98 54.0448  89
  -8  -8   4 1397.79 116.122  65
  -8  -8   4 1132.46 99.4726  32
  -8  -8   4 1370.84 50.8898 101
  -8  -8   4 1362.01 52.4690  79
  -8  -8   4 1266.31 113.671  40
  -8  -8   5 1568.91 56.2725  98
  -8  -8   5 1599.48 57.6460  87
  -8  -8   5 1737.62 129.669  65
  -8  -8   5 1560.30 57.6061 101
  -8  -8   5 1703.90 114.374  18
  -8  -8   5 1541.00 60.0419  79
  -8  -8   5 1478.05 125.374  40
  -8  -8   5 1716.54 127.977  51
  -8  -8   6 539.644 26.4300 101
  -8  -8   6 555.105 65.7926  18
  -8  -8   6 508.613 75.2473  63
  -8  -8   6 527.375 27.2291  87
  -8  -8   6 535.345 25.0741  98
  -8  -8   6 553.610 75.6578  51
  -8  -8   6 477.488 71.8535  40
  -8  -8   7 795.056 33.1306 101
  -8  -8   7 967.937 95.9582  65
  -8  -8   7 749.830 86.0048  57
  -8  -8   7 792.892 87.3678  63
  -8  -8   7 829.566 36.4210  87
  -8  -8   7 732.596 79.2250  18
  -8  -8   7 602.261 82.4059  40
  -8  -8   7 898.458 91.7187  51
  -8  -8   8 8.82293 27.4480  57
  -8  -8   8 16.6911 29.2893  63
  -8  -8   8-8.58410 31.1833  65
  -8  -8   8 20.9634 9.55272 101
  -8  -8   8 27.6719 11.3322  87
  -8  -8   8 8.19100 29.7558  51
  -8  -8   8-8.95043 34.6129  40
  -8  -8   9 218.176 52.5982  63
  -8  -8   9 134.838 43.9192  57
  -8  -8   9 67.5765 35.5688  65
  -8  -8   9 168.139 44.0290  33
  -8  -8   9 114.642 15.0603  87
  -8  -8   9 62.3389 35.5751  40
  -8  -8   9 70.9764 34.0400  51
  -8  -8  10 52.9425 36.0935  33
  -8  -8  10 16.4469 31.8242  65
  -8  -8  10 46.3543 31.6082  63
  -8  -8  10 36.4418 31.9949  57
  -8  -8  10 97.3981 39.7678  51
  -8  -8  11 376.908 61.9281  33
  -8  -8  11 474.254 69.2041  65
  -8  -8  11 358.197 65.3704  57
  -8  -8  11 327.123 60.0362  63
  -8  -8  11 370.573 58.9263  51
  -8  -8  12 1685.98 129.695  33
  -8  -8  12 1370.69 121.777  57
  -8  -8  12 1533.60 111.893  63
  -8  -8  12 1631.45 120.783  65
  -8  -8  12 1587.18 111.315  51
  -8  -8  13 1066.91 94.5744  65
  -8  -8  13 1023.51 103.457  57
  -8  -8  13 1161.91 91.0815  63
  -8  -8  13 1034.92 105.964  43
  -8  -8  13 1164.21 88.6111  51
  -8  -8  14 152.720 45.0705  57
  -8  -8  14 280.454 48.2984  65
  -8  -8  14 283.549 57.9528  43
  -8  -8  15 2149.33 143.237  33
  -8  -8  15 1873.22 140.870  57
  -8  -8  15 2351.58 159.046  67
  -8  -8  15 2276.99 126.814  65
  -8  -8  15 1905.10 145.204  50
  -8  -8  15 2075.32 147.298  43
  -8  -8  15 2191.64 130.020  36
  -8  -8  16 286.181 54.1350  33
  -8  -8  16 325.067 62.3758  67
  -8  -8  16 383.618 62.5231  43
  -8  -8  17 995.638 40.7804  95
  -8  -8  17 979.725 96.7853  67
  -8  -8  17 891.405 89.3982  43
  -8  -8  18 87.0145 12.6691  95
  -8  -8  18 51.4802 33.8715  67
  -8  -8  18 77.2484 35.5455  57
  -8  -8  19 4.76145 8.43456  95
  -8  -8  19-6.62677 28.4792  50
  -8  -8  19 6.36168 27.3400  67
  -8  -8  19-6.14860 26.4242  57
  -8  -8  19-5.49103 9.30535  75
  -8  -8  20 700.009 69.5751  60
  -8  -8  20 705.521 30.4607  92
  -8  -8  20 651.842 28.8815  75
  -8  -8  21 129.234 11.8532  92
  -8  -8  21 137.754 12.2529 114
  -8  -8  21 119.563 12.1966  73
  -8  -8  21 119.165 10.9621  75
  -8  -8  21 132.825 10.4638 232
  -8  -8  22 0.96704 6.66754  73
  -8  -8  22 13.1592 6.32492 178
  -8  -8  23 200.965 10.2096 123
  -8  -7 -10 69.4062 5.66142 134
  -8  -7  -9 605.713 21.6841 122
  -8  -7  -9 586.439 19.9795 154
  -8  -7  -9 607.685 22.8298 190
  -8  -7  -8 44.1761 8.05452  82
  -8  -7  -8 49.2526 8.61336 122
  -8  -7  -8 52.7094 9.30776 121
  -8  -7  -8 49.3843 8.26136 118
  -8  -7  -8 60.4640 7.69520 127
  -8  -7  -8 46.9412 6.59587 101
  -8  -7  -8 51.4608 7.60895  98
  -8  -7  -8 57.3559 8.96436 103
  -8  -7  -8 37.3187 6.71989 154
  -8  -7  -8 51.1269 8.59408 190
  -8  -7  -7 5.38378 7.66349 238
  -8  -7  -7 7.36556 7.31656 101
  -8  -7  -7 4.85714 7.35458  98
  -8  -7  -7 7.08160 9.37794 121
  -8  -7  -7 14.5001 9.45992 122
  -8  -7  -7 6.35075 8.96352 118
  -8  -7  -7 4.49997 8.83437 127
  -8  -7  -7 9.46903 8.02722 190
  -8  -7  -7 5.25784 8.43682 103
  -8  -7  -6 421.771 21.6283  98
  -8  -7  -6 393.912 20.1939  86
  -8  -7  -6 422.620 22.2827 121
  -8  -7  -6 406.736 21.5504 127
  -8  -7  -6 417.938 22.2789 118
  -8  -7  -6 391.128 21.9264 122
  -8  -7  -6 420.737 21.6825 190
  -8  -7  -6 443.588 22.4027 103
  -8  -7  -6 418.326 21.2907 101
  -8  -7  -5 110.445 12.9501  83
  -8  -7  -5 138.329 15.0825 118
  -8  -7  -5 132.645 14.6340 121
  -8  -7  -5 130.780 12.4143  86
  -8  -7  -5 91.4404 12.6984  98
  -8  -7  -5 128.645 13.5191 190
  -8  -7  -5 111.303 13.6984 103
  -8  -7  -5 145.293 14.5820 101
  -8  -7  -4 900.969 40.4195  83
  -8  -7  -4 991.453 40.1038 121
  -8  -7  -4 944.010 39.2393  86
  -8  -7  -4 981.041 76.6287  42
  -8  -7  -4 940.091 38.5946 190
  -8  -7  -4 950.990 39.8294 101
  -8  -7  -4 1009.12 40.0293 103
  -8  -7  -3 1154.60 46.9217 101
  -8  -7  -3 1184.17 46.0949 103
  -8  -7  -3 1228.36 46.4444 121
  -8  -7  -3 1114.14 47.2490  83
  -8  -7  -3 1092.57 45.6344  86
  -8  -7  -3 1178.51 47.0937  98
  -8  -7  -3 1213.96 87.1330  42
  -8  -7  -3 1094.04 82.9562  51
  -8  -7  -3 1189.97 44.8740 190
  -8  -7  -3 1224.82 86.3394  63
  -8  -7  -2 285.442 19.8525 103
  -8  -7  -2 289.105 20.3288 121
  -8  -7  -2 291.362 21.3703  83
  -8  -7  -2 288.634 20.3308  89
  -8  -7  -2 292.143 21.0906  98
  -8  -7  -2 384.834 53.8946  51
  -8  -7  -2 323.477 19.3892 190
  -8  -7  -2 363.898 52.8391  63
  -8  -7  -2 299.210 45.3065  65
  -8  -7  -1 553.660 64.9179  32
  -8  -7  -1 552.815 29.7664 101
  -8  -7  -1 557.323 27.7303 103
  -8  -7  -1 585.729 28.3013 121
  -8  -7  -1 555.159 27.3369  79
  -8  -7  -1 512.565 29.4825  83
  -8  -7  -1 567.360 29.3667  89
  -8  -7  -1 594.219 29.7035  98
  -8  -7  -1 560.820 68.8823  51
  -8  -7  -1 537.344 25.8564 190
  -8  -7  -1 702.261 71.5450  65
  -8  -7  -1 557.841 67.1973  63
  -8  -7   0 1285.06 49.1761 103
  -8  -7   0 1287.69 49.1874 121
  -8  -7   0 1384.06 50.8630  79
  -8  -7   0 1450.62 106.428  32
  -8  -7   0 1360.81 52.4231  98
  -8  -7   0 1303.94 52.5869  89
  -8  -7   0 1195.53 102.661  51
  -8  -7   0 1284.89 106.939  63
  -8  -7   1 101.896 12.9504 103
  -8  -7   1 134.859 14.6360 121
  -8  -7   1 147.833 14.4272  79
  -8  -7   1 86.0178 32.4540  32
  -8  -7   1 134.721 15.2481  98
  -8  -7   1 141.859 16.3835  89
  -8  -7   1 95.6352 42.4432  63
  -8  -7   2 492.003 23.4196 103
  -8  -7   2 529.574 73.2794  63
  -8  -7   2 610.601 74.2068  32
  -8  -7   2 471.059 25.7160  98
  -8  -7   2 448.779 27.0854  89
  -8  -7   2 517.282 26.5223  79
  -8  -7   2 486.419 70.5227  51
  -8  -7   2 451.268 23.2110 121
  -8  -7   3 41.0639 27.5863  18
  -8  -7   3 84.2783 32.2009  32
  -8  -7   3 75.5208 12.1731  98
  -8  -7   3 68.5915 13.3079  89
  -8  -7   3 93.0402 38.0987  63
  -8  -7   3 79.5640 12.6066  79
  -8  -7   3 33.7276 33.6137  51
  -8  -7   4 114.218 13.3385  79
  -8  -7   4 111.868 12.9296  98
  -8  -7   4 100.412 11.7714  87
  -8  -7   5 34.1232 30.9868  63
  -8  -7   5 13.7297 26.5465  18
  -8  -7   5 8.49103 26.4124  51
  -8  -7   5 7.48498 8.51724  87
  -8  -7   5 14.3479 9.09025  98
  -8  -7   6 2914.15 174.159  57
  -8  -7   6 3083.57 180.546  63
  -8  -7   6 2993.25 99.5747  87
  -8  -7   6 3008.81 96.7943  98
  -8  -7   6 3413.35 179.442  18
  -8  -7   6 3145.97 182.658  51
  -8  -7   7 1199.71 110.852  33
  -8  -7   7 1285.63 111.290  63
  -8  -7   7 1156.46 105.049  57
  -8  -7   7 1284.12 49.7322  87
  -8  -7   7 1315.67 109.333  18
  -8  -7   7 1479.12 116.140  51
  -8  -7   8 242.223 53.1313  33
  -8  -7   8 315.663 56.8801  18
  -8  -7   8 278.999 53.9327  51
  -8  -7   8 186.908 47.7534  57
  -8  -7   8 290.712 57.1865  63
  -8  -7   8 317.660 61.2058  65
  -8  -7   9 1402.92 120.440  33
  -8  -7   9 1501.45 121.356  18
  -8  -7   9 1406.64 113.145  51
  -8  -7   9 1488.94 121.189  57
  -8  -7   9 1398.99 116.040  65
  -8  -7   9 1501.75 118.089  63
  -8  -7  10 1023.58 100.491  33
  -8  -7  10 1067.48 102.824  18
  -8  -7  10 1113.64 96.1614  51
  -8  -7  10 817.561 91.9073  57
  -8  -7  10 1166.22 102.510  65
  -8  -7  10 1007.38 94.2699  63
  -8  -7  11 507.771 72.8530  33
  -8  -7  11 618.091 71.1009  51
  -8  -7  11 508.724 69.0265  65
  -8  -7  11 554.692 68.4951  63
  -8  -7  11 560.137 78.3478  57
  -8  -7  12 783.886 88.9067  33
  -8  -7  12 822.392 76.7058  51
  -8  -7  12 750.354 89.6988  43
  -8  -7  12 765.057 81.5990  65
  -8  -7  12 812.900 91.3742  57
  -8  -7  12 711.309 76.5188  63
  -8  -7  13-8.60882 27.9689  33
  -8  -7  13 45.7625 38.3870  43
  -8  -7  13 13.1575 27.5930  65
  -8  -7  13 11.2574 24.7609  63
  -8  -7  14 419.447 68.7651  43
  -8  -7  14 322.259 50.2095  65
  -8  -7  15 1872.86 137.400  43
  -8  -7  16 136.362 43.3807  43
  -8  -7  16 99.6510 40.9219  50
  -8  -7  16 177.098 51.9995  67
  -8  -7  17 1103.57 98.2875  43
  -8  -7  17 1051.52 102.071  50
  -8  -7  17 1092.20 102.272  67
  -8  -7  17 1076.92 42.9577  95
  -8  -7  17 1075.28 95.6563  33
  -8  -7  18 353.317 59.3970  50
  -8  -7  18 331.565 55.8024  67
  -8  -7  18 252.570 17.1456  95
  -8  -7  19 57.5725 11.8293  75
  -8  -7  19 37.9831 30.3149  67
  -8  -7  19 62.6588 33.3311  50
  -8  -7  20 92.4249 30.1197  67
  -8  -7  20 59.1222 10.8772  92
  -8  -7  20 54.1705 10.2042  75
  -8  -7  21 357.607 17.8807 114
  -8  -7  21 367.530 19.0159  92
  -8  -7  21 370.717 17.9007  75
  -8  -7  21 368.218 20.0939  73
  -8  -7  22 42.0726 8.00088  73
  -8  -7  22 44.8972 8.27091  74
  -8  -6 -11 67.7634 5.29425 121
  -8  -6 -10 219.672 10.5044 122
  -8  -6 -10 230.054 12.3893 121
  -8  -6 -10 242.618 12.4746 190
  -8  -6 -10 243.011 12.4757 134
  -8  -6 -10 220.531 10.4495 154
  -8  -6  -9 69.6060 8.85213 122
  -8  -6  -9 77.6915 7.40546 127
  -8  -6  -9 64.6549 7.98635 118
  -8  -6  -9 84.2591 8.45446  81
  -8  -6  -9 82.2417 9.55193 190
  -8  -6  -9 61.6928 7.37956  98
  -8  -6  -9 64.3111 6.49988 101
  -8  -6  -8 48.1691 7.85840 235
  -8  -6  -8 51.8454 9.48392 127
  -8  -6  -8 44.2401 10.0722 122
  -8  -6  -8 53.5472 10.6205 121
  -8  -6  -8 52.2717 9.93342 118
  -8  -6  -8 54.4633 9.98315 103
  -8  -6  -8 46.6011 7.80159 238
  -8  -6  -8 53.5644 10.0997 190
  -8  -6  -8 45.7914 8.17172 101
  -8  -6  -8 44.7087 8.72321  98
  -8  -6  -7 507.861 24.4899 118
  -8  -6  -7 486.539 24.6662 121
  -8  -6  -7 478.272 24.2986 122
  -8  -6  -7 503.745 23.2778 101
  -8  -6  -7 506.782 24.8779 103
  -8  -6  -7 466.500 24.0981 190
  -8  -6  -7 485.714 21.6445 235
  -8  -6  -7 505.024 22.1957 220
  -8  -6  -7 447.916 23.2636  98
  -8  -6  -7 483.592 23.1120  86
  -8  -6  -6 26.4762 12.5772 121
  -8  -6  -6 14.6030 11.6585 122
  -8  -6  -6 16.9871 10.7454 190
  -8  -6  -6 31.9094 8.92613 235
  -8  -6  -6 16.5125 11.1492 103
  -8  -6  -6 22.1595 8.83516  86
  -8  -6  -6 3.89523 9.11367  98
  -8  -6  -6 14.1753 10.0746 101
  -8  -6  -6 28.1387 9.06917 220
  -8  -6  -5 1075.00 39.1773 220
  -8  -6  -5 1008.82 42.4107 121
  -8  -6  -5 975.557 39.1480  84
  -8  -6  -5 1005.55 38.5530 235
  -8  -6  -5 1048.36 88.4229  39
  -8  -6  -5 1021.59 41.9738  86
  -8  -6  -5 1115.62 43.4755  98
  -8  -6  -5 1042.67 41.8585 190
  -8  -6  -5 1053.13 42.3207 101
  -8  -6  -5 1048.79 42.6041 103
  -8  -6  -4 1226.69 86.3094  63
  -8  -6  -4 1277.60 48.8520 101
  -8  -6  -4 1223.37 48.0244 103
  -8  -6  -4 1192.83 47.9160  86
  -8  -6  -4 1050.72 80.5096  51
  -8  -6  -4 1180.36 101.218  39
  -8  -6  -4 1188.20 46.6855 190
  -8  -6  -4 1199.74 47.6465 121
  -8  -6  -3 1293.99 50.0843 103
  -8  -6  -3 1279.65 49.4754  89
  -8  -6  -3 1260.13 51.0083  98
  -8  -6  -3 1301.49 96.1768  51
  -8  -6  -3 1391.18 109.236  39
  -8  -6  -3 1255.70 48.3917 190
  -8  -6  -3 1304.56 96.6397  63
  -8  -6  -2 439.966 59.7098  63
  -8  -6  -2 389.945 23.5719 103
  -8  -6  -2 401.259 24.8530  98
  -8  -6  -2 404.430 23.8204  89
  -8  -6  -2 328.854 52.8617  51
  -8  -6  -2 463.810 60.3192  32
  -8  -6  -2 443.073 22.9807 190
  -8  -6  -1 69.6377 11.1449  79
  -8  -6  -1 65.9350 12.3499 103
  -8  -6  -1 63.0758 13.0218  89
  -8  -6  -1 59.0388 13.1937  98
  -8  -6  -1 103.022 38.4698  51
  -8  -6  -1 43.8975 28.3523  32
  -8  -6  -1 65.8154 11.4808 190
  -8  -6   0 334.061 20.1248  79
  -8  -6   0 388.789 21.4479 103
  -8  -6   0 370.504 22.9517  89
  -8  -6   0 330.043 22.1458  98
  -8  -6   0 377.198 64.0177  48
  -8  -6   0 429.991 64.3202  51
  -8  -6   0 354.906 19.4854 190
  -8  -6   0 311.997 53.9118  32
  -8  -6   1 327.678 47.7696  18
  -8  -6   1 306.867 18.8055 103
  -8  -6   1 303.027 19.1418  79
  -8  -6   1 331.067 21.5957  89
  -8  -6   1 251.870 51.3130  51
  -8  -6   1 286.071 59.2899  48
  -8  -6   1 236.191 51.8780  40
  -8  -6   1 289.131 53.5832  32
  -8  -6   2 168.958 39.3942  18
  -8  -6   2 125.760 12.5550 103
  -8  -6   2 125.167 13.5200  79
  -8  -6   2 108.837 41.8458  40
  -8  -6   2 118.255 42.0922  48
  -8  -6   2 132.738 41.3479  51
  -8  -6   2 149.867 16.2293  89
  -8  -6   2 191.066 46.1836  32
  -8  -6   3 50.9502 10.6980  79
  -8  -6   3 24.4056 27.5477  48
  -8  -6   3 63.1415 33.8695  40
  -8  -6   3 78.2640 31.2229  18
  -8  -6   4 309.043 55.9080  51
  -8  -6   4 286.901 58.1426  40
  -8  -6   4 232.504 49.8785  48
  -8  -6   4 243.096 47.1346  18
  -8  -6   5 2562.44 159.864  51
  -8  -6   5 2605.71 152.768  48
  -8  -6   5 2530.15 165.326  40
  -8  -6   5 2644.58 154.858  18
  -8  -6   5 2427.73 148.780  57
  -8  -6   5 2426.65 81.6992  87
  -8  -6   6 2256.71 76.9241  87
  -8  -6   6 2415.60 149.404  18
  -8  -6   6 2218.46 144.545  57
  -8  -6   6 2300.06 149.458  33
  -8  -6   6 1960.06 147.168  40
  -8  -6   6 2459.09 153.760  51
  -8  -6   6 2396.48 141.354  48
  -8  -6   7 157.690 42.0225  18
  -8  -6   7 108.850 37.3984  57
  -8  -6   7 163.859 46.9108  33
  -8  -6   7 158.116 44.6682  51
  -8  -6   7 130.597 34.2463  48
  -8  -6   8 5111.00 245.169  18
  -8  -6   8 4923.28 241.344  57
  -8  -6   8 4822.65 240.923  33
  -8  -6   8 4876.47 236.067  51
  -8  -6   9 74.6004 34.8190  18
  -8  -6   9 83.0918 34.9038  57
  -8  -6   9 29.4769 27.7130  63
  -8  -6   9 92.6797 39.5558  33
  -8  -6   9 87.4242 35.5555  51
  -8  -6  10 900.494 85.8252  63
  -8  -6  10 871.871 89.1514  65
  -8  -6  10 710.006 84.6118  57
  -8  -6  10 869.546 91.2615  33
  -8  -6  10 878.090 85.4388  51
  -8  -6  11 3318.92 188.484  18
  -8  -6  11 3086.28 164.298  51
  -8  -6  11 2837.80 177.731  33
  -8  -6  11 3132.61 173.027  65
  -8  -6  11 3000.55 164.743  63
  -8  -6  12 102.404 32.0616  51
  -8  -6  12 60.4475 35.3449  33
  -8  -6  12 26.7402 31.3973  65
  -8  -6  12 58.9271 29.8132  63
  -8  -6  13-17.9722 31.5390  43
  -8  -6  13 43.0800 34.2878  33
  -8  -6  13 48.7279 29.1341  65
  -8  -6  14 820.872 91.5620  43
  -8  -6  14 579.223 77.1619  33
  -8  -6  14 714.885 68.0637  65
  -8  -6  15 49.8566 34.8708  33
  -8  -6  15 33.3977 35.0384  43
  -8  -6  16 1323.79 119.391  50
  -8  -6  16 1395.21 114.107  43
  -8  -6  16 1574.57 126.142  67
  -8  -6  17 407.331 64.4682  67
  -8  -6  17 378.424 21.3935  95
  -8  -6  17 296.351 52.7991  43
  -8  -6  17 407.838 66.4924  50
  -8  -6  18 11.8376 10.4987  75
  -8  -6  18 7.11317 29.8360  67
  -8  -6  18 55.6916 33.3702  50
  -8  -6  19 1899.64 65.9056  75
  -8  -6  19 1888.94 120.915  67
  -8  -6  19 1843.05 126.342  50
  -8  -6  20 622.445 27.8216  92
  -8  -6  20 593.778 26.1627  75
  -8  -6  20 604.500 69.7515  60
  -8  -6  20 536.612 56.8316  67
  -8  -6  21 292.785 16.3297  92
  -8  -6  21 282.551 46.1153  60
  -8  -6  21 311.207 18.1667  73
  -8  -6  22 187.411 13.2293  74
  -8  -6  22 196.018 12.8343  73
  -8  -6  22 181.106 11.7362 123
  -8  -6  23 56.1677 6.23001 151
  -8  -5 -12 111.940 6.38012 190
  -8  -5 -11 30.2567 6.44616 121
  -8  -5 -11 41.3339 6.79597 134
  -8  -5 -11 32.8664 6.48426 190
  -8  -5 -11 33.0552 6.03186 103
  -8  -5 -10 652.381 25.9632  82
  -8  -5 -10 677.591 25.2888  81
  -8  -5 -10 664.767 26.9137 190
  -8  -5 -10 717.540 26.7087 103
  -8  -5 -10 662.945 25.1919 235
  -8  -5 -10 639.042 23.8721  98
  -8  -5 -10 672.556 24.8170 122
  -8  -5 -10 641.927 23.4479 118
  -8  -5 -10 687.389 26.7427 121
  -8  -5  -9 859.821 33.3354  82
  -8  -5  -9 877.612 34.3204 190
  -8  -5  -9 861.364 32.3923 220
  -8  -5  -9 851.071 30.5013 101
  -8  -5  -9 861.914 32.3302 235
  -8  -5  -9 834.232 31.9367  98
  -8  -5  -9 818.564 31.7240 118
  -8  -5  -9 870.584 30.7681 127
  -8  -5  -9 876.028 32.7784 122
  -8  -5  -8 300.690 19.1527 190
  -8  -5  -8 305.376 17.4786 220
  -8  -5  -8 312.603 19.5910 103
  -8  -5  -8 341.501 18.1062 101
  -8  -5  -8 346.607 18.2995 235
  -8  -5  -8 329.920 18.8219  86
  -8  -5  -8 340.462 18.7138  98
  -8  -5  -8 321.735 18.7999 118
  -8  -5  -8 350.024 19.7374 122
  -8  -5  -7 124.089 11.6643  84
  -8  -5  -7 126.878 12.5842 235
  -8  -5  -7 138.839 14.2647 103
  -8  -5  -7 136.132 13.7399 101
  -8  -5  -7 127.873 14.2478 190
  -8  -5  -7 129.138 12.4800 220
  -8  -5  -7 131.500 14.9665 121
  -8  -5  -7 123.084 13.5545  98
  -8  -5  -7 120.712 13.0266  86
  -8  -5  -6 32.3563 9.52839  84
  -8  -5  -6 54.6562 11.8579  83
  -8  -5  -6 39.2734 10.2390 235
  -8  -5  -6 45.1042 12.4806 103
  -8  -5  -6 39.3568 11.7548 190
  -8  -5  -6 51.2597 30.0715  39
  -8  -5  -6 50.0569 10.3088 220
  -8  -5  -6 60.4398 14.0445 121
  -8  -5  -6 47.3174 11.5361  98
  -8  -5  -6 40.0945 11.9776 101
  -8  -5  -6 38.7352 10.3202  86
  -8  -5  -5 418.535 21.6082 235
  -8  -5  -5 449.936 24.9929 103
  -8  -5  -5 395.527 24.1852  98
  -8  -5  -5 406.217 23.9993  86
  -8  -5  -5 422.368 21.9033 220
  -8  -5  -5 438.060 24.2753 190
  -8  -5  -5 399.300 24.5725  83
  -8  -5  -5 398.784 22.3618  84
  -8  -5  -4 12.6175 10.2169  83
  -8  -5  -4 17.2473 9.22177 235
  -8  -5  -4 16.3275 11.2934 190
  -8  -5  -4 5.61614 22.3533  51
  -8  -5  -4 45.3370 32.4787  39
  -8  -5  -4 35.1046 11.2155  86
  -8  -5  -4 20.8563 9.07847 220
  -8  -5  -4 24.5560 11.9249 103
  -8  -5  -4 17.1367 25.1335  63
  -8  -5  -3 397.731 24.4803 103
  -8  -5  -3 454.078 24.4391 190
  -8  -5  -3 449.753 67.3782  39
  -8  -5  -3 397.017 57.6720  51
  -8  -5  -3 337.911 60.0951  48
  -8  -5  -3 465.848 26.7138  83
  -8  -5  -3 452.551 24.2165  89
  -8  -5  -2 71.7506 33.0370  51
  -8  -5  -2 75.2463 13.3565 103
  -8  -5  -2 46.2767 28.0990  32
  -8  -5  -2 62.4442 12.9963  83
  -8  -5  -2 92.9477 12.0346  89
  -8  -5  -1 1136.43 99.9577  32
  -8  -5  -1 1049.78 41.3069  79
  -8  -5  -1 1158.41 44.8478  89
  -8  -5  -1 986.334 94.1275  51
  -8  -5   0 1612.50 125.227  48
  -8  -5   0 1558.62 118.028  51
  -8  -5   0 1525.71 54.3540  79
  -8  -5   0 1639.16 107.577  18
  -8  -5   0 1415.14 116.832  32
  -8  -5   0 1484.23 56.6999  89
  -8  -5   1 1149.23 106.422  48
  -8  -5   1 1384.31 115.675  40
  -8  -5   1 1079.98 101.471  51
  -8  -5   1 1181.90 45.1783  79
  -8  -5   1 1329.17 98.2386  18
  -8  -5   1 1151.27 103.111  32
  -8  -5   1 1201.53 47.6384  89
  -8  -5   2 698.617 73.5114  18
  -8  -5   2 688.638 80.0472  32
  -8  -5   2 739.460 31.3741  79
  -8  -5   2 739.514 82.4086  48
  -8  -5   2 623.571 81.3079  40
  -8  -5   2 703.677 81.7251  51
  -8  -5   3 786.698 80.2314  18
  -8  -5   3 878.567 35.9261  79
  -8  -5   3 808.490 91.3787  40
  -8  -5   3 1036.82 94.5603  48
  -8  -5   4 21.8422 27.3150  18
  -8  -5   4 6.29757 22.1018  57
  -8  -5   4 34.4279 32.2895  40
  -8  -5   4 7.43845 24.1686  48
  -8  -5   5 1512.78 123.634  40
  -8  -5   5 1787.82 127.090  51
  -8  -5   5 1799.73 121.322  48
  -8  -5   5 1592.52 118.802  33
  -8  -5   5 1949.38 130.181  18
  -8  -5   5 1716.93 58.9935  87
  -8  -5   5 1579.86 113.193  57
  -8  -5   6 2392.88 150.798  18
  -8  -5   6 2048.82 138.660  33
  -8  -5   6 2320.12 146.319  51
  -8  -5   6 2212.40 134.654  48
  -8  -5   6 2214.59 137.590  57
  -8  -5   7 408.462 65.0142  18
  -8  -5   7 401.528 62.3550  33
  -8  -5   7 436.267 62.8229  51
  -8  -5   7 484.505 57.1498  48
  -8  -5   7 484.682 65.2780  57
  -8  -5   8 1276.58 107.277  18
  -8  -5   8 1009.51 96.0782  33
  -8  -5   8 1072.47 97.4858  57
  -8  -5   8 1055.36 94.0075  51
  -8  -5   8 1151.98 85.2240  48
  -8  -5   9 968.636 88.5963  51
  -8  -5   9 1039.37 97.8272  33
  -8  -5  10 2141.80 146.700  18
  -8  -5  10 1766.28 133.722  33
  -8  -5  10 2077.78 129.122  51
  -8  -5  10 1968.86 126.850  63
  -8  -5  11 210.487 50.4224  18
  -8  -5  11 217.458 53.6532  33
  -8  -5  11 259.118 45.7408  51
  -8  -5  11 221.671 45.8316  63
  -8  -5  11 298.558 51.7798  65
  -8  -5  12 100.295 41.6322  18
  -8  -5  12 107.312 34.6849  63
  -8  -5  12 177.993 41.2640  65
  -8  -5  12 118.706 44.4197  33
  -8  -5  12 125.339 31.5671  51
  -8  -5  13 77.5853 36.2069  43
  -8  -5  13 60.4777 28.7731  65
  -8  -5  14 775.640 86.4650  43
  -8  -5  15 499.417 70.8273  43
  -8  -5  16 1289.01 114.902  50
  -8  -5  16 1460.42 113.701  43
  -8  -5  16 1412.97 117.111  67
  -8  -5  17 394.197 57.9772  43
  -8  -5  17 435.905 67.8659  50
  -8  -5  17 571.101 72.0308  67
  -8  -5  18 748.980 81.9212  50
  -8  -5  18 822.841 35.0208  75
  -8  -5  18 812.402 80.1555  67
  -8  -5  19 237.370 16.2286  75
  -8  -5  19 232.814 47.6771  50
  -8  -5  19 252.472 42.6773  67
  -8  -5  19 256.142 51.4064  60
  -8  -5  19 229.218 17.1948  92
  -8  -5  20 597.454 68.0525  60
  -8  -5  20 567.941 25.6798  92
  -8  -5  21 324.678 47.2528  60
  -8  -5  21 298.199 17.5005  73
  -8  -5  22 38.4999 7.52210  73
  -8  -5  22 32.4330 7.95299  74
  -8  -4 -12 136.782 8.51948 134
  -8  -4 -12 122.385 7.88460 103
  -8  -4 -12 145.387 8.44206 121
  -8  -4 -11 417.670 18.7165  82
  -8  -4 -11 452.729 18.5810  81
  -8  -4 -11 429.539 18.8339 235
  -8  -4 -11 427.157 18.8278 103
  -8  -4 -11 437.081 19.7240 190
  -8  -4 -11 462.828 18.9626 220
  -8  -4 -11 406.550 16.4829 122
  -8  -4 -11 442.869 19.2484 121
  -8  -4 -10 488.749 22.3771  82
  -8  -4 -10 469.755 22.1316 235
  -8  -4 -10 532.543 23.1438 103
  -8  -4 -10 508.705 22.1952 220
  -8  -4 -10 516.411 20.5035 118
  -8  -4 -10 484.103 18.8852 127
  -8  -4 -10 517.350 23.4610 121
  -8  -4 -10 486.213 21.0965 122
  -8  -4 -10 449.025 20.1396  98
  -8  -4 -10 496.744 23.4378 190
  -8  -4  -9 96.2708 10.0941  84
  -8  -4  -9 122.596 12.3558 235
  -8  -4  -9 96.8607 12.5383 190
  -8  -4  -9 131.546 12.2685 220
  -8  -4  -9 106.859 11.2328  98
  -8  -4  -9 91.8020 9.87253 101
  -8  -4  -9 91.7218 11.9066 118
  -8  -4  -9 120.627 10.6076 128
  -8  -4  -9 120.067 12.8845 122
  -8  -4  -8 256.975 16.4531  84
  -8  -4  -8 266.848 18.6138 190
  -8  -4  -8 278.911 17.6193 220
  -8  -4  -8 264.489 16.8056 101
  -8  -4  -8 276.923 17.8443 235
  -8  -4  -8 270.558 15.7370 128
  -8  -4  -8 241.157 17.4133  86
  -8  -4  -8 251.796 17.2280  98
  -8  -4  -7 57.2091 10.4258  84
  -8  -4  -7 52.5469 11.2270  83
  -8  -4  -7 52.9497 12.3102 190
  -8  -4  -7 61.7376 30.1300  39
  -8  -4  -7 66.6315 11.4928 220
  -8  -4  -7 62.2022 12.7555 103
  -8  -4  -7 50.7678 10.7940 235
  -8  -4  -7 54.7856 9.79333 128
  -8  -4  -7 51.6749 10.1846 120
  -8  -4  -7 67.8249 11.8484 101
  -8  -4  -7 58.6507 10.9230  86
  -8  -4  -7 56.3393 11.5379  98
  -8  -4  -6 17.8398 9.84215  83
  -8  -4  -6 2.44831 9.62605  84
  -8  -4  -6 5.25190 11.2901 190
  -8  -4  -6 7.49331 9.84384 235
  -8  -4  -6 23.9975 11.8729 103
  -8  -4  -6 6.61714 9.51266  86
  -8  -4  -6 13.7331 10.0185  98
  -8  -4  -6 17.6807 9.26769 220
  -8  -4  -6 13.7060 25.7094  39
  -8  -4  -6 11.5582 9.42012 120
  -8  -4  -5 110.154 12.8247 120
  -8  -4  -5 74.0681 29.9749  51
  -8  -4  -5 100.338 34.8902  48
  -8  -4  -5 125.142 38.5966  39
  -8  -4  -5 125.582 13.1677 220
  -8  -4  -5 127.788 16.0996 103
  -8  -4  -5 122.873 13.3581 235
  -8  -4  -5 138.785 15.2964  83
  -8  -4  -4 1400.85 51.1070  89
  -8  -4  -4 1362.79 50.0545 220
  -8  -4  -4 1363.92 50.7807 235
  -8  -4  -4 1446.73 55.7816  83
  -8  -4  -4 1417.94 111.660  39
  -8  -4  -4 1459.88 103.654  51
  -8  -4  -4 1219.79 111.009  48
  -8  -4  -3 54.8329 10.4706  89
  -8  -4  -3 42.3859 10.0960 235
  -8  -4  -3 65.6238 12.8846  83
  -8  -4  -3 48.6536 30.6135  51
  -8  -4  -3 69.0984 35.3425  48
  -8  -4  -3 96.1338 33.6354  32
  -8  -4  -2 114.848 38.5639  32
  -8  -4  -2 99.1460 12.3606  70
  -8  -4  -2 88.7043 12.1027  89
  -8  -4  -1 2917.65 96.7225  70
  -8  -4  -1 2911.11 173.547  32
  -8  -4  -1 3005.34 174.632  56
  -8  -4  -1 2949.19 97.0570  89
  -8  -4   0 411.287 23.2135  89
  -8  -4   0 490.030 66.8041  32
  -8  -4   0 455.605 22.2523  70
  -8  -4   0 460.511 67.1169  48
  -8  -4   0 437.824 64.6057  40
  -8  -4   0 313.547 54.7554  56
  -8  -4   1 4450.28 141.658  89
  -8  -4   1 4503.25 138.832  70
  -8  -4   1 3949.35 218.648  32
  -8  -4   1 4471.14 215.540  56
  -8  -4   1 4640.40 229.507  48
  -8  -4   1 4511.54 230.617  40
  -8  -4   2 1295.47 46.5461  79
  -8  -4   2 1192.60 107.365  40
  -8  -4   2 1337.81 108.069  48
  -8  -4   2 1187.50 94.2451  56
  -8  -4   3-7.52746 25.4552  48
  -8  -4   3 32.8869 30.8437  40
  -8  -4   3 21.3655 21.8373  57
  -8  -4   3 28.5172 21.3978  56
  -8  -4   4 3185.83 156.532  56
  -8  -4   4 3260.07 163.568  57
  -8  -4   4 3464.12 181.216  48
  -8  -4   4 3041.42 180.828  40
  -8  -4   4 3402.44 175.064  33
  -8  -4   4 3521.77 184.935  17
  -8  -4   5 1062.53 86.3224  57
  -8  -4   5 975.533 86.9494  48
  -8  -4   5 1017.71 95.2066  40
  -8  -4   5 1044.22 90.0583  33
  -8  -4   5 1036.03 92.8104  17
  -8  -4   5 951.600 90.9188  18
  -8  -4   6 666.258 70.3807  57
  -8  -4   6 761.297 71.8589  48
  -8  -4   6 694.078 75.6983  33
  -8  -4   6 827.279 81.5235  17
  -8  -4   6 777.668 82.4967  18
  -8  -4   7 2733.67 155.169  57
  -8  -4   7 2674.41 144.247  48
  -8  -4   7 2713.68 158.860  33
  -8  -4   7 2865.53 159.532  17
  -8  -4   8 156.676 40.1891  51
  -8  -4   8 189.480 35.0172  48
  -8  -4   8 148.642 42.0998  33
  -8  -4   9 296.239 50.0657  51
  -8  -4   9 214.272 47.1796  33
  -8  -4   9 337.391 58.8001  18
  -8  -4  10 4202.97 202.743  51
  -8  -4  10 4442.75 224.743  33
  -8  -4  11 1015.66 82.6317  63
  -8  -4  11 1098.62 85.2448  51
  -8  -4  11 1039.98 100.826  18
  -8  -4  12 1791.72 130.875  18
  -8  -4  12 1702.81 108.486  65
  -8  -4  12 1499.08 105.412  34
  -8  -4  13 934.319 83.9773  34
  -8  -4  13 1165.47 102.456  43
  -8  -4  14 408.885 57.5373  34
  -8  -4  14 396.647 61.2629  43
  -8  -4  15 1003.96 90.2649  34
  -8  -4  15 1061.43 95.8185  43
  -8  -4  16 181.730 48.5505  67
  -8  -4  16 254.993 49.6014  34
  -8  -4  16 192.443 47.5215  50
  -8  -4  16 220.926 46.9631  43
  -8  -4  17-13.6608 30.7204  67
  -8  -4  17 13.5027 25.3260  34
  -8  -4  17-8.18805 27.6866  50
  -8  -4  18 442.197 22.5584  75
  -8  -4  18 387.573 54.0544  67
  -8  -4  18 504.064 67.1669  50
  -8  -4  19 347.422 56.8384  60
  -8  -4  19 327.655 53.6570  50
  -8  -4  19 388.627 20.8786  92
  -8  -4  20 861.569 80.6332  49
  -8  -4  20 977.561 38.6798  73
  -8  -4  20 1017.06 88.0873  60
  -8  -4  21 36.7338 8.10140  73
  -8  -4  22 272.992 15.2833  74
  -8  -4  23 66.0541 7.76929 107
  -8  -3 -13 7.01664 4.32111 134
  -8  -3 -12 19.9982 6.86484 121
  -8  -3 -12 25.9666 6.33655 103
  -8  -3 -12 27.3810 6.63875  81
  -8  -3 -12 24.5740 6.31136 220
  -8  -3 -12 29.5619 6.69006 235
  -8  -3 -11 11.3583 7.80813  82
  -8  -3 -11 10.6826 7.43355  81
  -8  -3 -11 14.2001 6.70648 128
  -8  -3 -11 7.05885 5.62813 118
  -8  -3 -11 2.89922 6.82964 122
  -8  -3 -11 19.9453 8.43605 121
  -8  -3 -11 6.46966 7.60409 103
  -8  -3 -11 11.5319 8.13516 190
  -8  -3 -11 15.4006 5.30733  98
  -8  -3 -11 6.17549 7.08357 220
  -8  -3 -11 16.0638 7.43795 235
  -8  -3 -10 448.125 22.3530  82
  -8  -3 -10 415.160 20.6359  84
  -8  -3 -10 453.831 20.4889 118
  -8  -3 -10 453.473 20.9648 128
  -8  -3 -10 468.197 23.2172 121
  -8  -3 -10 455.136 21.1752 122
  -8  -3 -10 480.655 23.0755 103
  -8  -3 -10 455.927 18.9311 101
  -8  -3 -10 442.198 23.1271 190
  -8  -3 -10 443.586 20.4911  98
  -8  -3 -10 470.866 22.4451 220
  -8  -3 -10 443.364 22.5727 235
  -8  -3  -9 630.600 27.9904  84
  -8  -3  -9 618.289 28.4160 120
  -8  -3  -9 635.231 29.8703 121
  -8  -3  -9 622.232 27.2056 128
  -8  -3  -9 627.282 26.6115 101
  -8  -3  -9 620.354 29.8096 190
  -8  -3  -9 638.068 27.8389  98
  -8  -3  -9 703.468 29.7994 220
  -8  -3  -9 624.721 29.0826 235
  -8  -3  -8 191.969 15.7313  84
  -8  -3  -8 168.882 16.5633 190
  -8  -3  -8 207.173 14.9409 128
  -8  -3  -8 196.717 15.7725 120
  -8  -3  -8 197.016 15.4153 101
  -8  -3  -8 197.939 15.7589  98
  -8  -3  -8 197.401 16.1312 220
  -8  -3  -8 181.348 16.2886 235
  -8  -3  -7 99.3259 13.4350 235
  -8  -3  -7 100.712 14.5123 103
  -8  -3  -7 122.114 14.0477  98
  -8  -3  -7 162.204 40.4681  39
  -8  -3  -7 115.190 34.0766  48
  -8  -3  -7 84.0416 12.8785  83
  -8  -3  -7 94.0833 12.8827  84
  -8  -3  -7 103.118 12.8107 220
  -8  -3  -7 84.1369 12.7971 120
  -8  -3  -7 120.216 12.4146 128
  -8  -3  -6 1227.52 47.8960 235
  -8  -3  -6 1368.32 106.083  48
  -8  -3  -6 1392.09 106.917  39
  -8  -3  -6 1280.51 50.3944  83
  -8  -3  -6 1180.97 48.5100  84
  -8  -3  -6 1224.63 47.0410 220
  -8  -3  -6 1224.56 46.9165 120
  -8  -3  -6 1210.82 45.5450 128
  -8  -3  -5 217.626 18.5098  83
  -8  -3  -5 194.150 17.4061  70
  -8  -3  -5 228.140 17.4541 235
  -8  -3  -5 237.996 16.9841 220
  -8  -3  -5 183.402 40.5119  51
  -8  -3  -5 177.030 46.9523  48
  -8  -3  -5 251.438 49.4514  39
  -8  -3  -5 228.173 16.9945 120
  -8  -3  -5 226.857 40.0638  31
  -8  -3  -4 554.957 28.1751  70
  -8  -3  -4 513.877 28.2489  83
  -8  -3  -4 490.911 24.3676 220
  -8  -3  -4 455.708 64.2070  39
  -8  -3  -4 482.892 69.4545  48
  -8  -3  -4 500.003 24.7334 120
  -8  -3  -3 151.022 13.2200  89
  -8  -3  -3 218.607 50.0860  56
  -8  -3  -3 184.949 44.8269  32
  -8  -3  -3 150.761 14.9442  70
  -8  -3  -3 158.541 16.0472  83
  -8  -3  -3 190.639 47.6005  48
  -8  -3  -2 955.305 95.3093  32
  -8  -3  -2 905.466 92.2664  56
  -8  -3  -2 925.252 39.0854  70
  -8  -3  -2 936.652 37.3773  89
  -8  -3  -1 925.667 37.6518  89
  -8  -3  -1 950.216 91.1643  56
  -8  -3  -1 917.875 92.1374  32
  -8  -3  -1 973.096 39.0041  70
  -8  -3  -1 1108.53 102.041  48
  -8  -3   0 2045.17 68.9611  70
  -8  -3   0 1963.56 68.6567  89
  -8  -3   0 1976.67 139.242  32
  -8  -3   0 2119.79 143.127  48
  -8  -3   0 2007.06 137.941  40
  -8  -3   0 2020.26 134.733  17
  -8  -3   0 1980.40 133.293  56
  -8  -3   1 2157.57 140.919  48
  -8  -3   1 2008.00 137.768  40
  -8  -3   1 1896.84 132.222  17
  -8  -3   1 1994.05 67.6197  70
  -8  -3   1 2115.87 131.326  56
  -8  -3   2 381.849 58.6307  40
  -8  -3   2 402.562 58.9487  48
  -8  -3   2 389.583 19.1475  70
  -8  -3   2 374.823 52.2940  56
  -8  -3   3 328.682 52.7031  17
  -8  -3   3 362.317 49.7421  56
  -8  -3   3 301.163 41.8715  57
  -8  -3   3 245.562 48.5509  40
  -8  -3   3 302.194 51.2651  48
  -8  -3   4 263.185 40.8836  57
  -8  -3   4 324.820 43.9282  56
  -8  -3   4 176.169 40.1642  17
  -8  -3   4 182.786 39.7626  48
  -8  -3   4 250.542 49.8269  40
  -8  -3   4 289.719 45.1208  33
  -8  -3   5 981.976 79.7247  57
  -8  -3   5 960.274 71.6272  56
  -8  -3   5 910.563 86.1966  17
  -8  -3   5 1011.34 84.4626  48
  -8  -3   5 842.468 78.2049  33
  -8  -3   6 766.624 72.4046  57
  -8  -3   6 787.031 78.5744  17
  -8  -3   6 957.846 79.0896  48
  -8  -3   6 853.384 78.5651  33
  -8  -3   7 214.806 42.1718  17
  -8  -3   7 158.708 42.5082  18
  -8  -3   7 223.209 38.0872  48
  -8  -3   7 214.757 43.5488  33
  -8  -3   8 64.1122 26.3529  17
  -8  -3   8 75.6086 25.2208  48
  -8  -3   8 139.545 37.6900  33
  -8  -3   9 5673.27 263.010  18
  -8  -3   9 5672.28 241.548  17
  -8  -3   9 5398.37 250.981  33
  -8  -3  10 1127.86 102.937  18
  -8  -3  10 1009.69 81.6380  17
  -8  -3  10 984.374 81.8471  51
  -8  -3  10 945.046 74.2339  34
  -8  -3  11 1244.85 107.142  18
  -8  -3  11 1123.36 82.8353  51
  -8  -3  11 1142.62 86.1914  34
  -8  -3  12 1070.97 99.6789  18
  -8  -3  12 919.907 81.1907  34
  -8  -3  13 1057.79 90.7918  34
  -8  -3  13 1189.93 101.445  43
  -8  -3  14 604.040 67.8702  34
  -8  -3  14 537.113 67.6496  43
  -8  -3  15 1200.05 99.4736  34
  -8  -3  15 1165.11 91.3898  25
  -8  -3  15 1249.29 104.298  67
  -8  -3  15 1172.87 96.6684  43
  -8  -3  16 205.157 45.3871  34
  -8  -3  16 277.531 48.3241  25
  -8  -3  16 229.627 48.1858  67
  -8  -3  16 234.720 43.0382  43
  -8  -3  16 98.6722 43.3434  50
  -8  -3  17 13.8106 25.0830  34
  -8  -3  17-5.94658 28.9795  67
  -8  -3  17 45.7439 35.7508  50
  -8  -3  18 95.2888 33.9409  50
  -8  -3  18 118.278 12.6147  92
  -8  -3  19 106.836 35.5145  60
  -8  -3  19 132.883 34.8667  50
  -8  -3  20 276.502 47.3380  60
  -8  -3  20 237.151 15.8861  73
  -8  -3  21 398.510 20.0302  74
  -8  -3  21 372.212 17.8573  73
  -8  -3  22 134.912 10.5791  72
  -8  -2 -14 42.3318 4.33520 190
  -8  -2 -13 40.6830 6.34822 220
  -8  -2 -13 43.7527 5.78027 103
  -8  -2 -13 36.3387 6.01218 121
  -8  -2 -13 48.2763 7.05960 235
  -8  -2 -12-1.25330 7.59704 121
  -8  -2 -12 1.64758 6.18050 128
  -8  -2 -12 0.83412 6.81950 103
  -8  -2 -12 1.19847 6.86739  82
  -8  -2 -12-0.49515 6.94991 220
  -8  -2 -12-1.55456 7.48129 235
  -8  -2 -11 376.693 19.6931 235
  -8  -2 -11 333.946 18.1614 103
  -8  -2 -11 314.004 15.8604 194
  -8  -2 -11 309.737 15.3769  98
  -8  -2 -11 368.004 18.0898 128
  -8  -2 -11 314.611 18.0663 121
  -8  -2 -11 315.245 15.0446 118
  -8  -2 -11 326.452 16.2719 122
  -8  -2 -11 319.609 17.2680  84
  -8  -2 -11 322.743 17.7790  82
  -8  -2 -11 328.906 18.4575 220
  -8  -2 -11 351.681 19.5881 190
  -8  -2 -10 151.555 14.6458 235
  -8  -2 -10 161.172 14.5707 103
  -8  -2 -10 169.356 11.7008 101
  -8  -2 -10 170.737 12.5909 194
  -8  -2 -10 170.229 12.8676  98
  -8  -2 -10 174.228 14.0107 128
  -8  -2 -10 172.588 14.8503 120
  -8  -2 -10 164.409 15.5406 121
  -8  -2 -10 155.324 13.5985  84
  -8  -2 -10 184.930 14.7823  82
  -8  -2 -10 176.167 14.6791 220
  -8  -2 -10 189.043 16.0118 190
  -8  -2  -9 46.3199 10.6255  84
  -8  -2  -9 51.9018 11.2171  86
  -8  -2  -9 59.6845 10.6854  98
  -8  -2  -9 57.8165 10.0587 194
  -8  -2  -9 48.3827 11.8073 120
  -8  -2  -9 58.2642 11.0330 128
  -8  -2  -9 29.6954 10.9359 103
  -8  -2  -9 57.5094 12.0935 220
  -8  -2  -9 63.8639 11.6103 235
  -8  -2  -8 1443.17 54.2040  84
  -8  -2  -8 1374.14 54.6347  86
  -8  -2  -8 1355.95 98.4610  48
  -8  -2  -8 1315.25 99.2086  39
  -8  -2  -8 1439.14 51.1267 194
  -8  -2  -8 1467.25 54.1818 120
  -8  -2  -8 1395.86 52.3663 128
  -8  -2  -8 1459.81 53.9075 220
  -8  -2  -8 1441.72 54.4240 235
  -8  -2  -7 344.181 21.7795 235
  -8  -2  -7 313.097 20.4413 120
  -8  -2  -7 311.819 19.6083 128
  -8  -2  -7 356.734 53.8509  48
  -8  -2  -7 321.312 52.2734  39
  -8  -2  -7 304.301 21.5206  86
  -8  -2  -7 333.171 19.8024 104
  -8  -2  -7 301.115 20.4381 220
  -8  -2  -7 328.941 21.4396  84
  -8  -2  -7 318.617 21.4626  83
  -8  -2  -6 797.223 67.7634  31
  -8  -2  -6 648.997 31.0430 120
  -8  -2  -6 691.497 30.3774 128
  -8  -2  -6 535.618 68.0404  39
  -8  -2  -6 729.849 80.9395  48
  -8  -2  -6 666.497 33.2322  86
  -8  -2  -6 642.692 29.6794 104
  -8  -2  -6 648.977 30.5419 220
  -8  -2  -6 711.747 33.9294  70
  -8  -2  -6 686.858 33.1656  83
  -8  -2  -5 4037.86 130.589  83
  -8  -2  -5 4102.08 131.574  70
  -8  -2  -5 4265.50 192.441  31
  -8  -2  -5 3975.36 219.144  56
  -8  -2  -5 4287.96 206.205  39
  -8  -2  -5 4063.64 213.564  48
  -8  -2  -5 4028.27 131.052  86
  -8  -2  -5 3969.75 126.459 104
  -8  -2  -5 3926.90 126.671 220
  -8  -2  -5 3979.82 127.200 120
  -8  -2  -5 3899.72 125.534 128
  -8  -2  -4 400.879 58.4108  39
  -8  -2  -4 494.079 69.7424  48
  -8  -2  -4 414.362 68.0962  56
  -8  -2  -4 411.205 24.5253  83
  -8  -2  -4 448.202 25.0869  70
  -8  -2  -4 376.032 63.2086  32
  -8  -2  -4 384.485 21.7600 220
  -8  -2  -3 8.57714 25.4387  32
  -8  -2  -3 24.8470 9.94497  83
  -8  -2  -3-8.59973 24.1970  48
  -8  -2  -3 5.58549 8.47056  70
  -8  -2  -3 8.72263 24.5428  56
  -8  -2  -2 965.365 39.4793  70
  -8  -2  -2 739.967 85.3905  56
  -8  -2  -2 865.288 85.3936  17
  -8  -2  -1 368.983 20.5669  70
  -8  -2  -1 286.645 50.7105  17
  -8  -2  -1 340.753 18.5389  89
  -8  -2  -1 313.105 56.3260  56
  -8  -2   0 2027.39 68.2326  70
  -8  -2   0 1960.28 66.4376  89
  -8  -2   0 1801.50 128.438  40
  -8  -2   0 1947.93 130.671  56
  -8  -2   0 1918.43 130.674  17
  -8  -2   1 266.120 49.5118  32
  -8  -2   1 249.631 48.2174  40
  -8  -2   1 245.295 41.3424  46
  -8  -2   1 202.251 40.5976  56
  -8  -2   1 282.822 47.8566  17
  -8  -2   1 241.650 15.3460  70
  -8  -2   2 58.7034 8.20913  70
  -8  -2   2 55.6882 26.6365  56
  -8  -2   2 21.5854 26.1792  40
  -8  -2   2 35.7745 21.4896  46
  -8  -2   3 4273.67 209.922  40
  -8  -2   3 4223.08 183.843  46
  -8  -2   3 4189.34 195.043  56
  -8  -2   3 4485.42 193.485  33
  -8  -2   3 4274.94 206.528  12
  -8  -2   3 4586.54 217.627  17
  -8  -2   4 3231.00 175.396  40
  -8  -2   4 3418.95 153.341  57
  -8  -2   4 3241.61 158.244  56
  -8  -2   4 3357.19 170.838  12
  -8  -2   4 3062.28 173.328  17
  -8  -2   4 3357.47 162.694  33
  -8  -2   5 1084.52 79.2426  57
  -8  -2   5 1094.41 77.9810  56
  -8  -2   5 959.422 81.1338  33
  -8  -2   5 1059.52 86.4637  12
  -8  -2   5 1129.04 94.2752  17
  -8  -2   6 2683.11 146.821  33
  -8  -2   6 2847.11 147.653  12
  -8  -2   6 2711.38 155.035  17
  -8  -2   7 81.1473 31.0321  33
  -8  -2   7 47.4307 21.0513  12
  -8  -2   7 84.7474 30.6250  17
  -8  -2   8 426.042 50.2199  12
  -8  -2   8 571.751 71.0508  18
  -8  -2   8 485.629 58.5777  17
  -8  -2   8 487.483 50.5753  48
  -8  -2   9 691.184 68.4823  17
  -8  -2   9 837.376 85.7902  18
  -8  -2  10 855.948 71.1566  34
  -8  -2  10 869.539 88.1853  18
  -8  -2  10 863.420 73.7224  17
  -8  -2  11 2464.80 136.148  34
  -8  -2  11 2470.89 154.111  18
  -8  -2  12 30.6361 23.6956  34
  -8  -2  12-7.39350 26.8572  18
  -8  -2  13 1380.27 104.611  34
  -8  -2  13 1393.90 98.5799  25
  -8  -2  13 1210.76 110.819  15
  -8  -2  13 1463.98 110.670  18
  -8  -2  13 1618.47 111.833  43
  -8  -2  14 1135.74 91.0757  25
  -8  -2  14 1228.03 99.3781  34
  -8  -2  14 1117.56 104.674  15
  -8  -2  14 1114.05 91.2172  43
  -8  -2  15 395.860 56.2080  25
  -8  -2  15 496.434 58.4609  30
  -8  -2  15 424.344 61.6791  34
  -8  -2  15 382.492 60.6880  50
  -8  -2  15 534.578 63.7844  67
  -8  -2  16 72.0548 35.2117  34
  -8  -2  16 142.838 36.9298  25
  -8  -2  16 82.0557 33.0854  30
  -8  -2  16 75.1902 34.6457  50
  -8  -2  17 153.746 41.0501  34
  -8  -2  17 86.0298 33.3059  30
  -8  -2  17 102.952 33.5941  50
  -8  -2  18 259.616 52.0713  60
  -8  -2  18 233.473 45.1182  50
  -8  -2  19 1299.67 47.5122  73
  -8  -2  19 1307.35 100.765  60
  -8  -2  19 1375.84 106.724  49
  -8  -2  20 85.2063 32.0647  60
  -8  -2  20 80.8103 11.0639  74
  -8  -2  21 409.785 19.6517  74
  -8  -2  22 173.554 11.0396 107
  -8  -1 -14 35.8844 5.74183 220
  -8  -1 -14 42.7586 5.82372 235
  -8  -1 -14 37.1459 5.64529 190
  -8  -1 -13 74.7922 8.99233 190
  -8  -1 -13 85.3047 7.88191 103
  -8  -1 -13 83.6444 9.28335 235
  -8  -1 -13 86.7773 8.13295 121
  -8  -1 -13 87.2479 8.58433 128
  -8  -1 -13 87.8790 8.84628  81
  -8  -1 -13 100.893 9.33144 220
  -8  -1 -12 32.6140 7.79654  84
  -8  -1 -12 32.3045 8.73579  81
  -8  -1 -12 44.7021 8.54656  82
  -8  -1 -12 32.2833 7.19892 194
  -8  -1 -12 41.4911 8.43177 103
  -8  -1 -12 43.6528 9.39719 120
  -8  -1 -12 40.0537 6.54623 122
  -8  -1 -12 33.0680 8.47566 128
  -8  -1 -12 29.2957 8.50199 121
  -8  -1 -12 29.5007 8.70558 220
  -8  -1 -12 37.6651 9.04949 235
  -8  -1 -11 313.485 18.4207  84
  -8  -1 -11 318.418 18.1051  82
  -8  -1 -11 327.558 16.5732  98
  -8  -1 -11 312.765 17.7337 194
  -8  -1 -11 323.003 19.0753 103
  -8  -1 -11 320.332 18.9485 128
  -8  -1 -11 356.871 19.9580 120
  -8  -1 -11 351.509 19.2565 121
  -8  -1 -11 343.045 19.6374 220
  -8  -1 -11 331.117 19.8162 235
  -8  -1 -10 527.716 24.8003  82
  -8  -1 -10 528.637 25.6431  84
  -8  -1 -10 464.789 24.6017 128
  -8  -1 -10 490.783 25.9563 120
  -8  -1 -10 464.522 23.1171  98
  -8  -1 -10 486.993 23.8813 194
  -8  -1 -10 510.919 22.3395 101
  -8  -1 -10 500.667 25.6176 103
  -8  -1 -10 488.163 25.9341 235
  -8  -1 -10 498.038 25.7132 220
  -8  -1  -9 838.099 35.7699  84
  -8  -1  -9 769.251 34.0887 128
  -8  -1  -9 803.143 35.4873 120
  -8  -1  -9 790.258 35.6893  86
  -8  -1  -9 728.035 66.0890  48
  -8  -1  -9 766.253 33.2616 194
  -8  -1  -9 800.067 35.5848 103
  -8  -1  -9 795.272 35.9272 235
  -8  -1  -9 768.738 34.9245 220
  -8  -1  -8 32.4523 12.4663 235
  -8  -1  -8 43.9822 11.8884  84
  -8  -1  -8 41.3090 11.5311 120
  -8  -1  -8 31.4792 10.9502 128
  -8  -1  -8 40.8370 11.1188  70
  -8  -1  -8 40.3769 10.3603 194
  -8  -1  -8 24.8569 23.3360  48
  -8  -1  -8 35.5930 27.8372  39
  -8  -1  -8 35.5508 11.4487  86
  -8  -1  -8 33.2211 11.2357 220
  -8  -1  -8 39.1740 10.9044 104
  -8  -1  -7 768.287 35.2028  83
  -8  -1  -7 769.202 35.8019  84
  -8  -1  -7 790.477 36.9694  70
  -8  -1  -7 770.555 68.7162  31
  -8  -1  -7 790.188 34.2882 128
  -8  -1  -7 767.766 35.1192 120
  -8  -1  -7 785.861 33.2983 194
  -8  -1  -7 689.792 77.0985  48
  -8  -1  -7 830.775 77.8626  39
  -8  -1  -7 749.096 35.7533  86
  -8  -1  -7 749.602 34.5048 220
  -8  -1  -7 764.891 33.9726 104
  -8  -1  -6 1587.84 59.0936  70
  -8  -1  -6 1544.93 57.0555  83
  -8  -1  -6 1545.32 104.443  31
  -8  -1  -6 1558.49 109.007  24
  -8  -1  -6 1398.58 53.5912 128
  -8  -1  -6 1459.62 53.7491 194
  -8  -1  -6 1441.10 107.215  39
  -8  -1  -6 1749.20 124.182  48
  -8  -1  -6 1521.62 57.5925  86
  -8  -1  -6 1389.01 54.4912 220
  -8  -1  -6 1482.74 54.9293 104
  -8  -1  -5 258.091 47.2277  11
  -8  -1  -5 171.853 38.2111  31
  -8  -1  -5 201.345 49.6575  56
  -8  -1  -5 156.527 40.7948  39
  -8  -1  -5 199.249 47.0864  48
  -8  -1  -5 189.823 17.2854  86
  -8  -1  -5 231.546 16.5835 104
  -8  -1  -5 202.888 15.9087 128
  -8  -1  -5 192.845 16.6615  83
  -8  -1  -5 212.721 18.1766  70
  -8  -1  -4 86.6388 12.5306  83
  -8  -1  -4 99.4880 11.7546 104
  -8  -1  -4 90.1960 30.3383  17
  -8  -1  -4 98.1104 31.6206  11
  -8  -1  -4 129.490 37.3726  39
  -8  -1  -4 135.827 41.4621  48
  -8  -1  -4 95.8530 13.1722  70
  -8  -1  -4 107.688 35.8147  56
  -8  -1  -3 893.512 82.4721  17
  -8  -1  -3 645.077 68.2669  11
  -8  -1  -3 767.961 34.4394  83
  -8  -1  -3 770.910 35.1635  70
  -8  -1  -3 709.022 82.8527  56
  -8  -1  -2 21.4508 21.2128  17
  -8  -1  -2-11.0414 20.0601  11
  -8  -1  -2 25.2803 24.9972  32
  -8  -1  -2-7.46220 25.2387  46
  -8  -1  -2 32.0527 9.38675  70
  -8  -1  -2 32.8771 27.7980  56
  -8  -1  -1 463.828 64.7292  56
  -8  -1  -1 487.826 54.9972  11
  -8  -1  -1 510.209 65.9832  17
  -8  -1  -1 460.758 65.1466  32
  -8  -1  -1 485.930 24.7745  70
  -8  -1  -1 477.394 61.7743  46
  -8  -1   0 2573.96 151.758  17
  -8  -1   0 2401.25 149.404  12
  -8  -1   0 2317.52 125.336  11
  -8  -1   0 2446.36 154.166  32
  -8  -1   0 2487.43 149.902  56
  -8  -1   0 2448.14 141.611  46
  -8  -1   0 2312.88 141.969  40
  -8  -1   1 28.4707 23.1442  12
  -8  -1   1 39.0543 27.4260  32
  -8  -1   1 20.0550 21.7399  56
  -8  -1   1 53.6020 28.8120  40
  -8  -1   1 40.5359 23.6927  46
  -8  -1   2 1498.32 107.032  40
  -8  -1   2 1454.23 96.0978  46
  -8  -1   2 1522.17 110.003  12
  -8  -1   3 1064.15 77.2560  46
  -8  -1   3 1128.24 91.1043  40
  -8  -1   3 953.246 85.8275  12
  -8  -1   3 1109.96 93.9677  17
  -8  -1   3 988.600 74.2704  33
  -8  -1   4 2701.16 130.895  46
  -8  -1   4 2780.03 152.246  12
  -8  -1   4 2761.74 157.535  17
  -8  -1   4 2834.57 140.012  33
  -8  -1   5 3946.20 186.711  12
  -8  -1   5 3667.63 189.887  17
  -8  -1   5 3858.99 176.215  33
  -8  -1   6 2399.08 132.298  12
  -8  -1   6 2293.22 139.138  17
  -8  -1   6 2297.01 128.970  33
  -8  -1   7 12.7428 21.5451  17
  -8  -1   7 5.27541 17.8396  12
  -8  -1   8 2097.52 127.426  17
  -8  -1   8 2089.81 116.598  12
  -8  -1   9 1016.44 93.0265  18
  -8  -1   9 919.602 77.6846  17
  -8  -1   9 899.806 70.2027  34
  -8  -1  10-5.24472 19.0521  17
  -8  -1  10 14.7941 25.0139  18
  -8  -1  10 36.4170 23.9037  34
  -8  -1  11-7.18219 22.3393  18
  -8  -1  11-5.08171 21.3128  25
  -8  -1  11 29.0163 25.5270  34
  -8  -1  12 967.767 87.3167  18
  -8  -1  12 952.129 79.2333  25
  -8  -1  12 844.491 72.7585  30
  -8  -1  12 940.178 83.3765  34
  -8  -1  13 259.612 44.9887  43
  -8  -1  13 130.250 47.4158  15
  -8  -1  13 179.720 41.6706  18
  -8  -1  13 197.741 41.8437  34
  -8  -1  13 210.229 39.9385  30
  -8  -1  13 217.285 44.2249  25
  -8  -1  14 1770.54 133.083  15
  -8  -1  14 1747.64 123.873  34
  -8  -1  14 1897.71 121.995  25
  -8  -1  14 1895.28 119.736  30
  -8  -1  15 3367.14 181.630  50
  -8  -1  15 3441.93 175.775  30
  -8  -1  15 3435.83 178.939  25
  -8  -1  15 3489.27 187.142  34
  -8  -1  16 99.5787 34.8853  50
  -8  -1  16 137.242 37.6658  30
  -8  -1  16 189.372 42.8376  34
  -8  -1  17 921.809 89.9393  60
  -8  -1  17 932.724 82.5626  50
  -8  -1  17 1226.87 92.2043  30
  -8  -1  17 1313.83 102.461  34
  -8  -1  18 184.954 42.4573  60
  -8  -1  18 247.743 49.1598  49
  -8  -1  19 61.6754 27.8786  60
  -8  -1  19 59.2841 29.0277  49
  -8  -1  20 326.092 17.7022  74
  -8  -1  21 9.73729 6.59101  72
  -8   0 -15 241.339 10.2768 220
  -8   0 -15 232.042 10.3208 235
  -8   0 -14 397.846 14.8327 121
  -8   0 -14 397.026 17.0047 128
  -8   0 -14 398.622 17.6875 235
  -8   0 -14 400.331 17.1897 190
  -8   0 -14 429.875 17.8307 220
  -8   0 -13 102.718 10.6373 190
  -8   0 -13 96.3525 7.75682 172
  -8   0 -13 134.278 11.0640 128
  -8   0 -13 109.293 10.7510 120
  -8   0 -13 109.892 9.54567 121
  -8   0 -13 112.839 9.31028 103
  -8   0 -13 113.218 9.75659 194
  -8   0 -13 126.299 10.7444  81
  -8   0 -13 120.310 9.35716  82
  -8   0 -13 116.492 11.2188 235
  -8   0 -13 95.1541 10.2638 220
  -8   0 -12 589.433 24.0272 172
  -8   0 -12 593.719 26.1870 194
  -8   0 -12 581.911 26.9229 128
  -8   0 -12 601.904 26.1100 121
  -8   0 -12 634.728 23.3690 122
  -8   0 -12 612.742 27.6824 120
  -8   0 -12 608.113 25.9988 103
  -8   0 -12 695.778 25.8047  82
  -8   0 -12 668.727 27.3786  81
  -8   0 -12 573.862 26.4464  84
  -8   0 -12 592.508 27.6864 235
  -8   0 -12 641.155 27.9825 220
  -8   0 -11 357.382 18.1785 172
  -8   0 -11 376.847 20.5416 194
  -8   0 -11 396.843 21.8940 220
  -8   0 -11 393.717 20.9741 103
  -8   0 -11 356.360 20.8715 128
  -8   0 -11 327.355 20.9575 120
  -8   0 -11 361.654 19.3246  82
  -8   0 -11 365.830 20.5341  84
  -8   0 -11 362.224 21.7317 235
  -8   0 -11 350.574 17.9186  98
  -8   0 -10 4.66973 8.26678 172
  -8   0 -10 0.84132 9.33639  84
  -8   0 -10 5.90989 9.81536  82
  -8   0 -10 0.75453 9.30805 194
  -8   0 -10 9.27784 10.3443 220
  -8   0 -10 8.98042 9.47119 104
  -8   0 -10-4.77718 11.1010 103
  -8   0 -10 2.59980 10.3449 120
  -8   0 -10 4.77439 9.61557 128
  -8   0 -10 12.6843 9.71346  86
  -8   0 -10 2.69017 10.6049 235
  -8   0  -9 442.468 24.8219  84
  -8   0  -9 429.183 25.5538  70
  -8   0  -9 433.486 21.8260 172
  -8   0  -9 412.786 23.9911 128
  -8   0  -9 425.913 25.1516 120
  -8   0  -9 443.629 53.6922  48
  -8   0  -9 436.153 25.0896  86
  -8   0  -9 415.139 23.6354 194
  -8   0  -9 413.515 23.9046 104
  -8   0  -9 462.266 25.0749 220
  -8   0  -8 53.8940 12.2149 220
  -8   0  -8 74.8786 26.5515  31
  -8   0  -8 33.9702 27.6559  56
  -8   0  -8 100.643 14.1195  70
  -8   0  -8 54.8259 11.9499  86
  -8   0  -8 69.3924 12.4455 194
  -8   0  -8 85.0773 31.3533  48
  -8   0  -8 79.3968 29.6740  39
  -8   0  -8 62.4560 12.2756 104
  -8   0  -8 66.4186 12.4887 128
  -8   0  -8 64.6386 12.8119 120
  -8   0  -7 92.6945 30.8960  31
  -8   0  -7 117.985 15.1737  70
  -8   0  -7 107.505 13.9257  86
  -8   0  -7 134.634 14.2728  83
  -8   0  -7 126.254 35.7986  39
  -8   0  -7 88.8652 35.5525  48
  -8   0  -7 95.4460 13.3252 104
  -8   0  -7 99.1441 13.4387 128
  -8   0  -6 1134.23 95.6710  11
  -8   0  -6 1197.94 48.2118  86
  -8   0  -6 1240.94 97.7243  24
  -8   0  -6 1126.16 93.5869  31
  -8   0  -6 1235.23 96.0498  39
  -8   0  -6 982.897 96.4577  48
  -8   0  -6 1176.31 49.4003  70
  -8   0  -6 1171.70 46.8483  83
  -8   0  -6 1196.18 46.7902 104
  -8   0  -5 1144.93 48.3165  70
  -8   0  -5 1240.91 46.8465  83
  -8   0  -5 1275.94 112.890  56
  -8   0  -5 1173.07 47.3790  86
  -8   0  -5 1153.29 92.8786  39
  -8   0  -5 1098.46 91.2247  17
  -8   0  -5 1090.12 93.4623  11
  -8   0  -5 1102.79 45.0555 104
  -8   0  -5 1248.77 99.0502  31
  -8   0  -4 833.727 90.5168  46
  -8   0  -4 989.688 84.5144  39
  -8   0  -4 960.976 97.6951  56
  -8   0  -4 705.615 75.9196  11
  -8   0  -4 1054.37 89.3039  17
  -8   0  -4 1025.33 42.5641  70
  -8   0  -4 951.073 39.7918  83
  -8   0  -4 973.591 97.5663  32
  -8   0  -3 895.937 90.3498  46
  -8   0  -3 872.396 92.3852  56
  -8   0  -3 958.269 81.2725  59
  -8   0  -3 737.070 74.1239  11
  -8   0  -3 1009.25 86.6831  17
  -8   0  -3 836.195 37.6378  70
  -8   0  -3 1013.92 97.3381  32
  -8   0  -2 277.426 45.6341  11
  -8   0  -2 235.287 46.9691  17
  -8   0  -2 262.722 48.3691  12
  -8   0  -2 284.393 53.9013  56
  -8   0  -2 236.570 41.6441  59
  -8   0  -2 270.300 50.8792  46
  -8   0  -2 353.830 58.2655  32
  -8   0  -1 4764.80 223.448  17
  -8   0  -1 4137.92 191.710  59
  -8   0  -1 4835.58 228.139  56
  -8   0  -1 4368.00 213.735  46
  -8   0  -1 4587.28 227.272  32
  -8   0   0 43.4812 26.3490  17
  -8   0   0 50.5849 29.5648  12
  -8   0   0 36.3108 20.0014  59
  -8   0   0 45.0528 26.3372  46
  -8   0   0 24.7027 21.7036  40
  -8   0   0 69.5927 29.9235  32
  -8   0   1 313.801 48.4084  40
  -8   0   1 301.031 45.3992  46
  -8   0   1 307.321 51.3700  32
  -8   0   1 238.501 45.3882  12
  -8   0   2 1593.60 103.644  46
  -8   0   2 1755.19 111.470  40
  -8   0   2 1888.47 121.226  12
  -8   0   2 1601.22 116.560  17
  -8   0   3 508.183 54.1509  46
  -8   0   3 463.711 55.7799  40
  -8   0   3 501.659 48.6796  33
  -8   0   3 496.969 62.5150  17
  -8   0   3 487.993 60.2321  12
  -8   0   4 3390.01 152.028  46
  -8   0   4 3301.92 150.441  33
  -8   0   4 3266.99 175.580  17
  -8   0   4 3128.59 166.682  12
  -8   0   5 997.528 69.0095  46
  -8   0   5 990.258 73.2616  33
  -8   0   5 830.620 79.6645  17
  -8   0   5 922.700 81.0605  12
  -8   0   6 312.340 48.5363  17
  -8   0   6 322.395 46.8437  12
  -8   0   7 1045.42 81.4934  12
  -8   0   7 1173.13 91.1864  17
  -8   0   8 418.850 54.0472  17
  -8   0   8 348.161 45.3320  12
  -8   0   9 519.025 53.9559  12
  -8   0   9 516.290 66.2709  18
  -8   0   9 544.339 60.0862  17
  -8   0  10 3395.96 157.399  30
  -8   0  10 3340.94 159.205  25
  -8   0  10 3511.92 182.474  18
  -8   0  10 3275.69 160.536  17
  -8   0  11 5.31040 21.7237  30
  -8   0  11 33.3844 23.9263  25
  -8   0  11 66.5032 30.5648  18
  -8   0  12 1131.04 88.9724  25
  -8   0  12 1011.36 83.2254  30
  -8   0  12 803.936 87.6908  15
  -8   0  12 984.740 85.6203  18
  -8   0  13 1121.15 90.5365  30
  -8   0  13 996.409 87.2737  25
  -8   0  13 1052.83 99.6859  15
  -8   0  14 1787.07 120.167  50
  -8   0  14 1620.86 116.154  25
  -8   0  14 1678.48 121.964  34
  -8   0  14 1783.17 119.131  30
  -8   0  14 1796.86 131.047  15
  -8   0  15 327.852 52.4499  50
  -8   0  15 326.937 55.2659  34
  -8   0  15 424.037 58.9833  25
  -8   0  15 277.866 49.4017  30
  -8   0  16 204.190 46.8036  34
  -8   0  16 227.731 45.2738  30
  -8   0  17 449.702 59.8485  60
  -8   0  17 558.361 67.7810  34
  -8   0  18 443.775 61.7716  49
  -8   0  18 479.565 56.6991  60
  -8   0  19 268.877 16.2230  74
  -8   0  19 315.966 49.3721  49
  -8   0  20 189.785 13.1224  72
  -8   0  21 6.60785 6.44287  93
  -8   1 -15 187.787 9.80568 128
  -8   1 -15 189.769 9.33170 190
  -8   1 -15 205.987 10.3173 220
  -8   1 -14 74.0736 8.13099 190
  -8   1 -14 57.1507 8.15674 220
  -8   1 -14 66.5549 6.21010 103
  -8   1 -14 73.6524 8.47333 128
  -8   1 -14 68.2451 6.49861 121
  -8   1 -14 65.9533 8.52235 120
  -8   1 -14 63.3769 7.94544  81
  -8   1 -14 59.4316 6.25182 172
  -8   1 -14 75.6099 8.90026 235
  -8   1 -14 74.7450 8.06676 194
  -8   1 -13 84.2070 10.5993 190
  -8   1 -13 77.4798 8.55509 172
  -8   1 -13 79.9825 9.73191 194
  -8   1 -13 73.9177 9.46160 121
  -8   1 -13 78.7885 10.3065 128
  -8   1 -13 84.8241 10.4683 120
  -8   1 -13 84.8517 9.02194 103
  -8   1 -13 63.9482 9.42071  84
  -8   1 -13 93.1636 8.55574  82
  -8   1 -13 95.0754 10.4232  81
  -8   1 -13 67.9425 10.6565 235
  -8   1 -13 98.9092 10.6953 220
  -8   1 -12 246.062 15.2619 172
  -8   1 -12 257.402 16.9882 194
  -8   1 -12 260.098 17.6802 220
  -8   1 -12 250.524 15.9636 103
  -8   1 -12 240.957 17.0818 128
  -8   1 -12 256.871 17.6699 120
  -8   1 -12 235.905 16.6856  84
  -8   1 -12 298.709 15.4342  82
  -8   1 -12 299.419 17.6112  81
  -8   1 -12 239.161 17.3375 235
  -8   1 -12 264.289 13.1673  98
  -8   1 -11 153.072 13.0335 172
  -8   1 -11 133.145 14.2695 194
  -8   1 -11 153.477 15.1534 220
  -8   1 -11 154.890 14.5898 104
  -8   1 -11 154.088 14.3586 103
  -8   1 -11 155.863 15.1970 120
  -8   1 -11 154.582 14.9599 128
  -8   1 -11 143.517 13.0025  82
  -8   1 -11 144.280 15.1119 235
  -8   1 -11 122.826 11.6261  98
  -8   1 -10 666.230 29.4358  82
  -8   1 -10 687.574 29.9771 172
  -8   1 -10 661.665 31.8350 128
  -8   1 -10 689.586 32.9672 120
  -8   1 -10 639.502 31.5204 194
  -8   1 -10 723.885 30.0558 218
  -8   1 -10 639.391 32.2184 220
  -8   1 -10 726.218 29.5155  88
  -8   1 -10 671.071 32.3401 104
  -8   1  -9 14.1758 9.40253 172
  -8   1  -9 3.75445 10.3798 104
  -8   1  -9 5.73042 21.4972  48
  -8   1  -9-4.82500 23.0737  31
  -8   1  -9 7.89136 26.6841  56
  -8   1  -9 6.34200 9.76486  70
  -8   1  -9 10.5017 10.4801 194
  -8   1  -9 5.41258 9.06461 218
  -8   1  -9 3.64276 9.47401  86
  -8   1  -9 6.19375 10.9476 128
  -8   1  -8-2.00174 10.4525  84
  -8   1  -8 17.0941 21.3749  31
  -8   1  -8 16.5426 9.59166  70
  -8   1  -8-8.56857 26.6516  56
  -8   1  -8-6.77878 24.6216  48
  -8   1  -8-5.21211 21.3064  39
  -8   1  -8-4.27355 10.0643 172
  -8   1  -8 3.75444 9.43992  86
  -8   1  -8 8.55106 10.1987 104
  -8   1  -8-0.66759 8.89860 218
  -8   1  -7 1251.26 97.8056  31
  -8   1  -7 1309.48 101.015  24
  -8   1  -7 968.240 101.127  56
  -8   1  -7 1135.14 44.6987 172
  -8   1  -7 1146.82 100.199  48
  -8   1  -7 1307.74 92.6155  39
  -8   1  -7 1195.65 48.1848  86
  -8   1  -7 1222.32 46.6233  83
  -8   1  -7 1230.31 50.5115  70
  -8   1  -7 1202.34 49.0266  84
  -8   1  -7 1159.62 48.0583 104
  -8   1  -6 300.365 20.1834 104
  -8   1  -6 276.809 47.9464  24
  -8   1  -6 281.655 49.3190  31
  -8   1  -6 271.595 18.5319  83
  -8   1  -6 248.192 20.5920  70
  -8   1  -6 303.642 20.3698  86
  -8   1  -6 268.570 44.0327  39
  -8   1  -6 358.000 55.1577  11
  -8   1  -6 295.228 45.1463  17
  -8   1  -5 461.013 56.1536  17
  -8   1  -5 374.570 56.6061  11
  -8   1  -5 411.176 57.1623  24
  -8   1  -5 380.408 57.0573  31
  -8   1  -5 397.060 21.0007  76
  -8   1  -5 395.336 21.8501  83
  -8   1  -5 419.475 25.1310  70
  -8   1  -5 373.101 22.7986  86
  -8   1  -5 313.549 54.0668  59
  -8   1  -5 324.786 58.1559  46
  -8   1  -5 442.888 55.5601  39
  -8   1  -4 1645.48 126.291  32
  -8   1  -4 1525.72 116.248  31
  -8   1  -4 1597.08 55.8026  76
  -8   1  -4 1639.44 57.3899  83
  -8   1  -4 1590.44 113.001  17
  -8   1  -4 1350.33 107.381  11
  -8   1  -4 1443.26 109.917  59
  -8   1  -4 1699.40 128.441  56
  -8   1  -4 1472.77 101.516  39
  -8   1  -4 1581.35 125.277  46
  -8   1  -3 1649.45 127.473  32
  -8   1  -3 1763.01 61.1118  83
  -8   1  -3 1687.29 126.128  46
  -8   1  -3 1650.88 127.972  56
  -8   1  -3 1719.74 115.912  59
  -8   1  -3 1846.90 124.771  17
  -8   1  -3 1654.56 115.551  11
  -8   1  -3 1634.71 120.830  12
  -8   1  -2 996.500 91.7086  17
  -8   1  -2 1030.24 93.2511  12
  -8   1  -2 1125.46 88.2116  59
  -8   1  -2 1222.98 103.271  32
  -8   1  -2 1171.23 99.7616  46
  -8   1  -1 3760.85 199.144  17
  -8   1  -1 3948.14 182.542  59
  -8   1  -1 4056.59 206.935  32
  -8   1  -1 4132.79 201.969  46
  -8   1   0 553.751 66.5433  17
  -8   1   0 685.917 74.4479  12
  -8   1   0 658.781 61.9813  59
  -8   1   0 590.515 70.9252  32
  -8   1   0 730.332 67.7694  40
  -8   1   0 582.910 66.6822  46
  -8   1   1 138.907 35.8765  12
  -8   1   1 111.057 26.6198  59
  -8   1   1 113.990 35.5570  32
  -8   1   1 169.516 36.1084  46
  -8   1   1 138.718 31.8716  40
  -8   1   2 36.8182 22.6461  40
  -8   1   2 26.9099 22.7894  12
  -8   1   2 88.7330 25.9474  13
  -8   1   3 486.784 53.0786  40
  -8   1   3 391.353 45.1378  13
  -8   1   3 500.091 61.0591  12
  -8   1   4 203.576 32.2830  13
  -8   1   4 137.530 35.0433  12
  -8   1   5 2264.74 118.983  33
  -8   1   5 2507.15 138.192  12
  -8   1   5 2457.53 118.760  13
  -8   1   6 280.733 44.3972  12
  -8   1   7 1653.89 104.523  12
  -8   1   8 7254.60 280.854  12
  -8   1   9 1171.70 83.9350  25
  -8   1   9 1187.28 88.8484  17
  -8   1   9 1355.44 102.792  18
  -8   1   9 1155.57 81.8861  12
  -8   1  10 282.777 43.9894  25
  -8   1  10 295.800 50.0604  18
  -8   1  11 1246.72 93.9229  25
  -8   1  11 1228.10 94.6801  18
  -8   1  11 1093.27 98.5824  15
  -8   1  12 38.3269 27.4641  30
  -8   1  12 45.3310 25.7788  25
  -8   1  12-15.3049 41.2342  15
  -8   1  13 282.272 50.0830  30
  -8   1  13 196.720 43.6686  25
  -8   1  13 231.943 50.6831  15
  -8   1  14 1829.33 123.032  25
  -8   1  14 1594.36 117.210  30
  -8   1  15 27.4801 25.7899  25
  -8   1  15 41.3194 27.4179  30
  -8   1  16 856.877 82.6474  30
  -8   1  16 1015.09 91.7043  34
  -8   1  16 833.283 76.5759  60
  -8   1  17 125.683 38.9093  49
  -8   1  18 357.860 53.0929  49
  -8   1  19 570.625 24.3479  72
  -8   1  20 29.8996 7.39500  93
  -8   2 -16 91.2994 5.48295 220
  -8   2 -15 13.0032 4.05233 172
  -8   2 -15 19.5327 5.95292 128
  -8   2 -15 10.9293 5.03285 190
  -8   2 -15 7.23699 5.12237 194
  -8   2 -15 9.37607 5.41125 220
  -8   2 -14 44.6496 6.78378 172
  -8   2 -14 32.0196 7.99090 120
  -8   2 -14 31.9722 6.04491 121
  -8   2 -14 32.0809 7.83713 128
  -8   2 -14 35.3742 7.84506 220
  -8   2 -14 40.8993 7.57648  81
  -8   2 -14 37.7701 7.71962 190
  -8   2 -14 29.6872 5.80973 103
  -8   2 -14 46.1447 7.89025 194
  -8   2 -13 304.121 16.8424  81
  -8   2 -13 273.108 17.2950 120
  -8   2 -13 305.425 18.0945 128
  -8   2 -13 268.166 17.0485 194
  -8   2 -13 285.511 15.2067 103
  -8   2 -13 303.722 16.0747 172
  -8   2 -13 292.935 17.7328 220
  -8   2 -13 311.781 18.2417 235
  -8   2 -12 231.818 16.0595  81
  -8   2 -12 215.392 16.7582 128
  -8   2 -12 231.408 17.2786 120
  -8   2 -12 230.721 16.9939 194
  -8   2 -12 224.971 16.8228 220
  -8   2 -12 223.979 15.3509 103
  -8   2 -12 234.927 16.7334 104
  -8   2 -12 217.778 14.9582 172
  -8   2 -12 210.965 12.4257  98
  -8   2 -12 207.527 17.3503 235
  -8   2 -11 324.997 21.3685 120
  -8   2 -11 293.618 20.6053 128
  -8   2 -11 312.845 18.1498  88
  -8   2 -11 323.726 20.8618 194
  -8   2 -11 333.163 18.4463 214
  -8   2 -11 340.521 19.3102 218
  -8   2 -11 312.209 21.2018 220
  -8   2 -11 327.172 20.6186  84
  -8   2 -11 354.012 17.9567  82
  -8   2 -11 303.706 20.2205  70
  -8   2 -11 320.736 20.9783 104
  -8   2 -11 314.831 19.2660 172
  -8   2 -10 883.570 37.3401 172
  -8   2 -10 954.183 39.9751  84
  -8   2 -10 914.554 35.5000  82
  -8   2 -10 898.377 39.7443 128
  -8   2 -10 972.187 88.1329  56
  -8   2 -10 929.776 37.1450 218
  -8   2 -10 909.781 36.4282 214
  -8   2 -10 940.152 37.4473  88
  -8   2 -10 910.134 40.0325 104
  -8   2 -10 873.015 39.2558 194
  -8   2  -9 1.94793 10.2532  84
  -8   2  -9 16.5040 24.7429  31
  -8   2  -9 7.93209 26.8212  56
  -8   2  -9-5.96937 21.6817  48
  -8   2  -9 5.45334 9.69287 172
  -8   2  -9 12.3123 9.93176  86
  -8   2  -9-1.44723 9.78750 218
  -8   2  -9 0.68417 9.56026 214
  -8   2  -9-0.98906 10.0334 104
  -8   2  -8 867.255 39.9514  70
  -8   2  -8 837.196 38.4021  84
  -8   2  -8 795.089 87.5676  56
  -8   2  -8 841.977 34.9499 214
  -8   2  -8 847.507 35.1875 218
  -8   2  -8 802.356 35.5404 172
  -8   2  -8 960.558 84.1390  31
  -8   2  -8 931.672 38.0853  86
  -8   2  -8 800.529 37.8171 104
  -8   2  -7 275.954 58.6273  56
  -8   2  -7 330.017 21.3060  86
  -8   2  -7 330.037 22.8550  70
  -8   2  -7 342.443 19.6885  83
  -8   2  -7 324.500 22.3133  84
  -8   2  -7 335.892 53.0995  31
  -8   2  -7 353.648 54.9619  24
  -8   2  -6 762.399 77.4620  24
  -8   2  -6 731.151 77.8423  31
  -8   2  -6 711.427 69.6312  17
  -8   2  -6 787.826 80.9963  11
  -8   2  -6 648.237 77.7785  59
  -8   2  -6 689.020 31.9309  86
  -8   2  -6 674.715 30.6523  76
  -8   2  -6 702.500 34.4157  70
  -8   2  -6 670.781 29.8067  83
  -8   2  -6 538.879 76.0402  46
  -8   2  -5 1907.96 130.343  31
  -8   2  -5 1654.60 116.473  17
  -8   2  -5 1736.08 125.697  11
  -8   2  -5 1872.97 129.548  59
  -8   2  -5 1813.16 65.4917  86
  -8   2  -5 1881.80 64.9665  76
  -8   2  -5 1843.99 63.6036  83
  -8   2  -5 1846.77 136.638  46
  -8   2  -4 22.5848 25.4663  31
  -8   2  -4 28.4962 26.7344  24
  -8   2  -4 32.5982 31.5206  32
  -8   2  -4 21.8512 23.6741  59
  -8   2  -4 26.1066 8.35797  83
  -8   2  -4 22.0318 8.25048  76
  -8   2  -4 19.0269 22.7583  39
  -8   2  -4 84.7739 38.1350  46
  -8   2  -4 53.6019 28.1108  17
  -8   2  -4 14.5256 25.4957  12
  -8   2  -3 220.479 49.7506  32
  -8   2  -3 132.910 36.2255  24
  -8   2  -3 149.289 38.4595  59
  -8   2  -3 149.674 13.1376  76
  -8   2  -3 178.062 13.3444  83
  -8   2  -3 121.145 38.8937  46
  -8   2  -3 132.216 38.0099  12
  -8   2  -3 146.527 38.4318  17
  -8   2  -2 3942.95 202.739  32
  -8   2  -2 3702.10 186.499  59
  -8   2  -2 3849.64 120.336  76
  -8   2  -2 3722.35 198.136  46
  -8   2  -2 3744.64 197.530  12
  -8   2  -1 272.238 47.9702  46
  -8   2  -1 203.384 41.4084  32
  -8   2  -1 225.281 41.4351  59
  -8   2   0 194.992 41.8783  32
  -8   2   0 241.409 45.1986  12
  -8   2   0 248.080 37.2041  37
  -8   2   0 266.301 39.7922  40
  -8   2   1 1452.66 105.678  32
  -8   2   1 1445.97 97.1116  13
  -8   2   1 1475.96 109.578  12
  -8   2   1 1528.87 93.1884  40
  -8   2   1 1418.24 89.9348  37
  -8   2   2 94.3091 29.0074  12
  -8   2   2 40.7236 23.4579  13
  -8   2   2 63.7181 27.3908  40
  -8   2   2 64.3493 23.1829  37
  -8   2   3 2493.03 129.240  13
  -8   2   3 2503.39 144.305  12
  -8   2   3 2290.14 120.005  37
  -8   2   3 2522.17 127.138  40
  -8   2   4 643.693 58.5197  13
  -8   2   4 709.399 58.3836  19
  -8   2   5 856.621 68.3906  14
  -8   2   5 770.244 63.8809  13
  -8   2   6 494.848 49.8126  13
  -8   2   7 1706.93 97.4552  13
  -8   2   9 3452.00 176.685  18
  -8   2  10 1259.41 92.6792  18
  -8   2  10 1031.78 92.3687  15
  -8   2  11 143.837 44.5901  15
  -8   2  11 247.921 44.0621  25
  -8   2  12 190.980 43.7875  15
  -8   2  12 123.575 37.2447  25
  -8   2  13 1327.40 111.530  15
  -8   2  13 1675.87 118.129  30
  -8   2  13 1687.63 117.881  25
  -8   2  14 8.29741 28.0563  16
  -8   2  14-14.1586 24.8412  25
  -8   2  14 7.17869 26.0740  30
  -8   2  15 14.0270 25.4825  30
  -8   2  15 35.7413 30.7275  49
  -8   2  16 614.584 70.7867  30
  -8   2  16 633.751 72.1259  49
  -8   2  17 188.784 39.0162  49
  -8   2  17 136.937 37.7323  45
  -8   2  19 692.841 27.1791  93
  -8   3 -16 88.4946 6.20917 220
  -8   3 -16 76.9836 5.96492 128
  -8   3 -16 83.5520 5.93220 235
  -8   3 -15 16.3450 6.19463 120
  -8   3 -15 23.2132 6.45058 128
  -8   3 -15 4.91277 5.76292 220
  -8   3 -15 15.3121 6.30704 235
  -8   3 -15 17.7637 5.50485 190
  -8   3 -15 10.3260 4.86914 172
  -8   3 -15 22.6203 6.13585 194
  -8   3 -14 18.6525 7.17832  81
  -8   3 -14 11.2963 7.51884 220
  -8   3 -14 18.7190 7.87309 194
  -8   3 -14 9.09097 7.78554 120
  -8   3 -14 18.8486 8.01226 128
  -8   3 -14 9.38994 6.02881 121
  -8   3 -14 13.7505 5.43569 103
  -8   3 -14 7.09916 6.19695 172
  -8   3 -13 109.640 11.2581  81
  -8   3 -13 113.544 12.1270  84
  -8   3 -13 92.0166 11.9045 194
  -8   3 -13 107.252 12.0333 220
  -8   3 -13 107.268 12.1657 120
  -8   3 -13 115.310 12.4848 128
  -8   3 -13 109.830 12.2257 104
  -8   3 -13 103.630 10.2201 103
  -8   3 -13 105.653 11.1686 172
  -8   3 -12 472.520 23.7292  70
  -8   3 -12 509.003 23.1672  81
  -8   3 -12 424.591 23.4050  84
  -8   3 -12 438.319 21.1164  88
  -8   3 -12 441.821 23.9172 194
  -8   3 -12 419.325 22.0786 218
  -8   3 -12 426.822 21.3886 214
  -8   3 -12 427.847 24.0340 220
  -8   3 -12 450.175 24.7091 120
  -8   3 -12 428.601 24.2500 128
  -8   3 -12 411.801 23.8747 104
  -8   3 -12 442.237 22.7835 172
  -8   3 -11 1063.45 44.2915  70
  -8   3 -11 1169.54 44.9405  84
  -8   3 -11 1087.38 45.0147 128
  -8   3 -11 1085.44 43.3324 172
  -8   3 -11 1095.62 42.6767 218
  -8   3 -11 1085.86 42.0967 214
  -8   3 -11 1137.98 42.6474  88
  -8   3 -11 1076.38 45.0528 194
  -8   3 -11 1112.89 45.3632 104
  -8   3 -10 614.784 28.6927 115
  -8   3 -10 672.412 32.9046 104
  -8   3 -10 583.773 69.3159  56
  -8   3 -10 659.728 30.7420  88
  -8   3 -10 679.993 30.4834 218
  -8   3 -10 674.162 30.0407 214
  -8   3 -10 659.746 31.0886 172
  -8   3 -10 703.438 32.5906  84
  -8   3 -10 715.787 64.7422  48
  -8   3  -9 279.666 18.2292 115
  -8   3  -9 271.654 20.8462 104
  -8   3  -9 360.389 22.1215  84
  -8   3  -9 286.967 19.2970  86
  -8   3  -9 267.899 50.8150  56
  -8   3  -9 257.955 19.0854 214
  -8   3  -9 308.459 19.4828 218
  -8   3  -8 936.671 86.4649  31
  -8   3  -8 930.843 95.3779  56
  -8   3  -8 998.137 40.2016 115
  -8   3  -8 995.860 41.7570  76
  -8   3  -8 978.019 44.2362  70
  -8   3  -8 1054.56 43.5033  84
  -8   3  -8 1041.47 40.7571 218
  -8   3  -8 966.769 40.3942 214
  -8   3  -8 1038.40 41.6262  86
  -8   3  -7 355.413 21.3612  86
  -8   3  -7 251.299 52.8290  46
  -8   3  -7 458.889 60.2309  24
  -8   3  -7 332.365 52.1151  31
  -8   3  -7 325.414 60.3028  56
  -8   3  -7 376.684 62.9792  59
  -8   3  -7 334.037 56.4883  11
  -8   3  -7 352.648 22.5274  84
  -8   3  -7 387.575 24.5455  70
  -8   3  -7 358.429 21.6673  76
  -8   3  -7 321.744 20.1596 115
  -8   3  -7 316.526 19.6682 218
  -8   3  -6 112.377 12.9555  76
  -8   3  -6 112.825 37.4931  31
  -8   3  -6 141.950 13.5339  86
  -8   3  -6 141.665 41.5042  59
  -8   3  -6 169.320 46.6663  56
  -8   3  -6 152.469 41.3571  46
  -8   3  -6 83.8314 34.4584  11
  -8   3  -6 69.5790 29.9927  17
  -8   3  -5 47.3803 9.99024  76
  -8   3  -5 86.2391 32.3501  24
  -8   3  -5 38.2961 26.9093  31
  -8   3  -5 41.9818 9.80814  86
  -8   3  -5 55.8723 32.6555  59
  -8   3  -5 96.7188 35.9677  46
  -8   3  -5 31.8613 24.6759  17
  -8   3  -5 34.8148 26.9570  12
  -8   3  -4 342.120 20.7259  76
  -8   3  -4 497.711 62.0108  24
  -8   3  -4 369.331 20.1787  86
  -8   3  -4 337.342 55.2771  12
  -8   3  -4 392.942 55.2933  17
  -8   3  -4 475.538 62.9997  59
  -8   3  -4 314.547 57.3466  46
  -8   3  -3 14.9087 27.9866  32
  -8   3  -3 55.4618 27.6077  24
  -8   3  -3 7.27450 24.6242  12
  -8   3  -3 28.3101 27.3907  59
  -8   3  -3 44.8135 9.06536  76
  -8   3  -3 56.9712 33.2895  46
  -8   3  -2 1207.41 103.654  12
  -8   3  -2 1465.91 107.220  59
  -8   3  -2 1438.26 112.731  46
  -8   3  -2 1578.60 109.669  24
  -8   3  -2 1517.97 112.124  32
  -8   3  -1 2563.42 136.914  37
  -8   3  -1 2421.36 146.381  32
  -8   3  -1 2674.54 147.939  24
  -8   3   0 1476.47 111.220  12
  -8   3   0 1577.38 104.988  13
  -8   3   0 1313.65 93.7285  37
  -8   3   0 1609.04 109.224  32
  -8   3   1 681.215 68.4753  13
  -8   3   1 681.914 73.6166  12
  -8   3   1 691.744 64.2348  37
  -8   3   1 694.470 69.9421  32
  -8   3   2 1959.83 116.131  13
  -8   3   2 1909.84 111.290  37
  -8   3   2 1905.09 118.302  32
  -8   3   3 967.496 77.3469  13
  -8   3   3 1005.74 75.8876  19
  -8   3   4 1937.20 114.330  13
  -8   3   4 2174.74 110.929  24
  -8   3   4 1974.38 114.220  19
  -8   3   5 71.9733 26.5157  14
  -8   3   5 105.950 27.6932  13
  -8   3   5 70.9734 29.0621  19
  -8   3   6 29.7439 17.4029  13
  -8   3   6 5.73512 17.8460  14
  -8   3   7 3076.00 149.343  13
  -8   3   8 303.260 48.7222  15
  -8   3   9 998.429 81.8672  18
  -8   3   9 1003.68 86.4441  15
  -8   3  10 343.926 52.8376  15
  -8   3  11 272.443 50.3739  15
  -8   3  11 211.875 49.4296  16
  -8   3  12 1055.47 100.871  16
  -8   3  12 892.093 87.1304  15
  -8   3  12 1052.55 93.0896  25
  -8   3  13 861.496 90.8897  16
  -8   3  13 910.262 86.3151  25
  -8   3  14 205.354 43.7433  25
  -8   3  14 284.357 50.3914  30
  -8   3  14 351.633 52.4055  49
  -8   3  15 1368.90 103.107  30
  -8   3  15 910.641 84.7597  49
  -8   3  16 27.2348 27.8396  45
  -8   3  16 17.1899 22.8066  49
  -8   3  18 683.139 26.7993  85
  -8   3  18 690.413 67.6433  62
  -8   4 -16 16.3448 4.37362 235
  -8   4 -16 11.7785 4.57065 220
  -8   4 -16 22.4774 4.71320 194
  -8   4 -16 17.0959 4.89944 128
  -8   4 -15 109.983 9.71251 128
  -8   4 -15 114.910 9.51764 220
  -8   4 -15 109.288 9.33009 235
  -8   4 -15 97.3702 8.32611 190
  -8   4 -15 107.802 8.59076 172
  -8   4 -15 106.333 9.46949 194
  -8   4 -14 307.611 14.5651  81
  -8   4 -14 264.600 15.9005 235
  -8   4 -14 285.603 16.7011 194
  -8   4 -14 289.072 16.7567 120
  -8   4 -14 271.979 16.2687 128
  -8   4 -14 265.046 12.7758 121
  -8   4 -14 260.446 16.0321 220
  -8   4 -14 272.307 15.4106 172
  -8   4 -14 263.189 12.4532 103
  -8   4 -13 74.9051 11.3172 104
  -8   4 -13 60.5669 8.64676 103
  -8   4 -13 62.2462 11.2790 128
  -8   4 -13 62.3139 10.5825 120
  -8   4 -13 57.2198 8.80130  88
  -8   4 -13 49.4133 10.3711 194
  -8   4 -13 77.0059 11.2595  84
  -8   4 -13 80.0833 10.1249  81
  -8   4 -13 53.0220 9.22987 214
  -8   4 -13 64.8756 9.93035 218
  -8   4 -13 60.2951 10.7515 220
  -8   4 -13 58.6173 10.1257 172
  -8   4 -12 294.619 19.8183 104
  -8   4 -12 311.760 20.2099 128
  -8   4 -12 260.083 18.2171 172
  -8   4 -12 290.687 18.2059 218
  -8   4 -12 287.239 18.0600 214
  -8   4 -12 287.229 17.4820  88
  -8   4 -12 283.065 18.5399  84
  -8   4 -12 301.464 18.6550  70
  -8   4 -12 319.236 17.9098  81
  -8   4 -12 286.566 19.9008 194
  -8   4 -11 596.313 27.9637 218
  -8   4 -11 555.464 27.3733 214
  -8   4 -11 566.906 29.6780 104
  -8   4 -11 590.709 26.9102 115
  -8   4 -11 593.488 27.8768  88
  -8   4 -11 534.745 28.2862 172
  -8   4 -11 552.784 28.4553  70
  -8   4 -11 638.341 27.3876  81
  -8   4 -11 555.465 28.2846  84
  -8   4 -11 604.945 64.2749  56
  -8   4 -10 2.03849 10.6019 104
  -8   4 -10 0.75437 9.14341 115
  -8   4 -10-5.11893 19.7939  48
  -8   4 -10 16.2072 10.2388  84
  -8   4 -10 11.8694 10.3065  88
  -8   4 -10 8.01023 10.0707  70
  -8   4 -10 6.92846 19.4933  56
  -8   4 -10 1.60357 10.3381 214
  -8   4 -10-2.37734 9.77576 218
  -8   4  -9 616.321 30.0782  76
  -8   4  -9 597.021 29.8977  84
  -8   4  -9 567.087 28.5228 218
  -8   4  -9 582.434 29.0442 214
  -8   4  -9 563.057 26.9698 112
  -8   4  -9 594.041 28.3340 115
  -8   4  -9 503.472 67.5128  56
  -8   4  -8 219.030 17.9858  76
  -8   4  -8 240.312 18.6793  84
  -8   4  -8 219.518 44.5337  31
  -8   4  -8 215.205 16.1875 112
  -8   4  -8 240.555 17.5177 115
  -8   4  -8 141.506 43.2541  56
  -8   4  -8 184.112 49.0801  59
  -8   4  -8 237.926 16.9602  86
  -8   4  -7 362.115 58.1148  11
  -8   4  -7 314.375 58.0919  59
  -8   4  -7 303.283 57.6553  56
  -8   4  -7 316.974 21.2734  84
  -8   4  -7 312.519 20.9937  76
  -8   4  -7 367.167 57.4291  31
  -8   4  -7 363.909 20.3883  86
  -8   4  -7 321.281 19.7235 112
  -8   4  -7 306.607 19.9493 115
  -8   4  -6 1750.18 118.793  12
  -8   4  -6 1569.96 110.542  17
  -8   4  -6 1756.48 130.915  59
  -8   4  -6 1682.38 62.9658  84
  -8   4  -6 1772.26 63.7175  76
  -8   4  -6 1616.10 130.152  46
  -8   4  -6 1995.28 129.837  24
  -8   4  -6 1916.38 130.548  31
  -8   4  -6 1707.14 60.8012  86
  -8   4  -6 1744.75 60.9295 112
  -8   4  -5 50.2743 27.7879  24
  -8   4  -5 17.5744 28.5635  46
  -8   4  -5 65.6258 34.4184  59
  -8   4  -5 30.5691 8.73489  86
  -8   4  -5 39.2353 9.96149  76
  -8   4  -5 6.87352 24.9846  12
  -8   4  -4 21.1989 25.6670  24
  -8   4  -4 7.77421 21.8737  31
  -8   4  -4 34.1463 28.8661  46
  -8   4  -4-7.80710 26.3996  59
  -8   4  -4 10.5488 7.29581  86
  -8   4  -4 7.46280 8.48664  76
  -8   4  -4 7.10435 24.0235  12
  -8   4  -3 961.682 94.0831  46
  -8   4  -3 1048.36 95.1338  59
  -8   4  -3 1060.99 39.4561  86
  -8   4  -3 1061.57 94.2542  12
  -8   4  -3 1093.89 97.1627  31
  -8   4  -3 1254.45 98.1206  24
  -8   4  -2 1288.73 96.9330  37
  -8   4  -2 1261.39 103.263  12
  -8   4  -2 1492.44 104.878  24
  -8   4  -2 1214.57 98.0814  32
  -8   4  -2 1283.23 104.714  31
  -8   4  -1 259.052 44.3081  37
  -8   4  -1 182.912 40.7659  13
  -8   4  -1 281.507 44.4455  32
  -8   4  -1 230.519 41.8916  24
  -8   4  -1 260.097 47.9326  31
  -8   4   0 1600.52 109.254  37
  -8   4   0 1771.11 116.824  13
  -8   4   0 2009.22 118.567  24
  -8   4   0 1925.19 117.715  32
  -8   4   1 1464.31 100.807  37
  -8   4   1 1445.68 104.088  13
  -8   4   1 1534.51 100.292  24
  -8   4   1 1536.39 101.905  32
  -8   4   2 2757.59 147.313  37
  -8   4   2 2705.73 149.724  13
  -8   4   2 3086.30 145.570  19
  -8   4   2 2681.36 142.864  32
  -8   4   2 2922.15 143.368  24
  -8   4   3 1340.35 95.2990  13
  -8   4   3 1401.83 86.3598  24
  -8   4   3 1292.04 90.6737  19
  -8   4   3 1147.82 84.5420  32
  -8   4   4 1500.27 96.7288  14
  -8   4   4 1517.66 101.510  13
  -8   4   4 1441.00 99.4753  19
  -8   4   5 66.9856 24.0423  13
  -8   4   5 57.5988 27.5891  14
  -8   4   5 36.3731 23.9256  16
  -8   4   5 61.5559 28.3253  19
  -8   4   6 198.736 37.9369  13
  -8   4   6 99.6681 30.4233  16
  -8   4   6 176.649 36.7270  14
  -8   4   7 95.6701 33.3970  14
  -8   4   7 97.1117 31.0629  16
  -8   4   7 74.4624 28.7663  15
  -8   4   8 351.283 53.4584  16
  -8   4   8 275.633 47.1413  15
  -8   4   9 1494.99 103.510  15
  -8   4   9 1499.51 114.207  16
  -8   4  10 472.889 58.2334  15
  -8   4  10 534.836 70.6715  16
  -8   4  11 510.140 70.0426  16
  -8   4  11 428.224 57.5872  15
  -8   4  12 2789.00 171.178  16
  -8   4  13 1103.94 96.9329  25
  -8   4  14 7.19265 24.3269  30
  -8   4  14 34.5253 28.2320  45
  -8   4  15 334.143 51.2118  45
  -8   4  16 12.6547 25.8664  52
  -8   4  16 5.95162 21.6186  45
  -8   4  17 218.868 40.8966  62
  -8   4  18 163.306 11.2718  85
  -8   5 -16 185.436 9.19645 172
  -8   5 -16 177.880 10.0955 194
  -8   5 -16 201.475 10.0878 120
  -8   5 -16 202.500 10.3858 128
  -8   5 -16 185.919 9.38504 235
  -8   5 -15 75.0422 8.22825 235
  -8   5 -15 81.9049 9.21356 194
  -8   5 -15 80.8634 8.22544 172
  -8   5 -15 79.3066 9.04056 128
  -8   5 -15 74.9389 8.75399 220
  -8   5 -14 0.99893 6.08755  81
  -8   5 -14 3.42598 7.55422 235
  -8   5 -14 0.76878 6.00000  88
  -8   5 -14 6.92257 8.24175 194
  -8   5 -14-0.61149 7.80021 128
  -8   5 -14 5.09207 6.93694 218
  -8   5 -14 0.61052 7.33250 220
  -8   5 -14-2.76111 7.23206 172
  -8   5 -14 3.71236 7.65425 104
  -8   5 -14 3.07726 5.31295 103
  -8   5 -13 123.924 12.4697 104
  -8   5 -13 103.009 12.8134 128
  -8   5 -13 104.627 12.1374 172
  -8   5 -13 96.6636 11.2794 218
  -8   5 -13 110.559 11.5719 214
  -8   5 -13 109.328 10.6495  88
  -8   5 -13 120.097 10.7079  81
  -8   5 -13 111.549 11.7431  84
  -8   5 -13 109.325 10.8899  70
  -8   5 -13 110.756 13.1636 194
  -8   5 -12 147.074 13.7326 214
  -8   5 -12 103.127 12.7024 218
  -8   5 -12 116.257 12.8169  88
  -8   5 -12 133.686 14.4751 104
  -8   5 -12 128.112 12.8901 115
  -8   5 -12 112.775 13.4765 172
  -8   5 -12 116.085 11.4169  81
  -8   5 -12 125.211 13.3127  84
  -8   5 -12 115.822 12.2520  70
  -8   5 -11 101.004 13.5114 104
  -8   5 -11 88.4021 12.6992 115
  -8   5 -11 142.462 33.4866  56
  -8   5 -11 102.986 13.0016  70
  -8   5 -11 94.7408 11.7352  81
  -8   5 -11 88.6008 12.8009  84
  -8   5 -11 82.7582 12.4318  88
  -8   5 -11 90.8486 13.0207 214
  -8   5 -11 106.122 13.3073 218
  -8   5 -10 36.9620 10.3531 112
  -8   5 -10 49.4603 11.1341 115
  -8   5 -10 33.0149 11.7130 104
  -8   5 -10 67.4292 26.7492  47
  -8   5 -10 40.3968 28.2632  56
  -8   5 -10 46.3657 11.3570  70
  -8   5 -10 46.5448 10.6432  81
  -8   5 -10 33.6655 10.6650  76
  -8   5 -10 40.2665 11.1691  84
  -8   5 -10 53.9661 11.7658  88
  -8   5 -10 30.7545 11.4782 214
  -8   5 -10 42.7065 11.2789 218
  -8   5  -9 489.295 24.9104 112
  -8   5  -9 451.077 25.4941 115
  -8   5  -9 469.383 26.3583  76
  -8   5  -9 524.043 26.6082  84
  -8   5  -9 427.906 26.2400  70
  -8   5  -9 513.143 68.8299  46
  -8   5  -9 415.837 64.9066  59
  -8   5  -9 513.526 65.9507  56
  -8   5  -8 753.217 87.0764  59
  -8   5  -8 781.569 85.0359  56
  -8   5  -8 801.029 34.9205  84
  -8   5  -8 734.372 34.9728  76
  -8   5  -8 796.694 83.6656  31
  -8   5  -8 799.257 87.6324  46
  -8   5  -8 740.270 33.3250 112
  -8   5  -8 714.053 33.8317 115
  -8   5  -7 1274.70 113.520  59
  -8   5  -7 1214.83 49.0910  76
  -8   5  -7 1222.67 48.1296  84
  -8   5  -7 1181.25 101.721  31
  -8   5  -7 1444.15 108.237  24
  -8   5  -7 1222.60 45.1620  86
  -8   5  -7 1193.41 46.9678 112
  -8   5  -6 307.816 52.4194  24
  -8   5  -6 363.779 61.3049  46
  -8   5  -6 356.334 61.1759  59
  -8   5  -6 337.555 18.4975  86
  -8   5  -6 307.347 20.1948  84
  -8   5  -6 317.289 21.2122  76
  -8   5  -6 409.259 57.6671  12
  -8   5  -5 854.130 83.9653  12
  -8   5  -5 1044.68 100.760  46
  -8   5  -5 1076.74 101.620  59
  -8   5  -5 1004.86 90.0171  24
  -8   5  -5 1161.51 100.456  31
  -8   5  -5 989.497 42.3569  76
  -8   5  -5 1050.49 41.5624  84
  -8   5  -4 300.468 57.0238  46
  -8   5  -4 266.305 52.6076  59
  -8   5  -4 295.532 51.0027  12
  -8   5  -4 356.507 53.9637  24
  -8   5  -4 289.630 52.6327  31
  -8   5  -3 785.360 79.2499  37
  -8   5  -3 728.677 75.2834  24
  -8   5  -3 866.445 87.1027  31
  -8   5  -3 747.364 78.9024  12
  -8   5  -2 880.063 81.1833  37
  -8   5  -2 701.573 64.3190  66
  -8   5  -2 861.819 79.5309  24
  -8   5  -2 736.759 78.1412  31
  -8   5  -2 826.564 83.8074  12
  -8   5  -2 721.106 76.2019  13
  -8   5  -1 541.746 63.6188  37
  -8   5  -1 439.652 51.0015  66
  -8   5  -1 441.745 55.1601  24
  -8   5  -1 608.868 69.3653  31
  -8   5  -1 492.451 56.9047  32
  -8   5  -1 558.552 67.0317  13
  -8   5   0 615.735 66.8438  37
  -8   5   0 522.678 54.9596  66
  -8   5   0 550.360 65.7133  13
  -8   5   0 471.236 54.4790  32
  -8   5   0 458.589 59.6381  31
  -8   5   0 494.177 57.9080  24
  -8   5   1 6.40009 22.4656  37
  -8   5   1 19.4091 21.8842  13
  -8   5   1 21.1583 20.4618  19
  -8   5   1 12.9769 21.0872  31
  -8   5   1 30.7979 21.5361  24
  -8   5   1 39.0871 25.1039  32
  -8   5   2 1274.00 98.3073  13
  -8   5   2 1578.33 104.000  31
  -8   5   2 1366.87 96.6698  19
  -8   5   2 1317.03 87.5888  24
  -8   5   3 2612.60 136.998  14
  -8   5   3 2219.26 137.591  13
  -8   5   3 2772.80 143.073  31
  -8   5   3 2631.44 144.229  19
  -8   5   4 135.335 36.6526  13
  -8   5   4 116.503 33.8551  14
  -8   5   4 134.519 34.1606  19
  -8   5   4 103.504 29.7266  31
  -8   5   5 361.475 52.8844  14
  -8   5   5 451.012 55.8295  13
  -8   5   5 394.528 57.6032  19
  -8   5   5 449.095 49.0537  31
  -8   5   6 2201.00 133.009  16
  -8   5   6 2441.48 145.253  14
  -8   5   6 2640.75 152.647  19
  -8   5   6 2365.08 132.863  27
  -8   5   7 102.161 35.7182  14
  -8   5   7 131.365 36.5966  16
  -8   5   8 2306.63 147.058  14
  -8   5   8 2190.78 141.076  16
  -8   5   9 37.4481 23.0017  38
  -8   5   9 15.9731 28.0335  14
  -8   5   9 15.0122 25.3902  16
  -8   5  10 155.828 42.7529  16
  -8   5  10 97.8677 36.8512  14
  -8   5  11 1534.86 120.488  16
  -8   5  12 336.115 51.7340  45
  -8   5  13 538.363 63.9338  45
  -8   5  14 1455.08 106.859  52
  -8   5  14 1341.03 99.9309  45
  -8   5  15 11.6988 23.2736  62
  -8   5  15-5.62192 23.5786  45
  -8   5  15-6.09626 26.8159  52
  -8   5  16 136.773 36.3448  54
  -8   5  16 129.500 32.0849  62
  -8   5  18-4.47726 6.05177  85
  -8   6 -16 74.3802 6.39117 172
  -8   6 -16 73.2932 6.91625 194
  -8   6 -16 69.6684 6.71355 128
  -8   6 -16 68.2166 6.38627 120
  -8   6 -16 67.0020 5.76996 235
  -8   6 -15 153.849 10.5339 235
  -8   6 -15 160.366 11.6202 194
  -8   6 -15 154.371 10.7475 172
  -8   6 -15 167.252 10.5842 218
  -8   6 -15 170.244 11.5264 220
  -8   6 -15 159.699 11.0836 120
  -8   6 -15 147.717 11.1986 128
  -8   6 -14 59.2689 9.40621 235
  -8   6 -14 58.6039 8.25672  88
  -8   6 -14 58.8591 10.1094 194
  -8   6 -14 62.2473 9.98747 128
  -8   6 -14 64.1364 9.09784 218
  -8   6 -14 61.3426 9.19853 214
  -8   6 -14 67.7191 9.78366 172
  -8   6 -14 64.6044 9.45558 104
  -8   6 -13 122.353 11.9247 115
  -8   6 -13 161.896 14.1273 104
  -8   6 -13 113.003 13.1559 128
  -8   6 -13 119.043 12.7986 172
  -8   6 -13 138.428 12.9596 218
  -8   6 -13 130.922 12.8550 214
  -8   6 -13 139.235 12.3057  88
  -8   6 -13 118.262 11.0203  70
  -8   6 -13 139.661 13.6912 194
  -8   6 -12 184.122 15.6077 218
  -8   6 -12 167.238 15.4239 214
  -8   6 -12 177.954 32.9620  56
  -8   6 -12 186.159 16.1422 104
  -8   6 -12 172.581 14.7888 115
  -8   6 -12 193.653 16.6824 172
  -8   6 -12 198.236 15.6982  88
  -8   6 -12 196.559 14.8920  84
  -8   6 -12 187.035 14.5029  70
  -8   6 -11 37.5031 10.8534 115
  -8   6 -11 26.1766 10.9508 104
  -8   6 -11 27.9096 9.41534 112
  -8   6 -11 31.8850 9.70964  70
  -8   6 -11 32.5862 24.4446  56
  -8   6 -11 42.5667 10.2641  84
  -8   6 -11 31.1922 11.0617  88
  -8   6 -11 28.9809 11.1096 218
  -8   6 -11 33.6989 11.4877 214
  -8   6 -10 130.399 39.2035  46
  -8   6 -10 117.174 30.8160  47
  -8   6 -10 126.792 13.8658  70
  -8   6 -10 109.806 33.9299  56
  -8   6 -10 172.032 42.9351  59
  -8   6 -10 133.499 15.2079  88
  -8   6 -10 117.182 14.2691  76
  -8   6 -10 120.279 14.1768  84
  -8   6 -10 154.491 15.4507 115
  -8   6 -10 123.751 13.5061 112
  -8   6  -9 246.950 45.2439  47
  -8   6  -9 190.417 45.6654  46
  -8   6  -9 155.597 43.3247  59
  -8   6  -9 182.329 44.7400  56
  -8   6  -9 232.887 18.6060  76
  -8   6  -9 218.294 16.8409  84
  -8   6  -9 210.965 18.1743 115
  -8   6  -9 192.176 16.8704 112
  -8   6  -8 496.152 71.1971  46
  -8   6  -8 502.875 24.7352  96
  -8   6  -8 478.882 26.6048 112
  -8   6  -8 531.806 28.4960  76
  -8   6  -8 540.171 26.8471  84
  -8   6  -8 466.664 65.9124  56
  -8   6  -8 541.683 74.0849  59
  -8   6  -7 2043.78 146.725  59
  -8   6  -7 2025.78 70.6072  96
  -8   6  -7 2082.38 134.734  24
  -8   6  -7 2100.30 75.2854  76
  -8   6  -7 2117.59 72.6040  84
  -8   6  -6 952.350 95.1851  59
  -8   6  -6 804.119 34.4020  96
  -8   6  -6 845.045 79.3764  12
  -8   6  -6 941.038 87.5721  24
  -8   6  -6 939.630 91.7684  31
  -8   6  -6 830.932 35.2629  84
  -8   6  -6 860.792 38.2645  76
  -8   6  -6 821.674 33.8054  71
  -8   6  -5 499.342 69.4469  59
  -8   6  -5 494.372 24.2414  96
  -8   6  -5 438.097 67.1993  46
  -8   6  -5 446.452 23.0020  71
  -8   6  -5 492.267 24.3779  84
  -8   6  -5 540.704 67.3147  24
  -8   6  -5 569.727 71.3830  31
  -8   6  -5 620.834 68.5693  12
  -8   6  -4 404.132 57.8061  12
  -8   6  -4 357.243 19.1740  71
  -8   6  -4 341.521 19.5040  84
  -8   6  -4 295.086 53.0593  37
  -8   6  -4 236.363 41.3754  66
  -8   6  -4 367.128 57.5860  31
  -8   6  -4 294.848 51.1745  24
  -8   6  -3 930.301 90.1080  12
  -8   6  -3 1131.37 99.1213  13
  -8   6  -3 1189.96 43.9869  71
  -8   6  -3 1104.36 87.9083  66
  -8   6  -3 1257.28 104.364  31
  -8   6  -3 1409.56 102.591  24
  -8   6  -3 1047.29 96.8862  37
  -8   6  -2-7.29273 23.6966  37
  -8   6  -2 24.9418 23.3957  24
  -8   6  -2 7.35621 23.9028  31
  -8   6  -2 39.5549 23.7040  66
  -8   6  -2 36.0670 27.0635  13
  -8   6  -1 7.17439 24.2593  37
  -8   6  -1-5.81819 23.1497  24
  -8   6  -1 7.03051 22.8401  31
  -8   6  -1 11.3648 23.2289  66
  -8   6  -1 7.07473 23.9223  13
  -8   6   0 127.522 29.5172  44
  -8   6   0 99.2359 34.6574  37
  -8   6   0 118.056 35.1858  13
  -8   6   0 74.7821 28.4788  24
  -8   6   0 79.9006 28.7551  31
  -8   6   1 735.971 64.5579  44
  -8   6   1 746.062 76.1223  37
  -8   6   1 593.872 70.8910  13
  -8   6   1 704.708 71.5669  31
  -8   6   1 798.949 66.7021  24
  -8   6   1 745.678 72.3755  19
  -8   6   2 989.688 77.5620  44
  -8   6   2 1151.53 93.4400  13
  -8   6   2 1008.79 85.9547  19
  -8   6   2 980.162 81.6270  31
  -8   6   3 2403.24 142.590  13
  -8   6   3 2470.91 138.350  14
  -8   6   3 2420.94 131.808  31
  -8   6   3 2432.63 144.785  19
  -8   6   4 970.313 86.3199  13
  -8   6   4 973.138 85.0664  14
  -8   6   4 962.981 88.6930  19
  -8   6   5 1172.92 96.9976  14
  -8   6   5 1068.18 95.7626  19
  -8   6   5 1069.91 83.7788  27
  -8   6   6 786.966 75.3447  16
  -8   6   6 830.107 83.5777  14
  -8   6   6 838.233 86.1450  19
  -8   6   6 688.391 71.4525  27
  -8   6   7 558.037 70.0092  14
  -8   6   7 506.702 63.5056  16
  -8   6   7 478.157 61.2719  27
  -8   6   7 549.922 72.8568  19
  -8   6   8 1176.30 97.6449  16
  -8   6   8 998.742 97.0226  14
  -8   6   8 1137.68 103.024  19
  -8   6   8 1222.74 100.016  27
  -8   6   9 5.63928 23.6572  38
  -8   6   9 16.1686 28.3725  14
  -8   6   9 29.5171 30.1699  16
  -8   6   9 44.7821 34.2947  27
  -8   6  10 67.9409 35.4233  16
  -8   6  10 30.6607 30.5279  27
  -8   6  11 232.274 45.0986  52
  -8   6  11 337.873 56.3374  27
  -8   6  12 904.105 88.5037  27
  -8   6  12 941.959 82.8272  52
  -8   6  13 72.6365 28.4606  52
  -8   6  14 210.100 43.0344  54
  -8   6  14 192.928 41.9670  52
  -8   6  15 97.0596 31.3466  54
  -8   7 -16 132.198 7.86913 120
  -8   7 -16 116.571 6.71421 235
  -8   7 -16 127.646 8.04056 172
  -8   7 -15 15.7849 5.74867 235
  -8   7 -15 11.5649 6.13432 172
  -8   7 -15 21.2063 6.97395 194
  -8   7 -15 15.1748 6.14864 218
  -8   7 -15 21.0454 6.49146 214
  -8   7 -15 13.7394 6.37093 120
  -8   7 -14 182.650 13.0910 235
  -8   7 -14 190.753 12.6866  88
  -8   7 -14 170.222 13.6961 194
  -8   7 -14 212.696 13.6892 218
  -8   7 -14 200.673 13.9265 214
  -8   7 -14 197.247 13.7990 120
  -8   7 -14 191.176 13.9223 128
  -8   7 -14 188.700 13.7798 172
  -8   7 -13 386.631 20.8972 218
  -8   7 -13 429.863 21.7837 214
  -8   7 -13 394.238 20.1111  88
  -8   7 -13 381.632 20.7162 115
  -8   7 -13 403.332 21.6723 172
  -8   7 -13 377.369 18.9953  70
  -8   7 -12 378.252 21.1390 112
  -8   7 -12 407.048 22.5656 115
  -8   7 -12 391.075 23.5093 104
  -8   7 -12 435.100 21.8429  70
  -8   7 -12 394.803 23.0642 214
  -8   7 -12 413.026 22.4890 218
  -8   7 -11 52.7386 12.1429 115
  -8   7 -11 50.4810 12.0557 104
  -8   7 -11 49.1428 10.8804 112
  -8   7 -11 5.06858 22.8341  56
  -8   7 -11 41.1121 10.1393  70
  -8   7 -11 39.4336 10.4787  76
  -8   7 -11 43.9033 9.77296  84
  -8   7 -11 47.9662 9.44788 208
  -8   7 -11 51.9345 12.0842 214
  -8   7 -10 237.254 40.9713  47
  -8   7 -10 284.039 49.2839  46
  -8   7 -10 289.059 20.3818 115
  -8   7 -10 263.680 19.3977 112
  -8   7 -10 284.980 18.2701  84
  -8   7 -10 275.483 19.8406  76
  -8   7 -10 284.522 19.5406  70
  -8   7 -10 311.428 47.2186  56
  -8   7 -10 297.403 53.9095  59
  -8   7  -9 228.606 45.4831  47
  -8   7  -9 359.244 56.9209  46
  -8   7  -9 222.791 44.4147  56
  -8   7  -9 170.635 46.5498  59
  -8   7  -9 250.988 18.9431 112
  -8   7  -9 246.137 17.4066  84
  -8   7  -9 293.333 20.3405  76
  -8   7  -9 247.710 19.5711  88
  -8   7  -9 255.352 16.9197  96
  -8   7  -8 106.098 38.6110  46
  -8   7  -8 234.613 46.9458  47
  -8   7  -8 88.2177 38.2574  59
  -8   7  -8 173.046 16.4976 112
  -8   7  -8 168.359 14.5535  84
  -8   7  -8 193.931 17.3951  76
  -8   7  -8 196.462 15.2890  96
  -8   7  -7 196.556 49.4830  59
  -8   7  -7 292.473 18.3733  84
  -8   7  -7 276.640 20.5156  76
  -8   7  -7 272.862 17.7234  71
  -8   7  -7 282.750 55.0631  47
  -8   7  -7 237.889 49.7398  46
  -8   7  -7 258.271 18.0747  96
  -8   7  -6 192.961 15.0455  84
  -8   7  -6 188.752 15.0494  71
  -8   7  -6 151.404 43.7386  59
  -8   7  -6 203.684 45.6138  31
  -8   7  -6 185.035 14.9179  96
  -8   7  -5 157.985 14.3801  96
  -8   7  -5 118.699 36.8696  66
  -8   7  -5 164.344 42.4050  31
  -8   7  -5 143.663 41.3309  24
  -8   7  -5 104.710 35.5482  12
  -8   7  -5 182.570 14.2280  84
  -8   7  -5 145.872 13.8010  71
  -8   7  -4 1097.67 90.3292  66
  -8   7  -4 1039.59 98.8163  37
  -8   7  -4 1278.17 105.030  31
  -8   7  -4 1276.61 98.9690  24
  -8   7  -4 1182.58 97.1558  12
  -8   7  -4 1156.38 44.7209  71
  -8   7  -3 546.172 63.1019  66
  -8   7  -3 518.227 68.9764  37
  -8   7  -3 584.793 65.6372  24
  -8   7  -3 485.967 66.2324  31
  -8   7  -3 462.445 63.8255  13
  -8   7  -3 575.937 26.9271  71
  -8   7  -2 690.217 70.2262  66
  -8   7  -2 569.201 59.1448  44
  -8   7  -2 520.548 67.4163  37
  -8   7  -2 612.637 72.0090  13
  -8   7  -2 693.207 69.8815  24
  -8   7  -2 523.622 67.7983  31
  -8   7  -1 1748.25 107.971  68
  -8   7  -1 1838.74 120.293  66
  -8   7  -1 1808.89 128.074  37
  -8   7  -1 1734.75 108.502  44
  -8   7  -1 1882.39 127.369  13
  -8   7  -1 1651.92 117.225  31
  -8   7  -1 1839.97 114.063  24
  -8   7   0 235.919 41.7191  68
  -8   7   0 275.342 51.6723  37
  -8   7   0 207.352 39.8894  44
  -8   7   0 197.339 40.6194  31
  -8   7   0 255.316 40.6843  24
  -8   7   0 266.754 49.2268  13
  -8   7   1 760.109 71.8862  44
  -8   7   1 733.513 70.8188  31
  -8   7   1 685.313 75.9986  13
  -8   7   2 1982.74 118.290  44
  -8   7   2 1879.86 113.173  31
  -8   7   2 1945.83 126.678  19
  -8   7   2 1577.03 118.735  13
  -8   7   3 133.304 36.3120  13
  -8   7   3 137.601 39.8515  19
  -8   7   3 200.383 42.2336  14
  -8   7   4 623.655 62.3886  47
  -8   7   4 607.293 62.1554  41
  -8   7   4 515.916 64.4422  14
  -8   7   4 557.364 69.4463  19
  -8   7   4 598.754 69.9048  13
  -8   7   5 1730.69 113.281  41
  -8   7   5 1848.13 132.562  19
  -8   7   5 1895.29 117.942  27
  -8   7   5 1982.26 132.705  14
  -8   7   6 409.198 63.5736  19
  -8   7   6 373.863 54.6374  27
  -8   7   6 432.321 62.2803  14
  -8   7   7 2602.39 160.847  19
  -8   7   7 2566.52 150.705  27
  -8   7   7 2182.82 138.277  16
  -8   7   7 2498.04 156.651  14
  -8   7   8 101.923 32.2493  38
  -8   7   8 49.5167 31.0393  19
  -8   7   8 94.0777 34.6781  27
  -8   7   8 68.3851 34.0096  16
  -8   7   9 5.76988 26.5091  38
  -8   7   9-8.18993 26.6069  19
  -8   7   9-22.3117 27.0134  27
  -8   7   9 14.1164 25.6368  16
  -8   7  10 379.140 52.6723  54
  -8   7  10 238.605 49.7342  27
  -8   7  11 24.9736 24.1486  54
  -8   7  11 14.5506 32.0075  27
  -8   7  12 209.171 42.4352  54
  -8   7  13 536.207 61.1002  54
  -8   7  13 531.135 63.2470  53
  -8   7  14 314.064 46.9888  53
  -8   7  14 221.635 41.2072  54
  -8   8 -16 82.0657 6.09330 120
  -8   8 -16 78.3059 6.48625 172
  -8   8 -15 141.948 10.0642 218
  -8   8 -15 166.093 10.8382 214
  -8   8 -15 152.181 10.2745 104
  -8   8 -15 149.394 10.2617 120
  -8   8 -15 144.084 9.42502 235
  -8   8 -15 152.050 10.7732 172
  -8   8 -14 370.913 18.7117 172
  -8   8 -14 350.082 17.8338 115
  -8   8 -14 371.680 18.7039 104
  -8   8 -14 346.280 17.8611 218
  -8   8 -14 328.992 18.2111 214
  -8   8 -13 244.808 13.9801 208
  -8   8 -13 276.349 16.7889 218
  -8   8 -13 277.825 17.5342 214
  -8   8 -13 263.667 17.3744 172
  -8   8 -13 244.279 15.9655  88
  -8   8 -13 269.234 17.0037 115
  -8   8 -13 261.601 14.6163  70
  -8   8 -12 282.836 17.0583  70
  -8   8 -12 289.379 18.8068 218
  -8   8 -12 272.434 16.3189 208
  -8   8 -12 327.825 20.0455 214
  -8   8 -12 287.307 18.1311 112
  -8   8 -12 261.206 18.2288 115
  -8   8 -11 117.736 14.2418 115
  -8   8 -11 114.322 13.6952 112
  -8   8 -11 93.1892 11.7487  70
  -8   8 -11 119.941 29.5068  56
  -8   8 -11 129.940 13.6496  76
  -8   8 -11 90.9977 11.6703 208
  -8   8 -11 111.155 13.2784  88
  -8   8 -10 27.8471 9.12371  84
  -8   8 -10 18.2828 10.0331  76
  -8   8 -10 7.75853 26.2437  59
  -8   8 -10 39.6563 24.9297  56
  -8   8 -10 13.0155 23.6476  46
  -8   8 -10 10.6716 23.4814  47
  -8   8 -10 29.9077 11.7480 115
  -8   8 -10 28.1486 10.5558 112
  -8   8 -10 23.6647 10.6456  88
  -8   8  -9 6.04967 8.12453  84
  -8   8  -9-1.01712 9.58741  76
  -8   8  -9 26.2143 23.8039  56
  -8   8  -9 8.30695 24.6358  59
  -8   8  -9 18.6561 24.7434  47
  -8   8  -9 14.5078 21.5129  46
  -8   8  -9 16.7531 10.7268 112
  -8   8  -9-3.07702 8.50670  96
  -8   8  -9 3.68947 10.8396  88
  -8   8  -8 389.166 22.1065  96
  -8   8  -8 378.014 24.1365  88
  -8   8  -8 346.552 60.2085  59
  -8   8  -8 376.199 21.6096  71
  -8   8  -8 404.748 20.5013  84
  -8   8  -8 390.631 24.7403  76
  -8   8  -8 414.755 61.9883  46
  -8   8  -8 416.176 59.2565  47
  -8   8  -7 109.533 13.2028  96
  -8   8  -7 70.8773 37.3022  59
  -8   8  -7 125.650 14.9054  76
  -8   8  -7 115.634 12.7411  71
  -8   8  -7 74.1048 33.8181  46
  -8   8  -7 149.478 43.3315  47
  -8   8  -6 148.583 15.1862  96
  -8   8  -6 169.385 45.2671  59
  -8   8  -6 94.0873 37.7859  47
  -8   8  -6 186.003 15.2370  71
  -8   8  -5 306.197 49.9740  66
  -8   8  -5 249.135 18.0201  71
  -8   8  -4 1272.29 112.997  37
  -8   8  -4 1720.14 126.930  47
  -8   8  -4 1352.82 111.572  13
  -8   8  -4 1533.18 111.859  66
  -8   8  -4 1542.82 117.710  31
  -8   8  -4 1581.90 57.2124  71
  -8   8  -3 1139.58 94.9535  66
  -8   8  -3 840.002 74.9249  68
  -8   8  -3 941.284 93.9933  37
  -8   8  -3 993.263 89.4806  31
  -8   8  -3 943.000 91.1018  13
  -8   8  -2 678.333 75.1271  66
  -8   8  -2 855.004 74.4616  68
  -8   8  -2 635.563 67.5347  44
  -8   8  -2 913.111 90.8406  37
  -8   8  -2 664.282 72.9867  31
  -8   8  -2 597.102 73.2606  13
  -8   8  -1 286.144 51.3189  66
  -8   8  -1 419.049 53.4353  68
  -8   8  -1 305.606 49.1791  44
  -8   8  -1 341.110 58.4804  37
  -8   8  -1 494.547 60.2692  31
  -8   8  -1 416.170 60.0875  13
  -8   8   0 630.431 67.6251  68
  -8   8   0 617.452 73.0500  47
  -8   8   0 605.113 65.3227  44
  -8   8   0 664.957 81.4137  37
  -8   8   0 621.057 65.0526  31
  -8   8   0 612.920 74.5108  13
  -8   8   1 623.374 61.2085  58
  -8   8   1 681.131 71.0169  44
  -8   8   1 670.375 72.0736  47
  -8   8   1 635.617 63.2596  31
  -8   8   1 580.151 70.9509  13
  -8   8   2 140.824 37.9873  44
  -8   8   2 215.551 42.8999  47
  -8   8   2 240.824 48.2980  13
  -8   8   2 311.082 52.3404  19
  -8   8   3 305.260 47.0274  47
  -8   8   3 351.715 57.6278  19
  -8   8   3 289.972 53.4315  13
  -8   8   4 261.049 43.1740  41
  -8   8   4 137.542 32.4964  47
  -8   8   4 222.543 46.4676  13
  -8   8   4 172.777 43.0372  14
  -8   8   4 180.684 45.1355  19
  -8   8   5 125.028 36.7820  41
  -8   8   5 167.965 39.2949  27
  -8   8   5 74.8030 34.5477  14
  -8   8   5 136.413 42.0475  19
  -8   8   6 245.926 49.1963  41
  -8   8   6 411.419 57.8111  27
  -8   8   6 307.303 55.6755  14
  -8   8   6 382.156 61.7280  19
  -8   8   7 1539.02 122.629  19
  -8   8   7 1514.15 111.529  27
  -8   8   7 1498.00 111.387  38
  -8   8   8 285.089 52.5187  27
  -8   8   8 325.071 52.5120  38
  -8   8   9 378.605 56.8588  27
  -8   8   9 272.233 45.5149  38
  -8   8   9 366.948 51.0448  53
  -8   8  10 356.863 53.8801  53
  -8   8  11 667.866 70.3105  53
  -8   8  12 161.398 36.9588  53
  -8   8  13 47.1850 27.8467  53
  -8   9 -16 8.54646 3.74202 220
  -8   9 -16 13.1134 3.71016 218
  -8   9 -16 13.5985 4.22607 172
  -8   9 -16 15.8020 4.23484 128
  -8   9 -16 10.7180 3.99854 194
  -8   9 -15 2.85945 5.74860 194
  -8   9 -15 3.29853 5.13522 104
  -8   9 -15 5.12786 5.26818 218
  -8   9 -15 6.28843 5.78328 214
  -8   9 -15 7.31970 4.35651 235
  -8   9 -15 3.28431 5.75165 172
  -8   9 -15 6.29488 5.88251 128
  -8   9 -15 8.83840 5.31787 120
  -8   9 -14 136.653 11.3529 172
  -8   9 -14 106.553 10.3232 104
  -8   9 -14 123.549 10.6820 115
  -8   9 -14 114.293 10.4880 218
  -8   9 -14 98.9298 7.82168 208
  -8   9 -14 103.505 10.7965 214
  -8   9 -13 350.938 19.3257 214
  -8   9 -13 327.714 18.5470 218
  -8   9 -13 331.255 16.6491 208
  -8   9 -13 332.550 18.5880 104
  -8   9 -13 333.852 18.9964 115
  -8   9 -13 326.716 16.1292  70
  -8   9 -12 29.3308 10.7135 214
  -8   9 -12 19.9575 8.21719 208
  -8   9 -12 16.1979 8.91478  88
  -8   9 -12 35.4109 9.72180 112
  -8   9 -12 28.4337 9.56275 104
  -8   9 -12 19.1038 9.66991 115
  -8   9 -12 34.0417 7.83914  70
  -8   9 -12 23.9759 8.77949  76
  -8   9 -11 239.271 16.0567  70
  -8   9 -11 224.067 17.0086  76
  -8   9 -11 213.480 16.9686 112
  -8   9 -11 228.823 18.1089 115
  -8   9 -11 235.046 17.3833  88
  -8   9 -10 370.871 21.9561  88
  -8   9 -10 308.887 19.5917  96
  -8   9 -10 334.722 22.3509 115
  -8   9 -10 359.353 22.1546 112
  -8   9 -10 351.703 22.0117  76
  -8   9 -10 336.918 47.3616  47
  -8   9 -10 299.174 49.2780  46
  -8   9 -10 404.605 49.2775  56
  -8   9  -9 103.322 38.1013  59
  -8   9  -9 117.888 15.0073  88
  -8   9  -9 86.8944 12.6208  96
  -8   9  -9 102.133 14.1683 112
  -8   9  -9 85.7995 32.6237  47
  -8   9  -9 94.6482 32.4406  46
  -8   9  -9 80.8075 13.1078  76
  -8   9  -9 87.8663 11.5050 143
  -8   9  -8 441.372 23.9282  96
  -8   9  -8 445.393 24.8341  88
  -8   9  -8 402.103 64.0123  59
  -8   9  -8 332.395 56.7330  46
  -8   9  -8 458.375 62.3978  47
  -8   9  -8 374.435 22.1694  71
  -8   9  -8 449.290 26.0995  76
  -8   9  -8 420.619 22.4180 143
  -8   9  -7 51.9496 33.5020  59
  -8   9  -7 46.9171 10.1076  71
  -8   9  -7 40.4835 11.0147  76
  -8   9  -7 42.9621 11.8167  88
  -8   9  -7 36.9007 10.4310  96
  -8   9  -7 81.2055 33.9395  47
  -8   9  -7 39.3095 30.4249  46
  -8   9  -6 65.6412 11.2574  71
  -8   9  -6 54.4129 12.2907  88
  -8   9  -6 63.8574 12.0105  96
  -8   9  -5 744.133 79.2455  66
  -8   9  -5 610.444 30.1666  71
  -8   9  -5 611.728 29.9670  88
  -8   9  -5 661.003 77.8308  47
  -8   9  -4 383.491 57.7289  66
  -8   9  -4 365.513 54.4957  68
  -8   9  -4 433.158 64.4632  37
  -8   9  -4 425.504 63.5548  47
  -8   9  -4 388.139 23.1813  71
  -8   9  -3 688.627 70.8883  68
  -8   9  -3 607.649 75.0512  66
  -8   9  -3 853.219 90.4297  37
  -8   9  -3 907.105 89.7679  47
  -8   9  -3 845.832 76.8011  23
  -8   9  -2 2213.59 134.292  68
  -8   9  -2 2206.45 143.282  66
  -8   9  -2 1980.25 137.612  13
  -8   9  -2 2142.30 134.138  44
  -8   9  -2 2284.77 146.471  47
  -8   9  -2 2556.53 156.449  37
  -8   9  -1-6.61076 24.0112  68
  -8   9  -1 30.8651 30.7015  66
  -8   9  -1 22.2835 29.5540  13
  -8   9  -1-22.4366 28.9185  47
  -8   9  -1-8.38764 36.8950  37
  -8   9  -1 6.50154 23.6145  44
  -8   9   0 476.273 56.3625  58
  -8   9   0 425.324 60.4043  68
  -8   9   0 348.576 55.8831  13
  -8   9   0 432.558 61.9886  47
  -8   9   0 543.326 63.8108  44
  -8   9   0 554.324 72.9472  37
  -8   9   1 628.336 63.8504  58
  -8   9   1 679.881 78.5275  13
  -8   9   1 542.517 66.2382  47
  -8   9   1 594.466 67.5356  44
  -8   9   2 60.5262 31.1557  58
  -8   9   2 88.1508 35.8538  13
  -8   9   2 60.5203 29.5609  47
  -8   9   2 75.7148 29.6501  44
  -8   9   3 46.9141 33.6163  19
  -8   9   3 36.4028 28.1676  13
  -8   9   3 28.6705 22.8344  41
  -8   9   3 26.9896 24.2960  47
  -8   9   4 78.2014 30.1736  64
  -8   9   4 85.8888 31.0616  41
  -8   9   4 63.4347 33.3291  19
  -8   9   5 327.107 58.5938  19
  -8   9   5 250.264 45.8914  64
  -8   9   5 277.386 48.4392  27
  -8   9   5 347.656 57.2404  38
  -8   9   5 323.878 53.3108  41
  -8   9   6 1316.57 102.912  27
  -8   9   6 1308.02 102.371  41
  -8   9   6 1322.44 106.538  38
  -8   9   7 538.893 64.8660  27
  -8   9   7 503.390 63.7525  41
  -8   9   7 487.764 63.9664  38
  -8   9   8 476.186 59.2872  38
  -8   9   8 428.626 61.5345  41
  -8   9   9 602.714 69.7203  41
  -8   9  10 122.471 35.9373  41
  -8   9  11 443.703 52.5159  53
  -8   9  14 0.35827 5.51069  90
  -8  10 -16 5.49535 3.27534 172
  -8  10 -16 3.59072 2.97204 220
  -8  10 -15 50.5085 5.75334 120
  -8  10 -15 48.3401 6.46472 128
  -8  10 -15 59.0601 6.71720 218
  -8  10 -15 75.0302 7.31359 214
  -8  10 -15 70.3684 6.46734 104
  -8  10 -15 58.0051 6.81404 172
  -8  10 -15 56.4400 6.67630 194
  -8  10 -14 25.9078 5.77091 208
  -8  10 -14 30.8838 7.91358 214
  -8  10 -14 40.9134 7.37519 218
  -8  10 -14 35.1463 7.44999 115
  -8  10 -14 36.5864 7.02843 104
  -8  10 -14 24.2263 7.64487 172
  -8  10 -14 34.9773 7.57112 194
  -8  10 -13 91.5849 10.9420 115
  -8  10 -13 89.0728 10.3719 104
  -8  10 -13 88.2333 10.0526 112
  -8  10 -13 91.2071 9.15335 208
  -8  10 -13 93.7261 11.1125 214
  -8  10 -13 100.496 10.8889 218
  -8  10 -12 174.592 14.2556  88
  -8  10 -12 186.231 12.5472  70
  -8  10 -12 199.955 14.8007  76
  -8  10 -12 193.609 14.8087 104
  -8  10 -12 240.482 16.0996 112
  -8  10 -12 204.290 15.8054 115
  -8  10 -12 230.832 16.5204 214
  -8  10 -12 194.598 14.0626 208
  -8  10 -11 222.004 42.9041  59
  -8  10 -11 191.181 13.1792 143
  -8  10 -11 191.562 15.5049  88
  -8  10 -11 201.330 15.8956  76
  -8  10 -11 238.884 14.8823  70
  -8  10 -11 209.517 16.5494 112
  -8  10 -11 218.760 17.0927 115
  -8  10 -10 71.5896 26.0468  56
  -8  10 -10 128.886 13.4060  88
  -8  10 -10 90.5274 11.9170  96
  -8  10 -10 96.5833 11.2509 143
  -8  10 -10 110.719 13.4840 112
  -8  10 -10 121.418 13.9213  76
  -8  10  -9 805.639 35.0100  96
  -8  10  -9 873.680 35.9856  88
  -8  10  -9 681.940 70.9011  46
  -8  10  -9 706.311 71.7386  47
  -8  10  -9 790.671 33.4945 143
  -8  10  -9 775.115 36.3279 112
  -8  10  -9 843.888 37.1187  76
  -8  10  -8 522.822 26.7080  96
  -8  10  -8 502.995 26.1685  88
  -8  10  -8 497.390 61.9755  46
  -8  10  -8 473.946 61.8662  47
  -8  10  -8 476.618 27.4679  76
  -8  10  -8 500.486 25.6829  71
  -8  10  -8 491.456 24.1369 152
  -8  10  -7 190.887 46.8557  59
  -8  10  -7 137.046 14.0646  71
  -8  10  -7 143.882 14.6430  96
  -8  10  -7 117.635 14.2877  88
  -8  10  -7 102.927 35.3630  46
  -8  10  -7 113.868 37.9471  47
  -8  10  -6 118.860 14.4097  96
  -8  10  -6 88.5224 13.0385  88
  -8  10  -6 73.0105 12.2026  71
  -8  10  -6 64.6876 30.9968  66
  -8  10  -5 126.563 37.2660  66
  -8  10  -5 183.936 14.7503 110
  -8  10  -5 169.240 15.4932  88
  -8  10  -5 169.479 45.3804  47
  -8  10  -5 235.007 56.0595  37
  -8  10  -5 153.667 15.6859  71
  -8  10  -4 201.919 48.0444  47
  -8  10  -4 222.515 50.3608  37
  -8  10  -4 130.006 41.5299  66
  -8  10  -4 154.992 38.4830  68
  -8  10  -4 188.214 15.4532  88
  -8  10  -4 178.187 16.7091  71
  -8  10  -3 109.342 40.3862  66
  -8  10  -3 162.767 38.8954  68
  -8  10  -3 168.182 14.0584  88
  -8  10  -3 108.209 41.5671  37
  -8  10  -3 230.530 49.6233  47
  -8  10  -3 149.832 37.4511  44
  -8  10  -2 64.0455 27.0353  58
  -8  10  -2 87.3910 38.7711  66
  -8  10  -2 81.4578 33.7509  68
  -8  10  -2 74.8101 32.9737  47
  -8  10  -2 133.395 38.1052  44
  -8  10  -2 16.7598 33.4078  37
  -8  10  -1 177.347 47.0215  66
  -8  10  -1 214.224 42.0976  58
  -8  10  -1 246.224 45.6616  68
  -8  10  -1 264.858 48.8127  47
  -8  10  -1 176.583 50.8806  37
  -8  10  -1 217.764 44.1982  44
  -8  10   0 1053.36 94.3417  68
  -8  10   0 1105.96 88.7142  58
  -8  10   0 935.057 98.4134  37
  -8  10   0 1177.34 96.3219  44
  -8  10   0 1224.09 96.9771  47
  -8  10   1 438.228 57.5514  58
  -8  10   1 477.783 62.4232  44
  -8  10   1 415.085 56.5750  47
  -8  10   2 743.567 73.7532  58
  -8  10   2 628.791 64.7522  47
  -8  10   2 668.008 74.0820  44
  -8  10   3 472.453 62.4035  44
  -8  10   3 395.655 55.1054  41
  -8  10   4 180.707 39.2306  64
  -8  10   4 203.262 46.0529  38
  -8  10   4 142.597 37.1048  41
  -8  10   5 6.03975 24.0329  64
  -8  10   5-7.43305 30.3866  38
  -8  10   5 38.4601 25.5060  41
  -8  10   6 928.878 82.3892  64
  -8  10   6 831.219 81.7127  38
  -8  10   6 873.373 81.1356  41
  -8  10   7 174.183 43.0642  64
  -8  10   7 168.903 41.1655  41
  -8  10   7 170.036 40.3597  38
  -8  10   8 64.1939 30.2450  64
  -8  10   8 103.750 11.6005  69
  -8  10   8 139.181 36.2092  41
  -8  10   9 381.012 20.1742  69
  -8  10   9 421.707 57.1501  64
  -8  10   9 335.828 51.7920  41
  -8  10  10 417.174 55.6732  64
  -8  10  10 464.498 22.2708  69
  -8  10  11 265.705 42.7605  64
  -8  10  11 273.115 15.9404  69
  -8  10  12 204.438 13.2377  69
  -8  11 -15 33.8875 5.15418 128
  -8  11 -15 31.6566 5.42547 214
  -8  11 -15 43.4427 5.19042 218
  -8  11 -15 33.9815 4.99204 194
  -8  11 -15 32.2212 5.38297 172
  -8  11 -14 122.622 9.73059 115
  -8  11 -14 122.594 8.81872 104
  -8  11 -14 128.568 9.97709 172
  -8  11 -14 137.235 10.0293 214
  -8  11 -14 114.892 8.06893 208
  -8  11 -14 130.959 9.62852 218
  -8  11 -14 120.265 9.30746 194
  -8  11 -14 108.609 6.93511 235
  -8  11 -13 41.5436 7.89810 218
  -8  11 -13 44.6334 8.93529 214
  -8  11 -13 28.6292 7.27951 208
  -8  11 -13 28.5267 7.52019 112
  -8  11 -13 29.6085 8.05650 115
  -8  11 -13 33.5668 7.20527 104
  -8  11 -12 114.554 11.3158 208
  -8  11 -12 110.249 12.1983 214
  -8  11 -12 101.460 8.96100 143
  -8  11 -12 118.294 12.2899 115
  -8  11 -12 123.014 12.0786 112
  -8  11 -12 134.197 11.9245 104
  -8  11 -12 121.355 11.2772  76
  -8  11 -11 250.051 14.7487  70
  -8  11 -11 282.858 17.5317  76
  -8  11 -11 234.813 14.5814 143
  -8  11 -11 247.589 41.1082  59
  -8  11 -11 260.290 16.4593  88
  -8  11 -11 279.238 18.2909 115
  -8  11 -11 247.676 17.2748 112
  -8  11 -10 252.210 17.9763 112
  -8  11 -10 210.543 13.9686 152
  -8  11 -10 230.600 15.3348 143
  -8  11 -10 219.634 16.4946  76
  -8  11 -10 192.944 15.7075  96
  -8  11 -10 238.655 16.2054  88
  -8  11  -9 590.223 29.4504 112
  -8  11  -9 552.206 25.5418 152
  -8  11  -9 610.739 27.2556 143
  -8  11  -9 498.700 64.4802  59
  -8  11  -9 584.625 27.2045  88
  -8  11  -9 564.063 27.9519  96
  -8  11  -9 574.044 28.6960  76
  -8  11  -9 619.845 27.6770  71
  -8  11  -8 74.7915 11.9560  88
  -8  11  -8 88.5595 12.3142  96
  -8  11  -8 92.1839 31.1112  47
  -8  11  -8 60.9030 28.6385  46
  -8  11  -8 60.0289 10.5867 152
  -8  11  -8 74.9354 12.1591  76
  -8  11  -8 77.9712 11.5421  71
  -8  11  -7 145.690 14.2081  71
  -8  11  -7 128.407 14.5637  96
  -8  11  -7 142.308 13.9991  88
  -8  11  -7 151.073 12.6580 110
  -8  11  -6 95.0096 11.9280 110
  -8  11  -6 85.2749 36.6294  66
  -8  11  -6 107.431 13.0179  71
  -8  11  -6 116.569 12.6916  88
  -8  11  -6 105.948 13.5659  96
  -8  11  -6 119.442 36.2187  47
  -8  11  -5 7.76801 8.93934 110
  -8  11  -5 14.8190 24.0729  66
  -8  11  -5 7.34893 9.44177  71
  -8  11  -5 7.69169 23.9259  37
  -8  11  -5 14.4568 27.9517  47
  -8  11  -5 14.2147 8.63837  88
  -8  11  -4 198.870 45.0044  66
  -8  11  -4 101.624 33.4449  68
  -8  11  -4 147.108 15.0827  71
  -8  11  -4 153.681 12.9736  88
  -8  11  -4 118.097 39.9956  37
  -8  11  -4 196.504 44.9648  47
  -8  11  -3 503.991 70.2180  37
  -8  11  -3 445.419 61.1819  47
  -8  11  -3 548.887 63.8004  44
  -8  11  -3 466.998 61.3570  68
  -8  11  -3 509.457 69.2458  66
  -8  11  -2-24.2347 42.8565  37
  -8  11  -2 26.7919 26.6512  44
  -8  11  -2 41.7015 33.8697  47
  -8  11  -2 6.94248 23.4763  68
  -8  11  -2 5.55375 23.2940  58
  -8  11  -2 15.9631 24.8270  66
  -8  11  -1 388.971 56.8285  47
  -8  11  -1 275.996 58.1253  37
  -8  11  -1 498.464 63.7949  44
  -8  11  -1 526.161 70.9341  66
  -8  11  -1 367.731 52.0588  58
  -8  11  -1 408.909 60.1526  68
  -8  11   0 446.572 71.8371  37
  -8  11   0 727.007 76.3498  44
  -8  11   0 752.397 72.6944  47
  -8  11   0 626.467 68.1378  58
  -8  11   0 699.924 77.6481  68
  -8  11   1 752.316 70.5636  47
  -8  11   1 663.243 81.1406  37
  -8  11   1 865.993 82.9237  44
  -8  11   1 811.455 77.1263  58
  -8  11   1 722.130 79.7312  68
  -8  11   2 487.019 69.5070  38
  -8  11   2 700.043 74.4457  44
  -8  11   2 710.205 73.3917  58
  -8  11   3 53.2906 31.9949  38
  -8  11   3 80.6777 29.6719  41
  -8  11   3 76.6040 32.0607  44
  -8  11   3 72.2334 33.2270  58
  -8  11   4 361.980 52.1529  41
  -8  11   4 288.367 50.7449  44
  -8  11   4 297.928 52.2928  38
  -8  11   4 345.803 49.2342  64
  -8  11   5 380.934 57.6110  38
  -8  11   5 275.976 48.1659  41
  -8  11   5 429.352 54.9839  64
  -8  11   6 62.1348 29.2111  38
  -8  11   6 83.1779 32.0765  41
  -8  11   6 74.9220 31.1194  64
  -8  11   7 46.0301 26.9978  41
  -8  11   7 22.8697 26.2862  64
  -8  11   8 110.162 32.4156  64
  -8  11   9 31.1637 7.88709  69
  -8  11   9 46.1474 26.7896  64
  -8  11  10 226.750 13.3287  69
  -8  12 -15 58.6978 5.07509 214
  -8  12 -14 47.4161 6.50213 214
  -8  12 -14 37.3667 5.06254 208
  -8  12 -14 47.9834 6.16860 218
  -8  12 -14 43.6241 6.12988 115
  -8  12 -14 37.5916 4.92953 120
  -8  12 -14 43.7181 5.63909 194
  -8  12 -13 66.8675 7.17347 104
  -8  12 -13 73.7541 8.58921 115
  -8  12 -13 58.6206 8.00816 112
  -8  12 -13 53.7303 7.23483 208
  -8  12 -13 68.5583 8.70290 214
  -8  12 -12 32.7472 7.91428 112
  -8  12 -12 32.1229 8.66001 115
  -8  12 -12 46.4026 7.51733 104
  -8  12 -12 48.1663 9.21371 214
  -8  12 -12 39.2807 8.27916 208
  -8  12 -12 34.9320 6.33049 143
  -8  12 -11-0.46195 6.58493 143
  -8  12 -11 13.9460 9.47684 115
  -8  12 -11 2.67408 7.70452 112
  -8  12 -11 1.44712 6.06035 152
  -8  12 -10 129.498 30.5190  59
  -8  12 -10 126.075 12.0427 143
  -8  12 -10 101.509 11.4448  96
  -8  12 -10 107.392 10.4828 152
  -8  12 -10 131.245 13.3079 112
  -8  12  -9 377.132 21.4570 112
  -8  12  -9 293.252 17.9852  71
  -8  12  -9 328.970 19.9528  76
  -8  12  -9 301.589 18.8235  96
  -8  12  -9 308.241 17.6546  88
  -8  12  -9 331.107 19.1601 143
  -8  12  -9 300.500 17.6783 152
  -8  12  -9 293.577 46.6407  59
  -8  12  -8 163.310 15.0191  76
  -8  12  -8 153.527 13.8767  71
  -8  12  -8 157.096 14.6619  96
  -8  12  -8 161.326 13.0308  88
  -8  12  -8 154.162 12.3137 110
  -8  12  -8 169.228 14.0278 152
  -8  12  -8 109.814 34.0375  59
  -8  12  -7 223.830 17.0085  96
  -8  12  -7 200.626 14.3485  88
  -8  12  -7 217.347 16.1805  71
  -8  12  -7 177.323 13.8169 110
  -8  12  -6 256.699 16.7354 110
  -8  12  -6 246.050 15.2204  88
  -8  12  -6 231.544 18.0342  96
  -8  12  -6 229.151 45.6931  66
  -8  12  -6 240.762 46.5695  47
  -8  12  -6 249.252 18.1078  71
  -8  12  -5 341.893 20.0625 110
  -8  12  -5 342.767 21.2835  71
  -8  12  -5 293.234 52.0291  47
  -8  12  -5 321.899 53.3779  37
  -8  12  -5 254.315 50.0682  66
  -8  12  -4 158.051 15.4745  71
  -8  12  -4 142.479 37.4763  68
  -8  12  -4 190.330 44.1934  66
  -8  12  -4 156.999 43.1841  47
  -8  12  -4 144.078 40.7902  37
  -8  12  -3 136.591 38.2250  68
  -8  12  -3 112.748 36.0828  66
  -8  12  -3 73.4218 34.5732  37
  -8  12  -3 121.982 36.2637  47
  -8  12  -2 20.2833 22.8626  68
  -8  12  -2-5.46791 21.1439  58
  -8  12  -2 22.9840 29.6250  66
  -8  12  -2 6.40832 23.2769  44
  -8  12  -2 24.6396 24.5100  47
  -8  12  -2-14.8598 38.7960  37
  -8  12  -1 417.294 54.6988  58
  -8  12  -1 472.982 63.3948  68
  -8  12  -1 348.665 60.2621  66
  -8  12  -1 351.359 58.2960  38
  -8  12  -1 380.481 52.4230  47
  -8  12  -1 470.124 65.6483  37
  -8  12  -1 540.673 63.7608  44
  -8  12   0 360.636 51.1437  58
  -8  12   0 255.363 49.5366  68
  -8  12   0 257.002 53.2733  66
  -8  12   0 245.486 50.9415  37
  -8  12   0 269.200 49.1423  44
  -8  12   1 381.508 55.5051  58
  -8  12   1 365.861 57.6814  68
  -8  12   1 301.913 56.2652  37
  -8  12   1 407.334 57.4667  44
  -8  12   1 392.239 59.9486  38
  -8  12   2 441.361 57.5567  58
  -8  12   2 538.841 66.9768  68
  -8  12   2 440.559 62.3622  37
  -8  12   2 410.124 58.7628  44
  -8  12   2 467.214 63.3050  38
  -8  12   3 331.248 52.1186  58
  -8  12   3 293.508 49.6773  44
  -8  12   3 244.258 47.9130  38
  -8  12   4-12.1008 24.7330  58
  -8  12   4 6.17429 21.6655  44
  -8  12   4 5.31618 21.1521  41
  -8  12   5 393.337 53.7019  58
  -8  12   5 309.659 44.8054  64
  -8  12   5 358.885 50.6069  44
  -8  12   5 334.386 18.4416  91
  -8  12   6 136.385 32.8590  64
  -8  12   7-37.4225 26.7064  64
  -8  12   9 85.0818 8.69446  80
  -8  13 -14 25.6823 4.23537 218
  -8  13 -14 26.0506 4.67781 214
  -8  13 -14 29.2383 4.51027 115
  -8  13 -13 23.4606 5.73030 218
  -8  13 -13 20.7485 6.11818 214
  -8  13 -13 18.8607 5.39092 208
  -8  13 -13 23.2515 5.62154 112
  -8  13 -13 20.9735 6.00301 115
  -8  13 -12 17.2062 5.18889 143
  -8  13 -12 5.38249 6.76731 214
  -8  13 -12 12.4971 6.41077 208
  -8  13 -12 11.2035 6.38212 112
  -8  13 -12 11.2493 6.52690 115
  -8  13 -12 6.90658 5.13044 104
  -8  13 -11 44.6548 7.59286  76
  -8  13 -11 27.7303 7.00057 143
  -8  13 -11 35.8553 8.36511 112
  -8  13 -11 43.6899 8.93441 115
  -8  13 -11 30.4915 6.17604 152
  -8  13 -10 174.645 12.9419 143
  -8  13 -10 181.765 13.1251  96
  -8  13 -10 186.546 12.1120 152
  -8  13 -10 187.123 14.2624 112
  -8  13  -9 27.9605 9.82354 112
  -8  13  -9 14.4438 7.35876  71
  -8  13  -9 14.9316 7.86439  96
  -8  13  -9 21.9570 8.78646 143
  -8  13  -9 23.4692 8.18902 152
  -8  13  -9 14.5156 20.3007  59
  -8  13  -8 229.267 15.6263  71
  -8  13  -8 215.428 13.4466 110
  -8  13  -8 218.902 15.8895  96
  -8  13  -8 231.362 15.5126 152
  -8  13  -8 260.614 43.6868  59
  -8  13  -7 308.054 19.4210  96
  -8  13  -7 289.625 16.8207 110
  -8  13  -7 317.249 18.8464  71
  -8  13  -7 254.946 46.6703  59
  -8  13  -6 137.222 13.4582  71
  -8  13  -6 145.159 14.4398  96
  -8  13  -6 130.537 12.8793 110
  -8  13  -5 450.234 23.8414  71
  -8  13  -5 396.581 56.6466  66
  -8  13  -5 406.169 22.1401 110
  -8  13  -4 518.802 64.2773  66
  -8  13  -4 388.464 53.0444  68
  -8  13  -4 507.280 26.0016  71
  -8  13  -3 65.9344 30.2838  68
  -8  13  -3 13.6635 27.1959  66
  -8  13  -2 34.7170 23.7022  44
  -8  13  -2 65.6422 25.5466  58
  -8  13  -2 43.4686 25.4306  68
  -8  13  -2 83.3966 33.2682  66
  -8  13  -1 29.2621 25.1756  44
  -8  13  -1 52.4990 25.1289  58
  -8  13  -1 31.7619 22.3177  68
  -8  13  -1 41.9828 28.6244  66
  -8  13   0 105.412 31.6357  44
  -8  13   0 62.8307 30.0930  66
  -8  13   0 109.228 34.1659  68
  -8  13   0 59.1845 27.2726  58
  -8  13   1 227.371 46.1106  66
  -8  13   1 192.605 40.8646  68
  -8  13   1 228.533 41.9189  58
[truncated: 5,372,287 more chars]
