# Supplementary material for: Multipolar model and Hirshfeld atom refinement of tetra­aqua­bis­(hydrogenmaleato)iron(II)
Source: Acta Crystallogr B Struct Sci Cryst Eng Mater. 2025 May 9;81(Pt 3):350–62. doi: 10.1107/S2052520625003403 (PMC12147936; doi:10.1107/S2052520625003403)
Supplement: Supplementary file 4 [file b-81-00350-sup4.hkl]

 -14  -3   6    5.39    0.44
 -14  -3   7    1.58    0.30
 -14  -3   7    1.35    0.26
 -14  -3   7    1.40    0.26
 -14  -3   8    0.08    0.22
 -14  -3   8    0.02    0.25
 -14  -3   8    0.16    0.19
 -14  -3  10    1.57    0.29
 -14  -3  10    0.92    0.24
 -14  -2   5    0.85    0.27
 -14  -2   5    1.32    0.24
 -14  -2   5    0.93    0.26
 -14  -2   5    1.28    0.29
 -14  -2   6    3.32    0.41
 -14  -2   6    3.62    0.38
 -14  -2   6    3.47    0.40
 -14  -2   7    0.68    0.27
 -14  -2   7    0.84    0.31
 -14  -2   7    0.33    0.24
 -14  -2   7    0.27    0.24
 -14  -2   8    0.27    0.27
 -14  -2   8    0.03    0.29
 -14  -2   9    4.14    0.41
 -14  -2  10    4.31    0.43
 -14  -2  10    3.90    0.45
 -14  -2  10    3.75    0.40
 -14  -2  10    4.52    0.44
 -14  -2  11    8.26    0.60
 -14  -2  11    8.38    0.55
 -14  -2  12    2.17    0.29
 -14  -2  12    2.39    0.31
 -14  -1   4    2.31    0.31
 -14  -1   4    2.33    0.37
 -14  -1   5   14.91    0.94
 -14  -1   5   12.33    0.88
 -14  -1   5   15.35    0.95
 -14  -1   6    4.16    0.45
 -14  -1   6    4.70    0.49
 -14  -1   6    3.99    0.44
 -14  -1   7    0.23    0.25
 -14  -1   7    0.27    0.33
 -14  -1   7   -0.08    0.28
 -14  -1   7    0.12    0.25
 -14  -1   8   11.97    0.81
 -14  -1   9    0.72    0.33
 -14  -1   9    0.68    0.31
 -14  -1   9    1.13    0.34
 -14  -1  10    4.13    0.45
 -14  -1  10    2.91    0.40
 -14  -1  10    3.43    0.39
 -14  -1  11    6.53    0.54
 -14  -1  11    5.40    0.46
 -14  -1  12    1.41    0.29
 -14   0   3    1.98    0.34
 -14   0   4    7.48    0.59
 -14   0   4    7.63    0.64
 -14   0   5    8.11    0.63
 -14   0   5    8.40    0.67
 -14   0   5    7.80    0.65
 -14   0   6    4.06    0.49
 -14   0   6    6.79    0.58
 -14   0   6    4.01    0.54
 -14   0   6    5.83    0.50
 -14   0   7    4.73    0.47
 -14   0   7    5.29    0.54
 -14   0   7    4.24    0.49
 -14   0   7    4.23    0.56
 -14   0   8    4.06    0.46
 -14   0   8    3.41    0.52
 -14   0   9    2.25    0.38
 -14   0   9    1.81    0.34
 -14   0   9    1.75    0.38
 -14   0   9    1.52    0.43
 -14   0   9    2.24    0.36
 -14   0  10    8.07    0.62
 -14   0  10    7.73    0.59
 -14   0  10    8.30    0.66
 -14   0  10    6.65    0.63
 -14   0  10    7.18    0.65
 -14   0  10    8.12    0.62
 -14   0  11    0.42    0.29
 -14   0  11    0.55    0.27
 -14   1   3    1.27    0.28
 -14   1   3    1.31    0.32
 -14   1   4   10.65    0.78
 -14   1   4   10.62    0.78
 -14   1   5    4.05    0.47
 -14   1   5    5.45    0.54
 -14   1   5    4.85    0.62
 -14   1   5    5.37    0.50
 -14   1   6    1.60    0.37
 -14   1   6    2.05    0.41
 -14   1   6    1.38    0.34
 -14   1   6    2.56    0.53
 -14   1   6    2.09    0.32
 -14   1   7    6.34    0.58
 -14   1   7    6.68    0.61
 -14   1   7    6.53    0.70
 -14   1   8    2.40    0.39
 -14   1   8    1.49    0.48
 -14   1   8    2.00    0.40
 -14   1   9    5.36    0.51
 -14   1   9    4.59    0.51
 -14   1   9    3.85    0.58
 -14   1   9    4.43    0.53
 -14   1  10    1.75    0.32
 -14   1  10    1.28    0.33
 -14   1  10    0.66    0.41
 -14   1  10    2.30    0.39
 -14   1  11    0.40    0.25
 -14   1  11    0.10    0.36
 -14   1  11    0.73    0.29
 -14   2   2    0.14    0.18
 -14   2   2    0.18    0.27
 -14   2   3    2.38    0.35
 -14   2   3    2.05    0.27
 -14   2   3    2.41    0.37
 -14   2   4    1.78    0.35
 -14   2   4    2.13    0.52
 -14   2   4    1.08    0.23
 -14   2   4    1.79    0.34
 -14   2   5    0.84    0.35
 -14   2   5    1.22    0.30
 -14   2   6    0.86    0.32
 -14   2   6    1.03    0.37
 -14   2   6    1.33    0.25
 -14   2   7    2.93    0.45
 -14   2   7    4.53    0.61
 -14   2   7    3.60    0.51
 -14   2   8    2.81    0.42
 -14   2   8    2.24    0.42
 -14   2   8    1.58    0.50
 -14   2   8    3.04    0.46
 -14   2   9   12.14    0.82
 -14   2   9   11.29    0.85
 -14   2   9   12.72    0.94
 -14   2   9   11.42    0.88
 -14   2  10    3.95    0.46
 -14   2  10    4.93    0.54
 -14   2  10    3.96    0.47
 -14   2  11    0.35    0.33
 -14   2  11    0.81    0.26
 -14   3   2    1.22    0.23
 -14   3   2    0.89    0.26
 -14   3   3    4.28    0.43
 -14   3   3    4.28    0.37
 -14   3   3    3.99    0.43
 -14   3   4    0.47    0.30
 -14   3   4    0.43    0.20
 -14   3   4    1.17    0.50
 -14   3   4    0.78    0.27
 -14   3   5    1.13    0.30
 -14   3   5    1.61    0.37
 -14   3   5    1.85    0.30
 -14   3   5    2.12    0.54
 -14   3   6    0.94    0.32
 -14   3   6    1.12    0.50
 -14   3   6    1.38    0.25
 -14   3   7    1.90    0.37
 -14   3   7    1.47    0.50
 -14   3   8    7.88    0.59
 -14   3   8    6.54    0.60
 -14   3   8    7.29    0.71
 -14   3   8    5.38    0.62
 -14   3   9    5.07    0.44
 -14   3   9    5.49    0.51
 -14   3   9    4.63    0.58
 -14   3   9    4.96    0.53
 -14   3  10    2.36    0.41
 -14   3  10    2.54    0.37
 -14   4   3    3.63    0.36
 -14   4   3    3.00    0.31
 -14   4   3    3.20    0.37
 -14   4   4    4.20    0.39
 -14   4   4    4.20    0.59
 -14   4   4    3.26    0.41
 -14   4   5    0.83    0.31
 -14   4   5    0.53    0.23
 -14   4   5    0.38    0.25
 -14   4   6    2.18    0.51
 -14   4   6    2.06    0.27
 -14   4   6    1.75    0.34
 -14   4   7    0.65    0.28
 -14   4   7    0.61    0.43
 -14   4   7    0.79    0.31
 -14   4   8    3.87    0.38
 -14   4   8    3.98    0.43
 -14   4   9    5.35    0.47
 -14   5   4    4.26    0.42
 -14   5   4    4.88    0.39
 -14   5   5    0.95    0.27
 -13  -7   6    2.01    0.28
 -13  -7   7    4.38    0.42
 -13  -7   7    3.37    0.36
 -13  -7   8    1.59    0.30
 -13  -7   8    1.83    0.34
 -13  -7   9    2.18    0.33
 -13  -7   9    2.71    0.40
 -13  -7   9    2.04    0.34
 -13  -7  10    0.27    0.22
 -13  -7  10    0.07    0.26
 -13  -7  11   12.14    0.82
 -13  -7  11   13.69    0.88
 -13  -7  12    6.17    0.50
 -13  -7  12    6.83    0.51
 -13  -7  13    6.49    0.52
 -13  -6   4    2.32    0.31
 -13  -6   4    2.75    0.31
 -13  -6   5    2.60    0.33
 -13  -6   5    3.02    0.38
 -13  -6   5    2.48    0.31
 -13  -6   5    2.80    0.35
 -13  -6   6    7.00    0.57
 -13  -6   6    8.28    0.65
 -13  -6   6    7.64    0.61
 -13  -6   6    8.72    0.66
 -13  -6   7    0.38    0.22
 -13  -6   7    0.34    0.30
 -13  -6   7    0.29    0.34
 -13  -6   8    8.04    0.60
 -13  -6   8    9.23    0.72
 -13  -6   8    9.97    0.77
 -13  -6   8    8.44    0.72
 -13  -6   9    2.18    0.36
 -13  -6   9    3.04    0.42
 -13  -6   9    2.40    0.43
 -13  -6   9    2.81    0.47
 -13  -6  10    0.37    0.31
 -13  -6  10    0.19    0.25
 -13  -6  10    0.49    0.28
 -13  -6  11   13.18    0.80
 -13  -6  11   12.92    0.87
 -13  -6  11   14.30    0.92
 -13  -6  12    9.92    0.71
 -13  -6  12   10.41    0.73
 -13  -6  13    7.75    0.55
 -13  -6  13    6.79    0.52
 -13  -6  14    5.70    0.53
 -13  -5   3    1.54    0.30
 -13  -5   3    1.49    0.28
 -13  -5   4    5.24    0.50
 -13  -5   4    4.77    0.50
 -13  -5   4    5.11    0.49
 -13  -5   4    4.53    0.43
 -13  -5   5    5.44    0.55
 -13  -5   5    6.20    0.60
 -13  -5   5    6.74    0.61
 -13  -5   5    6.70    0.58
 -13  -5   6    7.61    0.62
 -13  -5   6    6.97    0.69
 -13  -5   6    8.66    0.74
 -13  -5   6    7.40    0.68
 -13  -5   7   22.58    1.35
 -13  -5   7   21.98    1.35
 -13  -5   7   25.89    1.53
 -13  -5   7   22.01    1.46
 -13  -5   8    7.50    0.56
 -13  -5   8    8.16    0.78
 -13  -5   8    8.99    0.75
 -13  -5   8    8.58    0.73
 -13  -5   8    8.92    0.70
 -13  -5   9    0.20    0.38
 -13  -5   9    0.83    0.38
 -13  -5   9    0.45    0.35
 -13  -5   9    0.28    0.37
 -13  -5  10   17.20    1.07
 -13  -5  10   13.70    1.09
 -13  -5  11   -0.04    0.37
 -13  -5  11    0.35    0.38
 -13  -5  11    0.30    0.28
 -13  -5  11    0.18    0.22
 -13  -5  11    0.34    0.34
 -13  -5  12    1.72    0.42
 -13  -5  12    1.60    0.38
 -13  -5  12    1.79    0.31
 -13  -5  12    2.06    0.30
 -13  -5  12    1.82    0.40
 -13  -5  13   11.20    0.73
 -13  -5  13   10.32    0.74
 -13  -5  13    8.97    0.69
 -13  -5  13    8.65    0.76
 -13  -5  14    0.09    0.20
 -13  -5  14    0.06    0.28
 -13  -5  14    0.47    0.25
 -13  -5  15    4.60    0.45
 -13  -5  15    5.00    0.43
 -13  -4   2    5.46    0.40
 -13  -4   2    4.52    0.49
 -13  -4   2    4.28    0.46
 -13  -4   3    2.49    0.40
 -13  -4   3    2.63    0.30
 -13  -4   3    2.73    0.41
 -13  -4   3    2.65    0.36
 -13  -4   3    2.71    0.40
 -13  -4   4    4.69    0.53
 -13  -4   4    4.05    0.37
 -13  -4   4    5.77    0.58
 -13  -4   4    4.07    0.54
 -13  -4   4    4.71    0.51
 -13  -4   5   10.56    0.87
 -13  -4   5   12.16    0.94
 -13  -4   5   11.69    0.91
 -13  -4   6    5.98    0.57
 -13  -4   6    5.77    0.60
 -13  -4   6    7.80    0.76
 -13  -4   6    7.65    0.71
 -13  -4   7    9.76    0.92
 -13  -4   7   11.72    0.89
 -13  -4   7   10.96    0.80
 -13  -4   7   13.06    0.98
 -13  -4   7   11.96    1.00
 -13  -4   8    4.56    0.45
 -13  -4   8    5.89    0.68
 -13  -4   8    5.53    0.64
 -13  -4   8    5.65    0.67
 -13  -4   8    6.64    0.75
 -13  -4   8    5.57    0.63
 -13  -4   9    0.39    0.42
 -13  -4   9    1.28    0.47
 -13  -4   9    0.97    0.42
 -13  -4  10    2.65    0.55
 -13  -4  10    4.24    0.63
 -13  -4  10    3.81    0.49
 -13  -4  10    3.54    0.40
 -13  -4  11    1.34    0.45
 -13  -4  11    2.31    0.46
 -13  -4  11    2.35    0.50
 -13  -4  11    2.01    0.37
 -13  -4  11    1.78    0.37
 -13  -4  12    8.46    0.84
 -13  -4  12   11.20    0.82
 -13  -4  12   10.45    0.84
 -13  -4  12    9.51    0.76
 -13  -4  12    9.43    0.68
 -13  -4  13    0.12    0.42
 -13  -4  13    0.38    0.36
 -13  -4  13    0.67    0.30
 -13  -4  13    0.64    0.33
 -13  -4  13    0.33    0.30
 -13  -4  14    2.05    0.41
 -13  -4  14    2.43    0.31
 -13  -4  14    2.10    0.31
 -13  -4  14    2.30    0.38
 -13  -4  15    7.06    0.58
 -13  -4  15    8.20    0.64
 -13  -4  15    6.79    0.62
 -13  -4  16   11.02    0.71
 -13  -4  16    9.96    0.72
 -13  -4  16   10.42    0.69
 -13  -3  -1    2.30    0.32
 -13  -3   0    3.83    0.43
 -13  -3   0    3.99    0.37
 -13  -3   1   17.00    1.08
 -13  -3   1   17.93    1.08
 -13  -3   2    0.30    0.28
 -13  -3   2   -0.29    0.25
 -13  -3   2    0.36    0.32
 -13  -3   2    0.27    0.33
 -13  -3   2    0.02    0.25
 -13  -3   3    5.31    0.55
 -13  -3   3    5.09    0.58
 -13  -3   3    4.35    0.55
 -13  -3   3    6.35    0.61
 -13  -3   3    5.64    0.50
 -13  -3   4    0.58    0.37
 -13  -3   4    0.73    0.43
 -13  -3   4    0.60    0.27
 -13  -3   4    0.42    0.36
 -13  -3   4    0.41    0.41
 -13  -3   5    0.70    0.47
 -13  -3   5    0.13    0.39
 -13  -3   5   -0.09    0.24
 -13  -3   5    0.13    0.34
 -13  -3   5    0.49    0.44
 -13  -3   5    0.12    0.31
 -13  -3   6   16.23    1.13
 -13  -3   6   19.34    1.29
 -13  -3   6   18.89    1.33
 -13  -3   6   17.59    1.18
 -13  -3   7    9.11    0.87
 -13  -3   7    9.50    0.93
 -13  -3   7   10.45    0.88
 -13  -3   7    7.39    0.87
 -13  -3   7    8.92    0.69
 -13  -3   7    9.47    0.87
 -13  -3   8   -0.34    0.50
 -13  -3   8   -0.06    0.45
 -13  -3   8   -0.32    0.46
 -13  -3   8    0.34    0.45
 -13  -3   8    0.48    0.53
 -13  -3   8    0.04    0.43
 -13  -3   9   17.89    1.29
 -13  -3   9   21.04    1.46
 -13  -3   9   25.44    1.49
 -13  -3   9   21.97    1.35
 -13  -3   9   18.13    1.18
 -13  -3   9   15.75    1.22
 -13  -3  10    2.87    0.48
 -13  -3  10    2.16    0.53
 -13  -3  10    3.52    0.62
 -13  -3  10    2.49    0.59
 -13  -3  10    2.72    0.60
 -13  -3  10    4.03    0.59
 -13  -3  10    3.36    0.46
 -13  -3  10    3.41    0.51
 -13  -3  11    5.96    0.63
 -13  -3  11    4.31    0.66
 -13  -3  11    5.63    0.71
 -13  -3  11    6.15    0.76
 -13  -3  11    5.80    0.72
 -13  -3  11    7.53    0.72
 -13  -3  11    6.77    0.60
 -13  -3  11    6.26    0.61
 -13  -3  12    7.92    0.72
 -13  -3  12    6.87    0.73
 -13  -3  12    8.97    0.74
 -13  -3  12   10.29    0.82
 -13  -3  12    7.96    0.72
 -13  -3  12    8.34    0.62
 -13  -3  12   11.37    0.91
 -13  -3  12    6.22    0.78
 -13  -3  13    0.44    0.34
 -13  -3  13    0.39    0.31
 -13  -3  13    0.69    0.33
 -13  -3  13    1.08    0.37
 -13  -3  13    0.42    0.37
 -13  -3  14    5.13    0.51
 -13  -3  14    4.71    0.58
 -13  -3  14    6.32    0.57
 -13  -3  14    4.52    0.43
 -13  -3  14    4.50    0.42
 -13  -3  15    4.28    0.47
 -13  -3  15    4.93    0.51
 -13  -3  15    3.99    0.50
 -13  -3  16    7.60    0.58
 -13  -3  16    7.98    0.56
 -13  -3  16    7.01    0.61
 -13  -2  -1    3.21    0.39
 -13  -2  -1    3.31    0.35
 -13  -2   0    9.64    0.69
 -13  -2   0   10.54    0.83
 -13  -2   0   10.32    0.74
 -13  -2   1    4.69    0.50
 -13  -2   1    4.29    0.44
 -13  -2   1    3.49    0.37
 -13  -2   1    4.90    0.49
 -13  -2   2    2.99    0.48
 -13  -2   2    3.14    0.48
 -13  -2   2    2.82    0.41
 -13  -2   2    2.53    0.42
 -13  -2   3    3.65    0.56
 -13  -2   3    2.62    0.47
 -13  -2   3    3.18    0.45
 -13  -2   3    2.13    0.45
 -13  -2   3    2.15    0.50
 -13  -2   4    0.33    0.48
 -13  -2   4    0.04    0.40
 -13  -2   4   -0.12    0.32
 -13  -2   4    0.69    0.55
 -13  -2   4   -0.09    0.30
 -13  -2   4    0.04    0.36
 -13  -2   4   -0.14    0.42
 -13  -2   5    5.17    0.67
 -13  -2   5    6.10    0.73
 -13  -2   5    3.29    0.68
 -13  -2   5    5.32    0.59
 -13  -2   5    3.73    0.73
 -13  -2   5    5.17    0.52
 -13  -2   5    4.36    0.56
 -13  -2   5    4.26    0.64
 -13  -2   6    4.47    0.58
 -13  -2   6    5.06    0.71
 -13  -2   6    4.89    0.67
 -13  -2   6    3.07    0.59
 -13  -2   6    3.67    0.67
 -13  -2   6    3.55    0.48
 -13  -2   6    4.93    0.47
 -13  -2   6    3.05    0.68
 -13  -2   7    3.81    0.67
 -13  -2   7    3.75    0.64
 -13  -2   7    2.81    0.69
 -13  -2   7    3.89    0.71
 -13  -2   7    4.17    0.66
 -13  -2   7    3.84    0.59
 -13  -2   7    3.85    0.62
 -13  -2   8    5.46    0.83
 -13  -2   8    6.60    0.59
 -13  -2   8    7.69    0.78
 -13  -2   8    6.64    0.76
 -13  -2   8    7.94    0.84
 -13  -2   8    7.47    0.87
 -13  -2   9   10.15    1.05
 -13  -2   9   12.40    1.04
 -13  -2   9   10.42    1.04
 -13  -2   9    8.86    0.91
 -13  -2   9   13.21    0.95
 -13  -2   9    9.35    0.81
 -13  -2  10    6.90    0.76
 -13  -2  10    6.42    0.78
 -13  -2  10    8.29    0.86
 -13  -2  10    6.72    0.83
 -13  -2  10    5.40    0.72
 -13  -2  10    6.89    0.67
 -13  -2  10    6.95    0.70
 -13  -2  11   35.74    2.14
 -13  -2  11   35.70    2.11
 -13  -2  11   31.28    2.05
 -13  -2  11   33.79    2.00
 -13  -2  11   33.65    2.14
 -13  -2  11   38.98    2.24
 -13  -2  11   33.24    2.19
 -13  -2  12    4.42    0.64
 -13  -2  12    3.88    0.65
 -13  -2  12    4.12    0.60
 -13  -2  12    3.09    0.41
 -13  -2  12    3.63    0.53
 -13  -2  12    4.19    0.54
 -13  -2  12    3.63    0.56
 -13  -2  13    1.03    0.42
 -13  -2  13    0.99    0.34
 -13  -2  13    1.25    0.37
 -13  -2  13    0.84    0.31
 -13  -2  13    1.15    0.39
 -13  -2  14    2.51    0.49
 -13  -2  14    2.95    0.47
 -13  -2  14    1.83    0.28
 -13  -2  14    1.89    0.34
 -13  -2  14    2.32    0.44
 -13  -2  15    4.13    0.47
 -13  -2  15    4.11    0.49
 -13  -2  15    4.00    0.48
 -13  -2  15    3.74    0.40
 -13  -2  16    1.04    0.26
 -13  -1  -2    0.70    0.26
 -13  -1  -2    0.29    0.27
 -13  -1  -1    1.59    0.41
 -13  -1  -1    0.97    0.37
 -13  -1  -1    1.24    0.31
 -13  -1   0   12.19    0.91
 -13  -1   0   11.86    0.87
 -13  -1   1    1.71    0.34
 -13  -1   1    2.10    0.42
 -13  -1   1    1.34    0.39
 -13  -1   1    1.76    0.41
 -13  -1   2   12.31    0.97
 -13  -1   2   13.45    1.04
 -13  -1   2   14.50    1.01
 -13  -1   2   14.75    1.07
 -13  -1   3    0.61    0.41
 -13  -1   3    1.28    0.49
 -13  -1   3    0.65    0.46
 -13  -1   3    1.54    0.70
 -13  -1   3    1.18    0.41
 -13  -1   4    0.95    0.70
 -13  -1   4    1.01    0.40
 -13  -1   4    1.87    0.58
 -13  -1   4    1.73    0.48
 -13  -1   4    1.15    0.50
 -13  -1   4    1.59    0.44
 -13  -1   5   13.41    1.20
 -13  -1   5   14.24    1.06
 -13  -1   5   10.39    1.04
 -13  -1   5   13.75    0.98
 -13  -1   5   11.81    1.18
 -13  -1   5   14.53    1.18
 -13  -1   5   14.58    1.13
 -13  -1   6    4.59    0.70
 -13  -1   6    4.37    0.77
 -13  -1   6    5.86    0.78
 -13  -1   6    4.51    0.69
 -13  -1   6    4.40    0.70
 -13  -1   6    4.67    0.52
 -13  -1   6    5.36    0.89
 -13  -1   7    3.10    0.67
 -13  -1   7    3.18    0.69
 -13  -1   7    2.60    0.38
 -13  -1   7    4.00    0.65
 -13  -1   7    4.39    0.73
 -13  -1   7    3.24    0.63
 -13  -1   7    4.35    0.64
 -13  -1   8    5.75    0.92
 -13  -1   8    5.01    0.77
 -13  -1   8    5.61    0.60
 -13  -1   8    7.15    0.75
 -13  -1   8    6.72    0.84
 -13  -1   8    7.37    0.86
 -13  -1   9    5.71    0.77
 -13  -1   9    4.68    0.69
 -13  -1   9    4.21    0.56
 -13  -1   9    5.52    0.66
 -13  -1   9    5.47    0.79
 -13  -1   9    4.08    0.72
 -13  -1   9    4.12    0.72
 -13  -1  10   15.29    1.00
 -13  -1  10   13.80    1.21
 -13  -1  10   14.74    1.14
 -13  -1  10   17.19    1.23
 -13  -1  10   15.00    1.23
 -13  -1  10   11.28    0.94
 -13  -1  10   14.90    1.07
 -13  -1  10   15.49    1.07
 -13  -1  11    5.86    0.82
 -13  -1  11    8.00    0.75
 -13  -1  11    8.50    0.82
 -13  -1  11    8.64    0.90
 -13  -1  11    5.83    0.62
 -13  -1  11    6.45    0.62
 -13  -1  11    6.75    0.74
 -13  -1  12    2.66    0.61
 -13  -1  12    2.22    0.46
 -13  -1  12    2.48    0.51
 -13  -1  12    2.18    0.44
 -13  -1  12    3.50    0.55
 -13  -1  13    8.68    0.86
 -13  -1  13    7.07    0.63
 -13  -1  13    7.93    0.65
 -13  -1  13    7.94    0.68
 -13  -1  13    9.45    0.83
 -13  -1  13    7.78    0.73
 -13  -1  14    0.17    0.35
 -13  -1  14    0.26    0.40
 -13  -1  14   -0.26    0.44
 -13  -1  14    0.42    0.32
 -13  -1  14    0.33    0.34
 -13  -1  15    7.52    0.67
 -13  -1  15    7.31    0.64
 -13  -1  15    8.14    0.72
 -13  -1  15    7.46    0.62
 -13  -1  15    8.53    0.67
 -13  -1  16    2.68    0.33
 -13  -1  16    2.81    0.34
 -13  -1  16    3.42    0.41
 -13   0  -3   -0.25    0.24
 -13   0  -3   -0.25    0.20
 -13   0  -2    0.09    0.30
 -13   0  -2   -0.16    0.30
 -13   0  -1    6.15    0.63
 -13   0  -1    5.41    0.64
 -13   0   0    5.27    0.56
 -13   0   0    3.55    0.44
 -13   0   0    4.74    0.52
 -13   0   0    5.02    0.65
 -13   0   1    6.20    0.65
 -13   0   1    5.55    0.58
 -13   0   1    6.08    0.64
 -13   0   1    6.46    0.67
 -13   0   1    7.23    0.80
 -13   0   2   18.94    1.29
 -13   0   2   18.38    1.28
 -13   0   2   15.73    1.20
 -13   0   2   14.77    1.39
 -13   0   2   19.62    1.25
 -13   0   3    5.12    0.91
 -13   0   3    3.59    0.54
 -13   0   3    3.21    0.60
 -13   0   3    4.37    0.67
 -13   0   3    3.64    0.59
 -13   0   3    3.69    0.50
 -13   0   4   14.61    1.08
 -13   0   4   12.10    1.19
 -13   0   4   13.88    1.05
 -13   0   4   14.10    1.32
 -13   0   4   11.90    1.15
 -13   0   4   11.89    1.10
 -13   0   4   15.43    1.20
 -13   0   4   16.65    1.19
 -13   0   5    8.61    0.87
 -13   0   5    8.79    0.98
 -13   0   5    6.96    0.91
 -13   0   5    9.79    0.92
 -13   0   5    9.34    0.96
 -13   0   5    8.15    1.06
 -13   0   5    7.65    0.74
 -13   0   6    3.03    0.63
 -13   0   6    3.19    0.71
 -13   0   6    3.92    0.51
 -13   0   6    2.46    0.87
 -13   0   6    2.84    0.69
 -13   0   6    4.49    0.74
 -13   0   6    4.41    0.70
 -13   0   6    4.18    0.66
 -13   0   7    0.46    0.55
 -13   0   7    1.00    0.34
 -13   0   7   -0.79    0.88
 -13   0   7    0.73    0.58
 -13   0   7    0.68    0.54
 -13   0   7    0.41    0.46
 -13   0   8    2.68    0.68
 -13   0   8    2.45    0.57
 -13   0   8    2.44    0.69
 -13   0   8    1.90    0.46
 -13   0   8    2.12    0.54
 -13   0   9    0.45    0.56
 -13   0   9    0.10    0.49
 -13   0   9    0.24    0.58
 -13   0   9    0.27    0.59
 -13   0   9    0.31    0.39
 -13   0   9    0.19    0.36
 -13   0   9    0.25    0.40
 -13   0   9    0.43    0.44
 -13   0  10   12.59    1.06
 -13   0  10   12.50    1.02
 -13   0  10   13.64    1.15
 -13   0  10   10.74    1.08
 -13   0  10   12.97    1.17
 -13   0  10    9.34    0.87
 -13   0  10   11.33    0.97
 -13   0  10   12.69    0.93
 -13   0  11   12.59    1.01
 -13   0  11   13.73    1.06
 -13   0  11   13.70    1.17
 -13   0  11   12.47    1.11
 -13   0  11   13.93    1.19
 -13   0  11   11.85    0.96
 -13   0  11   12.75    1.04
 -13   0  12    2.10    0.43
 -13   0  12    2.52    0.47
 -13   0  12    1.77    0.60
 -13   0  12    2.13    0.55
 -13   0  12    3.37    0.49
 -13   0  12    2.82    0.50
 -13   0  13    2.46    0.37
 -13   0  13    4.05    0.66
 -13   0  13    3.56    0.40
 -13   0  13    3.83    0.43
 -13   0  13    3.27    0.49
 -13   0  13    4.38    0.58
 -13   0  13    4.22    0.60
 -13   0  13    3.44    0.52
 -13   0  14   15.68    1.04
 -13   0  14   12.25    0.99
 -13   0  14   16.62    1.14
 -13   0  14   12.98    0.98
 -13   0  14   13.70    1.01
 -13   0  15    3.14    0.42
 -13   0  15    3.56    0.51
 -13   0  15    3.18    0.40
 -13   0  15    2.94    0.39
 -13   0  16    2.12    0.30
 -13   0  16    2.00    0.35
 -13   1  -3    1.45    0.33
 -13   1  -3    1.10    0.28
 -13   1  -3    1.48    0.28
 -13   1  -2    3.05    0.45
 -13   1  -2    2.90    0.46
 -13   1  -1    3.35    0.51
 -13   1  -1    2.61    0.54
 -13   1   0    2.54    0.44
 -13   1   0    4.04    0.56
 -13   1   0    2.77    0.49
 -13   1   0    4.13    0.62
 -13   1   1   20.47    1.41
 -13   1   1   18.49    1.25
 -13   1   1   17.27    1.44
 -13   1   1   16.99    1.22
 -13   1   1   16.21    1.24
 -13   1   1   16.95    1.21
 -13   1   1   16.26    1.16
 -13   1   2    0.55    0.42
 -13   1   2    0.25    0.39
 -13   1   2    1.22    0.50
 -13   1   2    1.20    0.77
 -13   1   2    0.65    0.43
 -13   1   2    0.94    0.48
 -13   1   3    5.15    0.79
 -13   1   3    3.54    0.54
 -13   1   3    3.79    0.58
 -13   1   3    3.49    0.90
 -13   1   3    3.89    0.64
 -13   1   3    4.35    0.65
 -13   1   3    3.67    0.67
 -13   1   3    3.61    0.55
 -13   1   4   15.22    1.17
 -13   1   4   16.00    1.16
 -13   1   4   17.09    1.49
 -13   1   4   13.69    1.31
 -13   1   4   19.83    1.41
 -13   1   4   13.15    1.20
 -13   1   4   17.64    1.33
 -13   1   4   15.56    1.25
 -13   1   5    3.74    0.68
 -13   1   5    4.72    0.77
 -13   1   5    2.64    0.73
 -13   1   5    4.15    0.66
 -13   1   5    3.48    0.71
 -13   1   5    2.25    0.89
 -13   1   5    3.50    0.54
 -13   1   6    8.95    0.96
 -13   1   6    8.28    1.12
 -13   1   6    9.08    0.79
 -13   1   6    8.76    1.05
 -13   1   6    9.92    0.96
 -13   1   6    9.22    0.98
 -13   1   6    8.00    0.90
 -13   1   6    9.05    0.90
 -13   1   7    0.42    0.33
 -13   1   7   -0.62    0.91
 -13   1   7    0.87    0.52
 -13   1   7    0.58    0.62
 -13   1   7    1.23    0.51
 -13   1   7    0.89    0.58
 -13   1   7    0.61    0.54
 -13   1   8    1.60    0.61
 -13   1   8    0.43    0.57
 -13   1   8    0.26    0.52
 -13   1   8    0.84    0.32
 -13   1   8    0.95    0.70
 -13   1   8    1.35    0.47
 -13   1   8    0.79    0.40
 -13   1   8    0.89    0.47
 -13   1   9    4.71    0.70
 -13   1   9    5.48    0.77
 -13   1   9    5.58    0.89
 -13   1   9    5.23    0.77
 -13   1   9    6.05    0.84
 -13   1   9    4.10    0.61
 -13   1   9    5.88    0.67
 -13   1  10    2.91    0.52
 -13   1  10    4.66    0.64
 -13   1  10    4.83    0.70
 -13   1  10    4.35    0.79
 -13   1  10    4.12    0.68
 -13   1  10    4.77    0.76
 -13   1  10    4.53    0.61
 -13   1  10    5.45    0.66
 -13   1  11    1.68    0.41
 -13   1  11    1.91    0.51
 -13   1  11    2.06    0.46
 -13   1  11    1.69    0.63
 -13   1  11    2.32    0.54
 -13   1  11    2.56    0.49
 -13   1  11    2.22    0.51
 -13   1  12    8.41    0.77
 -13   1  12   10.69    0.80
 -13   1  12    9.34    0.77
 -13   1  12    9.33    0.86
 -13   1  12   11.05    0.91
 -13   1  12   10.67    0.94
 -13   1  12   10.15    0.87
 -13   1  12   12.33    1.05
 -13   1  13    2.50    0.47
 -13   1  13    4.50    0.59
 -13   1  13    4.79    0.67
 -13   1  13    4.35    0.55
 -13   1  13    2.55    0.44
 -13   1  14   10.85    0.80
 -13   1  14   12.10    0.84
 -13   1  14   11.64    0.85
 -13   1  14    8.30    0.73
 -13   1  14   14.57    0.99
 -13   1  15    7.60    0.69
 -13   1  15    7.43    0.62
 -13   2  -4    3.25    0.31
 -13   2  -3    0.99    0.32
 -13   2  -3    1.66    0.34
 -13   2  -3    1.47    0.30
 -13   2  -2    3.16    0.50
 -13   2  -2    2.31    0.41
 -13   2  -2    2.48    0.44
 -13   2  -1    4.36    0.63
 -13   2  -1    3.80    0.51
 -13   2  -1    2.87    0.38
 -13   2   0    0.62    0.41
 -13   2   0    1.19    0.52
 -13   2   0    1.31    0.72
 -13   2   0    0.64    0.39
 -13   2   1    3.13    0.52
 -13   2   1    3.19    0.57
 -13   2   1    3.91    0.56
 -13   2   1    3.06    0.56
 -13   2   1    4.39    0.92
 -13   2   2    1.60    0.67
 -13   2   2    1.26    0.41
 -13   2   2    1.13    0.54
 -13   2   2    0.83    0.46
 -13   2   2    0.40    0.42
 -13   2   2    1.11    0.83
 -13   2   2    0.75    0.38
 -13   2   2    1.41    0.50
 -13   2   3    4.89    0.80
 -13   2   3    4.14    0.81
 -13   2   3    4.15    0.51
 -13   2   3    4.88    0.63
 -13   2   3    3.98    0.97
 -13   2   3    3.89    0.66
 -13   2   3    5.23    0.73
 -13   2   3    4.80    0.68
 -13   2   3    4.72    0.63
 -13   2   4    7.33    0.80
 -13   2   4    5.91    0.85
 -13   2   4    7.04    0.85
 -13   2   4    7.10    0.81
 -13   2   4    7.31    0.74
 -13   2   4    5.69    1.05
 -13   2   4    5.95    0.93
 -13   2   4    7.17    0.89
 -13   2   5   13.15    1.16
 -13   2   5   11.07    1.17
 -13   2   5   16.18    1.23
 -13   2   5   13.07    1.29
 -13   2   5   15.29    1.24
 -13   2   5   13.81    1.17
 -13   2   5   14.52    1.06
 -13   2   5   11.74    1.37
 -13   2   6    3.84    0.71
 -13   2   6    4.06    0.77
 -13   2   6    4.55    0.57
 -13   2   6    3.26    0.96
 -13   2   6    3.86    0.81
 -13   2   6    5.47    0.74
 -13   2   6    4.19    0.68
 -13   2   6    5.26    0.80
 -13   2   6    4.62    0.71
 -13   2   7    6.50    0.85
 -13   2   7    9.53    0.98
 -13   2   7    8.10    0.71
 -13   2   7    9.15    0.83
 -13   2   7    6.82    0.96
 -13   2   7    5.74    0.68
 -13   2   7    7.68    0.82
 -13   2   8    1.94    0.71
 -13   2   8    2.42    0.47
 -13   2   8    1.47    0.55
 -13   2   8    2.68    0.65
 -13   2   8    3.22    0.71
 -13   2   8    1.80    0.58
 -13   2   8    1.85    0.48
 -13   2   8    2.64    0.41
 -13   2   9    3.91    0.80
 -13   2   9    3.21    0.62
 -13   2   9    4.78    0.72
 -13   2   9    3.15    0.57
 -13   2   9    4.62    0.77
 -13   2   9    3.76    0.65
 -13   2   9    4.71    0.61
 -13   2   9    5.41    0.53
 -13   2  10   14.41    1.07
 -13   2  10   13.73    1.09
 -13   2  10   11.37    1.03
 -13   2  10   14.40    1.12
 -13   2  10   13.85    1.09
 -13   2  10   13.20    0.88
 -13   2  11    0.78    0.36
 -13   2  11    1.40    0.44
 -13   2  11    0.51    0.39
 -13   2  11    1.25    0.44
 -13   2  11    0.57    0.43
 -13   2  11    1.47    0.64
 -13   2  12    1.51    0.35
 -13   2  12    2.08    0.50
 -13   2  12    1.71    0.42
 -13   2  12    1.26    0.54
 -13   2  12    1.04    0.43
 -13   2  12    1.01    0.40
 -13   2  13    7.06    0.67
 -13   2  13    6.62    0.59
 -13   2  13    7.59    0.78
 -13   2  13    7.02    0.68
 -13   2  13    5.29    0.59
 -13   2  14    4.61    0.46
 -13   2  14    5.15    0.52
 -13   2  14    5.91    0.62
 -13   2  15    4.05    0.43
 -13   3  -4    2.00    0.26
 -13   3  -3    6.69    0.55
 -13   3  -3    5.56    0.58
 -13   3  -3    6.80    0.55
 -13   3  -3    7.07    0.59
 -13   3  -2    1.21    0.34
 -13   3  -2    1.07    0.44
 -13   3  -2    1.04    0.36
 -13   3  -1    1.39    0.34
 -13   3  -1    1.84    0.53
 -13   3  -1    1.67    0.42
 -13   3   0    7.83    0.72
 -13   3   0    8.57    1.07
 -13   3   0    7.84    0.72
 -13   3   1    0.36    0.37
 -13   3   1    0.94    0.81
 -13   3   1   -0.04    0.41
 -13   3   1   -0.35    0.46
 -13   3   2   -0.10    0.51
 -13   3   2   -0.22    0.42
 -13   3   2   -0.11    0.33
 -13   3   2   -0.06    0.57
 -13   3   2   -0.14    0.78
 -13   3   2    0.05    0.41
 -13   3   2    0.34    0.41
 -13   3   3    6.43    0.75
 -13   3   3    5.98    0.76
 -13   3   3    6.58    0.85
 -13   3   3    6.82    0.86
 -13   3   3    6.76    0.94
 -13   3   3    6.87    0.73
 -13   3   3    5.66    1.03
 -13   3   4    5.43    0.74
 -13   3   4    7.28    0.86
 -13   3   4    5.57    0.74
 -13   3   4    4.89    0.90
 -13   3   4    6.22    0.80
 -13   3   4    5.62    0.67
 -13   3   4    5.37    1.04
 -13   3   5   13.58    1.22
 -13   3   5   15.65    1.25
 -13   3   5   13.60    1.23
 -13   3   5   14.43    1.20
 -13   3   5   15.87    1.13
 -13   3   5   12.62    1.43
 -13   3   5   16.24    1.22
 -13   3   5   14.00    1.35
 -13   3   6    5.93    0.82
 -13   3   6    5.67    0.77
 -13   3   6    6.39    0.67
 -13   3   6    5.37    1.06
 -13   3   6    5.33    0.62
 -13   3   6    7.24    0.75
 -13   3   6    4.87    0.92
 -13   3   7    9.72    0.82
 -13   3   7   11.21    1.15
 -13   3   7    8.69    0.93
 -13   3   7   11.78    1.06
 -13   3   7   11.23    1.03
 -13   3   7    7.39    0.80
 -13   3   7   10.41    0.81
 -13   3   8    6.59    0.93
 -13   3   8    6.20    0.79
 -13   3   8    5.65    0.72
 -13   3   8    6.74    0.76
 -13   3   8    5.66    0.82
 -13   3   8    5.97    0.68
 -13   3   8    6.34    0.58
 -13   3   8    5.55    0.63
 -13   3   9    9.76    1.05
 -13   3   9    9.47    0.86
 -13   3   9    9.63    0.90
 -13   3   9    6.40    0.81
 -13   3   9    9.27    0.86
 -13   3   9    9.64    0.97
 -13   3   9    8.49    0.84
 -13   3   9   10.14    0.74
 -13   3   9    8.48    0.64
 -13   3  10    1.24    0.63
 -13   3  10    1.19    0.44
 -13   3  10    1.10    0.41
 -13   3  10    1.05    0.45
 -13   3  10    1.18    0.46
 -13   3  10    1.63    0.31
 -13   3  11    0.53    0.41
 -13   3  11    0.39    0.41
 -13   3  11    0.85    0.36
 -13   3  11    0.87    0.49
 -13   3  11    0.36    0.33
 -13   3  12    0.89    0.43
 -13   3  12    0.78    0.28
 -13   3  12    0.60    0.37
 -13   3  12    0.80    0.42
 -13   3  13    1.44    0.37
 -13   3  13    1.34    0.39
 -13   3  13    1.70    0.38
 -13   3  14    2.50    0.38
 -13   3  14    1.42    0.31
 -13   3  14    2.81    0.42
 -13   4  -4    1.53    0.24
 -13   4  -3    0.83    0.29
 -13   4  -3    1.29    0.29
 -13   4  -3    0.77    0.34
 -13   4  -2    6.83    0.60
 -13   4  -2    7.33    0.71
 -13   4  -2    6.83    0.62
 -13   4  -1    3.47    0.46
 -13   4  -1    4.10    0.39
 -13   4  -1    4.44    0.50
 -13   4  -1    4.31    0.65
 -13   4  -1    4.91    0.55
 -13   4   0    6.30    0.49
 -13   4   0    4.64    0.52
 -13   4   0    4.03    0.59
 -13   4   0    5.82    1.01
 -13   4   1    2.94    0.62
 -13   4   1    2.39    0.53
 -13   4   1    2.92    0.36
 -13   4   1    2.44    0.38
 -13   4   1    3.27    0.90
 -13   4   1    1.84    0.42
 -13   4   2    2.84    0.59
 -13   4   2    2.56    0.35
 -13   4   2    2.06    0.49
 -13   4   2    1.69    0.60
 -13   4   2    1.91    0.89
 -13   4   2    2.48    0.52
 -13   4   3    4.88    0.71
 -13   4   3    4.11    0.42
 -13   4   3    4.95    0.73
 -13   4   3    3.77    0.80
 -13   4   3    3.61    0.93
 -13   4   3    2.72    0.54
 -13   4   3    3.40    0.63
 -13   4   4    4.21    0.68
 -13   4   4    3.60    0.63
 -13   4   4    4.87    0.75
 -13   4   4    2.63    0.87
 -13   4   4    4.50    0.60
 -13   4   4    4.67    0.84
 -13   4   4    4.00    0.65
 -13   4   5    5.21    0.66
 -13   4   5    4.79    0.87
 -13   4   5    4.12    0.72
 -13   4   5    4.42    0.74
 -13   4   5    4.28    0.69
 -13   4   5    2.87    0.51
 -13   4   5    4.76    0.97
 -13   4   5    4.03    0.57
 -13   4   6    4.86    0.67
 -13   4   6    6.09    0.81
 -13   4   6    5.24    0.62
 -13   4   6    3.85    0.59
 -13   4   6    5.78    0.63
 -13   4   6    5.92    0.89
 -13   4   7    1.64    0.64
 -13   4   7    1.21    0.47
 -13   4   7    1.70    0.59
 -13   4   7    2.56    0.49
 -13   4   7    1.28    0.40
 -13   4   7    1.20    0.46
 -13   4   7    1.97    0.59
 -13   4   8    3.91    0.57
 -13   4   8    4.85    0.76
 -13   4   8    4.94    0.50
 -13   4   8    4.19    0.54
 -13   4   8    3.73    0.60
 -13   4   8    3.43    0.66
 -13   4   9   14.11    1.10
 -13   4   9   13.14    1.01
 -13   4   9   12.88    1.12
 -13   4   9   13.56    1.11
 -13   4   9   14.90    0.91
 -13   4   9   16.62    1.01
 -13   4  10    0.59    0.37
 -13   4  10    0.83    0.51
 -13   4  10    1.06    0.31
 -13   4  10    0.52    0.42
 -13   4  10    0.83    0.43
 -13   4  10    0.89    0.27
 -13   4  11    3.29    0.52
 -13   4  11    2.86    0.54
 -13   4  11    2.88    0.51
 -13   4  11    2.59    0.36
 -13   4  12    0.52    0.35
 -13   4  12    0.25    0.35
 -13   4  12    0.88    0.42
 -13   4  12    0.41    0.34
 -13   4  13    1.76    0.34
 -13   4  13    1.94    0.38
 -13   4  13    1.09    0.33
 -13   4  14    4.35    0.40
 -13   5  -3    1.89    0.31
 -13   5  -3    1.59    0.38
 -13   5  -2    5.22    0.43
 -13   5  -2    4.44    0.45
 -13   5  -2    5.88    0.62
 -13   5  -2    5.97    0.54
 -13   5  -1    9.56    0.68
 -13   5  -1    9.59    0.74
 -13   5  -1   11.64    0.83
 -13   5  -1    9.41    0.69
 -13   5   0    7.92    0.75
 -13   5   0    8.63    0.65
 -13   5   0    9.57    0.79
 -13   5   1    0.60    0.38
 -13   5   1    0.74    0.51
 -13   5   1    1.18    0.32
 -13   5   1    1.18    0.46
 -13   5   2    1.86    0.53
 -13   5   2    2.26    0.59
 -13   5   2    2.24    0.50
 -13   5   2    2.68    0.38
 -13   5   2    2.35    0.51
 -13   5   3    3.04    0.61
 -13   5   3    2.95    0.58
 -13   5   3    1.96    0.69
 -13   5   3    2.57    0.56
 -13   5   3    2.89    0.38
 -13   5   3    2.58    0.52
 -13   5   4    1.81    0.60
 -13   5   4    2.77    0.61
 -13   5   4    2.21    0.53
 -13   5   4    2.74    0.72
 -13   5   4    2.98    0.52
 -13   5   4    2.92    0.38
 -13   5   5    0.49    0.27
 -13   5   5    0.31    0.55
 -13   5   5   -0.16    0.37
 -13   5   5    0.36    0.40
 -13   5   5    0.76    0.40
 -13   5   6    1.91    0.65
 -13   5   6    2.46    0.49
 -13   5   6    2.88    0.48
 -13   5   6    2.29    0.40
 -13   5   6    1.86    0.50
 -13   5   7    2.25    0.60
 -13   5   7    1.67    0.44
 -13   5   7    1.35    0.37
 -13   5   7    0.90    0.73
 -13   5   7    1.71    0.47
 -13   5   7    1.23    0.53
 -13   5   8    7.55    0.83
 -13   5   8   10.56    1.02
 -13   5   8    8.73    0.95
 -13   5   8   11.32    0.81
 -13   5   8   10.95    0.75
 -13   5   8   12.84    1.14
 -13   5   8    8.69    0.86
 -13   5   9    7.00    0.68
 -13   5   9    8.23    0.84
 -13   5   9    8.46    0.62
 -13   5   9    5.94    0.71
 -13   5   9    6.05    0.73
 -13   5  10    2.56    0.49
 -13   5  10    2.16    0.37
 -13   5  10    2.45    0.52
 -13   5  10    2.54    0.31
 -13   5  10    2.14    0.47
 -13   5  10    3.25    0.57
 -13   5  11    4.06    0.52
 -13   5  11    6.20    0.63
 -13   5  11    4.44    0.55
 -13   5  11    4.69    0.56
 -13   5  12    1.15    0.36
 -13   5  12    1.62    0.35
 -13   5  13    1.32    0.26
 -13   6  -3    1.66    0.34
 -13   6  -3    1.97    0.28
 -13   6  -2    3.09    0.46
 -13   6  -2    2.11    0.30
 -13   6  -2    2.68    0.37
 -13   6  -1    6.01    0.49
 -13   6  -1    4.83    0.50
 -13   6  -1    5.52    0.55
 -13   6   0    1.73    0.42
 -13   6   0    2.34    0.52
 -13   6   0    1.75    0.34
 -13   6   0    2.69    0.44
 -13   6   1    3.04    0.53
 -13   6   1    2.87    0.55
 -13   6   1    2.10    0.44
 -13   6   1    2.53    0.38
 -13   6   2    6.28    0.72
 -13   6   2    6.84    0.73
 -13   6   2    5.88    0.68
 -13   6   2    7.12    0.58
 -13   6   3    1.13    0.49
 -13   6   3    1.31    0.44
 -13   6   3    0.36    0.30
 -13   6   3    1.42    0.75
 -13   6   3    1.59    0.42
 -13   6   3    1.32    0.50
 -13   6   4    3.66    0.64
 -13   6   4    3.89    0.65
 -13   6   4    4.54    0.56
 -13   6   4    3.38    0.81
 -13   6   4    4.03    0.44
 -13   6   4    4.42    0.54
 -13   6   5    2.45    0.39
 -13   6   5    3.23    0.38
 -13   6   5    2.61    0.66
 -13   6   5    1.70    0.56
 -13   6   5    1.40    0.69
 -13   6   5    2.99    0.50
 -13   6   5    3.21    0.47
 -13   6   5    2.45    0.47
 -13   6   6   -0.02    0.24
 -13   6   6    0.18    0.43
 -13   6   6    0.43    0.51
 -13   6   6    0.04    0.36
 -13   6   6    0.23    0.33
 -13   6   6   -0.61    0.72
 -13   6   6   -0.40    0.50
 -13   6   6    0.47    0.41
 -13   6   7    1.94    0.47
 -13   6   7    1.78    0.58
 -13   6   7    2.04    0.47
 -13   6   7    1.62    0.65
 -13   6   7    2.30    0.43
 -13   6   7    2.41    0.40
 -13   6   7    2.11    0.59
 -13   6   8   10.83    1.00
 -13   6   8   11.50    0.78
 -13   6   8   10.19    0.92
 -13   6   8    8.97    0.84
 -13   6   8    8.94    0.80
 -13   6   9    1.47    0.34
 -13   6   9    1.30    0.46
 -13   6   9    2.51    0.33
 -13   6   9    1.79    0.56
 -13   6   9    1.70    0.45
 -13   6   9    2.11    0.44
 -13   6  10    9.07    0.75
 -13   6  10    8.27    0.75
 -13   6  10    9.31    0.76
 -13   6  10   11.07    0.83
 -13   6  11    1.27    0.33
 -13   7  -3    0.28    0.23
 -13   7  -2    1.17    0.25
 -13   7  -2    1.19    0.26
 -13   7  -2    1.00    0.23
 -13   7  -1    3.49    0.40
 -13   7  -1    4.02    0.44
 -13   7  -1    3.96    0.43
 -13   7  -1    3.75    0.49
 -13   7  -1    4.60    0.40
 -13   7   0    0.67    0.33
 -13   7   0    0.76    0.37
 -13   7   0    0.62    0.27
 -13   7   0    1.05    0.34
 -13   7   0    0.62    0.31
 -13   7   1    2.90    0.49
 -13   7   1    3.18    0.39
 -13   7   1    2.21    0.45
 -13   7   1    2.89    0.45
 -13   7   1    2.78    0.44
 -13   7   1    4.12    0.69
 -13   7   1    2.08    0.41
 -13   7   2    4.05    0.60
 -13   7   2    4.13    0.57
 -13   7   2    5.85    0.50
 -13   7   2    5.45    0.57
 -13   7   2    5.90    0.79
 -13   7   2    5.89    0.60
 -13   7   3    7.11    0.74
 -13   7   3    7.82    0.64
 -13   7   3    5.96    0.71
 -13   7   3    7.74    0.60
 -13   7   3    8.95    0.91
 -13   7   3    7.72    0.71
 -13   7   4    4.11    0.62
 -13   7   4    3.27    0.41
 -13   7   4    5.01    0.44
 -13   7   4    4.88    0.53
 -13   7   4    4.86    0.73
 -13   7   5    1.93    0.53
 -13   7   5    2.43    0.45
 -13   7   5    2.49    0.62
 -13   7   5    2.53    0.42
 -13   7   5    2.35    0.33
 -13   7   6    0.93    0.40
 -13   7   6    1.76    0.51
 -13   7   6    0.97    0.40
 -13   7   6    2.33    0.41
 -13   7   6    2.13    0.36
 -13   7   6    1.37    0.55
 -13   7   6    1.37    0.46
 -13   7   7    3.32    0.41
 -13   7   7    2.45    0.55
 -13   7   7    2.33    0.48
 -13   7   7    2.26    0.43
 -13   7   7    2.66    0.47
 -13   7   8    1.88    0.44
 -13   7   8    2.98    0.34
 -13   7   8    2.56    0.42
 -13   7   8    1.34    0.33
 -13   7   8    1.60    0.41
 -13   7   9    0.63    0.34
 -13   7   9    1.10    0.33
 -13   7  10    2.34    0.34
 -13   8  -1    0.47    0.20
 -13   8  -1    0.43    0.27
 -13   8  -1    0.87    0.22
 -13   8  -1    0.56    0.22
 -13   8   0    0.74    0.30
 -13   8   0    1.19    0.28
 -13   8   0    1.13    0.28
 -13   8   0    0.98    0.25
 -13   8   0    1.29    0.31
 -13   8   1    6.67    0.58
 -13   8   1    6.09    0.62
 -13   8   1    8.28    0.62
 -13   8   1    7.31    0.60
 -13   8   1    8.18    0.57
 -13   8   2    1.12    0.37
 -13   8   2    1.69    0.34
 -13   8   2    2.18    0.31
 -13   8   2    1.00    0.28
 -13   8   2    0.94    0.36
 -13   8   3    7.14    0.70
 -13   8   3    9.02    0.74
 -13   8   3    9.39    0.70
 -13   8   3    9.06    0.61
 -13   8   3    6.76    0.69
 -13   8   4    7.23    0.60
 -13   8   4    8.48    0.70
 -13   8   4    7.43    0.53
 -13   8   5    0.69    0.33
 -13   8   5    0.52    0.39
 -13   8   6    1.37    0.31
 -13   8   6    0.65    0.30
 -13   8   6    0.58    0.38
 -13   8   7    2.57    0.31
 -13   8   7    1.72    0.30
 -13   8   8    0.20    0.24
 -13   9   1    0.62    0.26
 -13   9   1    0.79    0.21
 -13   9   1    0.99    0.22
 -13   9   2    1.68    0.32
 -13   9   2    1.63    0.27
 -13   9   3    3.79    0.38
 -13   9   4    1.52    0.27
 -12 -10   7    4.84    0.40
 -12 -10   8    7.00    0.53
 -12 -10   8    7.86    0.55
 -12 -10   8    7.00    0.51
 -12 -10   9    2.14    0.29
 -12 -10   9    1.74    0.29
 -12 -10  10    5.87    0.47
 -12 -10  10    6.33    0.50
 -12 -10  10    6.11    0.50
 -12 -10  11    0.84    0.24
 -12 -10  11    0.93    0.21
 -12 -10  12    0.56    0.21
 -12 -10  12    0.53    0.22
 -12 -10  12    0.48    0.25
 -12 -10  13    6.54    0.50
 -12 -10  13    6.48    0.47
 -12  -9   5    9.54    0.64
 -12  -9   5    8.79    0.61
 -12  -9   5    8.78    0.65
 -12  -9   6    2.62    0.31
 -12  -9   6    2.78    0.36
 -12  -9   6    2.91    0.37
 -12  -9   6    2.89    0.34
 -12  -9   7    4.49    0.40
 -12  -9   7    5.26    0.51
 -12  -9   7    4.90    0.47
 -12  -9   7    4.58    0.47
 -12  -9   8    9.26    0.69
 -12  -9   8    9.66    0.74
 -12  -9   9    5.65    0.58
 -12  -9   9    7.16    0.60
 -12  -9   9    6.51    0.52
 -12  -9   9    5.53    0.58
 -12  -9  10    2.65    0.43
 -12  -9  10    3.59    0.45
 -12  -9  10    3.32    0.34
 -12  -9  10    4.07    0.48
 -12  -9  11    0.17    0.28
 -12  -9  11    0.07    0.30
 -12  -9  12    6.69    0.52
 -12  -9  12    6.73    0.56
 -12  -9  12    6.42    0.59
 -12  -9  12    7.11    0.61
 -12  -9  13    0.83    0.23
 -12  -9  13    1.21    0.34
 -12  -9  13    0.88    0.30
 -12  -9  14    2.13    0.28
 -12  -9  14    2.11    0.33
 -12  -9  14    2.51    0.30
 -12  -9  14    2.28    0.32
 -12  -9  15    8.38    0.59
 -12  -8   2    1.61    0.27
 -12  -8   3    6.38    0.49
 -12  -8   3    5.26    0.49
 -12  -8   4    4.31    0.47
 -12  -8   4    4.43    0.45
 -12  -8   4    4.40    0.43
 -12  -8   4    4.59    0.39
 -12  -8   5    1.10    0.30
 -12  -8   5    0.86    0.34
 -12  -8   5    1.11    0.36
 -12  -8   5    1.25    0.36
 -12  -8   5    0.90    0.31
 -12  -8   6    2.52    0.38
 -12  -8   6    2.32    0.45
 -12  -8   6    2.73    0.45
 -12  -8   6    3.02    0.44
 -12  -8   7   13.21    0.86
 -12  -8   7   10.85    0.90
 -12  -8   7   13.16    0.95
 -12  -8   8    1.19    0.28
 -12  -8   8    1.53    0.45
 -12  -8   8    1.13    0.36
 -12  -8   8    1.73    0.43
 -12  -8   8    0.82    0.42
 -12  -8   9   11.52    0.93
 -12  -8   9   10.60    0.81
 -12  -8   9   11.03    0.92
 -12  -8   9   12.35    0.93
 -12  -8  10    5.04    0.62
 -12  -8  10    5.48    0.60
 -12  -8  10    5.19    0.62
 -12  -8  10    4.69    0.47
 -12  -8  11    0.17    0.33
 -12  -8  11   -0.13    0.35
 -12  -8  11    0.18    0.24
 -12  -8  12    8.30    0.62
 -12  -8  12    8.39    0.64
 -12  -8  12    8.56    0.67
 -12  -8  12    8.94    0.74
 -12  -8  13    5.53    0.53
 -12  -8  13    5.97    0.60
 -12  -8  13    6.25    0.51
 -12  -8  13    5.95    0.48
 -12  -8  13    5.15    0.47
 -12  -8  13    6.63    0.61
 -12  -8  14    7.73    0.64
 -12  -8  14    9.09    0.70
 -12  -8  14    5.97    0.54
 -12  -8  14   10.29    0.68
 -12  -8  14    7.88    0.64
 -12  -8  15    4.12    0.46
 -12  -8  15    4.87    0.48
 -12  -8  15    5.29    0.42
 -12  -8  15    5.50    0.43
 -12  -8  16    3.06    0.37
 -12  -8  16    3.06    0.32
 -12  -8  17    5.21    0.43
 -12  -7   0    6.30    0.47
 -12  -7   1    2.55    0.35
 -12  -7   2    2.15    0.34
 -12  -7   2    1.70    0.36
 -12  -7   2    2.58    0.41
 -12  -7   3    8.48    0.70
 -12  -7   3    8.11    0.56
 -12  -7   3    9.23    0.71
 -12  -7   3    7.74    0.60
 -12  -7   3    8.60    0.65
 -12  -7   4   -0.34    0.32
 -12  -7   4   -0.20    0.37
 -12  -7   4   -0.13    0.38
 -12  -7   4   -0.17    0.31
 -12  -7   5    1.72    0.40
 -12  -7   5    1.52    0.47
 -12  -7   5    1.95    0.46
 -12  -7   5    2.15    0.46
 -12  -7   6    0.70    0.34
 -12  -7   6    0.42    0.39
 -12  -7   6    1.10    0.42
 -12  -7   7    1.04    0.36
 -12  -7   7    1.73    0.48
 -12  -7   7    1.06    0.44
 -12  -7   7    0.94    0.42
 -12  -7   8   26.89    1.53
 -12  -7   8   29.85    1.76
 -12  -7   8   28.03    1.72
 -12  -7   8   28.84    1.75
 -12  -7   8   26.40    1.62
 -12  -7   9   20.55    1.41
 -12  -7   9   21.47    1.44
 -12  -7   9   22.63    1.41
 -12  -7   9   20.07    1.28
 -12  -7  10    0.88    0.45
 -12  -7  10    0.03    0.30
 -12  -7  10    0.26    0.39
 -12  -7  10    0.22    0.30
 -12  -7  10    0.04    0.37
 -12  -7  11   33.56    2.17
 -12  -7  11   39.38    2.29
 -12  -7  11   39.63    2.21
 -12  -7  11   36.17    2.14
 -12  -7  12    3.36    0.51
 -12  -7  12    2.88    0.56
 -12  -7  12    3.59    0.50
 -12  -7  12    3.25    0.47
 -12  -7  12    3.69    0.57
 -12  -7  12    3.64    0.49
 -12  -7  13    2.18    0.45
 -12  -7  13    3.10    0.51
 -12  -7  13    3.03    0.47
 -12  -7  13    2.49    0.48
 -12  -7  13    2.32    0.37
 -12  -7  13    2.43    0.37
 -12  -7  14   10.91    0.87
 -12  -7  14   12.10    0.88
 -12  -7  14   10.80    0.85
 -12  -7  14   11.88    0.89
 -12  -7  14   12.12    0.91
 -12  -7  15   -0.19    0.32
 -12  -7  15    0.26    0.28
 -12  -7  15    0.04    0.25
 -12  -7  15   -0.18    0.34
 -12  -7  15    0.41    0.27
 -12  -7  16    2.04    0.30
 -12  -7  16    2.06    0.38
 -12  -7  16    2.20    0.37
 -12  -7  17    7.85    0.62
 -12  -7  17    7.47    0.57
 -12  -7  18    2.02    0.27
 -12  -6  -1    0.71    0.23
 -12  -6  -1    0.47    0.20
 -12  -6   0    3.28    0.37
 -12  -6   0    3.54    0.43
 -12  -6   0    3.10    0.33
 -12  -6   1    1.13    0.31
 -12  -6   1    0.79    0.29
 -12  -6   1    1.51    0.28
 -12  -6   1    0.99    0.36
 -12  -6   2    5.85    0.61
 -12  -6   2    5.09    0.54
 -12  -6   2    5.92    0.50
 -12  -6   2    6.27    0.61
 -12  -6   2    5.44    0.49
 -12  -6   2    6.21    0.55
 -12  -6   3    7.56    0.73
 -12  -6   3    7.85    0.65
 -12  -6   3    7.06    0.62
 -12  -6   3    8.25    0.61
 -12  -6   3    7.56    0.76
 -12  -6   3    8.64    0.76
 -12  -6   3    8.18    0.68
 -12  -6   4    2.05    0.45
 -12  -6   4    3.35    0.57
 -12  -6   4    1.88    0.48
 -12  -6   4    1.63    0.37
 -12  -6   4    1.91    0.34
 -12  -6   4    2.55    0.57
 -12  -6   4    3.17    0.54
 -12  -6   5    2.63    0.56
 -12  -6   5    3.65    0.52
 -12  -6   5    3.82    0.60
 -12  -6   6    4.84    0.65
 -12  -6   6    5.92    0.73
 -12  -6   6    6.07    0.63
 -12  -6   7    6.60    0.66
 -12  -6   7    5.54    0.72
 -12  -6   7    8.45    0.87
 -12  -6   7    8.72    0.87
 -12  -6   7    8.24    0.85
 -12  -6   7    8.17    0.80
 -12  -6   8   11.45    0.83
 -12  -6   8   10.16    0.97
 -12  -6   8   10.05    1.03
 -12  -6   8   12.06    0.95
 -12  -6   8   14.07    1.10
 -12  -6   8   12.29    1.04
 -12  -6   9   10.26    0.98
 -12  -6   9   10.78    1.02
 -12  -6   9   10.80    0.87
 -12  -6   9   11.24    1.03
 -12  -6   9   10.69    0.82
 -12  -6   9   12.09    0.99
 -12  -6  10    5.97    0.57
 -12  -6  10    5.35    0.62
 -12  -6  10    6.32    0.72
 -12  -6  10    5.57    0.72
 -12  -6  11    8.46    0.78
 -12  -6  11    8.59    0.80
 -12  -6  11    8.71    0.83
 -12  -6  11   10.58    0.95
 -12  -6  11    8.15    0.87
 -12  -6  11    9.33    0.91
 -12  -6  12    3.40    0.56
 -12  -6  12    4.11    0.52
 -12  -6  12    5.23    0.67
 -12  -6  12    4.29    0.57
 -12  -6  12    4.69    0.66
 -12  -6  12    4.99    0.67
 -12  -6  13   20.30    1.36
 -12  -6  13   23.82    1.56
 -12  -6  13   26.85    1.59
 -12  -6  13   23.90    1.42
 -12  -6  13   22.18    1.58
 -12  -6  13   23.83    1.57
 -12  -6  13   24.65    1.55
 -12  -6  14    1.03    0.40
 -12  -6  14    0.63    0.44
 -12  -6  14    0.78    0.44
 -12  -6  14    0.21    0.37
 -12  -6  14    0.88    0.43
 -12  -6  15    0.98    0.33
 -12  -6  15    1.31    0.45
 -12  -6  15    0.89    0.40
 -12  -6  15    0.80    0.30
 -12  -6  15    0.50    0.31
 -12  -6  16    2.46    0.43
 -12  -6  16    2.05    0.42
 -12  -6  16    2.01    0.30
 -12  -6  17    4.89    0.51
 -12  -6  17    5.04    0.53
 -12  -6  17    4.76    0.52
 -12  -6  18    2.68    0.35
 -12  -5  -2    0.29    0.21
 -12  -5  -2    0.08    0.22
 -12  -5  -2    0.02    0.19
 -12  -5  -1    6.76    0.54
 -12  -5  -1    6.47    0.57
 -12  -5  -1    6.75    0.60
 -12  -5   0    1.28    0.30
 -12  -5   0    1.47    0.32
 -12  -5   0    1.06    0.40
 -12  -5   0    1.35    0.36
 -12  -5   0    1.02    0.24
 -12  -5   1    3.11    0.42
 -12  -5   1    3.10    0.48
 -12  -5   1    2.40    0.45
 -12  -5   1    3.78    0.57
 -12  -5   1    3.90    0.44
 -12  -5   1    2.51    0.35
 -12  -5   2   37.62    2.33
 -12  -5   2   41.29    2.39
 -12  -5   2   38.20    2.25
 -12  -5   2   39.22    2.37
 -12  -5   2   39.90    2.30
 -12  -5   2   45.33    2.38
 -12  -5   3    2.67    0.52
 -12  -5   3    2.54    0.58
 -12  -5   3    2.14    0.45
 -12  -5   3    3.05    0.41
 -12  -5   3    3.31    0.60
 -12  -5   3    3.18    0.52
 -12  -5   3    4.19    0.63
 -12  -5   4   27.17    1.66
 -12  -5   4   20.83    1.53
 -12  -5   4   22.14    1.45
 -12  -5   4   21.33    1.40
 -12  -5   4   23.12    1.58
 -12  -5   4   21.75    1.49
 -12  -5   5    3.82    0.57
 -12  -5   5    4.90    0.54
 -12  -5   5    3.64    0.49
 -12  -5   5    5.28    0.72
 -12  -5   5    3.59    0.67
 -12  -5   5    5.13    0.69
 -12  -5   6    0.04    0.38
 -12  -5   6    0.12    0.49
 -12  -5   6    0.12    0.47
 -12  -5   6   -0.03    0.29
 -12  -5   6   -0.12    0.49
 -12  -5   6    0.31    0.46
 -12  -5   6   -0.47    0.53
 -12  -5   7   20.20    1.47
 -12  -5   7   19.75    1.43
 -12  -5   7   20.21    1.48
 -12  -5   7   14.94    1.37
 -12  -5   7   17.42    1.22
 -12  -5   7   19.22    1.34
 -12  -5   8    8.98    0.97
 -12  -5   8    9.36    0.83
 -12  -5   8    8.02    0.71
 -12  -5   8    8.48    0.89
 -12  -5   8    8.20    0.94
 -12  -5   9    0.23    0.36
 -12  -5   9    0.05    0.44
 -12  -5   9    0.12    0.38
 -12  -5   9    0.20    0.50
 -12  -5  10   14.14    1.00
 -12  -5  10   13.23    1.25
 -12  -5  10   16.70    1.18
 -12  -5  10   13.20    1.11
 -12  -5  10   16.39    1.21
 -12  -5  10   16.07    1.28
 -12  -5  11    4.46    0.72
 -12  -5  11    4.77    0.72
 -12  -5  11    4.81    0.68
 -12  -5  11    5.52    0.66
 -12  -5  11    4.65    0.70
 -12  -5  11    4.36    0.59
 -12  -5  12    9.62    1.04
 -12  -5  12   11.28    0.90
 -12  -5  12   10.74    0.96
 -12  -5  12    9.07    0.81
 -12  -5  12   11.83    1.01
 -12  -5  12   10.12    0.96
 -12  -5  13   13.31    0.95
 -12  -5  13   13.21    1.07
 -12  -5  13   13.82    0.96
 -12  -5  13   14.33    1.14
 -12  -5  13   15.02    1.13
 -12  -5  13   13.87    1.11
 -12  -5  13   14.17    1.19
 -12  -5  13   13.23    1.01
 -12  -5  14    1.46    0.52
 -12  -5  14    1.79    0.44
 -12  -5  14    2.68    0.51
 -12  -5  14    1.90    0.53
 -12  -5  14    1.33    0.39
 -12  -5  14    2.13    0.43
 -12  -5  14    1.64    0.52
 -12  -5  15    9.81    0.76
 -12  -5  15    7.72    0.81
 -12  -5  15    8.15    0.70
 -12  -5  15    9.09    0.86
 -12  -5  15    8.97    0.70
 -12  -5  15    9.32    0.71
 -12  -5  15    9.03    0.87
 -12  -5  16    1.89    0.38
 -12  -5  16    2.13    0.48
 -12  -5  16    1.42    0.45
 -12  -5  16    2.58    0.48
 -12  -5  17   12.92    0.85
 -12  -5  17   11.05    0.89
 -12  -5  17   12.36    0.93
 -12  -5  17   11.16    0.86
 -12  -5  18    7.29    0.64
 -12  -5  18    8.32    0.60
 -12  -5  19    1.98    0.27
 -12  -4  -3    6.49    0.52
 -12  -4  -3    6.14    0.48
 -12  -4  -2    5.68    0.50
 -12  -4  -2    5.45    0.45
 -12  -4  -2    5.68    0.53
 -12  -4  -2    5.49    0.55
 -12  -4  -1    1.43    0.35
 -12  -4  -1    1.60    0.33
 -12  -4  -1    1.29    0.29
 -12  -4  -1    0.98    0.37
 -12  -4  -1    1.30    0.41
 -12  -4   0    1.35    0.40
 -12  -4   0    2.22    0.39
 -12  -4   0    1.01    0.43
 -12  -4   0    1.15    0.29
 -12  -4   0    0.99    0.42
 -12  -4   1   15.88    1.11
 -12  -4   1   12.99    0.98
 -12  -4   1   15.91    1.06
 -12  -4   1   13.20    0.99
 -12  -4   1   15.04    1.10
 -12  -4   2    9.71    0.90
 -12  -4   2   10.38    0.87
 -12  -4   2   10.97    0.95
 -12  -4   2   10.62    0.80
 -12  -4   2   10.43    0.95
 -12  -4   2    8.85    0.88
 -12  -4   2    9.71    0.96
 -12  -4   3   10.77    0.94
 -12  -4   3   11.00    0.97
 -12  -4   3   13.12    1.07
 -12  -4   3   11.75    1.04
 -12  -4   3   10.31    0.80
 -12  -4   3   10.04    1.01
 -12  -4   3   10.74    0.96
 -12  -4   4   16.83    1.28
 -12  -4   4   18.82    1.29
 -12  -4   4   17.77    1.37
 -12  -4   4   20.43    1.47
 -12  -4   4   17.72    1.26
 -12  -4   4   14.16    1.36
 -12  -4   4   17.42    1.24
 -12  -4   4   20.88    1.42
 -12  -4   5    0.97    0.45
 -12  -4   5    0.88    0.44
 -12  -4   5    0.70    0.55
 -12  -4   5    1.47    0.43
 -12  -4   5    1.10    0.55
 -12  -4   5    1.19    0.57
 -12  -4   5    1.53    0.52
 -12  -4   6   12.71    0.97
 -12  -4   6   14.52    1.19
 -12  -4   6   13.47    1.14
 -12  -4   6   11.00    0.90
 -12  -4   6   12.65    1.14
 -12  -4   6    9.70    1.12
 -12  -4   6   12.75    1.09
 -12  -4   7    4.38    0.53
 -12  -4   7    4.94    0.81
 -12  -4   7    2.94    0.69
 -12  -4   7    4.20    0.48
 -12  -4   7    5.71    0.77
 -12  -4   7    4.66    0.66
 -12  -4   7    2.56    0.70
 -12  -4   8    1.23    0.63
 -12  -4   8    0.58    0.67
 -12  -4   8    1.11    0.45
 -12  -4   8    1.45    0.63
 -12  -4   8    0.58    0.50
 -12  -4   8    1.47    0.44
 -12  -4   9    2.70    0.70
 -12  -4   9    2.05    0.58
 -12  -4   9    1.94    0.50
 -12  -4   9    1.21    0.58
 -12  -4   9    1.87    0.56
 -12  -4   9    2.26    0.56
 -12  -4   9    0.92    0.40
 -12  -4  10    3.99    0.72
 -12  -4  10    3.20    0.55
 -12  -4  10    2.89    0.59
 -12  -4  10    3.93    0.65
 -12  -4  10    3.78    0.70
 -12  -4  10    3.68    0.74
 -12  -4  10    3.08    0.63
 -12  -4  11    0.63    0.49
 -12  -4  11    1.17    0.41
 -12  -4  11    1.14    0.55
 -12  -4  11    1.92    0.53
 -12  -4  11    1.34    0.56
 -12  -4  11    2.36    0.67
 -12  -4  11    1.36    0.63
 -12  -4  11    0.77    0.55
 -12  -4  12   44.51    2.77
 -12  -4  12   41.12    2.68
 -12  -4  12   40.87    2.49
 -12  -4  12   44.73    2.68
 -12  -4  12   43.42    2.63
 -12  -4  12   45.59    2.67
 -12  -4  12   40.95    2.50
 -12  -4  12   44.23    2.62
 -12  -4  13   17.76    1.44
 -12  -4  13   18.21    1.38
 -12  -4  13   17.98    1.26
 -12  -4  13   19.85    1.37
 -12  -4  13   16.89    1.31
 -12  -4  13   16.49    1.15
 -12  -4  13   18.40    1.38
 -12  -4  13   18.30    1.30
 -12  -4  14    7.13    0.73
 -12  -4  14    8.41    0.90
 -12  -4  14    6.97    0.81
 -12  -4  14    6.92    0.69
 -12  -4  14    7.24    0.74
 -12  -4  14    6.76    0.81
 -12  -4  14    7.83    0.70
 -12  -4  15   10.70    0.96
 -12  -4  15    8.45    0.85
 -12  -4  15   10.27    0.85
 -12  -4  15    7.76    0.70
 -12  -4  15   10.05    0.73
 -12  -4  15    9.89    0.90
 -12  -4  16   12.88    1.00
 -12  -4  16   14.32    1.10
 -12  -4  16   13.95    1.07
 -12  -4  16   12.82    1.00
 -12  -4  17    2.25    0.46
 -12  -4  17    3.35    0.47
 -12  -4  17    2.48    0.45
 -12  -4  17    3.04    0.42
 -12  -4  18    2.03    0.38
 -12  -4  18    1.66    0.33
 -12  -4  19    2.16    0.26
 -12  -4  19    1.66    0.29
 -12  -4  19    2.63    0.30
 -12  -3  -4    3.25    0.36
 -12  -3  -3    4.73    0.45
 -12  -3  -3    3.92    0.44
 -12  -3  -2    9.54    0.68
 -12  -3  -2    8.71    0.81
 -12  -3  -2    9.57    0.65
 -12  -3  -2    9.02    0.74
 -12  -3  -1    1.37    0.31
 -12  -3  -1    1.23    0.45
 -12  -3  -1    1.41    0.38
 -12  -3  -1    1.38    0.38
 -12  -3  -1    1.49    0.47
 -12  -3   0    0.63    0.29
 -12  -3   0    0.87    0.45
 -12  -3   0    0.74    0.38
 -12  -3   0    0.46    0.32
 -12  -3   0    0.87    0.42
 -12  -3   0    0.46    0.35
 -12  -3   1   10.85    0.96
 -12  -3   1    9.23    0.80
 -12  -3   1   10.76    0.94
 -12  -3   1   10.33    0.92
 -12  -3   1   10.84    0.87
 -12  -3   2    1.18    0.49
 -12  -3   2    1.89    0.58
 -12  -3   2    1.63    0.53
 -12  -3   2    1.20    0.36
 -12  -3   2    1.25    0.55
 -12  -3   2    1.13    0.53
 -12  -3   3   20.46    1.46
 -12  -3   3   21.09    1.49
 -12  -3   3   23.78    1.62
 -12  -3   3   23.68    1.55
 -12  -3   3   20.07    1.36
 -12  -3   3   18.20    1.58
 -12  -3   3   18.12    1.52
 -12  -3   3   19.12    1.29
 -12  -3   3   23.16    1.59
 -12  -3   3   22.14    1.57
 -12  -3   4    0.33    0.43
 -12  -3   4    1.53    0.50
 -12  -3   4    1.24    0.63
 -12  -3   4    0.31    0.55
 -12  -3   4    0.62    0.62
 -12  -3   4    1.84    0.54
 -12  -3   4    0.78    0.49
 -12  -3   4    0.52    0.70
 -12  -3   4    1.26    0.60
 -12  -3   4    1.45    0.58
 -12  -3   5    2.14    0.50
 -12  -3   5    2.81    0.60
 -12  -3   5    2.81    0.75
 -12  -3   5    2.47    0.66
 -12  -3   5    1.45    0.71
 -12  -3   5    2.77    0.52
 -12  -3   5    1.00    0.75
 -12  -3   5    2.51    0.65
 -12  -3   5    3.29    0.75
 -12  -3   5    2.62    0.59
 -12  -3   6   20.73    1.47
 -12  -3   6   20.58    1.60
 -12  -3   6   27.47    1.86
 -12  -3   6   23.73    1.74
 -12  -3   6   21.65    1.77
 -12  -3   6   21.10    1.73
 -12  -3   6   24.51    1.51
 -12  -3   6   26.00    1.64
 -12  -3   6   20.62    1.64
 -12  -3   7    8.99    0.98
 -12  -3   7   10.33    1.08
 -12  -3   7    9.60    1.12
 -12  -3   7    9.09    0.77
 -12  -3   7    7.86    1.08
 -12  -3   7    8.76    0.89
 -12  -3   7    9.57    0.96
 -12  -3   7    9.60    1.03
 -12  -3   7    8.89    0.84
 -12  -3   7    9.51    1.10
 -12  -3   8   13.33    1.22
 -12  -3   8   12.01    1.27
 -12  -3   8   11.93    1.00
 -12  -3   8   12.28    1.11
 -12  -3   8   13.56    1.22
 -12  -3   8   14.26    1.24
 -12  -3   8   12.06    1.04
 -12  -3   9    3.29    0.73
 -12  -3   9    5.05    0.91
 -12  -3   9    3.88    0.82
 -12  -3   9    4.42    0.54
 -12  -3   9    5.35    0.77
 -12  -3   9    4.30    0.73
 -12  -3   9    4.04    0.70
 -12  -3   9    4.38    0.65
 -12  -3  10    5.17    0.83
 -12  -3  10    4.50    0.77
 -12  -3  10    4.51    0.80
 -12  -3  10    4.52    0.59
 -12  -3  10    5.59    0.78
 -12  -3  10    4.47    0.72
 -12  -3  10    4.28    0.62
 -12  -3  10    2.92    0.65
 -12  -3  10    4.40    0.79
 -12  -3  11   18.83    1.58
 -12  -3  11   19.28    1.50
 -12  -3  11   20.48    1.56
 -12  -3  11   19.10    1.41
 -12  -3  11   22.61    1.51
 -12  -3  11   17.92    1.48
 -12  -3  11   20.27    1.40
 -12  -3  12    7.81    0.81
 -12  -3  12    7.83    0.99
 -12  -3  12    9.27    0.95
 -12  -3  12    7.77    0.88
 -12  -3  12    7.36    0.89
 -12  -3  12    8.38    0.92
 -12  -3  12    7.39    0.75
 -12  -3  12    7.24    0.80
 -12  -3  13    2.97    0.69
 -12  -3  13    3.69    0.66
 -12  -3  13    4.44    0.63
 -12  -3  13    4.04    0.63
 -12  -3  13    3.04    0.62
 -12  -3  13    3.29    0.46
 -12  -3  13    4.18    0.56
 -12  -3  13    3.66    0.69
 -12  -3  14   20.18    1.39
 -12  -3  14   18.95    1.29
 -12  -3  14   18.30    1.28
 -12  -3  14   20.16    1.50
 -12  -3  14   19.23    1.43
 -12  -3  14   16.25    1.34
 -12  -3  15    0.23    0.37
 -12  -3  15    0.23    0.37
 -12  -3  15    0.39    0.44
 -12  -3  15    0.69    0.50
 -12  -3  15    0.98    0.49
 -12  -3  15    0.46    0.32
 -12  -3  15    0.77    0.33
 -12  -3  16   18.19    1.29
 -12  -3  16   17.78    1.20
 -12  -3  16   16.93    1.21
 -12  -3  16   13.76    1.12
 -12  -3  16   16.89    1.22
 -12  -3  16   15.05    1.12
 -12  -3  17    8.60    0.75
 -12  -3  17    7.42    0.66
 -12  -3  18    3.49    0.45
 -12  -3  18    3.10    0.42
 -12  -3  19    0.98    0.24
 -12  -2  -5    2.01    0.30
 -12  -2  -5    3.01    0.39
 -12  -2  -4    4.71    0.46
 -12  -2  -4    4.52    0.50
 -12  -2  -4    5.21    0.52
 -12  -2  -3   22.59    1.41
 -12  -2  -3   21.49    1.42
 -12  -2  -3   21.83    1.37
 -12  -2  -2    2.01    0.35
 -12  -2  -2    2.12    0.50
 -12  -2  -2    1.63    0.36
 -12  -2  -2    2.32    0.42
 -12  -2  -1    0.03    0.29
 -12  -2  -1    0.42    0.40
 -12  -2  -1    0.52    0.35
 -12  -2  -1    0.35    0.34
 -12  -2   0    3.21    0.42
 -12  -2   0    2.88    0.59
 -12  -2   0    3.51    0.52
 -12  -2   0    3.45    0.59
 -12  -2   0    2.38    0.47
 -12  -2   1    1.66    0.56
 -12  -2   1    2.32    0.51
 -12  -2   1    2.22    0.59
 -12  -2   1    3.69    0.82
 -12  -2   1    1.94    0.62
 -12  -2   1    1.89    0.55
 -12  -2   1    1.61    0.41
 -12  -2   2    1.59    0.57
 -12  -2   2    1.03    0.60
 -12  -2   2    0.81    0.52
 -12  -2   2    2.18    0.85
 -12  -2   2    0.69    0.53
 -12  -2   2    0.34    0.35
 -12  -2   2    1.67    0.63
 -12  -2   3   13.08    1.15
 -12  -2   3   14.02    1.19
 -12  -2   3   13.92    1.27
 -12  -2   3   11.94    1.27
 -12  -2   3   14.96    1.10
 -12  -2   3   13.75    1.15
 -12  -2   3   10.05    1.25
 -12  -2   3   11.84    1.14
 -12  -2   3   13.15    1.23
 -12  -2   4    1.92    0.55
 -12  -2   4    1.74    0.67
 -12  -2   4    1.60    0.59
 -12  -2   4    2.00    0.72
 -12  -2   4    2.06    0.75
 -12  -2   4    2.95    0.65
 -12  -2   4    1.84    0.57
 -12  -2   4    0.90    0.85
 -12  -2   4    1.53    0.57
 -12  -2   4    2.10    0.67
 -12  -2   5   17.80    1.58
 -12  -2   5   23.50    1.74
 -12  -2   5   23.56    1.68
 -12  -2   5   17.24    1.64
 -12  -2   5   20.07    1.51
 -12  -2   5   22.89    1.49
 -12  -2   5   18.82    1.73
 -12  -2   6   18.86    1.72
 -12  -2   6   24.79    1.80
 -12  -2   6   25.97    1.89
 -12  -2   6   24.15    1.89
 -12  -2   6   23.73    1.59
 -12  -2   6   25.00    1.94
 -12  -2   6   24.90    1.64
 -12  -2   6   21.96    1.52
 -12  -2   7   24.31    1.88
 -12  -2   7   26.85    1.91
 -12  -2   7   26.88    1.97
 -12  -2   7   24.87    1.62
 -12  -2   7   21.85    1.90
 -12  -2   7   24.67    1.66
 -12  -2   7   26.40    1.85
 -12  -2   7   25.50    1.69
 -12  -2   8    8.09    1.07
 -12  -2   8    6.83    1.04
 -12  -2   8    8.09    0.72
 -12  -2   8    8.08    0.75
 -12  -2   8    7.85    0.87
 -12  -2   8    8.63    0.97
 -12  -2   8    9.30    0.99
 -12  -2   9    9.18    0.89
 -12  -2   9   11.86    1.18
 -12  -2   9    9.84    1.11
 -12  -2   9   10.23    1.18
 -12  -2   9   11.51    1.24
 -12  -2   9   10.83    1.08
 -12  -2   9   10.88    1.07
 -12  -2   9   10.16    1.02
 -12  -2  10    0.62    0.47
 -12  -2  10    0.34    0.53
 -12  -2  10   -0.06    0.53
 -12  -2  10    0.31    0.50
 -12  -2  10    0.52    0.62
 -12  -2  10    0.07    0.62
 -12  -2  10    0.68    0.58
 -12  -2  11    5.92    0.75
 -12  -2  11    3.71    0.84
 -12  -2  11    5.44    0.78
 -12  -2  11    5.79    0.86
 -12  -2  11    5.16    0.71
 -12  -2  11    4.77    0.78
 -12  -2  11    4.62    0.69
 -12  -2  12   15.81    1.31
 -12  -2  12   14.21    1.30
 -12  -2  12   18.57    1.52
 -12  -2  12   16.57    1.36
 -12  -2  12   16.82    1.20
 -12  -2  12   18.75    1.39
 -12  -2  12   17.93    1.33
 -12  -2  13    0.89    0.51
 -12  -2  13    0.61    0.44
 -12  -2  13    1.14    0.52
 -12  -2  13    0.52    0.47
 -12  -2  13    0.56    0.33
 -12  -2  13    1.48    0.61
 -12  -2  13    0.45    0.45
 -12  -2  13    0.73    0.38
 -12  -2  14    0.26    0.42
 -12  -2  14    1.22    0.41
 -12  -2  14    0.83    0.53
 -12  -2  14    0.31    0.36
 -12  -2  14    0.91    0.52
 -12  -2  14    0.54    0.43
 -12  -2  14    1.03    0.53
 -12  -2  15   15.78    1.28
 -12  -2  15   19.24    1.37
 -12  -2  15   15.56    1.17
 -12  -2  15   19.78    1.38
 -12  -2  15   17.12    1.22
 -12  -2  15   20.68    1.39
 -12  -2  16    5.95    0.61
 -12  -2  16    8.49    0.80
 -12  -2  16    6.80    0.72
 -12  -2  16    8.25    0.75
 -12  -2  17    4.25    0.57
 -12  -2  17    3.96    0.44
 -12  -2  17    5.71    0.58
 -12  -2  17    4.59    0.59
 -12  -2  17    5.27    0.51
 -12  -2  17    5.39    0.61
 -12  -2  18   10.59    0.83
 -12  -2  18   11.81    0.85
 -12  -2  18   13.22    0.90
 -12  -2  18   13.92    0.92
 -12  -2  19    0.24    0.22
 -12  -1  -6    2.63    0.28
 -12  -1  -6    3.15    0.34
 -12  -1  -5    0.10    0.27
 -12  -1  -5    0.27    0.33
 -12  -1  -4    7.53    0.68
 -12  -1  -4    7.31    0.65
 -12  -1  -4    8.25    0.70
 -12  -1  -3    3.83    0.57
 -12  -1  -3    5.68    0.67
 -12  -1  -3    4.10    0.54
 -12  -1  -2    2.16    0.53
 -12  -1  -2    2.40    0.45
 -12  -1  -2    2.28    0.43
 -12  -1  -2    2.72    0.57
 -12  -1  -1    8.25    0.80
 -12  -1  -1   10.98    0.90
 -12  -1  -1    9.76    0.79
 -12  -1  -1   10.65    0.85
 -12  -1   0    4.58    0.64
 -12  -1   0    2.55    0.56
 -12  -1   0    3.88    0.94
 -12  -1   0    3.65    0.71
 -12  -1   0    3.66    0.63
 -12  -1   0    2.90    0.50
 -12  -1   1    6.12    0.79
 -12  -1   1    6.94    0.85
 -12  -1   1    4.47    0.75
 -12  -1   1    5.24    0.76
 -12  -1   1    6.32    1.12
 -12  -1   1    6.38    0.82
 -12  -1   1    5.29    0.61
 -12  -1   1    5.06    0.76
 -12  -1   2   30.48    1.94
 -12  -1   2   30.54    2.00
 -12  -1   2   29.43    1.93
 -12  -1   2   30.34    1.80
 -12  -1   2   23.00    2.01
 -12  -1   2   29.24    1.94
 -12  -1   2   26.74    2.12
 -12  -1   2   27.51    1.93
 -12  -1   2   24.38    1.66
 -12  -1   2   30.53    1.99
 -12  -1   3    0.52    0.64
 -12  -1   3    0.13    0.48
 -12  -1   3    0.33    0.54
 -12  -1   3    0.29    0.66
 -12  -1   3    0.18    0.69
 -12  -1   3    0.16    0.53
 -12  -1   3    0.18    0.51
 -12  -1   3   -0.51    0.98
 -12  -1   3    0.38    0.53
 -12  -1   3    0.63    0.60
 -12  -1   4    2.38    0.79
 -12  -1   4    2.11    0.76
 -12  -1   4    2.47    0.68
 -12  -1   4    1.64    0.73
 -12  -1   4    1.94    0.66
 -12  -1   4    1.17    0.53
 -12  -1   4    0.53    1.01
 -12  -1   4    1.46    0.56
 -12  -1   4    2.18    0.70
 -12  -1   5   20.32    1.68
 -12  -1   5   21.32    1.69
 -12  -1   5   19.11    1.60
 -12  -1   5   17.08    1.64
 -12  -1   5   20.11    1.59
 -12  -1   5   18.44    1.46
 -12  -1   5   17.11    1.75
 -12  -1   5   22.45    1.50
 -12  -1   6    5.91    1.00
 -12  -1   6    6.92    0.96
 -12  -1   6    6.51    1.01
 -12  -1   6    6.26    1.00
 -12  -1   6    6.00    0.75
 -12  -1   6    5.00    0.71
 -12  -1   6    7.04    0.97
 -12  -1   6    5.95    0.72
 -12  -1   7   31.85    2.31
 -12  -1   7   31.22    2.25
 -12  -1   7   31.89    2.00
 -12  -1   7   32.94    2.07
 -12  -1   7   31.76    2.19
 -12  -1   7   30.25    1.97
 -12  -1   7   33.63    2.36
 -12  -1   8    4.44    0.54
 -12  -1   8    2.95    0.84
 -12  -1   8    4.98    0.60
 -12  -1   8    6.28    0.99
 -12  -1   8    4.93    0.66
 -12  -1   8    3.45    0.76
 -12  -1   8    4.13    0.70
 -12  -1   9    5.26    0.96
 -12  -1   9    6.39    0.84
 -12  -1   9    6.51    0.85
 -12  -1   9    6.93    0.91
 -12  -1   9    6.20    0.96
 -12  -1   9    6.07    0.78
 -12  -1   9    6.25    0.61
 -12  -1  10   11.72    1.19
 -12  -1  10   11.18    1.11
 -12  -1  10    8.02    0.91
 -12  -1  10   12.83    1.09
 -12  -1  10   12.64    1.16
 -12  -1  10   10.97    1.01
 -12  -1  11    8.15    1.00
 -12  -1  11    8.70    0.96
 -12  -1  11    7.36    0.96
 -12  -1  11    6.73    0.81
 -12  -1  11    8.03    0.90
 -12  -1  11    8.90    0.95
 -12  -1  11    7.02    0.81
 -12  -1  12    1.25    0.63
 -12  -1  12   -0.22    0.53
 -12  -1  12    0.52    0.57
 -12  -1  12    0.80    0.47
 -12  -1  12    1.09    0.57
 -12  -1  12    0.82    0.60
 -12  -1  12    0.60    0.41
 -12  -1  13    5.69    0.80
 -12  -1  13    4.08    0.66
 -12  -1  13    4.05    0.63
 -12  -1  13    4.46    0.69
 -12  -1  13    6.85    0.83
 -12  -1  13    5.77    0.79
 -12  -1  14    1.77    0.60
 -12  -1  14    0.77    0.51
 -12  -1  14    1.51    0.42
 -12  -1  14    1.35    0.40
 -12  -1  14    1.39    0.46
 -12  -1  14    0.73    0.50
 -12  -1  14    1.70    0.59
 -12  -1  14    1.31    0.65
 -12  -1  15    8.25    0.82
 -12  -1  15    9.56    0.95
 -12  -1  15    8.40    0.89
 -12  -1  15    9.66    0.93
 -12  -1  15   11.08    0.98
 -12  -1  15    9.06    0.91
 -12  -1  16   11.01    0.96
 -12  -1  16   11.80    0.89
 -12  -1  16    8.67    0.84
 -12  -1  16   10.93    0.95
 -12  -1  16   11.41    0.97
 -12  -1  17   18.12    1.27
 -12  -1  17   23.18    1.42
 -12  -1  17   21.48    1.38
 -12  -1  17   18.43    1.20
 -12  -1  17   24.41    1.40
 -12  -1  17   20.64    1.34
 -12  -1  18    3.95    0.45
 -12  -1  18    3.50    0.41
 -12  -1  18    4.81    0.46
 -12  -1  18    3.87    0.48
 -12  -1  19    1.58    0.26
 -12   0  -6    0.26    0.22
 -12   0  -6    0.23    0.29
 -12   0  -5    0.61    0.33
 -12   0  -5    0.04    0.42
 -12   0  -5   -0.08    0.28
 -12   0  -4   14.34    1.05
 -12   0  -4   14.03    1.05
 -12   0  -3    7.28    0.70
 -12   0  -3    7.08    0.77
 -12   0  -3    9.66    0.89
 -12   0  -3    8.84    0.82
 -12   0  -2    5.70    0.73
 -12   0  -2    5.46    0.61
 -12   0  -2    5.89    0.66
 -12   0  -2    5.04    0.55
 -12   0  -1    7.75    0.82
 -12   0  -1    7.03    0.71
 -12   0  -1    7.46    0.74
 -12   0  -1    7.64    0.78
 -12   0  -1   10.08    1.22
 -12   0   0   22.70    1.53
 -12   0   0   22.23    1.58
 -12   0   0   24.58    1.65
 -12   0   0   20.94    1.84
 -12   0   0   22.60    1.63
 -12   0   0   18.78    1.40
 -12   0   0   24.14    1.61
 -12   0   1    7.86    0.90
 -12   0   1    9.32    0.97
 -12   0   1    7.07    0.86
 -12   0   1    7.06    0.89
 -12   0   1    7.34    1.20
 -12   0   1    5.46    0.86
 -12   0   1    6.19    0.65
 -12   0   1    7.08    0.89
 -12   0   2   10.36    1.17
 -12   0   2   10.40    1.04
 -12   0   2    9.74    1.09
 -12   0   2    8.00    0.88
 -12   0   2    8.39    1.13
 -12   0   2    6.87    0.92
 -12   0   2   10.10    1.34
 -12   0   2    9.41    0.98
 -12   0   2    9.92    1.05
 -12   0   3    2.16    0.80
 -12   0   3    2.15    0.67
 -12   0   3    3.30    0.79
 -12   0   3    2.10    0.67
 -12   0   3    2.23    0.81
 -12   0   3    1.92    0.98
 -12   0   3    2.10    0.66
 -12   0   3    1.68    0.57
 -12   0   3    3.04    0.74
 -12   0   4    1.73    0.83
 -12   0   4    2.27    0.78
 -12   0   4    2.50    0.73
 -12   0   4    1.84    0.74
 -12   0   4    2.07    0.76
 -12   0   4    2.47    0.64
 -12   0   4    0.40    1.04
 -12   0   4    1.29    0.56
 -12   0   4    1.64    0.68
 -12   0   5    2.54    0.88
 -12   0   5    2.18    0.77
 -12   0   5    3.51    0.80
 -12   0   5    4.37    0.93
 -12   0   5    4.26    0.80
 -12   0   5    3.41    0.65
 -12   0   5    2.52    0.58
 -12   0   5    2.59    0.52
 -12   0   6   11.20    1.37
 -12   0   6   14.61    1.42
 -12   0   6   11.93    1.27
 -12   0   6   13.50    1.14
 -12   0   6   14.31    1.30
 -12   0   6   12.09    1.10
 -12   0   6   12.99    1.05
 -12   0   6   14.22    1.36
 -12   0   7    2.79    0.49
 -12   0   7    2.84    0.62
 -12   0   7    2.75    0.88
 -12   0   7    4.42    0.90
 -12   0   7    2.49    0.55
 -12   0   7    3.59    0.62
 -12   0   7    3.33    0.66
 -12   0   7    3.98    0.78
 -12   0   8   10.60    1.05
 -12   0   8   13.99    1.32
 -12   0   8   12.10    1.20
 -12   0   8   12.14    1.37
 -12   0   8   11.62    0.98
 -12   0   8   10.76    1.05
 -12   0   8   10.87    1.10
 -12   0   8   11.52    1.14
 -12   0   9    7.09    0.90
 -12   0   9    6.29    0.96
 -12   0   9    5.79    0.62
 -12   0   9    4.05    0.73
 -12   0   9    5.27    0.82
 -12   0   9    6.56    0.85
 -12   0   9    6.57    0.82
 -12   0  10    7.55    0.96
 -12   0  10    7.40    0.93
 -12   0  10    6.78    0.86
 -12   0  10    6.85    0.84
 -12   0  10    6.32    0.88
 -12   0  10    4.99    0.82
 -12   0  10    5.32    0.77
 -12   0  11   44.07    2.70
 -12   0  11   41.03    2.74
 -12   0  11   44.47    2.68
 -12   0  11   40.82    2.60
 -12   0  11   37.67    2.59
 -12   0  11   44.69    2.81
 -12   0  11   40.10    2.49
 -12   0  11   43.12    2.70
 -12   0  12    6.48    0.86
 -12   0  12    4.47    0.77
 -12   0  12    4.65    0.72
 -12   0  12    5.24    0.71
 -12   0  12    4.89    0.73
 -12   0  12    5.64    0.85
 -12   0  12    4.28    0.86
 -12   0  12    4.21    0.55
 -12   0  12    4.14    0.78
 -12   0  13    3.52    0.69
 -12   0  13    3.40    0.70
 -12   0  13    2.71    0.54
 -12   0  13    2.37    0.56
 -12   0  13    2.20    0.62
 -12   0  13    3.55    0.70
 -12   0  13    2.77    0.71
 -12   0  13    3.59    0.70
 -12   0  14    6.96    0.86
 -12   0  14    6.90    0.85
 -12   0  14    5.68    0.59
 -12   0  14    4.72    0.56
 -12   0  14    5.77    0.75
 -12   0  14    6.96    0.82
 -12   0  14    7.15    0.85
 -12   0  14    7.85    0.86
 -12   0  15    4.32    0.68
 -12   0  15    4.20    0.68
 -12   0  15    5.71    0.69
 -12   0  15    5.59    0.70
 -12   0  16    5.20    0.65
 -12   0  16    5.10    0.64
 -12   0  16    5.50    0.68
 -12   0  16    5.96    0.66
 -12   0  16    5.38    0.58
 -12   0  16    6.34    0.70
 -12   0  17    4.93    0.55
 -12   0  17    5.14    0.60
 -12   0  17    5.80    0.54
 -12   0  17    4.53    0.55
 -12   0  17    6.11    0.64
 -12   0  18    0.03    0.25
 -12   0  18    0.48    0.24
 -12   0  18    0.03    0.28
 -12   1  -7    3.85    0.39
 -12   1  -6    0.12    0.24
 -12   1  -6    0.03    0.35
 -12   1  -5    8.95    0.74
 -12   1  -5    9.32    0.87
 -12   1  -5    8.42    0.73
 -12   1  -4    5.07    0.66
 -12   1  -4    3.35    0.54
 -12   1  -3    1.35    0.60
 -12   1  -3    1.60    0.53
 -12   1  -2   16.49    1.30
 -12   1  -2   14.90    1.09
 -12   1  -2   11.88    0.95
 -12   1  -2   12.97    1.01
 -12   1  -2   14.23    1.17
 -12   1  -1    2.64    0.61
 -12   1  -1    2.43    0.53
 -12   1  -1    3.53    0.62
 -12   1   0    8.84    0.95
 -12   1   0    7.97    0.88
 -12   1   0    7.16    0.94
 -12   1   0    8.93    0.96
 -12   1   1   20.28    1.91
 -12   1   1   28.98    1.91
 -12   1   1   26.54    1.82
 -12   1   1   23.48    1.69
 -12   1   1   26.24    2.16
 -12   1   1   27.75    1.88
 -12   1   1   26.65    1.84
 -12   1   1   27.16    1.86
 -12   1   2    7.95    1.12
 -12   1   2    6.51    0.94
 -12   1   2    6.45    0.88
 -12   1   2    5.68    0.79
 -12   1   2    5.06    0.95
 -12   1   2    7.65    0.90
 -12   1   2    5.42    1.19
 -12   1   2    5.98    0.61
 -12   1   2    5.52    0.81
 -12   1   2    6.60    0.91
 -12   1   3    0.29    0.75
 -12   1   3    0.87    0.70
 -12   1   3   -0.64    0.61
 -12   1   3    0.59    0.62
 -12   1   3   -0.07    0.56
 -12   1   3   -0.42    1.08
 -12   1   3    0.18    0.51
 -12   1   3    0.07    0.64
 -12   1   4    5.16    1.01
 -12   1   4    4.29    0.83
 -12   1   4    3.15    0.84
 -12   1   4    4.51    0.85
 -12   1   4    3.59    0.70
 -12   1   4    3.30    1.14
 -12   1   4    4.22    0.69
 -12   1   5    1.70    0.69
 -12   1   5    2.04    0.77
 -12   1   5    2.13    0.91
 -12   1   5    2.12    0.81
 -12   1   5    1.47    0.57
 -12   1   5    1.27    0.51
 -12   1   5    2.14    0.56
 -12   1   6    7.42    0.95
 -12   1   6   11.93    1.17
 -12   1   6   10.51    1.21
 -12   1   6   12.20    1.02
 -12   1   6    9.28    1.30
 -12   1   6    9.17    0.96
 -12   1   6    9.99    1.11
 -12   1   6   10.30    1.00
 -12   1   7    2.18    0.65
 -12   1   7    3.32    0.93
 -12   1   7    2.90    0.59
 -12   1   7    2.08    0.63
 -12   1   7    2.46    0.68
 -12   1   7    2.50    0.62
 -12   1   7    1.84    0.78
 -12   1   7    2.13    0.83
 -12   1   8   11.84    1.21
 -12   1   8   16.12    1.45
 -12   1   8   15.78    1.46
 -12   1   8   14.25    1.10
 -12   1   8   15.83    1.41
 -12   1   8   12.48    1.28
 -12   1   8   11.53    1.19
 -12   1   8   12.77    1.21
 -12   1   8   13.92    1.26
 -12   1   9    8.85    1.02
 -12   1   9    8.01    0.93
 -12   1   9    9.58    1.05
 -12   1   9    8.36    0.79
 -12   1   9    9.80    1.20
 -12   1   9   10.90    1.14
 -12   1   9    7.91    0.99
 -12   1   9    9.67    1.04
 -12   1   9    8.59    1.09
 -12   1  10   31.78    2.23
 -12   1  10   29.52    2.19
 -12   1  10   30.64    2.16
 -12   1  10   36.41    2.27
 -12   1  10   32.91    1.98
 -12   1  10   31.01    1.90
 -12   1  10   35.77    2.34
 -12   1  10   32.16    2.32
 -12   1  10   31.91    2.22
 -12   1  10   34.43    2.11
 -12   1  11   16.72    1.41
 -12   1  11   17.72    1.35
 -12   1  11   15.33    1.28
 -12   1  11   16.79    1.45
 -12   1  11   14.14    1.34
 -12   1  11   15.20    1.07
 -12   1  11   15.16    1.39
 -12   1  11   16.88    1.42
 -12   1  12    4.30    0.77
 -12   1  12    4.69    0.79
 -12   1  12    3.98    0.78
 -12   1  12    4.81    0.69
 -12   1  12    4.09    0.65
 -12   1  12    4.71    0.78
 -12   1  12    3.96    0.79
 -12   1  12    4.78    0.77
 -12   1  13    9.23    0.95
 -12   1  13    6.24    0.85
 -12   1  13    5.94    0.87
 -12   1  13    7.15    0.74
 -12   1  13    6.38    0.69
 -12   1  13    6.32    0.88
 -12   1  13    9.42    0.94
 -12   1  13    9.05    0.92
 -12   1  14    0.73    0.52
 -12   1  14    1.12    0.53
 -12   1  14    1.54    0.57
 -12   1  14    2.27    0.55
 -12   1  14    2.68    0.60
 -12   1  15    1.14    0.48
 -12   1  15    0.46    0.46
 -12   1  15    1.00    0.43
 -12   1  15    0.92    0.41
 -12   1  15    0.44    0.49
 -12   1  16   10.45    0.90
 -12   1  16   13.10    0.99
 -12   1  16   11.93    0.87
 -12   1  16   10.64    0.78
 -12   1  16   12.52    0.99
 -12   1  16   10.46    0.94
 -12   1  17    1.53    0.28
 -12   1  17    1.45    0.38
 -12   1  17    1.32    0.37
 -12   1  18   -0.15    0.21
 -12   2  -7    3.01    0.38
 -12   2  -7    3.63    0.42
 -12   2  -6    1.35    0.43
 -12   2  -6    1.49    0.38
 -12   2  -6    1.70    0.34
 -12   2  -6    1.69    0.30
 -12   2  -5    5.99    0.62
 -12   2  -5    6.77    0.67
 -12   2  -4    3.63    0.57
 -12   2  -4    3.26    0.63
 -12   2  -3    3.04    0.58
 -12   2  -3    2.60    0.69
 -12   2  -3    3.43    0.71
 -12   2  -2    0.42    0.63
 -12   2  -2   -0.12    0.44
 -12   2  -2   -0.17    0.39
 -12   2  -2    0.05    0.45
 -12   2  -2    0.29    0.47
 -12   2  -2    0.82    0.90
 -12   2  -1    6.81    1.01
 -12   2  -1    8.30    1.30
 -12   2  -1    6.33    0.74
 -12   2  -1    6.75    0.80
 -12   2  -1    6.26    0.81
 -12   2   0    5.32    1.23
 -12   2   0    4.85    0.64
 -12   2   0    6.53    0.85
 -12   2   0    4.96    0.74
 -12   2   0    4.50    0.77
 -12   2   1    9.37    1.23
 -12   2   1    8.67    0.93
 -12   2   1    9.48    1.42
 -12   2   1    8.27    1.00
 -12   2   1   11.20    1.05
 -12   2   1   10.32    1.09
 -12   2   1    8.51    1.02
 -12   2   2   10.35    1.28
 -12   2   2   10.85    1.11
 -12   2   2   11.50    1.16
 -12   2   2   10.52    1.05
 -12   2   2   11.66    1.10
 -12   2   2    9.42    1.42
 -12   2   2    8.32    0.82
 -12   2   2    8.43    1.07
 -12   2   3    8.47    1.22
 -12   2   3    7.62    0.99
 -12   2   3    7.12    1.05
 -12   2   3    7.18    1.11
 -12   2   3    7.08    1.00
 -12   2   3    8.04    1.39
 -12   2   3    8.88    0.98
 -12   2   3   10.43    1.06
 -12   2   3    6.82    0.72
 -12   2   4   12.49    0.97
 -12   2   4   12.10    1.31
 -12   2   4   13.58    1.32
 -12   2   4   15.06    1.55
 -12   2   4   11.04    1.30
 -12   2   4   16.55    1.38
 -12   2   4   12.06    1.07
 -12   2   4   16.48    1.28
 -12   2   5    7.71    0.99
 -12   2   5    8.82    0.75
 -12   2   5   13.15    1.25
 -12   2   5    8.24    1.06
 -12   2   5    9.79    1.12
 -12   2   5    7.02    1.10
 -12   2   5    9.96    0.99
 -12   2   5    9.75    1.32
 -12   2   5    8.40    0.91
 -12   2   5    8.59    0.91
 -12   2   5    8.95    1.10
 -12   2   6    7.05    0.95
 -12   2   6    9.70    1.30
 -12   2   6    7.98    1.07
 -12   2   6   11.31    1.24
 -12   2   6   10.51    0.98
 -12   2   6    6.43    0.92
 -12   2   6    9.32    1.06
 -12   2   6    7.58    0.91
 -12   2   7    5.35    0.91
 -12   2   7    9.85    1.14
 -12   2   7    7.76    1.20
 -12   2   7    7.74    1.09
 -12   2   7    8.81    1.12
 -12   2   7    8.03    0.86
 -12   2   7    9.30    1.01
 -12   2   7    7.10    0.92
 -12   2   7    7.67    0.97
 -12   2   8    0.47    0.69
 -12   2   8    0.55    0.68
 -12   2   8   -0.36    0.62
 -12   2   8    1.58    0.59
 -12   2   8    0.34    0.73
 -12   2   8   -0.84    0.70
 -12   2   8    0.54    0.47
 -12   2   8    0.14    0.57
 -12   2   8    0.25    0.56
 -12   2   8    0.07    0.57
 -12   2   9    2.55    0.73
 -12   2   9    2.43    0.69
 -12   2   9    4.38    0.80
 -12   2   9    3.18    0.58
 -12   2   9    2.24    0.51
 -12   2   9    2.64    0.72
 -12   2   9    3.61    0.90
 -12   2   9    2.41    0.73
 -12   2   9    2.59    0.61
 -12   2   9    3.21    0.72
 -12   2  10   28.41    2.09
 -12   2  10   32.74    2.10
 -12   2  10   32.47    2.04
 -12   2  10   29.31    2.16
 -12   2  10   25.29    2.07
 -12   2  10   28.82    1.79
 -12   2  10   29.89    1.87
 -12   2  10   31.20    2.14
 -12   2  10   30.80    2.09
 -12   2  11    2.57    0.74
 -12   2  11    1.69    0.59
 -12   2  11    2.89    0.61
 -12   2  11    2.27    0.71
 -12   2  11    2.69    0.68
 -12   2  11    2.49    0.46
 -12   2  11    4.52    0.87
 -12   2  11    3.07    0.69
 -12   2  11    2.65    0.70
 -12   2  12   16.05    1.38
 -12   2  12   15.22    1.37
 -12   2  12   16.25    1.20
 -12   2  12   15.39    1.18
 -12   2  12   14.85    1.38
 -12   2  12   17.17    1.33
 -12   2  12   16.67    1.38
 -12   2  12   15.21    1.34
 -12   2  13    2.52    0.67
 -12   2  13    2.65    0.62
 -12   2  13    2.08    0.46
 -12   2  13    2.26    0.66
 -12   2  13    2.20    0.65
 -12   2  13    2.12    0.54
 -12   2  13    2.85    0.62
 -12   2  14    4.41    0.70
 -12   2  14    4.31    0.59
 -12   2  14    4.41    0.65
 -12   2  14    3.89    0.70
 -12   2  14    4.34    0.70
 -12   2  15   12.05    1.04
 -12   2  15   10.80    0.88
 -12   2  15   11.72    0.89
 -12   2  15   14.39    1.10
 -12   2  15   12.67    1.05
 -12   2  16    0.28    0.21
 -12   2  16    1.13    0.42
 -12   2  17    0.03    0.28
 -12   3  -7    1.70    0.32
 -12   3  -7    1.27    0.23
 -12   3  -7    1.46    0.35
 -12   3  -6    6.35    0.55
 -12   3  -6    6.89    0.61
 -12   3  -5    3.23    0.56
 -12   3  -5    4.53    0.58
 -12   3  -5    4.32    0.54
 -12   3  -4    0.58    0.40
 -12   3  -4    0.48    0.53
 -12   3  -4    0.17    0.50
 -12   3  -3    2.91    0.70
 -12   3  -3    2.96    0.60
 -12   3  -3    3.16    0.48
 -12   3  -3    3.20    0.71
 -12   3  -2   -0.07    0.65
 -12   3  -2    1.74    1.02
 -12   3  -2    0.29    0.49
 -12   3  -2    0.74    0.49
 -12   3  -2    0.20    0.62
 -12   3  -1    2.41    0.65
 -12   3  -1    2.73    0.57
 -12   3  -1    2.70    0.73
 -12   3  -1    2.51    0.79
 -12   3  -1    3.31    1.15
 -12   3  -1    3.31    0.67
 -12   3  -1    2.28    0.63
 -12   3   0    7.32    0.94
 -12   3   0    6.62    1.35
 -12   3   0    7.53    0.83
 -12   3   0    7.57    0.90
 -12   3   0    8.90    0.98
 -12   3   1   25.28    1.86
 -12   3   1   22.84    1.76
 -12   3   1   24.36    2.03
 -12   3   1   28.70    1.86
 -12   3   1   24.09    2.16
 -12   3   1   23.06    1.73
 -12   3   1   27.01    1.86
 -12   3   2    3.65    0.61
 -12   3   2    5.79    0.90
 -12   3   2    4.68    0.79
 -12   3   2    4.92    0.96
 -12   3   2    4.72    1.04
 -12   3   2    4.58    0.77
 -12   3   2    3.78    1.22
 -12   3   2    4.23    0.76
 -12   3   2    4.26    0.81
 -12   3   2    4.74    0.84
 -12   3   2    4.19    0.87
 -12   3   3    7.03    0.83
 -12   3   3    9.05    0.85
 -12   3   3   10.42    1.18
 -12   3   3    9.59    1.09
 -12   3   3   11.39    1.23
 -12   3   3    7.78    1.25
 -12   3   3   10.41    0.97
 -12   3   3    8.37    1.40
 -12   3   3    9.68    1.02
 -12   3   3    9.41    1.06
 -12   3   3    7.80    1.08
 -12   3   3   10.82    1.11
 -12   3   4   15.56    1.34
 -12   3   4   14.97    1.21
 -12   3   4   18.43    1.61
 -12   3   4   17.67    1.49
 -12   3   4   18.57    1.76
 -12   3   4   18.69    1.57
 -12   3   4   19.01    1.29
 -12   3   4   19.73    1.58
 -12   3   4   16.67    1.54
 -12   3   4   17.61    1.43
 -12   3   5   13.74    1.09
 -12   3   5   11.17    1.31
 -12   3   5   16.08    1.41
 -12   3   5   15.62    1.46
 -12   3   5   14.86    1.40
 -12   3   5   18.81    1.54
 -12   3   5   16.32    1.29
 -12   3   5   15.67    1.62
 -12   3   5   16.02    1.43
 -12   3   5   14.38    1.26
 -12   3   5   15.34    1.36
 -12   3   6    3.29    0.78
 -12   3   6    3.49    0.51
 -12   3   6    3.64    1.00
 -12   3   6    2.97    0.77
 -12   3   6    3.41    0.77
 -12   3   6    2.12    0.86
 -12   3   6    3.67    0.67
 -12   3   6    2.25    0.71
 -12   3   6    2.88    0.75
 -12   3   7    4.26    0.54
 -12   3   7    3.10    0.81
 -12   3   7    5.29    0.94
 -12   3   7    3.90    0.79
 -12   3   7    4.33    1.01
 -12   3   7    5.44    0.81
 -12   3   7    4.41    0.86
 -12   3   7    4.44    0.92
 -12   3   7    5.00    0.73
 -12   3   7    4.03    0.81
 -12   3   7    5.19    0.80
 -12   3   7    5.78    0.81
 -12   3   8    0.03    0.32
 -12   3   8    0.17    0.62
 -12   3   8    1.25    0.60
 -12   3   8    0.60    0.66
 -12   3   8    0.10    0.79
 -12   3   8    0.24    0.48
 -12   3   8    0.65    0.46
 -12   3   8    0.12    0.53
 -12   3   8    0.56    0.61
 -12   3   8    0.82    0.68
 -12   3   8   -0.38    0.61
 -12   3   8    0.17    0.69
 -12   3   9    7.96    1.01
 -12   3   9    7.13    0.92
 -12   3   9    6.09    0.68
 -12   3   9    8.43    0.98
 -12   3   9    5.92    0.83
 -12   3   9    6.33    0.91
 -12   3   9    5.03    0.88
 -12   3  10    7.53    1.00
 -12   3  10    7.14    1.04
 -12   3  10    8.06    0.92
 -12   3  10    7.55    0.69
 -12   3  10    7.57    0.78
 -12   3  10    8.07    0.91
 -12   3  10    7.81    0.85
 -12   3  10    7.71    0.97
 -12   3  10    5.74    0.89
 -12   3  11    2.04    0.68
 -12   3  11    2.17    0.58
 -12   3  11    1.79    0.68
 -12   3  11    1.69    0.43
 -12   3  11    2.32    0.60
 -12   3  11    1.13    0.48
 -12   3  11    2.61    0.71
 -12   3  11    1.75    0.64
 -12   3  12   11.66    1.15
 -12   3  12   10.41    0.95
 -12   3  12   10.78    1.07
 -12   3  12    8.87    0.86
 -12   3  12   12.07    1.08
 -12   3  12   11.31    1.13
 -12   3  13    4.30    0.57
 -12   3  13    5.25    0.71
 -12   3  13    4.45    0.73
 -12   3  13    4.18    0.74
 -12   3  14    5.89    0.59
 -12   3  14    8.13    0.73
 -12   3  14    7.24    0.83
 -12   3  14    7.68    0.84
 -12   3  15   10.76    0.74
 -12   3  15   11.78    0.99
 -12   3  16    7.36    0.69
 -12   3  17    0.24    0.22
 -12   3  17    0.15    0.23
 -12   4  -7    0.36    0.34
 -12   4  -7    0.60    0.26
 -12   4  -7    0.23    0.17
 -12   4  -7    0.24    0.31
 -12   4  -6    5.71    0.58
 -12   4  -6    6.38    0.59
 -12   4  -6    6.21    0.55
 -12   4  -5    8.82    0.81
 -12   4  -5    8.62    0.75
 -12   4  -5    7.85    0.73
 -12   4  -5    8.56    0.86
 -12   4  -4    9.58    0.92
 -12   4  -4    7.60    0.75
 -12   4  -4    6.84    0.75
 -12   4  -4    7.78    0.87
 -12   4  -3    2.17    0.49
 -12   4  -3    3.28    0.72
 -12   4  -3    2.49    0.53
 -12   4  -3    3.13    0.58
 -12   4  -3    3.82    0.73
 -12   4  -2    3.82    0.63
 -12   4  -2    5.20    0.87
 -12   4  -2    3.70    0.57
 -12   4  -2    3.14    0.65
 -12   4  -2    5.77    1.19
 -12   4  -2    3.21    0.71
 -12   4  -1    3.16    0.68
 -12   4  -1    1.64    0.79
 -12   4  -1    3.39    0.57
 -12   4  -1    3.49    0.73
 -12   4  -1    4.56    0.74
 -12   4  -1    4.48    1.21
 -12   4   0    9.52    0.98
 -12   4   0    9.23    1.38
 -12   4   0    7.38    0.87
 -12   4   0    8.25    0.92
 -12   4   0    8.28    0.99
 -12   4   1    2.79    0.65
 -12   4   1    2.52    0.75
 -12   4   1    2.90    0.91
 -12   4   1    2.34    0.80
 -12   4   1    2.34    0.64
 -12   4   1    2.50    1.09
 -12   4   1    2.26    0.69
 -12   4   1    2.77    0.69
 -12   4   2    1.99    0.52
 -12   4   2    1.68    0.51
 -12   4   2    1.68    0.63
 -12   4   2    1.78    0.72
 -12   4   2    2.06    0.90
 -12   4   2    2.41    0.78
 -12   4   2    2.55    0.59
 -12   4   2    3.20    1.12
 -12   4   2    0.88    0.64
 -12   4   2    3.35    0.75
 -12   4   2    2.28    0.74
 -12   4   2    1.86    0.69
 -12   4   3   16.72    1.45
 -12   4   3   23.29    1.78
 -12   4   3   22.04    1.92
 -12   4   3   19.55    1.62
 -12   4   3   22.56    1.73
 -12   4   3   22.10    1.46
 -12   4   3   19.43    1.41
 -12   4   3   20.73    1.70
 -12   4   3   21.40    1.67
 -12   4   3   22.09    1.63
 -12   4   3   20.68    1.97
 -12   4   4    2.31    0.52
 -12   4   4    2.40    0.68
 -12   4   4    2.97    0.83
 -12   4   4    1.89    0.80
 -12   4   4    1.42    0.68
 -12   4   4    3.49    0.94
 -12   4   4    2.83    0.82
 -12   4   4    1.30    0.62
 -12   4   4    2.70    0.67
 -12   4   5   13.79    1.49
 -12   4   5   17.38    1.27
 -12   4   5   19.08    1.62
 -12   4   5   16.73    1.46
 -12   4   5   18.81    1.44
 -12   4   5   20.13    1.52
 -12   4   5   18.46    1.75
 -12   4   5   16.32    1.42
 -12   4   5   16.83    1.44
 -12   4   6   14.52    1.33
 -12   4   6   19.69    1.68
 -12   4   6   16.17    1.16
 -12   4   6   13.78    1.42
 -12   4   6   15.56    1.37
 -12   4   6   15.94    1.50
 -12   4   6   15.59    1.39
 -12   4   6   17.84    1.32
 -12   4   7   -0.10    0.51
 -12   4   7   -0.56    0.64
 -12   4   7   -0.31    0.65
 -12   4   7    0.52    0.69
 -12   4   7    0.26    0.40
 -12   4   7   -0.33    0.72
 -12   4   7   -0.21    0.53
 -12   4   7    0.74    0.64
 -12   4   7    0.28    0.50
 -12   4   8    1.19    0.48
 -12   4   8    2.41    0.68
 -12   4   8    1.37    0.61
 -12   4   8    0.39    0.53
 -12   4   8    1.12    0.39
 -12   4   8    0.69    0.65
 -12   4   8    0.60    0.64
 -12   4   8    1.29    0.49
 -12   4   9   10.59    1.07
 -12   4   9   12.25    1.17
 -12   4   9   12.94    1.10
 -12   4   9   11.69    1.24
 -12   4   9   12.53    0.88
 -12   4   9   12.93    1.23
 -12   4   9   11.43    0.96
 -12   4   9   10.84    1.01
 -12   4  10    0.60    0.54
 -12   4  10    0.21    0.66
 -12   4  10    0.42    0.47
 -12   4  10    0.49    0.63
 -12   4  10    0.51    0.58
 -12   4  10    1.05    0.39
 -12   4  10    0.47    0.43
 -12   4  11   13.04    1.10
 -12   4  11   15.40    1.29
 -12   4  11   13.86    1.10
 -12   4  11   14.01    1.31
 -12   4  11   16.98    1.34
 -12   4  11   15.17    1.04
 -12   4  12    2.69    0.69
 -12   4  12    1.40    0.39
 -12   4  12    2.05    0.62
 -12   4  12    1.71    0.40
 -12   4  12    1.45    0.57
 -12   4  13    5.17    0.75
 -12   4  13    4.54    0.74
 -12   4  13    4.69    0.65
 -12   4  14   22.19    1.45
 -12   4  14   17.73    1.19
 -12   4  15    3.92    0.53
 -12   4  15    2.66    0.50
 -12   4  16    1.37    0.30
 -12   4  16    1.55    0.34
 -12   5  -7    1.97    0.39
 -12   5  -6    5.49    0.65
 -12   5  -6    6.00    0.53
 -12   5  -6    6.19    0.54
 -12   5  -6    5.53    0.63
 -12   5  -6    5.49    0.58
 -12   5  -5    6.05    0.70
 -12   5  -5    5.75    0.61
 -12   5  -5    5.99    0.58
 -12   5  -5    5.44    0.68
 -12   5  -4    9.03    0.96
 -12   5  -4   11.18    0.90
 -12   5  -4    9.89    0.81
 -12   5  -4   11.77    1.03
 -12   5  -3    4.46    0.71
 -12   5  -3    4.45    0.58
 -12   5  -3    3.20    0.50
 -12   5  -3    3.90    0.63
 -12   5  -2    4.82    0.76
 -12   5  -2    5.08    0.70
 -12   5  -2    5.46    0.74
 -12   5  -2    7.19    1.26
 -12   5  -2    4.95    0.86
 -12   5  -1    3.42    0.68
 -12   5  -1    1.92    0.53
 -12   5  -1    4.30    0.68
 -12   5  -1    1.91    0.63
 -12   5   0    7.88    0.99
 -12   5   0    9.53    0.95
 -12   5   0    8.78    0.93
 -12   5   0    9.94    0.99
 -12   5   1    0.57    0.65
 -12   5   1    0.51    0.55
 -12   5   1    0.10    0.49
 -12   5   1    0.70    0.52
 -12   5   1    0.42    0.64
 -12   5   1    0.39    0.79
 -12   5   1    0.64    0.69
 -12   5   2   -0.10    0.77
 -12   5   2   -0.16    0.72
 -12   5   2    0.07    0.56
 -12   5   2    0.84    0.70
 -12   5   2    0.10    0.46
 -12   5   2    0.21    0.41
 -12   5   2    0.42    0.49
 -12   5   2    0.95    0.70
 -12   5   3    3.00    0.78
 -12   5   3    3.07    0.81
 -12   5   3    2.50    0.68
 -12   5   3    2.81    0.56
 -12   5   3    2.80    0.72
 -12   5   3    3.69    0.83
 -12   5   3    1.55    0.61
 -12   5   3    2.82    0.66
 -12   5   4   10.52    1.09
 -12   5   4    8.60    1.09
 -12   5   4    8.98    1.04
 -12   5   4   11.21    1.16
 -12   5   4    9.32    1.02
 -12   5   4    9.71    0.90
 -12   5   4    7.34    0.96
 -12   5   4    8.34    0.97
 -12   5   5   12.89    1.17
 -12   5   5   13.07    1.04
 -12   5   5   10.56    1.25
 -12   5   5   13.14    1.32
 -12   5   5   11.39    1.14
 -12   5   5   10.07    1.14
 -12   5   5   13.90    1.17
 -12   5   6    6.91    0.85
 -12   5   6    6.45    0.90
 -12   5   6    8.80    1.04
 -12   5   6    7.20    1.04
 -12   5   6    8.72    0.80
 -12   5   6    8.14    1.06
 -12   5   6    7.04    0.88
 -12   5   6    6.55    0.95
 -12   5   6    7.93    0.88
 -12   5   7    8.34    1.19
 -12   5   7    7.41    0.76
 -12   5   7    8.21    0.94
 -12   5   7    8.54    0.99
 -12   5   7    8.70    0.79
 -12   5   7    7.84    1.07
 -12   5   7   10.92    1.16
 -12   5   7    6.58    0.85
 -12   5   7    8.17    1.02
 -12   5   7    7.30    0.84
 -12   5   8   13.82    1.35
 -12   5   8   13.10    1.17
 -12   5   8   11.39    0.91
 -12   5   8   11.01    1.25
 -12   5   8    9.56    0.99
 -12   5   8   12.77    1.22
 -12   5   8   12.20    1.00
 -12   5   8   10.86    1.04
 -12   5   9   10.16    1.18
 -12   5   9    8.92    0.94
 -12   5   9    8.47    1.06
 -12   5   9    9.12    1.05
 -12   5   9    7.86    0.81
 -12   5   9    8.71    1.02
 -12   5   9    9.03    0.80
 -12   5   9    9.79    0.89
 -12   5  10    3.03    0.81
 -12   5  10    3.04    0.58
 -12   5  10    2.49    0.68
 -12   5  10    2.57    0.69
 -12   5  10    2.28    0.45
 -12   5  10    2.22    0.68
 -12   5  10    2.07    0.49
 -12   5  11    5.60    0.84
 -12   5  11    4.39    0.58
 -12   5  11    5.92    0.78
 -12   5  11    5.61    0.57
 -12   5  11    4.53    0.80
 -12   5  11    5.06    0.80
 -12   5  12   -0.17    0.46
 -12   5  12    0.59    0.52
 -12   5  12    0.26    0.49
 -12   5  12   -0.34    0.51
 -12   5  13    3.05    0.58
 -12   5  13    3.22    0.58
 -12   5  13    2.66    0.46
 -12   5  14    3.89    0.56
 -12   5  14    5.38    0.57
 -12   5  14    3.60    0.54
 -12   5  15    5.98    0.53
 -12   5  15    5.69    0.57
 -12   6  -7    2.01    0.35
 -12   6  -7    2.24    0.35
 -12   6  -6    4.37    0.52
 -12   6  -6    5.67    0.59
 -12   6  -6    4.14    0.55
 -12   6  -6    5.03    0.45
 -12   6  -5    2.30    0.52
 -12   6  -5    2.37    0.50
 -12   6  -5    2.94    0.44
 -12   6  -5    3.29    0.54
 -12   6  -4    6.93    0.77
 -12   6  -4    5.18    0.53
 -12   6  -4    7.10    0.73
 -12   6  -4    6.41    0.79
 -12   6  -4    6.56    0.65
 -12   6  -3    2.90    0.60
 -12   6  -3    2.52    0.48
 -12   6  -3    1.94    0.51
 -12   6  -3    2.86    0.56
 -12   6  -3    1.97    0.64
 -12   6  -2    3.81    0.61
 -12   6  -2    2.30    0.75
 -12   6  -2    3.32    0.61
 -12   6  -2    2.98    0.62
 -12   6  -2    2.19    0.46
 -12   6  -2    3.38    0.62
 -12   6  -1    9.16    0.86
 -12   6  -1   11.24    1.01
 -12   6  -1   10.32    0.94
 -12   6  -1   10.35    0.94
 -12   6  -1    8.27    0.89
 -12   6  -1   10.46    0.98
 -12   6   0    1.03    0.64
 -12   6   0    1.14    0.63
 -12   6   0    1.84    0.54
 -12   6   0    1.40    0.47
 -12   6   0    0.52    0.59
 -12   6   0    1.38    0.57
 -12   6   0    1.98    0.99
 -12   6   1    0.07    0.66
 -12   6   1   -0.35    0.63
 -12   6   1    0.51    0.50
 -12   6   1   -0.04    0.40
 -12   6   1   -0.18    0.68
 -12   6   1   -0.28    1.00
 -12   6   2    9.46    1.11
 -12   6   2   13.01    1.19
 -12   6   2   13.11    1.01
 -12   6   2   10.14    1.11
 -12   6   2    8.37    0.96
 -12   6   2    8.15    1.30
 -12   6   3    0.27    0.61
 -12   6   3    1.28    0.70
 -12   6   3   -0.43    0.73
 -12   6   3   -0.20    0.49
 -12   6   3   -0.31    0.53
 -12   6   3   -0.09    1.06
 -12   6   3   -0.19    0.54
 -12   6   4   12.08    1.11
 -12   6   4   11.40    1.32
 -12   6   4   12.16    1.23
 -12   6   4   12.22    1.01
 -12   6   4    8.13    1.03
 -12   6   4   11.37    1.42
 -12   6   4   11.01    1.05
 -12   6   5   14.47    1.25
 -12   6   5   16.45    1.55
 -12   6   5   12.13    1.40
 -12   6   5   16.89    1.21
 -12   6   5   16.94    1.45
 -12   6   5   14.80    1.36
 -12   6   5   17.57    1.31
 -12   6   6    2.70    0.55
 -12   6   6    3.53    0.86
 -12   6   6    4.33    0.79
 -12   6   6    3.75    0.60
 -12   6   6    2.65    0.78
 -12   6   6    3.03    0.55
 -12   6   6    4.09    0.88
 -12   6   6    4.15    0.80
 -12   6   6    3.43    0.65
 -12   6   7    5.20    0.96
 -12   6   7    6.30    0.89
 -12   6   7    6.87    0.97
 -12   6   7    7.10    0.71
 -12   6   7    5.62    0.67
 -12   6   7    5.45    0.88
 -12   6   7    7.39    0.85
 -12   6   7    7.14    0.77
 -12   6   8   10.33    1.19
 -12   6   8   10.16    1.02
 -12   6   8    9.93    1.15
 -12   6   8    9.84    0.85
 -12   6   8   10.27    1.10
 -12   6   8   10.91    0.91
 -12   6   8   10.64    0.97
 -12   6   9    4.49    0.84
 -12   6   9    5.36    0.70
 -12   6   9    5.04    0.84
 -12   6   9    4.88    0.84
 -12   6   9    4.37    0.77
 -12   6   9    5.65    0.66
 -12   6   9    5.53    0.63
 -12   6  10    9.63    0.97
 -12   6  10    6.12    0.70
 -12   6  10    7.92    0.88
 -12   6  10    8.34    0.74
 -12   6  10    7.56    0.95
 -12   6  10    8.49    0.94
 -12   6  11    0.09    0.48
 -12   6  11    0.30    0.31
 -12   6  11    0.32    0.48
 -12   6  11    0.06    0.49
 -12   6  11    0.39    0.51
 -12   6  12    0.27    0.44
 -12   6  12   -0.09    0.38
 -12   6  12    0.37    0.40
 -12   6  13    4.22    0.56
 -12   6  13    5.00    0.51
 -12   6  14    1.07    0.29
 -12   7  -7    1.01    0.23
 -12   7  -7    0.94    0.27
 -12   7  -6    0.42    0.32
 -12   7  -6    0.03    0.25
 -12   7  -6    0.08    0.29
 -12   7  -6    0.05    0.20
 -12   7  -6    0.22    0.31
 -12   7  -5    2.41    0.49
 -12   7  -5    2.95    0.48
 -12   7  -5    1.92    0.40
 -12   7  -5    2.37    0.37
 -12   7  -4    0.86    0.31
 -12   7  -4    1.05    0.52
 -12   7  -4    1.51    0.43
 -12   7  -4    1.67    0.41
 -12   7  -4    0.90    0.37
 -12   7  -3    1.88    0.42
 -12   7  -3    1.63    0.47
 -12   7  -3    2.04    0.48
 -12   7  -3    1.83    0.46
 -12   7  -3    1.37    0.60
 -12   7  -3    2.10    0.44
 -12   7  -2    4.75    0.67
 -12   7  -2    6.41    0.69
 -12   7  -2    5.52    0.65
 -12   7  -2    3.54    0.54
 -12   7  -2    7.14    1.06
 -12   7  -2    6.36    0.72
 -12   7  -1   15.69    1.28
 -12   7  -1   10.90    1.08
 -12   7  -1   14.18    1.07
 -12   7  -1   11.20    0.96
 -12   7  -1   10.63    1.01
 -12   7  -1   15.67    1.14
 -12   7  -1   14.12    1.42
 -12   7   0    8.85    1.02
 -12   7   0    8.92    0.98
 -12   7   0    9.91    0.89
 -12   7   0    6.96    0.71
 -12   7   0   11.24    0.97
 -12   7   0   10.28    1.27
 -12   7   0    6.74    0.87
 -12   7   1    4.43    0.79
 -12   7   1    5.16    0.68
 -12   7   1    5.10    0.81
 -12   7   1    5.75    1.09
 -12   7   1    5.23    0.75
 -12   7   1    5.29    0.87
 -12   7   2    1.64    0.62
 -12   7   2    2.28    0.79
 -12   7   2    1.44    0.67
 -12   7   2    2.41    0.54
 -12   7   2    1.54    0.66
 -12   7   2    1.24    0.58
 -12   7   2    1.47    0.90
 -12   7   3    2.59    0.63
 -12   7   3    2.18    0.82
 -12   7   3    3.06    0.74
 -12   7   3    2.05    0.73
 -12   7   3    3.11    0.60
 -12   7   3    1.66    0.65
 -12   7   3    1.38    0.90
 -12   7   4    7.42    0.84
 -12   7   4    6.64    1.07
 -12   7   4    9.86    0.86
 -12   7   4    6.89    0.99
 -12   7   4    7.81    0.94
 -12   7   4    7.19    1.13
 -12   7   4    9.31    0.91
 -12   7   5    0.79    0.70
 -12   7   5    0.46    0.59
 -12   7   5    0.61    0.43
 -12   7   5    0.18    0.45
 -12   7   5    0.07    0.68
 -12   7   5    0.67    0.61
 -12   7   5   -0.77    0.92
 -12   7   5    0.71    0.49
 -12   7   6    2.02    0.75
 -12   7   6    2.91    0.66
 -12   7   6    2.63    0.76
 -12   7   6    2.83    0.55
 -12   7   6    2.27    0.78
 -12   7   6    1.22    0.63
 -12   7   6    2.18    0.53
 -12   7   6    2.19    0.58
 -12   7   7    5.32    0.85
 -12   7   7    3.93    0.75
 -12   7   7    4.76    0.86
 -12   7   7    6.74    0.68
 -12   7   7    5.12    0.84
 -12   7   7    6.11    0.70
 -12   7   7    6.61    0.76
 -12   7   8    8.46    0.94
 -12   7   8    7.18    0.82
 -12   7   8    9.46    0.74
 -12   7   8    7.27    0.97
 -12   7   8    8.32    0.96
 -12   7   8    5.29    0.84
 -12   7   8    7.93    0.74
 -12   7   8    7.69    0.79
 -12   7   9    5.23    0.72
 -12   7   9    3.02    0.52
 -12   7   9    3.42    0.69
 -12   7   9    3.37    0.68
 -12   7   9    3.79    0.70
 -12   7   9    4.43    0.57
 -12   7  10    9.39    0.83
 -12   7  10    8.41    0.80
 -12   7  10    7.49    0.86
 -12   7  10    9.94    0.71
 -12   7  11    0.60    0.36
 -12   7  11    0.64    0.37
 -12   7  12    0.95    0.38
 -12   7  13    2.02    0.37
 -12   7  13    2.29    0.34
 -12   8  -6    0.62    0.26
 -12   8  -6    0.57    0.28
 -12   8  -5    2.89    0.35
 -12   8  -5    2.80    0.41
 -12   8  -5    3.02    0.48
 -12   8  -4    0.40    0.32
 -12   8  -4    0.85    0.45
 -12   8  -4    0.20    0.26
 -12   8  -4    0.46    0.29
 -12   8  -4    0.03    0.31
 -12   8  -3    2.27    0.42
 -12   8  -3    3.49    0.50
 -12   8  -3    2.25    0.44
 -12   8  -3    2.36    0.44
 -12   8  -2    8.41    0.70
 -12   8  -2    7.83    0.79
 -12   8  -2    9.24    0.81
 -12   8  -2    8.74    0.80
 -12   8  -1    6.38    0.73
 -12   8  -1    5.38    0.67
 -12   8  -1    5.40    0.79
 -12   8  -1    5.36    0.67
 -12   8  -1    3.62    0.61
 -12   8   0    3.48    0.70
 -12   8   0    3.93    0.69
 -12   8   0    5.09    0.63
 -12   8   0    3.96    0.73
 -12   8   0    3.96    0.65
 -12   8   1    9.58    1.02
 -12   8   1    9.69    1.00
 -12   8   1   12.47    0.97
 -12   8   1    9.80    0.96
 -12   8   1    9.55    1.02
 -12   8   2    1.11    0.62
 -12   8   2    0.36    0.63
 -12   8   2   -0.07    0.78
 -12   8   2    0.58    0.49
 -12   8   2    1.16    0.52
 -12   8   2    0.63    0.51
 -12   8   2    1.38    0.49
 -12   8   3    5.66    0.68
 -12   8   3    4.62    0.68
 -12   8   3    4.80    0.79
 -12   8   3    3.80    0.81
 -12   8   3    5.85    0.74
 -12   8   3    3.89    0.88
 -12   8   3    4.78    0.84
 -12   8   3    4.55    0.72
 -12   8   4    4.95    0.62
 -12   8   4    3.14    0.52
 -12   8   4    2.79    0.69
 -12   8   4    1.96    0.73
 -12   8   4    2.31    0.81
 -12   8   4    3.22    0.68
 -12   8   5    0.37    0.41
 -12   8   5    0.40    0.52
 -12   8   5    0.37    0.57
 -12   8   5    0.50    0.66
 -12   8   5    0.58    0.45
 -12   8   5   -0.12    0.75
 -12   8   5    0.61    0.56
 -12   8   6    1.66    0.55
 -12   8   6    0.74    0.54
 -12   8   6    0.87    0.49
 -12   8   6    0.85    0.41
 -12   8   6    0.60    0.69
 -12   8   6    0.79    0.59
 -12   8   6    1.50    0.44
 -12   8   7    0.49    0.37
 -12   8   7    1.46    0.59
 -12   8   7    0.36    0.46
 -12   8   7   -0.16    0.56
 -12   8   7    0.63    0.40
 -12   8   7   -0.48    0.66
 -12   8   7    0.44    0.43
 -12   8   7    1.20    0.52
 -12   8   7   -0.06    0.51
 -12   8   8    3.88    0.57
 -12   8   8    5.07    0.73
 -12   8   8    7.18    0.66
 -12   8   8    5.44    0.71
 -12   8   8    5.97    0.68
 -12   8   8    5.73    0.76
 -12   8   9    7.94    0.68
 -12   8   9    6.82    0.75
 -12   8   9    5.86    0.58
 -12   8   9    7.67    0.73
 -12   8  10    2.50    0.43
 -12   8  11    1.98    0.42
 -12   8  11    2.53    0.42
 -12   9  -6    2.50    0.33
 -12   9  -5    2.58    0.42
 -12   9  -4    0.19    0.24
 -12   9  -4    0.05    0.20
 -12   9  -4    0.38    0.36
 -12   9  -3    1.14    0.35
 -12   9  -3    1.88    0.35
 -12   9  -3    1.23    0.32
 -12   9  -2    2.47    0.49
 -12   9  -2    2.00    0.52
 -12   9  -2    3.74    0.49
 -12   9  -2    2.33    0.43
 -12   9  -1    3.05    0.57
 -12   9  -1    3.45    0.62
 -12   9  -1    4.33    0.57
 -12   9  -1    4.32    0.55
 -12   9  -1    4.61    0.55
 -12   9  -1    3.75    0.57
 -12   9   0    2.86    0.61
 -12   9   0    3.64    0.64
 -12   9   0    2.99    0.51
 -12   9   0    5.04    0.76
 -12   9   0    4.18    0.58
 -12   9   0    2.32    0.51
 -12   9   0    3.03    0.59
 -12   9   1    2.65    0.63
 -12   9   1    3.27    0.58
 -12   9   1    3.62    0.56
 -12   9   1    3.44    0.58
 -12   9   1    3.32    0.57
 -12   9   1    5.10    0.76
 -12   9   1    2.42    0.62
 -12   9   2    1.60    0.58
 -12   9   2    1.60    0.45
 -12   9   2    2.32    0.50
 -12   9   2    2.31    0.52
 -12   9   2    3.81    0.73
 -12   9   2    1.89    0.51
 -12   9   2    1.51    0.61
 -12   9   3    7.82    0.71
 -12   9   3    7.83    0.94
 -12   9   3    9.22    0.85
 -12   9   3    9.87    0.91
 -12   9   3    9.26    0.80
 -12   9   4    2.49    0.48
 -12   9   4    2.05    0.65
 -12   9   4    1.71    0.58
 -12   9   4    1.74    0.60
 -12   9   4    1.66    0.49
 -12   9   4    2.23    0.59
 -12   9   5    0.61    0.41
 -12   9   5    0.07    0.51
 -12   9   5    1.02    0.49
 -12   9   5    0.76    0.38
 -12   9   5    0.05    0.49
 -12   9   6    2.20    0.50
 -12   9   6    1.16    0.44
 -12   9   6    0.61    0.51
 -12   9   6    2.33    0.44
 -12   9   7    3.58    0.61
 -12   9   7    3.77    0.51
 -12   9   7    3.39    0.50
 -12   9   7    2.73    0.58
 -12   9   8    0.87    0.42
 -12   9   8    0.57    0.28
 -12   9   8    1.44    0.36
 -12   9   9    3.79    0.45
 -12  10  -5    0.28    0.23
 -12  10  -5    0.18    0.19
 -12  10  -4    1.14    0.27
 -12  10  -3    1.31    0.29
 -12  10  -3    1.38    0.38
 -12  10  -2    0.04    0.25
 -12  10  -2    0.51    0.28
 -12  10  -2    0.28    0.35
 -12  10  -2    0.23    0.31
 -12  10  -1    0.96    0.33
 -12  10  -1    0.73    0.30
 -12  10  -1    1.11    0.42
 -12  10  -1    1.19    0.41
 -12  10   0    2.80    0.45
 -12  10   0    3.46    0.45
 -12  10   0    2.14    0.44
 -12  10   0    1.58    0.47
 -12  10   1    1.80    0.50
 -12  10   1    1.63    0.42
 -12  10   1    0.92    0.38
 -12  10   1    1.01    0.37
 -12  10   1    1.48    0.48
 -12  10   2    5.17    0.68
 -12  10   2    6.52    0.62
 -12  10   2    6.00    0.61
 -12  10   2    6.11    0.62
 -12  10   2    4.47    0.49
 -12  10   2    6.01    0.68
 -12  10   3    7.28    0.69
 -12  10   3    7.55    0.70
 -12  10   3    5.35    0.75
 -12  10   3    8.03    0.68
 -12  10   4    3.34    0.64
 -12  10   4    5.04    0.56
 -12  10   4    3.64    0.60
 -12  10   5    3.68    0.49
 -12  10   5    2.95    0.49
 -12  10   6    0.40    0.40
 -12  10   6    0.38    0.30
 -12  11  -3    1.21    0.24
 -12  11  -3    1.00    0.25
 -12  11  -2    2.43    0.32
 -12  11  -2    1.81    0.31
 -12  11  -1    1.40    0.30
 -12  11  -1    0.72    0.26
 -12  11   0    1.40    0.27
 -12  11   0    1.15    0.36
 -12  11   1    0.65    0.27
 -12  11   1    0.06    0.34
 -12  11   2    5.60    0.50
 -12  11   3    4.36    0.44
 -12  11   3    2.99    0.45
 -11 -12   8    3.12    0.32
 -11 -12   8    3.69    0.33
 -11 -12   8    3.76    0.35
 -11 -12   9    8.76    0.61
 -11 -12   9    8.85    0.63
 -11 -12   9   10.44    0.66
 -11 -12  10    4.07    0.40
 -11 -12  10    3.65    0.39
 -11 -12  11   11.25    0.73
 -11 -12  11   10.16    0.67
 -11 -12  12    4.03    0.38
 -11 -12  12    3.99    0.37
 -11 -12  13    0.64    0.22
 -11 -12  13    0.44    0.18
 -11 -12  13    0.46    0.19
 -11 -12  14    5.09    0.40
 -11 -11   4    1.20    0.23
 -11 -11   5    4.52    0.44
 -11 -11   5    5.35    0.47
 -11 -11   6    4.29    0.44
 -11 -11   6    4.00    0.39
 -11 -11   6    4.41    0.45
 -11 -11   7    2.12    0.35
 -11 -11   7    2.28    0.35
 -11 -11   7    2.64    0.40
 -11 -11   7    2.45    0.39
 -11 -11   8    3.37    0.44
 -11 -11   8    2.56    0.37
 -11 -11   8    3.15    0.43
 -11 -11   8    2.93    0.35
 -11 -11   8    2.97    0.45
 -11 -11   9    8.16    0.69
 -11 -11   9    7.98    0.60
 -11 -11   9    8.04    0.65
 -11 -11   9    7.35    0.68
 -11 -11   9    6.79    0.61
 -11 -11  10   16.64    1.07
 -11 -11  10   14.92    0.92
 -11 -11  10   13.14    0.97
 -11 -11  10   15.59    1.02
 -11 -11  11   13.61    0.90
 -11 -11  11   12.93    0.88
 -11 -11  12    0.36    0.21
 -11 -11  12    0.07    0.28
 -11 -11  12    0.25    0.30
 -11 -11  13   12.55    0.86
 -11 -11  13   12.11    0.84
 -11 -11  13   13.86    0.89
 -11 -11  13   10.55    0.75
 -11 -11  14    0.61    0.26
 -11 -11  14    0.85    0.25
 -11 -11  14    1.10    0.26
 -11 -11  14    0.90    0.29
 -11 -11  15    0.64    0.20
 -11 -11  15    0.10    0.22
 -11 -11  16    3.57    0.35
 -11 -11  16    3.28    0.33
 -11 -10   2    5.80    0.50
 -11 -10   2    6.64    0.50
 -11 -10   3    2.13    0.36
 -11 -10   3    2.62    0.29
 -11 -10   4    8.91    0.62
 -11 -10   4    8.95    0.74
 -11 -10   4    9.19    0.76
 -11 -10   4    9.92    0.65
 -11 -10   4    9.25    0.71
 -11 -10   5   11.51    0.86
 -11 -10   5   11.14    0.80
 -11 -10   5   11.64    0.87
 -11 -10   5   10.31    0.72
 -11 -10   6    2.03    0.44
 -11 -10   6    2.39    0.43
 -11 -10   6    2.11    0.45
 -11 -10   7    2.48    0.48
 -11 -10   7    2.18    0.44
 -11 -10   7    3.09    0.52
 -11 -10   7    2.28    0.40
 -11 -10   7    2.91    0.51
 -11 -10   8   10.58    0.91
 -11 -10   8   10.11    0.83
 -11 -10   8   10.93    0.89
 -11 -10   8   10.95    0.86
 -11 -10   8   11.04    0.93
 -11 -10   9    0.74    0.45
 -11 -10   9    0.61    0.34
 -11 -10   9    1.37    0.43
 -11 -10   9    0.85    0.40
 -11 -10  10    7.82    0.80
 -11 -10  10    8.77    0.68
 -11 -10  10    8.20    0.73
 -11 -10  10    8.13    0.80
 -11 -10  10    8.96    0.81
 -11 -10  11    6.99    0.54
 -11 -10  11    5.85    0.55
 -11 -10  11    5.92    0.69
 -11 -10  11    7.47    0.71
 -11 -10  11    6.69    0.61
 -11 -10  12    0.09    0.37
 -11 -10  12    0.59    0.30
 -11 -10  12   -0.36    0.39
 -11 -10  12    0.35    0.42
 -11 -10  12    0.35    0.28
 -11 -10  13    6.40    0.66
 -11 -10  13    7.47    0.72
 -11 -10  13    5.84    0.60
 -11 -10  13    6.92    0.64
 -11 -10  14    5.19    0.55
 -11 -10  14    5.35    0.56
 -11 -10  14    4.96    0.51
 -11 -10  15    9.52    0.71
 -11 -10  15   10.99    0.81
 -11 -10  15    9.59    0.67
 -11 -10  15    8.59    0.75
 -11 -10  16    3.44    0.43
 -11 -10  16    3.67    0.43
 -11 -10  17    2.24    0.30
 -11 -10  17    2.36    0.35
 -11 -10  18    2.49    0.31
 -11  -9   0    2.80    0.32
 -11  -9   0    3.46    0.33
 -11  -9   1    9.86    0.66
 -11  -9   1    9.59    0.73
 -11  -9   1    9.63    0.68
 -11  -9   1    8.84    0.61
 -11  -9   1   10.08    0.72
 -11  -9   2    4.66    0.48
 -11  -9   2    5.77    0.57
 -11  -9   2    5.16    0.46
 -11  -9   2    4.36    0.39
 -11  -9   3    4.78    0.43
 -11  -9   3    5.42    0.48
 -11  -9   3    6.81    0.65
 -11  -9   3    5.87    0.64
 -11  -9   3    6.03    0.55
 -11  -9   3    5.83    0.61
 -11  -9   4   31.38    1.84
 -11  -9   4   34.25    1.95
 -11  -9   4   27.30    1.91
 -11  -9   4   30.66    1.82
 -11  -9   4   31.08    1.93
 -11  -9   5    2.76    0.50
 -11  -9   5    1.63    0.45
 -11  -9   5    1.73    0.48
 -11  -9   6    7.48    0.78
 -11  -9   6    9.15    0.82
 -11  -9   6    7.08    0.79
 -11  -9   6    7.45    0.82
 -11  -9   6    7.91    0.75
 -11  -9   7    1.08    0.51
 -11  -9   7    0.72    0.42
 -11  -9   7    0.82    0.50
 -11  -9   7    0.05    0.46
 -11  -9   7    0.19    0.40
 -11  -9   8    1.21    0.53
 -11  -9   8    1.53    0.45
 -11  -9   8    1.89    0.53
 -11  -9   8    1.36    0.49
 -11  -9   9   10.11    0.88
 -11  -9   9   11.43    1.04
 -11  -9   9   13.02    1.06
 -11  -9  10   10.66    1.02
 -11  -9  10    9.78    0.80
 -11  -9  10   10.47    0.89
 -11  -9  10    9.48    0.79
 -11  -9  10   11.23    1.00
 -11  -9  10   11.54    1.01
 -11  -9  11    0.20    0.29
 -11  -9  11    0.67    0.47
 -11  -9  11    0.11    0.46
 -11  -9  11    0.50    0.39
 -11  -9  11    0.44    0.38
 -11  -9  12   33.37    2.03
 -11  -9  12   32.27    2.07
 -11  -9  12   31.10    1.97
 -11  -9  12   32.07    2.06
 -11  -9  12   32.13    1.87
 -11  -9  13    9.11    0.84
 -11  -9  13   10.68    0.90
 -11  -9  14    7.15    0.77
 -11  -9  14    9.60    0.83
 -11  -9  14    9.64    0.74
 -11  -9  14    8.69    0.81
 -11  -9  14    8.67    0.78
 -11  -9  14    6.96    0.64
 -11  -9  15   22.30    1.47
 -11  -9  15   22.34    1.32
 -11  -9  15   23.23    1.48
 -11  -9  15   21.11    1.36
 -11  -9  15   19.17    1.30
 -11  -9  16    0.61    0.37
 -11  -9  16    0.85    0.34
 -11  -9  16    1.24    0.36
 -11  -9  16    0.81    0.27
 -11  -9  16    1.14    0.30
 -11  -9  16    0.72    0.25
 -11  -9  17    2.96    0.45
 -11  -9  17    3.20    0.46
 -11  -9  17    3.18    0.40
 -11  -9  18    4.19    0.44
 -11  -9  18    4.39    0.47
 -11  -9  19    1.90    0.27
 -11  -8  -2    2.59    0.28
 -11  -8  -1   12.94    0.89
 -11  -8  -1   13.79    0.89
 -11  -8  -1   14.44    0.88
 -11  -8  -1   14.77    0.92
 -11  -8   0    2.15    0.37
 -11  -8   0    1.82    0.33
 -11  -8   0    2.66    0.43
 -11  -8   0    2.37    0.28
 -11  -8   0    2.66    0.42
 -11  -8   0    2.50    0.40
 -11  -8   0    2.69    0.31
 -11  -8   1    3.73    0.44
 -11  -8   1    3.59    0.46
 -11  -8   1    4.25    0.50
 -11  -8   1    3.40    0.36
 -11  -8   1    3.55    0.54
 -11  -8   2    0.76    0.39
 -11  -8   2    0.88    0.38
 -11  -8   2    0.66    0.30
 -11  -8   2    0.84    0.44
 -11  -8   2    0.70    0.34
 -11  -8   3    4.58    0.51
 -11  -8   3    5.07    0.57
 -11  -8   3    4.79    0.59
 -11  -8   3    5.64    0.67
 -11  -8   3    4.86    0.65
 -11  -8   3    5.34    0.69
 -11  -8   4    7.94    0.70
 -11  -8   4   10.20    0.93
 -11  -8   4   10.03    0.91
 -11  -8   4    9.52    0.86
 -11  -8   5    3.95    0.46
 -11  -8   5    4.53    0.64
 -11  -8   5    4.74    0.72
 -11  -8   5    4.01    0.66
 -11  -8   5    4.89    0.73
 -11  -8   5    5.45    0.69
 -11  -8   6    7.67    0.83
 -11  -8   6    7.60    0.88
 -11  -8   6    7.00    0.84
 -11  -8   6    7.68    0.89
 -11  -8   6    7.58    0.83
 -11  -8   7    4.65    0.73
 -11  -8   7    5.46    0.69
 -11  -8   7    5.20    0.77
 -11  -8   7    3.63    0.69
 -11  -8   8   12.00    0.96
 -11  -8   8   12.42    1.09
 -11  -8   8   11.20    1.04
 -11  -8   9    6.89    0.75
 -11  -8   9    9.12    0.80
 -11  -8   9    9.09    0.97
 -11  -8   9   10.03    0.97
 -11  -8   9    8.37    0.77
 -11  -8   9    8.57    0.94
 -11  -8  10    5.50    0.69
 -11  -8  10    7.14    0.68
 -11  -8  10    8.01    0.78
 -11  -8  10    8.54    0.91
 -11  -8  10    7.24    0.76
 -11  -8  10    6.84    0.83
 -11  -8  11    4.52    0.64
 -11  -8  11    6.08    0.65
 -11  -8  11    6.49    0.83
 -11  -8  11    5.32    0.74
 -11  -8  11    6.03    0.77
 -11  -8  12    6.62    0.74
 -11  -8  12    6.01    0.78
 -11  -8  12    4.81    0.65
 -11  -8  12    7.43    0.83
 -11  -8  12    6.06    0.59
 -11  -8  13    3.80    0.64
 -11  -8  13    2.39    0.58
 -11  -8  13    3.80    0.57
 -11  -8  13    2.87    0.59
 -11  -8  13    2.79    0.56
 -11  -8  14   39.67    2.43
 -11  -8  14   38.03    2.34
 -11  -8  14   37.53    2.26
 -11  -8  14   40.52    2.42
 -11  -8  14   38.94    2.34
 -11  -8  15    6.49    0.76
 -11  -8  15    6.73    0.70
 -11  -8  15    6.55    0.66
 -11  -8  15    6.51    0.58
 -11  -8  15    7.63    0.75
 -11  -8  15    6.40    0.77
 -11  -8  16    3.27    0.43
 -11  -8  16    4.01    0.59
 -11  -8  16    3.90    0.51
 -11  -8  16    3.65    0.45
 -11  -8  16    4.05    0.45
 -11  -8  16    4.40    0.52
 -11  -8  16    3.32    0.58
 -11  -8  17    3.63    0.48
 -11  -8  17    3.74    0.53
 -11  -8  17    3.88    0.43
 -11  -8  17    3.82    0.47
 -11  -8  17    4.13    0.57
 -11  -8  18    4.82    0.44
 -11  -8  18    4.46    0.52
 -11  -8  18    3.84    0.44
 -11  -8  18    3.48    0.36
 -11  -8  19    2.14    0.34
 -11  -8  19    1.44    0.25
 -11  -8  20    1.40    0.23
 -11  -7  -3   12.04    0.77
 -11  -7  -3   11.74    0.78
 -11  -7  -3   12.89    0.80
 -11  -7  -2    2.40    0.37
 -11  -7  -2    2.70    0.36
 -11  -7  -2    2.59    0.30
 -11  -7  -2    2.08    0.35
 -11  -7  -2    2.77    0.39
 -11  -7  -1    0.32    0.29
 -11  -7  -1    0.60    0.34
 -11  -7  -1    0.27    0.24
 -11  -7  -1   -0.04    0.34
 -11  -7  -1    0.04    0.34
 -11  -7  -1    0.42    0.34
 -11  -7  -1    0.24    0.23
 -11  -7   0    6.58    0.70
 -11  -7   0    8.96    0.72
 -11  -7   0    8.05    0.73
 -11  -7   0    8.21    0.69
 -11  -7   0    7.61    0.63
 -11  -7   0    9.62    0.82
 -11  -7   1   -0.33    0.42
 -11  -7   1    0.17    0.29
 -11  -7   1   -0.24    0.35
 -11  -7   1    0.60    0.40
 -11  -7   1    0.24    0.28
 -11  -7   1    0.31    0.47
 -11  -7   2    0.64    0.41
 -11  -7   2    0.90    0.39
 -11  -7   2    1.16    0.44
 -11  -7   2    0.32    0.45
 -11  -7   2    0.18    0.28
 -11  -7   2    0.78    0.48
 -11  -7   2    0.46    0.50
 -11  -7   3   24.79    1.67
 -11  -7   3   29.19    1.84
 -11  -7   3   26.66    1.74
 -11  -7   3   26.56    1.84
 -11  -7   4    1.39    0.44
 -11  -7   4    1.94    0.60
 -11  -7   4    0.73    0.47
 -11  -7   4    1.25    0.52
 -11  -7   4    0.65    0.52
 -11  -7   5   27.28    1.87
 -11  -7   5   32.79    2.10
 -11  -7   5   33.58    2.11
 -11  -7   5   33.38    2.15
 -11  -7   5   31.14    2.06
 -11  -7   5   34.08    2.15
 -11  -7   6   11.17    0.89
 -11  -7   6   13.09    1.15
 -11  -7   6   14.34    1.13
 -11  -7   6   10.08    0.99
 -11  -7   6   14.36    1.20
 -11  -7   6   12.10    1.14
 -11  -7   7    1.83    0.61
 -11  -7   7    1.53    0.55
 -11  -7   7    1.49    0.53
 -11  -7   7    1.61    0.62
 -11  -7   7    2.55    0.65
 -11  -7   8   35.28    2.32
 -11  -7   8   32.84    2.04
 -11  -7   8   36.25    2.30
 -11  -7   8   33.77    2.11
 -11  -7   8   29.81    2.14
 -11  -7   8   35.02    2.30
 -11  -7   8   35.17    2.22
 -11  -7   9   22.33    1.61
 -11  -7   9   20.70    1.58
 -11  -7   9   17.80    1.40
 -11  -7   9   21.01    1.40
 -11  -7   9   18.64    1.49
 -11  -7   9   21.92    1.64
 -11  -7   9   20.02    1.49
 -11  -7  10    1.13    0.55
 -11  -7  10    0.45    0.53
 -11  -7  10    0.95    0.39
 -11  -7  10    0.59    0.48
 -11  -7  10    0.83    0.47
 -11  -7  10   -0.26    0.56
 -11  -7  10    1.46    0.58
 -11  -7  11    9.26    0.92
 -11  -7  11    8.48    0.93
 -11  -7  11    7.00    0.83
 -11  -7  11    6.87    0.92
 -11  -7  11    6.27    0.73
 -11  -7  12    2.53    0.57
 -11  -7  12    1.99    0.58
 -11  -7  12    2.75    0.68
 -11  -7  12    2.79    0.64
 -11  -7  12    1.54    0.57
 -11  -7  12    2.78    0.43
 -11  -7  13    8.24    0.93
 -11  -7  13    9.37    0.92
 -11  -7  13    7.50    0.86
 -11  -7  13    8.29    0.90
 -11  -7  13    6.92    0.76
 -11  -7  14    7.61    0.76
 -11  -7  14    7.80    0.90
 -11  -7  14    8.83    0.89
 -11  -7  14    8.53    0.84
 -11  -7  14    8.77    0.74
 -11  -7  14    6.86    0.66
 -11  -7  14    9.31    0.90
 -11  -7  14    7.76    0.91
 -11  -7  14    8.05    0.90
 -11  -7  15    1.38    0.50
 -11  -7  15    1.87    0.47
 -11  -7  15    1.77    0.50
 -11  -7  15    1.39    0.54
 -11  -7  15    1.80    0.56
 -11  -7  16   14.13    1.09
 -11  -7  16   11.17    0.87
 -11  -7  16   13.61    0.92
 -11  -7  16   12.93    1.10
 -11  -7  16   12.60    0.97
 -11  -7  16   14.22    1.12
 -11  -7  17    0.10    0.38
 -11  -7  17    1.84    0.45
 -11  -7  17    1.13    0.47
 -11  -7  17    1.03    0.33
 -11  -7  18   17.80    1.13
 -11  -7  18   17.24    1.10
 -11  -7  19   11.95    0.83
 -11  -7  19   10.89    0.82
 -11  -7  19   10.14    0.79
 -11  -7  20    3.60    0.36
 -11  -7  20    3.60    0.35
 -11  -7  20    3.48    0.36
 -11  -6  -4    2.62    0.28
 -11  -6  -4    2.44    0.31
 -11  -6  -3    0.82    0.31
 -11  -6  -3    0.54    0.25
 -11  -6  -3    0.61    0.29
 -11  -6  -3    0.44    0.31
 -11  -6  -2    6.65    0.66
 -11  -6  -2    8.49    0.73
 -11  -6  -2    6.20    0.69
 -11  -6  -2    7.26    0.62
 -11  -6  -2    8.28    0.72
 -11  -6  -2    8.07    0.70
 -11  -6  -1   17.01    1.19
 -11  -6  -1   18.42    1.24
 -11  -6  -1   15.32    1.09
 -11  -6  -1   18.58    1.24
 -11  -6  -1   16.07    1.11
 -11  -6  -1   16.37    1.25
 -11  -6  -1   16.24    1.22
 -11  -6   0    2.40    0.51
 -11  -6   0    1.61    0.51
 -11  -6   0    3.28    0.46
 -11  -6   0    2.48    0.54
 -11  -6   0    2.39    0.42
 -11  -6   0    3.53    0.62
 -11  -6   1   -0.05    0.45
 -11  -6   1    0.61    0.39
 -11  -6   1    0.30    0.44
 -11  -6   1    0.52    0.50
 -11  -6   1    1.07    0.53
 -11  -6   1    0.57    0.36
 -11  -6   1    0.79    0.53
 -11  -6   2    9.50    0.94
 -11  -6   2    9.84    1.02
 -11  -6   2   10.83    0.81
 -11  -6   2    9.65    0.92
 -11  -6   2   11.07    0.97
 -11  -6   2   11.08    1.06
 -11  -6   3    5.33    0.73
 -11  -6   3    6.58    0.73
 -11  -6   3    5.03    0.78
 -11  -6   3    6.55    0.83
 -11  -6   3    6.18    0.77
 -11  -6   4    7.09    0.77
 -11  -6   4    7.51    0.88
 -11  -6   4    6.96    0.85
 -11  -6   4    7.32    0.90
 -11  -6   4    4.34    0.77
 -11  -6   4    7.01    0.86
 -11  -6   4    7.18    0.91
 -11  -6   5   26.39    1.71
 -11  -6   5   27.01    1.89
 -11  -6   5   26.16    1.88
 -11  -6   5   23.84    1.79
 -11  -6   5   25.95    1.82
 -11  -6   5   27.18    1.91
 -11  -6   6    2.32    0.52
 -11  -6   6    2.21    0.71
 -11  -6   6    2.26    0.44
 -11  -6   6    1.65    0.59
 -11  -6   6    1.43    0.61
 -11  -6   6    3.25    0.63
 -11  -6   6    2.77    0.70
 -11  -6   7   28.22    1.85
 -11  -6   7   34.26    2.22
 -11  -6   7   29.26    1.90
 -11  -6   7   36.03    2.23
 -11  -6   7   33.67    2.06
 -11  -6   7   27.66    2.10
 -11  -6   7   32.63    2.21
 -11  -6   7   32.06    2.12
 -11  -6   8   20.72    1.61
 -11  -6   8   17.69    1.39
 -11  -6   8   20.46    1.58
 -11  -6   8   19.81    1.41
 -11  -6   8   18.96    1.55
 -11  -6   8   19.58    1.62
 -11  -6   8   21.73    1.53
 -11  -6   9    9.58    1.06
 -11  -6   9    9.10    1.08
 -11  -6   9    8.13    0.81
 -11  -6   9    9.64    0.95
 -11  -6   9    9.89    1.05
 -11  -6   9   10.03    0.97
 -11  -6  10    6.18    0.85
 -11  -6  10    5.35    0.58
 -11  -6  10    5.05    0.83
 -11  -6  10    5.28    0.70
 -11  -6  10    6.24    0.81
 -11  -6  10    5.58    0.80
 -11  -6  11    4.07    0.75
 -11  -6  11    2.41    0.67
 -11  -6  11    3.21    0.66
 -11  -6  11    3.13    0.74
 -11  -6  11    2.45    0.72
 -11  -6  11    2.67    0.51
 -11  -6  11    2.97    0.72
 -11  -6  12    1.40    0.47
 -11  -6  12    0.38    0.56
 -11  -6  12    1.26    0.58
 -11  -6  12    0.67    0.63
 -11  -6  12    1.29    0.59
 -11  -6  12    1.55    0.61
 -11  -6  12    1.01    0.50
 -11  -6  13   16.89    1.38
 -11  -6  13   14.91    1.33
 -11  -6  13   15.50    1.18
 -11  -6  13   15.91    1.28
 -11  -6  13   15.37    1.34
 -11  -6  13   15.70    1.31
 -11  -6  13   13.56    1.13
 -11  -6  14   15.34    1.31
 -11  -6  14   15.11    1.18
 -11  -6  14   13.49    1.27
 -11  -6  14   13.86    1.01
 -11  -6  14   15.90    1.23
 -11  -6  14   13.71    1.01
 -11  -6  14   16.29    1.32
 -11  -6  15    4.33    0.60
 -11  -6  15    4.62    0.63
 -11  -6  15    3.11    0.68
 -11  -6  15    5.81    0.79
 -11  -6  15    4.70    0.69
 -11  -6  16    6.78    0.63
 -11  -6  16    7.40    0.65
 -11  -6  16    7.13    0.70
 -11  -6  16    7.37    0.87
 -11  -6  16    7.90    0.82
 -11  -6  16    8.55    0.90
 -11  -6  17   23.85    1.54
 -11  -6  17   31.34    1.83
 -11  -6  18   11.67    0.96
 -11  -6  18   12.49    1.02
 -11  -6  19    6.35    0.60
 -11  -6  19    5.46    0.61
 -11  -6  19    5.46    0.59
 -11  -6  20    7.92    0.62
 -11  -6  20    7.17    0.56
 -11  -6  20    7.89    0.62
 -11  -6  20    7.05    0.58
 -11  -5  -5    0.74    0.25
 -11  -5  -5    0.59    0.25
 -11  -5  -5    0.74    0.22
 -11  -5  -4    7.88    0.64
 -11  -5  -4    8.58    0.58
 -11  -5  -4    8.19    0.70
 -11  -5  -4    9.73    0.74
 -11  -5  -4    8.40    0.67
 -11  -5  -3    2.52    0.41
 -11  -5  -3    2.50    0.34
 -11  -5  -3    2.77    0.46
 -11  -5  -3    3.25    0.49
 -11  -5  -3    2.53    0.47
 -11  -5  -2    8.57    0.73
 -11  -5  -2    8.22    0.85
 -11  -5  -2    8.13    0.66
 -11  -5  -2    8.30    0.81
 -11  -5  -2    9.04    0.70
 -11  -5  -2    8.90    0.87
 -11  -5  -2    9.19    0.86
 -11  -5  -2    8.66    0.80
 -11  -5  -1   20.72    1.38
 -11  -5  -1   19.66    1.43
 -11  -5  -1   19.91    1.47
 -11  -5  -1   21.70    1.39
 -11  -5  -1   20.36    1.47
 -11  -5  -1   21.58    1.52
 -11  -5   0    9.05    0.95
 -11  -5   0    9.64    0.81
 -11  -5   0    8.15    0.92
 -11  -5   0    9.67    0.89
 -11  -5   0   11.38    0.90
 -11  -5   0    8.19    0.78
 -11  -5   0    9.74    0.93
 -11  -5   0    9.01    0.97
 -11  -5   1    8.13    0.75
 -11  -5   1    8.94    0.97
 -11  -5   1    8.11    0.83
 -11  -5   1    8.84    0.93
 -11  -5   1    8.03    0.83
 -11  -5   1    8.61    0.96
 -11  -5   1    8.51    0.90
 -11  -5   1   10.29    1.00
 -11  -5   2   14.19    1.27
 -11  -5   2   14.45    1.03
 -11  -5   2   15.05    1.24
 -11  -5   2   14.87    1.31
 -11  -5   2   15.58    1.21
 -11  -5   2   13.39    1.18
 -11  -5   3    3.74    0.72
 -11  -5   3    3.55    0.73
 -11  -5   3    3.86    0.67
 -11  -5   3    2.61    0.68
 -11  -5   3    4.60    0.83
 -11  -5   3    4.32    0.66
 -11  -5   3    3.46    0.74
 -11  -5   3    2.80    0.71
 -11  -5   4   29.19    1.97
 -11  -5   4   28.49    1.99
 -11  -5   4   28.73    1.90
 -11  -5   4   23.71    1.95
 -11  -5   4   29.84    1.84
 -11  -5   4   28.05    2.01
 -11  -5   4   28.63    2.03
 -11  -5   5    0.51    0.56
 -11  -5   5   -0.15    0.64
 -11  -5   5   -0.27    0.49
 -11  -5   5   -0.08    0.61
 -11  -5   5    0.47    0.40
 -11  -5   5    0.63    0.60
 -11  -5   5    0.37    0.57
 -11  -5   6    0.79    0.52
 -11  -5   6    0.45    0.45
 -11  -5   6    0.08    0.63
 -11  -5   6    0.65    0.58
 -11  -5   6    0.08    0.60
 -11  -5   6    0.39    0.60
 -11  -5   6    0.14    0.60
 -11  -5   7   17.78    1.32
 -11  -5   7   16.34    1.22
 -11  -5   7   17.34    1.50
 -11  -5   7   15.55    1.16
 -11  -5   7   17.93    1.41
 -11  -5   7   17.37    1.51
 -11  -5   7   17.38    1.29
 -11  -5   7   18.30    1.52
 -11  -5   7   17.54    1.47
 -11  -5   8    6.40    0.79
 -11  -5   8    5.83    0.88
 -11  -5   8    6.61    0.72
 -11  -5   8    4.35    0.86
 -11  -5   8    6.39    0.95
 -11  -5   8    6.53    0.83
 -11  -5   9   32.44    2.20
 -11  -5   9   29.19    1.83
 -11  -5   9   28.86    2.14
 -11  -5   9   29.14    1.96
 -11  -5   9   27.98    2.01
 -11  -5   9   30.94    2.09
 -11  -5  10    7.67    0.98
 -11  -5  10    5.58    0.84
 -11  -5  10    5.99    0.87
 -11  -5  10    7.89    0.97
 -11  -5  10    5.73    0.90
 -11  -5  10    6.30    0.91
 -11  -5  10    6.03    0.71
 -11  -5  11    8.07    0.83
 -11  -5  11    9.12    1.03
 -11  -5  11    8.72    0.89
 -11  -5  11    7.21    0.97
 -11  -5  11    7.25    0.72
 -11  -5  11    7.85    0.99
 -11  -5  11    9.63    1.09
 -11  -5  12   29.94    1.96
 -11  -5  12   29.04    2.08
 -11  -5  12   28.18    1.90
 -11  -5  12   28.89    2.05
 -11  -5  12   29.58    2.04
 -11  -5  12   32.04    2.19
 -11  -5  13    9.42    0.91
 -11  -5  13    9.94    0.87
 -11  -5  13   11.42    1.16
 -11  -5  13    9.95    0.89
 -11  -5  13    8.96    0.99
 -11  -5  13   10.01    1.03
 -11  -5  13   10.88    1.13
 -11  -5  13   12.67    1.22
 -11  -5  14    1.91    0.51
 -11  -5  14    2.23    0.69
 -11  -5  14    2.79    0.57
 -11  -5  14    1.70    0.42
 -11  -5  14    2.54    0.58
 -11  -5  14    2.58    0.61
 -11  -5  14    1.70    0.68
 -11  -5  15   15.86    1.41
 -11  -5  15   17.58    1.35
 -11  -5  15   17.76    1.38
 -11  -5  15   14.97    1.20
 -11  -5  15   15.54    1.18
 -11  -5  15   16.10    1.22
 -11  -5  15   17.11    1.40
 -11  -5  15   17.73    1.26
 -11  -5  16   -0.21    0.57
 -11  -5  16    0.11    0.42
 -11  -5  16   -0.06    0.47
 -11  -5  16    0.04    0.38
 -11  -5  16    0.46    0.34
 -11  -5  16    0.22    0.32
 -11  -5  16    0.06    0.53
 -11  -5  17   15.37    1.24
 -11  -5  17   16.80    1.21
 -11  -5  18   12.63    0.96
 -11  -5  18   12.01    1.00
 -11  -5  18   12.65    0.98
 -11  -5  19   11.11    0.87
 -11  -5  19    7.92    0.64
 -11  -5  19    8.95    0.64
 -11  -5  19   10.69    0.87
 -11  -5  19   10.79    0.81
 -11  -5  19    9.88    0.79
 -11  -5  20    4.59    0.49
 -11  -5  20    4.60    0.42
 -11  -5  20    3.30    0.38
 -11  -5  20    2.95    0.45
 -11  -5  21    1.00    0.23
 -11  -5  21    1.24    0.23
 -11  -4  -6    0.38    0.20
 -11  -4  -6    0.36    0.23
 -11  -4  -6    0.61    0.24
 -11  -4  -6    0.63    0.26
 -11  -4  -5    5.19    0.53
 -11  -4  -5    5.16    0.54
 -11  -4  -5    4.75    0.43
 -11  -4  -5    4.83    0.48
 -11  -4  -4    1.36    0.36
 -11  -4  -4    2.12    0.45
 -11  -4  -4    1.38    0.35
 -11  -4  -4    1.26    0.43
 -11  -4  -4    1.01    0.40
 -11  -4  -4    1.51    0.32
 -11  -4  -4    0.91    0.40
 -11  -4  -3    1.90    0.43
 -11  -4  -3    1.52    0.33
 -11  -4  -3    1.44    0.48
 -11  -4  -3    0.85    0.41
 -11  -4  -3    1.38    0.34
 -11  -4  -3    1.88    0.50
 -11  -4  -2   39.16    2.45
 -11  -4  -2   43.06    2.54
 -11  -4  -2   44.25    2.45
 -11  -4  -2   42.66    2.57
 -11  -4  -2   40.34    2.38
 -11  -4  -2   43.32    2.60
 -11  -4  -1   12.51    1.00
 -11  -4  -1   14.55    1.03
 -11  -4  -1   12.77    0.94
 -11  -4  -1   12.95    1.17
 -11  -4  -1   13.70    1.09
 -11  -4  -1   11.47    1.04
 -11  -4  -1   14.57    1.15
 -11  -4  -1   12.82    0.93
 -11  -4  -1   14.07    1.22
 -11  -4   0    4.41    0.62
 -11  -4   0    4.63    0.67
 -11  -4   0    4.10    0.64
 -11  -4   0    4.80    0.76
 -11  -4   0    3.19    0.65
 -11  -4   0    4.57    0.61
 -11  -4   0    4.81    0.75
 -11  -4   0    3.98    0.80
 -11  -4   1   13.91    1.16
 -11  -4   1   14.00    1.28
 -11  -4   1   13.00    1.08
 -11  -4   1   11.41    1.15
 -11  -4   1   14.97    1.15
 -11  -4   1   12.82    1.00
 -11  -4   1   11.53    1.17
 -11  -4   2   11.52    0.86
 -11  -4   2   11.13    1.13
 -11  -4   2    9.62    1.05
 -11  -4   2   10.98    0.96
 -11  -4   2   11.15    1.16
 -11  -4   2   10.16    0.99
 -11  -4   2    8.30    1.09
 -11  -4   2   11.78    1.08
 -11  -4   3   -0.14    0.56
 -11  -4   3    1.20    0.55
 -11  -4   3    1.25    0.46
 -11  -4   3    1.60    0.66
 -11  -4   3    1.00    0.52
 -11  -4   3    0.62    0.59
 -11  -4   3    0.58    0.61
 -11  -4   3    1.69    0.68
 -11  -4   4   10.02    1.06
 -11  -4   4   10.67    1.05
 -11  -4   4   10.62    1.13
 -11  -4   4   10.38    1.12
 -11  -4   4    8.97    0.88
 -11  -4   4    9.55    1.14
 -11  -4   4    7.99    1.10
 -11  -4   4   11.23    1.15
 -11  -4   5    0.13    0.51
 -11  -4   5    0.06    0.48
 -11  -4   5    0.16    0.68
 -11  -4   5    0.25    0.56
 -11  -4   5    0.45    0.40
 -11  -4   5    0.32    0.58
 -11  -4   5   -0.91    0.86
 -11  -4   5    0.09    0.64
 -11  -4   5   -0.30    0.58
 -11  -4   6    5.28    0.74
 -11  -4   6    3.77    0.80
 -11  -4   6    5.94    0.74
 -11  -4   6    7.11    0.98
 -11  -4   6    5.66    0.87
 -11  -4   6    5.68    0.92
 -11  -4   6    6.70    0.73
 -11  -4   6    4.05    0.93
 -11  -4   6    5.22    0.92
 -11  -4   6    7.18    0.92
 -11  -4   7   12.53    1.04
 -11  -4   7   11.68    1.02
 -11  -4   7    9.68    1.12
 -11  -4   7   13.13    1.28
 -11  -4   7   12.32    0.98
 -11  -4   7   11.98    1.07
 -11  -4   7   13.22    1.22
 -11  -4   7   10.05    1.22
 -11  -4   7   10.88    1.12
 -11  -4   8   31.44    2.18
 -11  -4   8   32.03    2.12
 -11  -4   8   34.79    2.23
 -11  -4   8   32.91    2.10
 -11  -4   8   28.99    2.27
 -11  -4   8   29.68    1.95
 -11  -4   9   14.61    1.26
 -11  -4   9   13.42    1.33
 -11  -4   9   15.39    1.32
 -11  -4   9   13.10    1.14
 -11  -4   9   13.32    1.40
 -11  -4  10   32.25    2.35
 -11  -4  10   32.20    2.06
 -11  -4  10   34.32    2.27
 -11  -4  10   29.59    1.95
 -11  -4  10   31.44    2.19
 -11  -4  10   29.95    2.09
 -11  -4  10   32.57    2.24
 -11  -4  11    9.98    1.04
 -11  -4  11    9.67    1.03
 -11  -4  11   11.62    1.15
 -11  -4  11   10.51    1.14
 -11  -4  11   10.95    1.02
 -11  -4  11   11.67    1.23
 -11  -4  11   12.69    1.19
 -11  -4  12    8.55    0.99
 -11  -4  12   11.18    1.04
 -11  -4  12    7.48    0.91
 -11  -4  12    7.29    0.80
 -11  -4  12    7.53    0.93
 -11  -4  12    9.88    0.92
 -11  -4  12    9.73    1.13
 -11  -4  12    9.07    1.11
 -11  -4  12   10.04    1.10
 -11  -4  13   46.34    2.85
 -11  -4  13   41.62    2.82
 -11  -4  13   48.42    2.87
 -11  -4  13   44.87    2.70
 -11  -4  13   45.64    2.96
 -11  -4  13   44.67    2.63
 -11  -4  13   54.08    3.14
 -11  -4  13   50.03    3.00
 -11  -4  14    4.19    0.69
 -11  -4  14    2.99    0.61
 -11  -4  14    2.91    0.64
 -11  -4  14    2.67    0.55
 -11  -4  14    3.12    0.47
 -11  -4  14    2.95    0.77
 -11  -4  14    3.56    0.79
 -11  -4  14    3.15    0.67
 -11  -4  15   -0.49    0.42
 -11  -4  15    0.21    0.45
 -11  -4  15    0.06    0.45
 -11  -4  15   -0.04    0.37
 -11  -4  15    0.07    0.55
 -11  -4  15    0.76    0.53
 -11  -4  15    0.08    0.58
 -11  -4  16   11.28    0.97
 -11  -4  16    8.85    0.76
 -11  -4  16    9.57    0.98
 -11  -4  17    5.83    0.77
 -11  -4  17    5.10    0.68
 -11  -4  17    3.61    0.59
 -11  -4  17    4.15    0.53
 -11  -4  17    3.83    0.67
 -11  -4  18    1.79    0.37
 -11  -4  18    2.88    0.58
 -11  -4  18    1.84    0.43
 -11  -4  18    2.05    0.45
 -11  -4  18    1.92    0.53
 -11  -4  18    1.68    0.48
 -11  -4  19   14.32    1.07
 -11  -4  19   11.47    0.90
 -11  -4  19   13.61    0.95
 -11  -4  19   14.56    1.06
 -11  -4  19   13.40    0.98
 -11  -4  20    0.10    0.20
 -11  -4  20    0.21    0.21
 -11  -4  20   -0.17    0.33
 -11  -4  20    0.45    0.24
 -11  -4  21   12.27    0.80
 -11  -3  -7    8.06    0.56
 -11  -3  -7    7.58    0.54
 -11  -3  -6    3.51    0.37
 -11  -3  -6    4.11    0.47
 -11  -3  -6    3.64    0.45
 -11  -3  -6    3.26    0.40
 -11  -3  -5    8.50    0.69
 -11  -3  -5    9.35    0.79
 -11  -3  -5   10.56    0.83
 -11  -3  -5    8.76    0.80
 -11  -3  -5    9.31    0.75
 -11  -3  -4    0.12    0.36
 -11  -3  -4    0.12    0.30
 -11  -3  -4    0.05    0.41
 -11  -3  -4    0.30    0.45
 -11  -3  -4    0.05    0.40
 -11  -3  -4   -0.24    0.44
 -11  -3  -3   11.03    0.94
 -11  -3  -3   11.14    0.86
 -11  -3  -3   11.82    1.00
 -11  -3  -3   12.93    1.08
 -11  -3  -3   10.18    0.85
 -11  -3  -3   12.09    1.01
 -11  -3  -3   10.19    1.02
 -11  -3  -2    2.32    0.50
 -11  -3  -2    1.54    0.53
 -11  -3  -2    1.61    0.41
 -11  -3  -2    1.64    0.50
 -11  -3  -2    2.09    0.58
 -11  -3  -2    1.87    0.63
 -11  -3  -1    0.55    0.39
 -11  -3  -1   -0.07    0.55
 -11  -3  -1    0.55    0.46
 -11  -3  -1    0.12    0.41
 -11  -3  -1   -0.05    0.47
 -11  -3  -1    0.41    0.34
 -11  -3  -1    0.88    0.51
 -11  -3  -1    0.18    0.48
 -11  -3  -1    0.14    0.58
 -11  -3   0   16.64    1.21
 -11  -3   0   16.46    1.41
 -11  -3   0   14.97    1.44
 -11  -3   0   18.24    1.43
 -11  -3   0   15.68    1.27
 -11  -3   0   16.76    1.33
 -11  -3   0   18.38    1.36
 -11  -3   0   15.14    1.25
 -11  -3   1    1.37    0.61
 -11  -3   1    1.71    0.45
 -11  -3   1    2.70    0.66
 -11  -3   1    2.08    0.52
 -11  -3   1    0.86    0.70
 -11  -3   1    3.02    0.94
 -11  -3   1    2.01    0.60
 -11  -3   1    1.65    0.72
 -11  -3   1    1.29    0.67
 -11  -3   1    0.72    0.58
 -11  -3   2    9.57    1.05
 -11  -3   2    9.86    0.91
 -11  -3   2   10.98    1.09
 -11  -3   2   10.87    1.09
 -11  -3   2    8.56    1.17
 -11  -3   2    8.07    1.22
 -11  -3   2   10.46    0.98
 -11  -3   2   11.02    1.15
 -11  -3   3   63.06    3.54
 -11  -3   3   52.42    3.46
 -11  -3   3   54.41    3.50
 -11  -3   3   57.83    3.31
 -11  -3   3   63.03    3.59
 -11  -3   3   58.76    3.68
 -11  -3   3   57.22    3.64
 -11  -3   3   55.94    3.37
 -11  -3   3   66.85    3.71
 -11  -3   3   58.73    3.59
 -11  -3   4    5.20    0.78
 -11  -3   4    2.40    0.76
 -11  -3   4    5.27    0.78
 -11  -3   4    3.17    0.79
 -11  -3   4    4.31    0.86
 -11  -3   4    2.70    0.96
 -11  -3   4    5.39    0.64
 -11  -3   4    4.11    0.85
 -11  -3   4    5.44    0.88
 -11  -3   4    4.68    0.84
 -11  -3   5    2.32    0.59
 -11  -3   5    2.40    0.72
 -11  -3   5    0.91    0.56
 -11  -3   5    1.63    0.70
 -11  -3   5    1.07    0.67
 -11  -3   5    1.46    0.63
 -11  -3   5    2.50    0.71
 -11  -3   5    0.81    0.60
 -11  -3   6   18.53    1.39
 -11  -3   6   17.50    1.39
 -11  -3   6   16.88    1.55
 -11  -3   6   19.32    1.63
 -11  -3   6   17.96    1.66
 -11  -3   6   18.58    1.39
 -11  -3   6   19.80    1.58
 -11  -3   6   19.31    1.51
 -11  -3   7    2.44    0.54
 -11  -3   7    2.09    0.58
 -11  -3   7    1.96    0.80
 -11  -3   7    2.19    0.79
 -11  -3   7    2.35    0.52
 -11  -3   7    2.30    0.65
 -11  -3   7    1.66    0.63
 -11  -3   7    3.83    0.69
 -11  -3   7    3.18    0.81
 -11  -3   8   38.03    2.65
 -11  -3   8   36.41    2.24
 -11  -3   8   36.86    2.58
 -11  -3   8   36.15    2.52
 -11  -3   8   37.75    2.47
 -11  -3   8   38.80    2.47
 -11  -3   8   37.69    2.35
 -11  -3   9    4.76    0.90
 -11  -3   9    5.19    0.76
 -11  -3   9    5.16    0.87
 -11  -3   9    5.47    0.85
 -11  -3   9    5.17    0.80
 -11  -3   9    5.36    0.69
 -11  -3   9    5.84    0.92
 -11  -3   9    6.20    0.99
 -11  -3  10   13.15    1.38
 -11  -3  10   12.01    1.18
 -11  -3  10   12.88    1.17
 -11  -3  10   14.19    1.30
 -11  -3  10   11.54    1.23
 -11  -3  10   11.38    1.07
 -11  -3  10   10.58    1.18
 -11  -3  10   11.65    1.20
 -11  -3  11   23.14    1.83
 -11  -3  11   18.98    1.61
 -11  -3  11   22.00    1.64
 -11  -3  11   22.58    1.67
 -11  -3  11   20.36    1.69
 -11  -3  11   19.76    1.53
 -11  -3  11   22.24    1.73
 -11  -3  11   19.77    1.60
 -11  -3  11   18.38    1.42
 -11  -3  12   30.27    2.23
 -11  -3  12   27.68    2.07
 -11  -3  12   30.59    2.11
 -11  -3  12   29.91    2.07
 -11  -3  12   28.14    2.09
 -11  -3  12   29.29    1.83
 -11  -3  12   27.63    1.92
 -11  -3  12   30.76    2.04
 -11  -3  12   33.06    2.20
 -11  -3  13    6.61    0.91
 -11  -3  13    7.42    1.07
 -11  -3  13    6.62    0.91
 -11  -3  13    6.45    0.88
 -11  -3  13    8.93    0.94
 -11  -3  13    7.16    0.81
 -11  -3  13    6.51    0.96
 -11  -3  13    6.16    0.72
 -11  -3  13    6.69    0.80
 -11  -3  14    4.88    0.80
 -11  -3  14    4.13    0.68
 -11  -3  14    5.78    0.76
 -11  -3  14    4.23    0.89
 -11  -3  14    5.21    0.79
 -11  -3  14    5.48    0.65
 -11  -3  14    6.19    0.90
 -11  -3  14    4.64    0.68
 -11  -3  15    2.00    0.54
 -11  -3  15    1.79    0.61
 -11  -3  15    1.94    0.46
 -11  -3  15    2.23    0.50
 -11  -3  15    1.35    0.64
 -11  -3  15    2.15    0.61
 -11  -3  15    1.68    0.52
 -11  -3  15    1.34    0.63
 -11  -3  15    1.75    0.42
 -11  -3  16    3.32    0.60
 -11  -3  16    2.56    0.63
 -11  -3  16    2.01    0.53
 -11  -3  16    2.16    0.62
 -11  -3  17    2.07    0.58
 -11  -3  17    2.80    0.64
 -11  -3  17    1.94    0.54
 -11  -3  17    2.21    0.52
 -11  -3  17    1.63    0.55
 -11  -3  17    2.49    0.53
 -11  -3  18   21.48    1.57
 -11  -3  18   22.68    1.43
 -11  -3  18   24.29    1.50
 -11  -3  18   23.47    1.55
 -11  -3  18   25.03    1.65
 -11  -3  18   21.96    1.49
 -11  -3  18   22.48    1.55
 -11  -3  19    4.77    0.64
 -11  -3  19    5.28    0.50
 -11  -3  19    4.94    0.58
 -11  -3  19    5.58    0.58
 -11  -3  19    4.35    0.51
 -11  -3  20    1.46    0.37
 -11  -3  20    1.05    0.28
 -11  -3  20    1.17    0.26
 -11  -3  20    1.63    0.36
 -11  -2  -7    5.86    0.56
 -11  -2  -7    4.68    0.46
 -11  -2  -7    4.80    0.46
 -11  -2  -7    4.46    0.41
 -11  -2  -6    5.47    0.59
 -11  -2  -6    5.61    0.59
 -11  -2  -6    5.59    0.51
 -11  -2  -6    4.81    0.55
 -11  -2  -5    2.46    0.51
 -11  -2  -5    2.03    0.48
 -11  -2  -5    2.42    0.52
 -11  -2  -5    2.11    0.46
 -11  -2  -5    2.11    0.40
 -11  -2  -5    2.04    0.44
 -11  -2  -4    0.40    0.40
 -11  -2  -4    0.16    0.44
 -11  -2  -4    0.16    0.31
 -11  -2  -4   -0.22    0.50
 -11  -2  -4   -0.15    0.45
 -11  -2  -4    0.18    0.35
 -11  -2  -4    0.16    0.48
 -11  -2  -3    9.15    0.86
 -11  -2  -3    8.78    0.90
 -11  -2  -3    9.52    0.96
 -11  -2  -3    8.34    0.91
 -11  -2  -3    8.82    0.81
 -11  -2  -3    8.14    0.77
 -11  -2  -3    9.69    0.99
 -11  -2  -2    4.03    0.62
 -11  -2  -2    5.05    0.70
 -11  -2  -2    5.60    0.60
 -11  -2  -2    3.81    0.60
 -11  -2  -2    5.20    0.77
 -11  -2  -2    4.74    0.68
 -11  -2  -2    3.89    0.55
 -11  -2  -2    4.48    0.79
 -11  -2  -1    3.16    0.55
 -11  -2  -1    2.51    0.68
 -11  -2  -1    2.28    0.58
 -11  -2  -1    2.77    0.58
 -11  -2  -1    3.53    0.63
 -11  -2  -1    1.99    0.66
 -11  -2  -1    2.49    0.63
 -11  -2  -1    3.67    0.98
 -11  -2  -1    2.24    0.45
 -11  -2  -1    2.84    0.72
 -11  -2   0    0.58    0.44
 -11  -2   0    0.58    0.59
 -11  -2   0    0.91    0.65
 -11  -2   0    0.43    0.49
 -11  -2   0    0.86    0.54
 -11  -2   0   -0.27    0.61
 -11  -2   0    2.13    0.98
 -11  -2   0    0.17    0.50
 -11  -2   0    0.90    0.65
 -11  -2   1   28.42    1.74
 -11  -2   1   29.89    2.01
 -11  -2   1   25.31    1.80
 -11  -2   1   27.51    2.01
 -11  -2   1   28.78    1.97
 -11  -2   1   30.85    2.07
 -11  -2   1   28.77    1.90
 -11  -2   1   28.00    2.05
 -11  -2   1   24.57    2.15
 -11  -2   1   23.22    2.04
 -11  -2   1   29.55    2.07
 -11  -2   2   16.41    1.43
 -11  -2   2   18.82    1.48
 -11  -2   2   14.14    1.45
 -11  -2   2   16.06    1.23
 -11  -2   2   17.15    1.46
 -11  -2   2   18.90    1.35
 -11  -2   2   16.24    1.69
 -11  -2   2   16.22    1.58
 -11  -2   2   18.35    1.54
 -11  -2   3   27.15    1.82
 -11  -2   3   23.24    1.91
 -11  -2   3   25.21    1.86
 -11  -2   3   25.48    1.88
 -11  -2   3   23.94    1.65
 -11  -2   3   24.24    1.89
 -11  -2   3   23.54    1.90
 -11  -2   3   23.92    2.06
 -11  -2   3   22.19    1.96
 -11  -2   3   25.96    1.88
 -11  -2   4   27.35    1.82
 -11  -2   4   26.67    1.96
 -11  -2   4   25.17    1.85
 -11  -2   4   25.35    1.97
 -11  -2   4   26.90    1.96
 -11  -2   4   26.56    1.99
 -11  -2   4   24.78    1.64
 -11  -2   4   21.52    1.97
 -11  -2   4   23.80    1.87
 -11  -2   5   13.13    1.10
 -11  -2   5   11.85    1.15
 -11  -2   5    9.97    1.26
 -11  -2   5   14.28    1.36
 -11  -2   5   11.74    1.22
 -11  -2   5   11.66    1.05
 -11  -2   5   11.51    1.33
 -11  -2   5   12.43    1.20
 -11  -2   6    9.68    0.92
 -11  -2   6    9.18    1.00
 -11  -2   6    6.91    1.13
 -11  -2   6   10.23    1.01
 -11  -2   6    8.75    1.04
 -11  -2   6   10.23    1.17
 -11  -2   6    8.92    0.96
 -11  -2   6    8.89    1.23
 -11  -2   6   11.14    1.07
 -11  -2   7   23.38    1.60
 -11  -2   7   19.50    1.50
 -11  -2   7   21.19    1.81
 -11  -2   7   21.70    1.52
 -11  -2   7   18.78    1.40
 -11  -2   7   21.90    1.62
 -11  -2   7   20.21    1.72
 -11  -2   7   24.05    1.70
 -11  -2   8    2.57    0.57
 -11  -2   8    1.86    0.77
 -11  -2   8    1.12    0.47
 -11  -2   8    2.31    0.61
 -11  -2   8    2.15    0.62
 -11  -2   8    0.97    0.65
 -11  -2   8    2.24    0.70
 -11  -2   8    1.75    0.67
 -11  -2   9    6.59    0.91
 -11  -2   9    5.75    0.90
 -11  -2   9    6.52    0.81
 -11  -2   9    5.01    0.60
 -11  -2   9    5.59    0.92
 -11  -2   9    6.42    0.84
 -11  -2   9    4.37    0.83
 -11  -2   9    4.99    0.87
 -11  -2   9    6.59    1.03
 -11  -2   9    4.52    0.62
 -11  -2  10    0.83    0.65
 -11  -2  10    1.05    0.58
 -11  -2  10    0.94    0.57
 -11  -2  10    1.36    0.53
 -11  -2  10    1.19    0.70
 -11  -2  10    2.46    0.70
 -11  -2  10    1.93    0.71
 -11  -2  10    1.18    0.61
 -11  -2  10    1.84    0.73
 -11  -2  10    0.96    0.59
 -11  -2  11    0.04    0.42
 -11  -2  11    0.27    0.51
 -11  -2  11    0.43    0.65
 -11  -2  11   -0.36    0.59
 -11  -2  11   -0.08    0.78
 -11  -2  11   -0.30    0.63
 -11  -2  11    0.24    0.65
 -11  -2  11    0.35    0.62
 -11  -2  11    0.47    0.53
 -11  -2  11    0.33    0.60
 -11  -2  11   -0.10    0.65
 -11  -2  12   56.97    3.49
 -11  -2  12   63.82    3.71
 -11  -2  12   53.68    3.51
 -11  -2  12   61.30    3.57
 -11  -2  12   57.95    3.38
 -11  -2  12   57.70    3.57
 -11  -2  12   54.00    3.28
 -11  -2  12   50.66    3.38
 -11  -2  12   56.25    3.42
 -11  -2  12   60.18    3.51
 -11  -2  13    9.84    1.04
 -11  -2  13   11.52    1.09
 -11  -2  13   11.90    1.21
 -11  -2  13   10.57    0.95
 -11  -2  13    9.89    0.87
 -11  -2  13   10.18    1.15
 -11  -2  13   13.08    1.25
 -11  -2  13   10.60    1.09
 -11  -2  13    9.94    1.05
 -11  -2  14   13.19    1.31
 -11  -2  14   14.38    1.15
 -11  -2  14   13.65    1.11
 -11  -2  14   12.67    1.01
 -11  -2  14   13.53    1.31
 -11  -2  14   14.81    1.31
 -11  -2  14   12.95    1.29
 -11  -2  14   13.78    1.21
 -11  -2  14   12.21    1.18
 -11  -2  15   12.20    1.26
 -11  -2  15   13.20    1.00
 -11  -2  15   12.60    0.98
 -11  -2  15   13.22    1.16
 -11  -2  15   12.27    1.17
 -11  -2  15   15.64    1.37
 -11  -2  15   14.12    1.25
 -11  -2  16   11.99    1.14
 -11  -2  16   12.39    1.19
 -11  -2  16   10.82    1.01
 -11  -2  16   10.92    1.10
 -11  -2  16   12.05    1.09
 -11  -2  16   13.22    1.19
 -11  -2  17   13.10    1.19
 -11  -2  17   14.09    1.17
 -11  -2  17   14.06    1.23
 -11  -2  17   13.20    1.03
 -11  -2  17   13.14    1.07
 -11  -2  17   14.71    1.23
 -11  -2  17   12.28    1.13
 -11  -2  17   13.62    1.14
 -11  -2  18    6.60    0.68
 -11  -2  18    5.76    0.70
 -11  -2  18    4.08    0.63
 -11  -2  18    4.94    0.72
 -11  -2  18    5.35    0.70
 -11  -2  18    4.40    0.49
 -11  -2  18    4.82    0.64
 -11  -2  18    4.55    0.52
 -11  -2  19    0.11    0.22
 -11  -2  19    0.08    0.34
 -11  -2  19   -0.23    0.40
 -11  -2  19   -0.19    0.31
 -11  -2  19   -0.26    0.37
 -11  -2  19   -0.04    0.34
 -11  -2  20   10.84    0.75
 -11  -2  20    9.22    0.70
 -11  -2  20    9.53    0.73
 -11  -1  -8    1.30    0.30
 -11  -1  -8    1.09    0.25
 -11  -1  -8    0.79    0.21
 -11  -1  -7    5.75    0.64
 -11  -1  -7    4.97    0.47
 -11  -1  -7    5.01    0.52
 -11  -1  -7    4.65    0.51
 -11  -1  -6    9.03    0.73
 -11  -1  -6    9.04    0.80
 -11  -1  -6    9.48    0.82
 -11  -1  -6    9.16    0.72
 -11  -1  -6    7.76    0.80
 -11  -1  -6    9.67    0.79
 -11  -1  -5    0.25    0.35
 -11  -1  -5    0.61    0.46
 -11  -1  -5    0.31    0.47
 -11  -1  -5    0.48    0.43
 -11  -1  -5   -0.31    0.44
 -11  -1  -5    0.22    0.40
 -11  -1  -4   18.98    1.38
 -11  -1  -4   19.41    1.31
 -11  -1  -4   20.19    1.48
 -11  -1  -4   21.19    1.45
 -11  -1  -4   18.13    1.28
 -11  -1  -4   20.05    1.47
 -11  -1  -4   20.87    1.52
 -11  -1  -3    7.31    0.81
 -11  -1  -3    9.46    0.99
 -11  -1  -3    7.93    0.86
 -11  -1  -3    8.63    0.78
 -11  -1  -3   10.01    0.95
 -11  -1  -3    7.68    0.82
 -11  -1  -3    7.26    0.94
 -11  -1  -2    0.59    0.43
 -11  -1  -2    0.07    0.56
 -11  -1  -2    0.51    0.49
 -11  -1  -2    0.29    0.49
 -11  -1  -2    1.13    0.46
 -11  -1  -2    0.62    0.38
 -11  -1  -2    0.75    0.96
 -11  -1  -2    1.30    0.55
 -11  -1  -2    0.31    0.49
 -11  -1  -2    0.37    0.59
 -11  -1  -1   18.55    1.52
 -11  -1  -1   17.76    1.31
 -11  -1  -1   17.54    1.78
 -11  -1  -1   16.90    1.36
 -11  -1  -1   18.43    1.47
 -11  -1  -1   18.53    1.43
 -11  -1  -1   19.04    1.47
 -11  -1  -1   18.92    1.38
 -11  -1   0    1.26    0.43
 -11  -1   0    0.80    0.60
 -11  -1   0    1.00    0.48
 -11  -1   0    1.18    0.69
 -11  -1   0    0.48    0.98
 -11  -1   0    0.85    0.53
 -11  -1   0    0.93    0.63
 -11  -1   0    1.81    0.71
 -11  -1   0    1.12    0.56
 -11  -1   1    7.16    0.96
 -11  -1   1    6.33    0.74
 -11  -1   1    8.08    1.00
 -11  -1   1    7.33    1.09
 -11  -1   1    6.97    0.92
 -11  -1   1    8.63    1.08
 -11  -1   1    7.52    1.09
 -11  -1   1    7.05    0.85
 -11  -1   1    6.69    1.28
 -11  -1   1    7.24    0.84
 -11  -1   1    6.34    0.97
 -11  -1   1    7.41    1.03
 -11  -1   2   33.05    2.29
 -11  -1   2   33.30    2.47
 -11  -1   2   32.70    2.34
 -11  -1   2   36.46    2.37
 -11  -1   2   39.85    2.53
 -11  -1   2   39.41    2.35
 -11  -1   2   31.62    2.50
 -11  -1   2   32.05    2.60
 -11  -1   2   36.94    2.44
 -11  -1   2   31.78    2.38
 -11  -1   2   32.63    2.16
 -11  -1   2   34.87    2.38
 -11  -1   3   35.48    2.30
 -11  -1   3   35.88    2.41
 -11  -1   3   32.10    2.49
 -11  -1   3   39.02    2.58
 -11  -1   3   37.59    2.47
 -11  -1   3   34.34    2.56
 -11  -1   3   34.26    2.68
 -11  -1   3   31.97    2.15
 -11  -1   3   38.68    2.49
 -11  -1   3   35.42    2.41
 -11  -1   4    2.13    0.59
 -11  -1   4    2.46    0.68
 -11  -1   4    3.19    0.92
 -11  -1   4    3.03    0.86
 -11  -1   4    2.22    0.85
 -11  -1   4    3.14    0.76
 -11  -1   4    2.70    0.56
 -11  -1   4    3.02    0.77
 -11  -1   5   10.10    1.02
 -11  -1   5   12.00    1.38
 -11  -1   5   13.13    1.19
 -11  -1   5   11.32    1.32
 -11  -1   5   10.88    1.12
 -11  -1   5   13.00    1.12
 -11  -1   5   11.92    1.25
 -11  -1   5   12.16    1.22
 -11  -1   5   11.93    1.26
 -11  -1   5   12.20    1.16
 -11  -1   6    7.52    0.83
 -11  -1   6   12.34    1.25
 -11  -1   6    8.64    2.38
 -11  -1   6   10.58    1.26
 -11  -1   6    9.81    1.00
 -11  -1   6    8.74    0.94
 -11  -1   6   10.00    1.04
 -11  -1   6    8.04    1.01
 -11  -1   6   11.46    1.16
 -11  -1   6   11.88    1.11
 -11  -1   7   15.30    1.28
 -11  -1   7   14.53    1.49
 -11  -1   7   15.31    1.23
 -11  -1   7   11.07    1.19
 -11  -1   7   16.03    1.21
 -11  -1   7   14.47    1.39
 -11  -1   7   17.17    1.45
 -11  -1   7   13.56    1.26
 -11  -1   7   15.28    1.35
 -11  -1   8    0.62    0.73
 -11  -1   8    0.56    0.55
 -11  -1   8    1.20    0.58
 -11  -1   8    1.02    0.67
 -11  -1   8    1.32    0.50
 -11  -1   8    0.76    0.58
 -11  -1   8    1.20    0.75
 -11  -1   8    0.85    0.63
 -11  -1   8    0.93    0.61
 -11  -1   8    0.94    0.77
 -11  -1   8    0.99    0.48
 -11  -1   8    0.91    0.59
 -11  -1   9    8.00    0.99
 -11  -1   9    9.05    1.03
 -11  -1   9    8.87    0.90
 -11  -1   9    8.21    1.09
 -11  -1   9   10.50    1.23
 -11  -1   9    9.42    1.11
 -11  -1   9    7.30    1.00
 -11  -1   9    6.23    1.03
 -11  -1   9    9.24    1.05
 -11  -1   9    8.27    0.81
 -11  -1   9    9.46    1.02
 -11  -1  10   -0.24    0.63
 -11  -1  10    0.33    0.66
 -11  -1  10   -0.66    0.71
 -11  -1  10    0.53    0.56
 -11  -1  10    1.26    0.47
 -11  -1  10    0.56    0.52
 -11  -1  10    0.51    0.62
 -11  -1  10    0.77    0.57
 -11  -1  10    0.17    0.69
 -11  -1  10    1.25    0.70
 -11  -1  11   28.91    2.08
 -11  -1  11   29.00    2.13
 -11  -1  11   33.66    2.24
 -11  -1  11   27.99    2.19
 -11  -1  11   29.55    1.99
 -11  -1  11   30.38    2.20
 -11  -1  11   29.11    1.99
 -11  -1  11   28.00    2.08
 -11  -1  11   29.02    2.11
 -11  -1  12   29.28    1.99
 -11  -1  12   28.07    1.93
 -11  -1  12   26.41    2.01
 -11  -1  12   28.08    2.09
 -11  -1  12   29.47    2.13
 -11  -1  12   28.55    2.09
 -11  -1  12   25.09    1.81
 -11  -1  12   26.06    1.79
 -11  -1  12   28.87    1.97
 -11  -1  13    6.73    0.98
 -11  -1  13    5.75    0.66
 -11  -1  13    4.19    0.59
 -11  -1  13    5.65    0.80
 -11  -1  13    6.52    0.96
 -11  -1  13    4.71    0.75
 -11  -1  13    5.72    0.80
 -11  -1  13    7.37    0.99
 -11  -1  13    6.27    0.91
 -11  -1  13    5.61    0.94
 -11  -1  13    4.89    0.88
 -11  -1  14   29.04    2.14
 -11  -1  14   29.64    1.87
 -11  -1  14   25.64    1.81
 -11  -1  14   29.95    2.14
 -11  -1  14   31.97    2.16
 -11  -1  14   30.35    2.15
 -11  -1  14   28.73    1.93
 -11  -1  14   27.32    2.05
 -11  -1  15    8.97    1.08
 -11  -1  15    9.47    0.78
 -11  -1  15    9.57    1.10
 -11  -1  15    9.49    0.90
 -11  -1  15   10.64    1.12
 -11  -1  15    9.56    1.07
 -11  -1  15    9.00    1.05
 -11  -1  16    4.71    0.75
 -11  -1  16    4.41    0.78
 -11  -1  16    4.99    0.77
 -11  -1  16    3.63    0.76
 -11  -1  16    3.90    0.68
 -11  -1  16    3.62    0.73
 -11  -1  16    4.15    0.59
 -11  -1  16    5.28    0.78
 -11  -1  17   24.20    1.71
 -11  -1  17   22.97    1.68
 -11  -1  17   24.21    1.72
 -11  -1  17   25.60    1.69
 -11  -1  17   23.11    1.48
 -11  -1  17   22.96    1.63
 -11  -1  17   20.77    1.43
 -11  -1  17   23.56    1.67
 -11  -1  18    6.26    0.75
 -11  -1  18    6.80    0.77
 -11  -1  18    6.79    0.74
 -11  -1  18    6.45    0.74
 -11  -1  18    5.28    0.66
 -11  -1  19    0.54    0.34
 -11  -1  19    0.60    0.35
 -11  -1  19   -0.04    0.36
 -11  -1  19    0.35    0.28
 -11  -1  20    6.03    0.54
 -11  -1  20    5.31    0.52
 -11  -1  20    5.37    0.51
 -11  -1  20    6.23    0.48
 -11   0  -9   -0.13    0.27
 -11   0  -8    5.26    0.56
 -11   0  -8    4.57    0.46
 -11   0  -8    4.43    0.42
 -11   0  -7    3.40    0.46
 -11   0  -7    4.05    0.65
 -11   0  -7    3.37    0.52
 -11   0  -7    3.48    0.44
 -11   0  -7    2.97    0.45
 -11   0  -6    4.19    0.51
 -11   0  -6    4.12    0.59
 -11   0  -6    4.07    0.57
 -11   0  -6    4.53    0.61
 -11   0  -6    4.11    0.62
 -11   0  -6    4.36    0.57
 -11   0  -5    5.17    0.60
 -11   0  -5    6.91    0.80
 -11   0  -5    4.81    0.67
 -11   0  -5    4.80    0.71
 -11   0  -5    5.53    0.71
 -11   0  -5    5.01    0.65
 -11   0  -4   19.03    1.37
 -11   0  -4   20.96    1.49
 -11   0  -4   18.16    1.39
 -11   0  -4   16.94    1.29
 -11   0  -4   19.29    1.32
 -11   0  -4   22.49    1.50
 -11   0  -4   17.87    1.48
 -11   0  -3   21.71    1.52
 -11   0  -3   21.23    1.56
 -11   0  -3   23.22    1.69
 -11   0  -3   22.20    1.49
 -11   0  -3   20.84    1.45
 -11   0  -3   23.38    1.64
 -11   0  -3   20.41    1.53
 -11   0  -3   24.85    1.73
 -11   0  -2   21.21    1.47
 -11   0  -2   19.39    1.37
 -11   0  -2   21.13    1.97
 -11   0  -2   18.94    1.60
 -11   0  -2   20.45    1.51
 -11   0  -2   19.23    1.54
 -11   0  -2   23.16    1.59
 -11   0  -2   22.79    1.55
 -11   0  -2   20.91    1.47
 -11   0  -1    0.18    0.41
 -11   0  -1    0.16    0.60
 -11   0  -1    1.07    0.45
 -11   0  -1    0.52    1.02
 -11   0  -1    0.41    0.61
 -11   0  -1    0.50    0.54
 -11   0  -1    0.12    0.54
 -11   0  -1    0.91    0.61
 -11   0   0    5.20    0.66
 -11   0   0    5.70    0.72
 -11   0   0    5.86    1.04
 -11   0   0    7.92    0.99
 -11   0   0    7.63    0.90
 -11   0   0    5.28    1.04
 -11   0   0    8.43    1.32
 -11   0   0    6.62    0.96
 -11   0   0    7.11    0.98
 -11   0   0    6.47    0.81
 -11   0   1    1.00    0.80
 -11   0   1    5.49    0.86
 -11   0   1    2.96    0.54
 -11   0   1    2.71    0.74
 -11   0   1    3.74    0.85
 -11   0   1    4.52    0.77
 -11   0   1    2.96    0.84
 -11   0   1    2.24    1.10
 -11   0   1    4.34    0.81
 -11   0   1    2.63    0.75
 -11   0   1    2.80    0.62
 -11   0   2    3.00    0.94
 -11   0   2    2.57    0.73
 -11   0   2    3.14    0.77
 -11   0   2    2.79    0.88
 -11   0   2    4.48    0.93
 -11   0   2    3.59    0.79
 -11   0   2    3.77    1.14
 -11   0   2    3.06    0.78
 -11   0   2    3.15    0.83
 -11   0   2    2.65    0.58
 -11   0   3    3.84    0.99
 -11   0   3    4.73    0.81
 -11   0   3    6.68    1.05
 -11   0   3    4.39    0.89
 -11   0   3    3.76    0.91
 -11   0   3    4.44    0.81
 -11   0   3    5.36    0.93
 -11   0   4    2.29    0.90
 -11   0   4    2.45    0.71
 -11   0   4    3.02    0.92
 -11   0   4    1.83    1.50
 -11   0   4    2.92    0.79
 -11   0   4    2.36    0.79
 -11   0   4    2.57    0.68
 -11   0   4    2.10    0.71
 -11   0   4    3.06    0.62
 -11   0   4    2.48    0.67
 -11   0   5   22.67    1.86
 -11   0   5   26.53    1.90
 -11   0   5   26.12    4.12
 -11   0   5   30.25    2.20
 -11   0   5   28.52    2.08
 -11   0   5   29.83    2.27
 -11   0   5   26.45    1.92
 -11   0   5   26.28    1.85
 -11   0   5   28.83    2.20
 -11   0   5   25.17    1.86
 -11   0   5   27.00    1.96
 -11   0   5   28.83    2.07
 -11   0   6   15.59    1.36
 -11   0   6   14.23    1.37
 -11   0   6   15.06    1.29
 -11   0   6   15.64    1.38
 -11   0   6   17.64    1.42
 -11   0   6   16.55    1.47
 -11   0   6   17.22    1.51
 -11   0   6   19.17    1.48
 -11   0   6   16.45    1.54
 -11   0   7   35.44    2.48
 -11   0   7   31.70    2.28
 -11   0   7   33.76    2.21
 -11   0   7   33.82    2.35
 -11   0   7   34.82    2.34
 -11   0   7   33.19    2.19
 -11   0   7   31.77    2.28
 -11   0   7   33.47    2.12
 -11   0   7   33.72    2.32
 -11   0   7   30.61    4.51
 -11   0   8   33.66    2.40
 -11   0   8   35.14    2.50
 -11   0   8   35.75    2.37
 -11   0   8   35.14    2.49
 -11   0   8   32.02    2.30
 -11   0   8   34.22    2.17
 -11   0   8   33.56    2.36
 -11   0   8   35.80    2.36
 -11   0   8   33.79    2.34
 -11   0   8   29.81    2.31
 -11   0   9    2.13    0.71
 -11   0   9    2.12    0.67
 -11   0   9    2.66    0.69
 -11   0   9    1.21    0.60
 -11   0   9    1.88    0.71
 -11   0   9    2.21    0.82
 -11   0   9    1.19    0.66
 -11   0   9    1.50    0.69
 -11   0   9    1.19    0.68
 -11   0   9    2.20    0.52
 -11   0  10    1.66    0.62
 -11   0  10    2.27    0.61
 -11   0  10    1.22    0.74
 -11   0  10    1.20    0.45
 -11   0  10    1.76    0.70
 -11   0  10    2.07    0.79
 -11   0  10    1.65    0.71
 -11   0  10    2.27    0.74
 -11   0  10    2.53    0.71
 -11   0  10    1.02    0.55
 -11   0  10    1.51    0.76
 -11   0  11   34.08    2.28
 -11   0  11   37.08    2.35
 -11   0  11   34.62    2.38
 -11   0  11   36.22    2.51
 -11   0  11   35.04    2.45
 -11   0  11   34.78    2.50
 -11   0  11   33.41    2.43
 -11   0  11   32.24    2.18
 -11   0  11   31.87    2.17
 -11   0  11   36.51    2.47
 -11   0  12    0.69    0.69
 -11   0  12    0.64    0.45
 -11   0  12    0.77    0.51
 -11   0  12    1.01    0.69
 -11   0  12    1.53    0.67
 -11   0  12    1.00    0.59
 -11   0  12    0.27    0.69
 -11   0  12    0.29    0.67
 -11   0  12    0.66    0.68
 -11   0  12    0.44    0.65
 -11   0  13   25.14    1.77
 -11   0  13   22.43    1.87
 -11   0  13   28.28    2.05
 -11   0  13   25.20    1.75
 -11   0  13   25.85    1.78
 -11   0  13   24.31    1.97
 -11   0  13   29.18    2.08
 -11   0  13   26.52    2.01
 -11   0  13   26.74    1.99
 -11   0  13   27.66    1.99
 -11   0  14    2.52    0.54
 -11   0  14    2.25    0.66
 -11   0  14    2.68    0.76
 -11   0  14    2.30    0.51
 -11   0  14    2.55    0.53
 -11   0  14    3.25    0.74
 -11   0  14    2.31    0.78
 -11   0  14    2.41    0.68
 -11   0  14    1.94    0.72
 -11   0  14    1.95    0.69
 -11   0  15    5.22    0.80
 -11   0  15    7.39    0.95
 -11   0  15    4.04    0.71
 -11   0  15    5.14    0.84
 -11   0  15    7.45    0.97
 -11   0  15    4.66    0.78
 -11   0  15    5.04    0.81
 -11   0  15    3.66    0.58
 -11   0  15    5.20    0.85
 -11   0  16   37.22    2.47
 -11   0  16   39.72    2.50
 -11   0  16   39.64    2.49
 -11   0  16   41.73    2.44
 -11   0  16   36.35    2.26
 -11   0  16   36.78    2.37
 -11   0  16   32.87    2.12
 -11   0  16   38.23    2.48
 -11   0  17    3.40    0.64
 -11   0  17    2.01    0.61
 -11   0  17    3.13    0.45
 -11   0  17    3.67    0.60
 -11   0  17    3.24    0.57
 -11   0  17    3.47    0.66
 -11   0  18    0.33    0.34
 -11   0  18    0.05    0.41
 -11   0  18    0.44    0.37
 -11   0  18   -0.05    0.41
 -11   0  19    7.94    0.74
 -11   0  19    8.24    0.65
 -11   0  19    9.29    0.77
 -11   0  19    8.49    0.75
 -11   0  20    0.23    0.22
 -11   0  20    0.15    0.23
 -11   0  20   -0.05    0.23
 -11   1  -9    1.41    0.32
 -11   1  -9    1.61    0.39
 -11   1  -9    1.31    0.23
 -11   1  -8    5.75    0.53
 -11   1  -8    6.42    0.67
 -11   1  -8    4.46    0.47
 -11   1  -7    4.73    0.52
 -11   1  -7    5.16    0.61
 -11   1  -7    3.88    0.51
 -11   1  -7    5.58    0.58
 -11   1  -6    2.02    0.57
 -11   1  -6    2.87    0.56
 -11   1  -6    2.95    0.56
 -11   1  -6    2.82    0.51
 -11   1  -6    3.14    0.48
 -11   1  -5   10.19    0.96
 -11   1  -5   10.77    1.04
 -11   1  -5    9.25    0.90
 -11   1  -5    8.25    0.92
 -11   1  -5    8.44    0.85
 -11   1  -5    8.37    0.79
 -11   1  -4   14.76    1.21
 -11   1  -4   16.76    1.31
 -11   1  -4   15.49    1.13
 -11   1  -4   14.23    1.15
 -11   1  -4   15.42    1.26
 -11   1  -4   15.24    1.19
 -11   1  -3    5.80    0.70
 -11   1  -3    5.22    0.73
 -11   1  -3    5.91    0.86
 -11   1  -3    5.66    0.68
 -11   1  -3    6.59    0.77
 -11   1  -3    6.05    0.64
 -11   1  -3    7.80    1.43
 -11   1  -3    5.45    0.77
 -11   1  -3    6.95    0.80
 -11   1  -3    4.85    0.84
 -11   1  -2   10.13    0.96
 -11   1  -2   13.85    1.24
 -11   1  -2   10.25    0.99
 -11   1  -2   11.26    0.90
 -11   1  -2   13.92    1.67
 -11   1  -2   11.54    1.12
 -11   1  -2   11.50    1.10
 -11   1  -2   14.00    1.16
 -11   1  -2   10.28    1.02
 -11   1  -1    2.78    0.52
 -11   1  -1    0.40    0.51
 -11   1  -1    3.20    0.91
 -11   1  -1    2.46    0.68
 -11   1  -1    1.95    0.69
 -11   1  -1    1.86    0.61
 -11   1  -1    1.35    1.16
 -11   1  -1    1.20    0.68
 -11   1  -1    1.33    0.54
 -11   1  -1    1.36    0.62
 -11   1   0    2.65    0.54
 -11   1   0    1.47    0.87
 -11   1   0    3.28    0.72
 -11   1   0    5.52    0.91
 -11   1   0    3.18    0.89
 -11   1   0    3.13    0.69
 -11   1   0    3.97    1.23
 -11   1   0    3.22    0.79
 -11   1   0    3.78    0.79
 -11   1   0    2.33    0.59
 -11   1   1    2.40    0.89
 -11   1   1    0.84    0.61
 -11   1   1    3.29    0.84
 -11   1   1    2.04    0.83
 -11   1   1    2.22    0.72
 -11   1   1    0.36    1.24
 -11   1   1    2.14    0.73
 -11   1   1    1.24    0.51
 -11   1   1    1.63    0.75
 -11   1   2   27.18    2.30
 -11   1   2   30.09    2.13
 -11   1   2   25.99    2.08
 -11   1   2   33.40    2.25
 -11   1   2   29.66    2.10
 -11   1   2   26.54    2.06
 -11   1   2   27.73    1.84
 -11   1   2   32.33    2.19
 -11   1   3    1.60    0.90
 -11   1   3    2.16    0.67
 -11   1   3    1.40    0.84
 -11   1   3    1.52    0.73
 -11   1   3    3.01    1.73
 -11   1   3    1.24    0.70
 -11   1   3    1.64    0.70
 -11   1   3    2.14    0.73
 -11   1   3    1.93    0.55
 -11   1   3    1.81    0.65
 -11   1   4    2.15    0.65
 -11   1   4    1.49    0.67
 -11   1   4    2.87    0.88
 -11   1   4    1.86    1.62
 -11   1   4    2.35    0.78
 -11   1   4    2.21    0.94
 -11   1   4    1.81    0.65
 -11   1   4    2.46    0.61
 -11   1   4    1.76    0.59
 -11   1   5   20.04    1.74
 -11   1   5   19.99    1.59
 -11   1   5   19.08    1.44
 -11   1   5   22.93    1.90
 -11   1   5   19.49    3.62
 -11   1   5   27.68    1.91
 -11   1   5   22.33    1.70
 -11   1   5   24.13    2.09
 -11   1   5   25.11    1.85
 -11   1   5   24.25    1.69
 -11   1   5   22.55    1.68
 -11   1   6   33.80    2.44
 -11   1   6   34.47    2.22
 -11   1   6   33.17    2.24
 -11   1   6   30.79    2.20
 -11   1   6   33.02    2.30
 -11   1   6   29.95    2.24
 -11   1   6   29.33    2.03
 -11   1   7   19.57    1.45
 -11   1   7   19.35    1.77
 -11   1   7   21.49    1.79
 -11   1   7   25.44    1.95
 -11   1   7   20.72    3.63
 -11   1   7   23.31    1.90
 -11   1   7   21.39    1.61
 -11   1   7   20.65    1.73
 -11   1   7   24.20    1.92
 -11   1   7   22.07    1.73
 -11   1   7   24.07    1.79
 -11   1   8   27.41    2.10
 -11   1   8   26.71    2.02
 -11   1   8   23.99    2.08
 -11   1   8   25.16    1.99
 -11   1   8   25.64    2.09
 -11   1   8   27.07    1.83
 -11   1   8   25.94    2.07
 -11   1   8   28.17    1.97
 -11   1   8   28.30    2.06
 -11   1   9    6.10    0.96
 -11   1   9    6.18    0.87
 -11   1   9    5.65    0.72
 -11   1   9    7.10    1.01
 -11   1   9    5.75    0.82
 -11   1   9    5.76    0.89
 -11   1   9    6.85    1.02
 -11   1   9    6.76    1.06
 -11   1   9    4.53    0.94
 -11   1   9    6.95    1.04
 -11   1  10   17.41    1.51
 -11   1  10   13.45    1.11
 -11   1  10   14.64    1.55
 -11   1  10   17.87    1.49
 -11   1  10   14.08    1.33
 -11   1  10   13.55    1.24
 -11   1  10   15.00    1.52
 -11   1  10   15.99    1.50
 -11   1  10   14.99    1.28
 -11   1  10   15.30    1.44
 -11   1  10   14.61    1.44
 -11   1  11   16.19    1.48
 -11   1  11   15.19    1.24
 -11   1  11   13.72    1.48
 -11   1  11   13.91    1.29
 -11   1  11   16.07    1.39
 -11   1  11   14.53    1.47
 -11   1  11   16.55    1.52
 -11   1  11   16.38    1.52
 -11   1  11   13.82    1.21
 -11   1  11   16.47    1.50
 -11   1  12    0.17    0.65
 -11   1  12    0.37    0.43
 -11   1  12    0.18    0.35
 -11   1  12    0.05    0.41
 -11   1  12    0.74    0.72
 -11   1  12   -0.06    0.58
 -11   1  12   -0.12    0.56
 -11   1  12    0.83    0.69
 -11   1  12    0.39    0.64
 -11   1  12    0.44    0.58
 -11   1  12    0.17    0.74
 -11   1  12   -0.09    0.64
 -11   1  13    6.72    0.71
 -11   1  13    6.72    0.97
 -11   1  13    6.89    0.81
 -11   1  13    6.62    0.75
 -11   1  13    7.60    1.04
 -11   1  13    5.93    0.99
 -11   1  13    5.17    0.95
 -11   1  13    6.11    0.94
 -11   1  13    6.48    1.02
 -11   1  14    0.35    0.38
 -11   1  14    0.84    0.61
 -11   1  14    0.50    0.41
 -11   1  14    0.83    0.39
 -11   1  14    0.76    0.64
 -11   1  14    0.38    0.56
 -11   1  14   -0.13    0.65
 -11   1  14   -0.09    0.65
 -11   1  14    0.78    0.63
 -11   1  15    2.71    0.73
 -11   1  15    4.87    0.80
 -11   1  15    5.12    0.85
 -11   1  15    4.76    0.74
 -11   1  15    4.66    0.73
 -11   1  15    4.88    0.76
 -11   1  15    4.04    0.73
 -11   1  16   12.78    1.19
 -11   1  16   11.34    1.06
 -11   1  16   12.29    0.99
 -11   1  16   13.72    1.10
 -11   1  16   15.06    1.28
 -11   1  16   12.65    1.11
 -11   1  17   22.07    1.57
 -11   1  17   25.44    1.49
 -11   1  17   22.21    1.48
 -11   1  17   23.24    1.62
 -11   1  18    3.87    0.57
 -11   1  18    3.76    0.46
 -11   1  18    4.46    0.63
 -11   1  18    3.53    0.57
 -11   1  19    7.29    0.61
 -11   1  19    5.94    0.62
 -11   2 -10    1.32    0.28
 -11   2  -9    6.01    0.58
 -11   2  -9    4.83    0.41
 -11   2  -8    4.72    0.50
 -11   2  -8    4.66    0.66
 -11   2  -8    4.00    0.45
 -11   2  -7    2.21    0.66
 -11   2  -7    1.24    0.44
 -11   2  -7    1.31    0.45
 -11   2  -7    1.11    0.36
 -11   2  -6    0.80    0.63
 -11   2  -6    0.67    0.45
 -11   2  -6    0.05    0.52
 -11   2  -6    0.05    0.46
 -11   2  -6    0.22    0.35
 -11   2  -5    1.54    0.45
 -11   2  -5    3.00    0.74
 -11   2  -5    2.18    0.59
 -11   2  -5    2.78    0.60
 -11   2  -5    2.00    0.51
 -11   2  -4    8.51    0.78
 -11   2  -4    9.60    1.47
 -11   2  -4    9.47    0.98
 -11   2  -4   10.30    1.17
 -11   2  -4    8.33    0.92
 -11   2  -4    8.09    0.86
 -11   2  -4    8.31    0.84
 -11   2  -3    7.86    0.84
 -11   2  -3    9.58    0.81
 -11   2  -3   11.34    1.55
 -11   2  -3    9.96    1.06
 -11   2  -3    9.57    0.99
 -11   2  -3    8.15    0.96
 -11   2  -3    9.29    0.94
 -11   2  -3   10.07    0.90
 -11   2  -2    9.68    0.90
 -11   2  -2   10.77    1.16
 -11   2  -2   12.69    1.59
 -11   2  -2   10.23    1.02
 -11   2  -2   11.48    1.12
 -11   2  -2   10.33    1.01
 -11   2  -2   11.15    1.12
 -11   2  -1   10.55    1.38
 -11   2  -1    8.83    1.06
 -11   2  -1   11.56    1.16
 -11   2  -1    9.70    1.03
 -11   2  -1   10.37    0.97
 -11   2  -1    8.57    1.52
 -11   2  -1    9.10    1.13
 -11   2  -1    8.64    0.95
 -11   2  -1    9.34    1.07
 -11   2   0    9.50    1.33
 -11   2   0   10.84    1.19
 -11   2   0   10.82    1.13
 -11   2   0   12.05    1.25
 -11   2   0   10.33    1.08
 -11   2   0   12.36    1.61
 -11   2   0   11.82    1.20
 -11   2   0    9.26    0.96
 -11   2   0   11.90    1.21
 -11   2   1   31.41    2.41
 -11   2   1   32.90    2.26
 -11   2   1   29.01    2.10
 -11   2   1   28.53    2.08
 -11   2   1   30.28    2.13
 -11   2   1   28.68    2.49
 -11   2   1   27.96    2.08
 -11   2   1   25.68    1.84
 -11   2   1   30.41    2.14
 -11   2   2    5.70    1.16
 -11   2   2    7.31    1.11
 -11   2   2    6.63    0.99
 -11   2   2    7.83    1.06
 -11   2   2    6.14    0.98
 -11   2   2    5.87    0.96
 -11   2   2    7.16    0.95
 -11   2   3   -0.07    0.60
 -11   2   3    0.51    0.66
 -11   2   3    0.86    0.73
 -11   2   3    0.57    0.74
 -11   2   3    2.43    1.58
 -11   2   3    0.60    0.85
 -11   2   3   -0.26    0.77
 -11   2   3    0.32    0.75
 -11   2   3    0.71    0.62
 -11   2   3    0.13    0.56
 -11   2   3    0.09    0.66
 -11   2   3   -0.23    0.49
 -11   2   4   36.55    2.32
 -11   2   4   28.57    2.42
 -11   2   4   31.79    4.59
 -11   2   4   35.70    2.49
 -11   2   4   41.90    2.67
 -11   2   4   39.28    2.81
 -11   2   4   33.82    2.56
 -11   2   4   39.75    2.61
 -11   2   4   37.81    2.44
 -11   2   4   34.38    2.35
 -11   2   4   32.53    2.30
 -11   2   5   -0.18    0.66
 -11   2   5   -0.10    0.79
 -11   2   5   -0.31    0.71
 -11   2   5    0.48    0.81
 -11   2   5   -0.07    0.58
 -11   2   5   -0.39    0.49
 -11   2   5    0.06    0.52
 -11   2   5    0.09    0.68
 -11   2   5   -0.23    0.68
 -11   2   5   -0.08    0.65
 -11   2   5    0.14    0.59
 -11   2   6   22.26    3.88
 -11   2   6   25.26    2.03
 -11   2   6   26.70    2.08
 -11   2   6   23.92    1.82
 -11   2   6   25.19    1.65
 -11   2   6   22.57    1.94
 -11   2   6   23.00    1.87
 -11   2   6   26.71    1.94
 -11   2   6   24.99    1.88
 -11   2   7   42.55    2.93
 -11   2   7   41.47    2.99
 -11   2   7   40.57    2.59
 -11   2   7   46.51    2.95
 -11   2   7   47.01    2.91
 -11   2   7   47.14    2.82
 -11   2   7   43.16    3.04
 -11   2   7   50.76    3.13
 -11   2   7   46.78    3.04
 -11   2   7   45.79    3.03
 -11   2   7   44.32    2.96
 -11   2   8    1.89    0.75
 -11   2   8    0.20    0.77
 -11   2   8    1.33    0.43
 -11   2   8    2.24    0.81
 -11   2   8    1.07    0.69
 -11   2   8    1.15    0.85
 -11   2   8    1.46    0.73
 -11   2   8    0.61    0.55
 -11   2   8    1.53    0.67
 -11   2   8    1.29    0.75
 -11   2   8    2.00    0.88
 -11   2   8    1.06    0.73
 -11   2   9    5.84    0.99
 -11   2   9    5.98    1.00
 -11   2   9    6.01    0.97
 -11   2   9    6.00    0.95
 -11   2   9    5.49    1.06
 -11   2   9    5.89    1.05
 -11   2   9    4.94    0.72
 -11   2   9    6.47    1.00
 -11   2   9    6.00    0.95
 -11   2   9    4.91    0.82
 -11   2  10   27.97    2.11
 -11   2  10   25.66    1.94
 -11   2  10   23.04    1.87
 -11   2  10   26.08    2.14
 -11   2  10   27.49    2.07
 -11   2  10   28.01    2.15
 -11   2  10   23.88    1.67
 -11   2  10   25.27    1.99
 -11   2  10   23.27    1.77
 -11   2  10   28.37    2.03
 -11   2  10   30.77    2.16
 -11   2  11    1.32    0.81
 -11   2  11    0.91    0.67
 -11   2  11    1.98    0.64
 -11   2  11    0.27    0.61
 -11   2  11    0.62    0.73
 -11   2  11    1.19    0.69
 -11   2  11    0.83    0.41
 -11   2  11    0.77    0.46
 -11   2  11    0.71    0.77
 -11   2  11    0.77    0.62
 -11   2  11    0.44    0.69
 -11   2  12   25.29    1.98
 -11   2  12   22.78    1.68
 -11   2  12   22.42    1.64
 -11   2  12   23.14    1.95
 -11   2  12   27.22    1.98
 -11   2  12   26.66    1.97
 -11   2  12   19.86    1.48
 -11   2  12   27.05    1.92
 -11   2  12   24.07    1.83
 -11   2  12   24.15    1.86
 -11   2  13    0.45    0.68
 -11   2  13    0.84    0.44
 -11   2  13    0.31    0.46
 -11   2  13    1.32    0.69
 -11   2  13    0.62    0.65
 -11   2  13    0.88    0.60
 -11   2  13    0.86    0.65
 -11   2  13    0.81    0.64
 -11   2  14    0.30    0.57
 -11   2  14   -0.06    0.52
 -11   2  14    0.40    0.68
 -11   2  14    0.62    0.62
 -11   2  14    1.22    0.73
 -11   2  14   -0.07    0.59
 -11   2  15   32.98    2.14
 -11   2  15   27.34    1.81
 -11   2  15   28.10    1.85
 -11   2  15   28.91    2.00
 -11   2  15   25.09    1.89
 -11   2  16    6.41    0.84
 -11   2  16    6.64    0.76
 -11   2  16    5.03    0.74
 -11   2  16    6.10    0.65
 -11   2  17    5.65    0.53
 -11   2  17    5.02    0.62
 -11   2  17    5.71    0.73
 -11   2  17    6.37    0.73
 -11   2  18    5.29    0.64
 -11   2  18    5.47    0.59
 -11   2  19    3.71    0.45
 -11   2  19    3.58    0.40
 -11   3 -10    2.78    0.33
 -11   3 -10    2.74    0.40
 -11   3  -9    6.84    0.67
 -11   3  -9    5.64    0.45
 -11   3  -8    1.82    0.55
 -11   3  -8    1.16    0.33
 -11   3  -8    1.75    0.37
 -11   3  -8    1.26    0.34
 -11   3  -7    2.58    0.69
 -11   3  -7    1.56    0.39
 -11   3  -7    1.62    0.44
 -11   3  -7    2.35    0.50
 -11   3  -6    1.20    0.68
 -11   3  -6    0.48    0.35
 -11   3  -6    1.33    0.58
 -11   3  -6    0.62    0.47
 -11   3  -5    2.51    0.49
 -11   3  -5    4.36    0.71
 -11   3  -5    4.95    0.85
 -11   3  -4    2.20    0.78
 -11   3  -4    2.46    0.65
 -11   3  -4    3.80    1.23
 -11   3  -4    2.00    0.46
 -11   3  -4    3.48    0.60
 -11   3  -4    3.63    0.66
 -11   3  -3   11.93    1.29
 -11   3  -3    9.82    1.07
 -11   3  -3    9.78    1.07
 -11   3  -3    8.50    0.79
 -11   3  -3    9.52    0.92
 -11   3  -3    9.73    0.99
 -11   3  -3    9.67    1.00
 -11   3  -2    6.53    0.92
 -11   3  -2    7.35    1.44
 -11   3  -2    8.31    1.04
 -11   3  -2    8.28    0.97
 -11   3  -2    6.01    0.84
 -11   3  -2    7.97    0.96
 -11   3  -1   13.33    1.61
 -11   3  -1   16.71    1.41
 -11   3  -1   10.55    1.67
 -11   3  -1   16.23    1.46
 -11   3  -1   15.05    1.31
 -11   3  -1   16.59    1.37
 -11   3  -1   17.33    1.46
 -11   3  -1   15.86    1.41
 -11   3   0   13.51    1.57
 -11   3   0   13.09    1.26
 -11   3   0   10.75    1.35
 -11   3   0   13.18    1.78
 -11   3   0   14.06    1.38
 -11   3   0   17.09    1.38
 -11   3   0   13.77    1.32
 -11   3   1   39.29    3.08
 -11   3   1   49.42    2.99
 -11   3   1   46.48    2.87
 -11   3   1   38.79    2.92
 -11   3   1   46.12    2.87
 -11   3   1   40.88    3.22
 -11   3   1   43.59    2.87
 -11   3   1   41.04    2.77
 -11   3   2   17.37    1.51
 -11   3   2   17.60    1.58
 -11   3   2   17.15    1.74
 -11   3   2   13.74    1.50
 -11   3   2   17.82    1.53
 -11   3   2   14.32    1.38
 -11   3   2   11.21    1.25
 -11   3   2   16.77    1.49
 -11   3   3    0.96    0.74
 -11   3   3    2.49    0.88
 -11   3   3    2.78    0.84
 -11   3   3    2.59    1.00
 -11   3   3    2.33    0.85
 -11   3   3    0.81    0.73
 -11   3   3    2.24    0.75
 -11   3   3    0.72    0.62
 -11   3   3    2.41    0.65
 -11   3   4    1.13    0.55
 -11   3   4    0.79    0.80
 -11   3   4    1.85    0.82
 -11   3   4    0.88    0.72
 -11   3   4    1.79    0.79
 -11   3   4    1.41    0.78
 -11   3   4    1.48    0.75
 -11   3   4    0.99    0.89
 -11   3   4    1.17    0.68
 -11   3   4    1.45    0.57
 -11   3   5    3.47    0.63
 -11   3   5    3.45    0.89
 -11   3   5    3.46    1.02
 -11   3   5    3.22    0.90
 -11   3   5    1.95    0.78
 -11   3   5    2.49    0.72
 -11   3   5    2.58    0.74
 -11   3   5    2.18    0.74
 -11   3   5    2.56    0.77
 -11   3   6   11.17    1.29
 -11   3   6    9.35    1.26
 -11   3   6    7.72    1.13
 -11   3   6    8.15    0.99
 -11   3   6    9.42    1.20
 -11   3   6    8.25    0.89
 -11   3   6    9.54    1.15
 -11   3   6   10.55    1.16
 -11   3   6    7.72    1.07
 -11   3   7    0.36    0.70
 -11   3   7    1.78    0.74
 -11   3   7    0.78    0.48
 -11   3   7    0.68    0.74
 -11   3   7    2.05    0.72
 -11   3   7    0.14    0.58
 -11   3   7    1.15    0.72
 -11   3   7    1.67    0.76
 -11   3   7    1.10    0.83
 -11   3   7    0.17    0.66
 -11   3   7    2.40    0.87
 -11   3   8    6.46    0.74
 -11   3   8    6.24    1.10
 -11   3   8    9.73    1.16
 -11   3   8    8.47    1.04
 -11   3   8    7.72    1.25
 -11   3   8    9.53    1.01
 -11   3   8    6.98    1.02
 -11   3   8    6.85    0.87
 -11   3   8    6.65    1.05
 -11   3   8    6.55    0.95
 -11   3   8    8.20    1.05
 -11   3   9   20.11    1.76
 -11   3   9   17.36    1.30
 -11   3   9   19.75    1.58
 -11   3   9   20.35    1.65
 -11   3   9   15.20    1.76
 -11   3   9   18.64    1.38
 -11   3   9   19.31    1.62
 -11   3   9   18.88    1.43
 -11   3   9   19.70    1.72
 -11   3   9   17.41    1.46
 -11   3   9   20.95    1.69
 -11   3  10   31.06    2.29
 -11   3  10   26.46    1.75
 -11   3  10   31.52    2.10
 -11   3  10   26.45    1.97
 -11   3  10   28.75    2.31
 -11   3  10   29.81    2.19
 -11   3  10   29.75    2.09
 -11   3  10   27.29    1.84
 -11   3  10   27.11    2.13
 -11   3  10   31.42    2.24
 -11   3  11   15.70    1.55
 -11   3  11   14.02    1.24
 -11   3  11   14.15    1.29
 -11   3  11   14.37    1.55
 -11   3  11   17.12    1.53
 -11   3  11   14.19    1.09
 -11   3  11   14.89    1.19
 -11   3  11   15.96    1.37
 -11   3  11   15.53    1.46
 -11   3  11   15.59    1.44
 -11   3  12   22.83    1.92
 -11   3  12   23.12    1.62
 -11   3  12   21.62    1.56
 -11   3  12   22.66    1.92
 -11   3  12   27.32    1.96
 -11   3  12   24.40    1.84
 -11   3  12   26.61    1.77
 -11   3  12   20.55    1.49
 -11   3  13    1.02    0.45
 -11   3  13    2.15    0.74
 -11   3  13    1.35    0.70
 -11   3  13    1.57    0.57
 -11   3  13    1.68    0.69
 -11   3  13    1.10    0.76
 -11   3  14    4.16    0.79
 -11   3  14    4.98    0.83
 -11   3  14    4.22    0.86
 -11   3  14    4.87    0.63
 -11   3  14    3.08    0.67
 -11   3  14    4.52    0.75
 -11   3  15    2.70    0.64
 -11   3  15    1.31    0.65
 -11   3  15    2.99    0.73
 -11   3  15    2.41    0.44
 -11   3  15    2.91    0.51
 -11   3  15    1.92    0.57
 -11   3  16    7.87    0.84
 -11   3  16    7.17    0.83
 -11   3  16    9.22    0.95
 -11   3  16    7.51    0.83
 -11   3  17    3.22    0.51
 -11   3  17    2.36    0.47
 -11   3  17    3.56    0.60
 -11   3  17    3.75    0.53
 -11   3  18    2.32    0.45
 -11   3  18    2.71    0.37
 -11   3  18    2.35    0.37
 -11   4 -10    1.73    0.33
 -11   4 -10    1.73    0.40
 -11   4  -9    4.97    0.43
 -11   4  -9    6.23    0.66
 -11   4  -9    6.15    0.66
 -11   4  -9    6.37    0.73
 -11   4  -8   10.35    0.80
 -11   4  -8   13.02    1.05
 -11   4  -8   11.29    0.99
 -11   4  -8    9.66    0.81
 -11   4  -7    0.20    0.39
 -11   4  -7    0.46    0.59
 -11   4  -7    0.80    0.50
 -11   4  -6    2.80    0.59
 -11   4  -6    2.89    0.69
 -11   4  -6    3.05    0.46
 -11   4  -5   13.94    1.18
 -11   4  -5   12.71    0.99
 -11   4  -5   13.38    1.31
 -11   4  -4    1.91    0.79
 -11   4  -4    2.10    0.75
 -11   4  -4    3.21    0.70
 -11   4  -4    1.09    0.57
 -11   4  -4    2.05    0.42
 -11   4  -3   13.42    1.78
 -11   4  -3   14.30    1.28
 -11   4  -3   13.92    1.44
 -11   4  -3   12.15    1.12
 -11   4  -3   14.77    1.21
 -11   4  -3   12.49    1.18
 -11   4  -2    2.05    0.61
 -11   4  -2    0.72    1.16
 -11   4  -2    2.30    0.72
 -11   4  -2    2.71    0.90
 -11   4  -2    1.69    0.67
 -11   4  -2    2.24    0.72
 -11   4  -2    2.66    0.69
 -11   4  -1    4.33    0.77
 -11   4  -1    3.74    0.76
 -11   4  -1    3.21    1.26
 -11   4  -1    6.02    1.06
 -11   4  -1    3.54    1.03
 -11   4  -1    3.12    0.78
 -11   4  -1    3.84    0.87
 -11   4  -1    3.03    0.72
 -11   4   0   30.75    2.10
 -11   4   0   31.33    2.17
 -11   4   0   30.91    2.11
 -11   4   0   25.09    2.16
 -11   4   0   32.69    2.58
 -11   4   0   31.04    2.19
 -11   4   0   30.97    2.43
 -11   4   0   32.30    2.16
 -11   4   1   11.26    1.16
 -11   4   1    8.39    1.19
 -11   4   1    9.33    1.34
 -11   4   1   10.77    1.17
 -11   4   1    9.11    1.19
 -11   4   1    6.49    1.45
 -11   4   1    7.31    0.96
 -11   4   1    9.14    1.12
 -11   4   2    0.50    0.76
 -11   4   2    0.68    0.71
 -11   4   2    0.19    0.77
 -11   4   2   -0.12    0.90
 -11   4   2    0.97    0.73
 -11   4   2    1.91    0.80
 -11   4   2    1.47    0.70
 -11   4   2    1.03    0.73
 -11   4   2    1.66    0.66
 -11   4   3   26.13    2.17
 -11   4   3   25.46    2.26
 -11   4   3   33.23    2.30
 -11   4   3   33.11    2.39
 -11   4   3   36.05    2.62
 -11   4   3   31.76    2.12
 -11   4   3   30.20    2.30
 -11   4   3   38.33    2.43
 -11   4   3   32.36    2.27
 -11   4   4    0.42    0.69
 -11   4   4   -0.31    0.54
 -11   4   4   -0.58    0.80
 -11   4   4    0.53    0.73
 -11   4   4    0.10    0.77
 -11   4   4   -0.09    0.67
 -11   4   4    0.16    0.63
 -11   4   4    0.18    0.75
 -11   4   4    0.37    0.90
 -11   4   4    0.08    0.69
 -11   4   4    0.59    0.69
 -11   4   4    0.22    0.60
 -11   4   5    9.55    1.28
 -11   4   5   11.60    1.05
 -11   4   5   12.42    1.28
 -11   4   5    9.40    1.19
 -11   4   5   12.31    1.36
 -11   4   5   12.91    1.20
 -11   4   5   10.59    1.21
 -11   4   5    8.57    1.14
 -11   4   5    9.21    1.15
 -11   4   6   18.36    1.46
 -11   4   6   17.57    1.74
 -11   4   6   20.53    1.70
 -11   4   6   23.38    1.84
 -11   4   6   19.76    1.63
 -11   4   6   19.43    1.80
 -11   4   6   18.13    1.65
 -11   4   6   22.19    1.62
 -11   4   6   20.00    1.72
 -11   4   6   21.32    1.65
 -11   4   6   17.66    1.60
 -11   4   7    1.85    0.82
 -11   4   7    2.31    0.60
 -11   4   7    0.58    0.66
 -11   4   7    3.15    0.86
 -11   4   7    4.04    1.05
 -11   4   7    2.96    0.70
 -11   4   7    1.26    0.69
 -11   4   7    2.78    0.97
 -11   4   7    2.28    0.65
 -11   4   7    2.83    0.82
 -11   4   7    1.84    0.68
 -11   4   7    1.71    0.70
 -11   4   8    3.15    0.91
 -11   4   8    6.06    0.71
 -11   4   8    5.67    0.97
 -11   4   8    5.20    0.89
 -11   4   8    5.89    1.15
 -11   4   8    5.26    0.76
 -11   4   8    5.35    0.86
 -11   4   8    6.97    0.85
 -11   4   8    3.67    0.90
 -11   4   8    4.98    0.97
 -11   4   9   10.84    1.28
 -11   4   9    7.86    1.20
 -11   4   9   10.89    0.91
 -11   4   9    9.52    1.13
 -11   4   9    8.62    1.05
 -11   4   9    6.80    1.24
 -11   4   9    7.82    1.13
 -11   4   9    9.51    0.96
 -11   4   9    9.79    1.20
 -11   4   9   11.21    1.32
 -11   4   9   10.44    1.07
 -11   4  10   16.42    1.56
 -11   4  10   14.03    1.55
 -11   4  10   16.85    1.19
 -11   4  10   14.83    1.32
 -11   4  10   16.88    1.41
 -11   4  10   15.81    1.64
 -11   4  10   14.32    1.46
 -11   4  10   14.69    1.28
 -11   4  10   15.92    1.22
 -11   4  10   16.17    1.49
 -11   4  10   14.36    1.47
 -11   4  10   17.33    1.38
 -11   4  11   32.31    2.21
 -11   4  11   28.17    2.26
 -11   4  11   27.46    1.86
 -11   4  11   28.11    1.91
 -11   4  11   29.83    2.22
 -11   4  11   26.87    2.11
 -11   4  11   28.52    1.92
 -11   4  11   26.72    2.06
 -11   4  11   26.76    1.75
 -11   4  11   27.07    1.82
 -11   4  12    7.45    1.03
 -11   4  12    5.68    1.04
 -11   4  12    6.28    0.74
 -11   4  12    6.10    0.90
 -11   4  12    6.62    0.69
 -11   4  12    5.66    0.91
 -11   4  12    6.45    0.76
 -11   4  12    5.88    1.01
 -11   4  13    2.36    0.69
 -11   4  13    3.26    0.45
 -11   4  13    4.06    0.84
 -11   4  13    2.67    0.80
 -11   4  13    3.49    0.54
 -11   4  13    3.40    0.68
 -11   4  13    3.20    0.71
 -11   4  14   11.20    1.17
 -11   4  14   11.77    1.10
 -11   4  14   10.29    0.94
 -11   4  14   12.69    1.16
 -11   4  14   12.08    1.23
 -11   4  15    1.70    0.53
 -11   4  15    2.30    0.64
 -11   4  15    2.98    0.68
 -11   4  15    3.83    0.65
 -11   4  16    4.52    0.58
 -11   4  16    3.69    0.62
 -11   4  16    4.08    0.59
 -11   4  17   -0.03    0.29
 -11   4  17    0.03    0.30
 -11   4  17    0.03    0.31
 -11   5 -10    6.06    0.55
 -11   5 -10    6.65    0.61
 -11   5 -10    6.62    0.58
 -11   5  -9    5.15    0.62
 -11   5  -9    3.97    0.57
 -11   5  -8    6.16    0.78
 -11   5  -8    5.97    0.64
 -11   5  -8    7.42    0.77
 -11   5  -8    5.77    0.56
 -11   5  -7    7.48    0.88
 -11   5  -7    8.55    0.75
 -11   5  -7    7.52    0.85
 -11   5  -6   12.47    1.15
 -11   5  -6   11.80    1.15
 -11   5  -6   11.31    1.01
 -11   5  -5    2.19    0.60
 -11   5  -5    3.70    0.85
 -11   5  -5    4.26    0.85
 -11   5  -5    2.82    0.53
 -11   5  -4    5.97    0.83
 -11   5  -4    7.38    1.45
 -11   5  -4    7.53    1.03
 -11   5  -4    7.89    1.06
 -11   5  -4    6.08    0.79
 -11   5  -3    0.92    0.64
 -11   5  -3    1.47    0.74
 -11   5  -3    1.37    0.84
 -11   5  -3    1.23    0.66
 -11   5  -2    0.48    0.85
 -11   5  -2    0.09    0.70
 -11   5  -2   -0.39    0.61
 -11   5  -2   -0.08    0.58
 -11   5  -2    0.32    0.55
 -11   5  -2   -0.43    0.63
 -11   5  -1    2.04    0.46
 -11   5  -1    1.30    0.92
 -11   5  -1    1.76    0.75
 -11   5  -1    2.65    0.72
 -11   5  -1    1.91    0.74
 -11   5  -1    1.88    0.67
 -11   5  -1    2.93    0.78
 -11   5  -1    2.29    0.74
 -11   5   0    8.28    1.02
 -11   5   0   11.32    1.47
 -11   5   0   11.46    1.20
 -11   5   0   11.09    1.22
 -11   5   0   10.32    1.16
 -11   5   0   11.30    1.17
 -11   5   0    9.45    1.16
 -11   5   0   11.78    1.23
 -11   5   1   15.88    1.37
 -11   5   1   17.81    1.62
 -11   5   1   14.83    1.67
 -11   5   1   15.36    1.48
 -11   5   1   13.14    1.36
 -11   5   1   15.05    1.35
 -11   5   1   12.13    1.39
 -11   5   1   14.83    1.46
 -11   5   1   15.21    1.41
 -11   5   2   11.94    1.36
 -11   5   2   13.08    1.50
 -11   5   2   16.98    1.49
 -11   5   2   15.73    1.53
 -11   5   2   19.86    1.70
 -11   5   2   15.70    1.30
 -11   5   2   15.62    1.47
 -11   5   2   16.35    1.52
 -11   5   2   14.31    1.44
 -11   5   3    9.57    1.19
 -11   5   3   11.37    1.08
 -11   5   3    9.17    1.27
 -11   5   3   10.94    1.30
 -11   5   3   10.89    1.22
 -11   5   3    9.79    0.98
 -11   5   3   11.55    1.35
 -11   5   3   10.27    1.15
 -11   5   3    7.74    1.11
 -11   5   3   11.47    1.30
 -11   5   4   11.15    1.06
 -11   5   4    8.76    1.27
 -11   5   4    7.00    1.03
 -11   5   4   11.29    1.34
 -11   5   4    9.21    1.07
 -11   5   4   10.96    1.24
 -11   5   4    9.37    1.18
 -11   5   4    8.15    1.09
 -11   5   5   36.99    2.40
 -11   5   5   36.13    2.69
 -11   5   5   39.03    2.53
 -11   5   5   34.67    2.47
 -11   5   5   41.55    2.73
 -11   5   5   36.85    2.48
 -11   5   5   35.19    2.59
 -11   5   5   35.86    2.49
 -11   5   6    1.88    0.82
 -11   5   6    2.60    0.67
 -11   5   6    3.34    0.83
 -11   5   6    3.47    0.84
 -11   5   6    1.64    0.94
 -11   5   6    3.03    0.77
 -11   5   6    1.99    0.66
 -11   5   6    2.85    0.98
 -11   5   6    2.45    0.78
 -11   5   6    1.47    0.64
 -11   5   7    2.76    0.90
 -11   5   7    2.82    0.61
 -11   5   7    2.51    0.80
 -11   5   7    2.38    0.75
 -11   5   7    0.61    0.85
 -11   5   7    2.69    0.66
 -11   5   7    2.88    0.72
 -11   5   7    3.25    0.67
 -11   5   7    2.82    0.78
 -11   5   7    2.58    0.83
 -11   5   8    4.49    0.92
 -11   5   8    4.76    0.72
 -11   5   8    4.68    0.99
 -11   5   8    4.41    0.80
 -11   5   8    5.20    0.94
 -11   5   8    5.47    1.13
 -11   5   8    4.71    0.85
 -11   5   8    4.29    0.75
 -11   5   8    4.39    0.87
 -11   5   8    6.70    1.06
 -11   5   8    3.74    0.73
 -11   5   9    9.93    1.14
 -11   5   9   10.28    0.97
 -11   5   9    8.58    1.02
 -11   5   9    6.64    0.94
 -11   5   9   11.28    1.35
 -11   5   9    8.96    1.06
 -11   5   9    8.04    1.01
 -11   5   9   11.96    1.29
 -11   5   9    8.34    1.11
 -11   5   9    9.09    0.95
 -11   5   9   11.56    1.27
 -11   5   9    8.73    1.22
 -11   5   9    9.85    0.91
 -11   5  10    2.53    0.57
 -11   5  10    3.07    0.65
 -11   5  10    2.52    0.69
 -11   5  10    3.30    1.00
 -11   5  10    3.63    0.70
 -11   5  10    3.28    0.86
 -11   5  10    3.10    0.76
 -11   5  10    3.57    0.60
 -11   5  10    3.69    0.86
 -11   5  10    2.98    0.60
 -11   5  10    3.90    0.93
 -11   5  11   15.29    1.33
 -11   5  11   15.83    1.66
 -11   5  11   15.69    1.25
 -11   5  11   15.72    1.20
 -11   5  11   17.12    1.45
 -11   5  11   19.19    1.51
 -11   5  11   17.83    1.27
 -11   5  11   16.26    1.61
 -11   5  12    2.55    0.65
 -11   5  12    2.57    0.85
 -11   5  12    3.05    0.49
 -11   5  12    4.60    0.76
 -11   5  12    3.80    0.56
 -11   5  12    3.99    0.71
 -11   5  12    3.97    0.90
 -11   5  13    1.53    0.76
 -11   5  13    2.71    0.68
 -11   5  13    2.64    0.63
 -11   5  13    1.74    0.54
 -11   5  13    1.47    0.54
 -11   5  13    2.36    0.74
 -11   5  14    8.41    0.87
 -11   5  14    6.79    0.77
 -11   5  14    5.57    0.68
 -11   5  14    5.49    0.59
 -11   5  14    6.82    0.95
 -11   5  15    5.76    0.65
 -11   5  15    5.25    0.60
 -11   5  15    6.61    0.72
 -11   5  15    6.44    0.81
 -11   5  16    3.18    0.45
 -11   5  16    2.87    0.40
 -11   5  16    3.83    0.55
 -11   5  16    3.24    0.42
 -11   5  17    2.21    0.36
 -11   6 -10    2.29    0.37
 -11   6 -10    2.35    0.36
 -11   6  -9    7.64    0.70
 -11   6  -9    7.51    0.68
 -11   6  -8    1.89    0.61
 -11   6  -8    1.32    0.56
 -11   6  -8    0.44    0.39
 -11   6  -8    1.23    0.48
 -11   6  -8    1.31    0.31
 -11   6  -7    1.42    0.54
 -11   6  -7    2.16    0.43
 -11   6  -7    0.82    0.51
 -11   6  -6    7.44    0.91
 -11   6  -6    9.41    1.05
 -11   6  -6    9.57    0.86
 -11   6  -6    8.55    0.98
 -11   6  -5    2.20    0.66
 -11   6  -5    3.67    0.79
 -11   6  -5    1.85    0.49
 -11   6  -5    2.77    0.60
 -11   6  -5    3.27    0.80
 -11   6  -4   12.32    1.17
 -11   6  -4   14.14    1.37
 -11   6  -4   12.58    1.13
 -11   6  -4   14.78    1.22
 -11   6  -4   15.25    1.42
 -11   6  -3    0.23    0.52
 -11   6  -3   -0.51    0.61
 -11   6  -3    1.22    0.76
 -11   6  -3    0.31    0.58
 -11   6  -3    0.34    0.56
 -11   6  -3    0.18    0.73
 -11   6  -2    1.41    0.81
 -11   6  -2    1.34    0.55
 -11   6  -2    1.30    0.62
 -11   6  -2    1.72    0.45
 -11   6  -2    2.48    0.75
 -11   6  -2    1.94    0.70
 -11   6  -2    2.54    0.69
 -11   6  -2    1.01    1.09
 -11   6  -1    7.95    1.07
 -11   6  -1    9.10    0.81
 -11   6  -1    9.18    1.07
 -11   6  -1    9.34    1.07
 -11   6  -1    7.70    1.41
 -11   6  -1    9.58    1.14
 -11   6   0    4.22    0.79
 -11   6   0    3.38    1.17
 -11   6   0    4.56    0.93
 -11   6   0    2.79    0.75
 -11   6   0    3.90    0.79
 -11   6   0    3.76    0.55
 -11   6   0    3.41    0.86
 -11   6   0    4.80    0.86
 -11   6   0    3.94    0.88
 -11   6   1    5.51    1.31
 -11   6   1    4.76    0.86
 -11   6   1    5.16    0.58
 -11   6   1    3.63    0.94
 -11   6   1    3.77    0.86
 -11   6   1    5.64    0.81
 -11   6   1    5.55    1.01
 -11   6   1    5.63    0.92
 -11   6   1    4.24    0.93
 -11   6   2   23.85    1.78
 -11   6   2   15.21    1.79
 -11   6   2   19.34    1.69
 -11   6   2   18.72    1.61
 -11   6   2   18.86    1.30
 -11   6   2   18.45    1.58
 -11   6   2   16.03    1.35
 -11   6   2   16.65    1.69
 -11   6   2   19.92    1.52
 -11   6   2   16.24    1.50
 -11   6   2   18.34    1.69
 -11   6   3    3.42    0.91
 -11   6   3    3.86    0.92
 -11   6   3    6.16    1.01
 -11   6   3    4.24    0.84
 -11   6   3    4.45    0.89
 -11   6   3    5.03    0.97
 -11   6   3    6.38    1.20
 -11   6   3    5.49    1.05
 -11   6   3    5.66    0.82
 -11   6   4   22.83    1.88
 -11   6   4   26.64    2.18
 -11   6   4   23.05    1.94
 -11   6   4   23.84    1.98
 -11   6   4   21.34    1.75
 -11   6   4   25.29    1.86
 -11   6   4   24.47    2.07
 -11   6   4   25.57    1.78
 -11   6   5   22.50    1.95
 -11   6   5   21.38    1.65
 -11   6   5   20.88    1.70
 -11   6   5   22.08    1.82
 -11   6   5   16.78    1.70
 -11   6   5   19.38    1.57
 -11   6   5   21.32    1.85
 -11   6   5   19.81    1.63
 -11   6   5   21.38    1.58
 -11   6   5   19.49    1.85
 -11   6   6    9.15    1.01
 -11   6   6   11.54    1.38
 -11   6   6    9.54    1.36
 -11   6   6   10.37    1.22
 -11   6   6   10.59    1.14
 -11   6   6    7.56    1.17
 -11   6   6    8.19    0.96
 -11   6   6   11.18    1.11
 -11   6   6   10.56    1.31
 -11   6   6   10.22    1.03
 -11   6   7    5.45    1.03
 -11   6   7    5.74    1.14
 -11   6   7    5.64    0.72
 -11   6   7    4.73    0.95
 -11   6   7    6.34    1.06
 -11   6   7    5.19    0.75
 -11   6   7    4.95    0.82
 -11   6   7    6.18    1.08
 -11   6   7    5.81    0.80
 -11   6   8    0.73    0.63
 -11   6   8    0.57    0.78
 -11   6   8    0.15    0.69
 -11   6   8   -0.09    0.72
 -11   6   8   -0.05    0.44
 -11   6   8    0.61    0.78
 -11   6   8    0.28    0.50
 -11   6   8   -0.32    0.81
 -11   6   8    0.89    0.59
 -11   6   8    0.75    0.52
 -11   6   9    3.76    0.71
 -11   6   9    4.39    0.70
 -11   6   9    3.30    0.74
 -11   6   9    5.26    1.05
 -11   6   9    4.11    0.78
 -11   6   9    5.03    0.94
 -11   6   9    4.34    0.78
 -11   6   9    6.19    0.99
 -11   6   9    4.48    0.60
 -11   6   9    4.25    0.68
 -11   6   9    3.86    0.92
 -11   6  10    4.50    0.84
 -11   6  10    5.59    1.03
 -11   6  10    5.31    0.76
 -11   6  10    7.71    0.98
 -11   6  10    4.92    0.82
 -11   6  10    5.12    0.68
 -11   6  10    6.03    0.77
 -11   6  10    6.74    1.04
 -11   6  11    2.59    0.85
 -11   6  11    2.84    0.69
 -11   6  11    2.08    0.67
 -11   6  11    2.02    0.61
 -11   6  11    2.23    0.51
 -11   6  11    2.06    0.49
 -11   6  12    1.65    0.54
 -11   6  12    2.14    0.68
 -11   6  12    1.88    0.58
 -11   6  12    2.61    0.46
 -11   6  12    2.51    0.79
 -11   6  12    2.34    0.62
 -11   6  13   11.30    0.93
 -11   6  13   12.93    1.06
 -11   6  13   11.24    1.13
 -11   6  13    9.96    0.96
 -11   6  14   11.75    1.06
 -11   6  14    8.98    0.78
 -11   6  14    7.16    0.77
 -11   6  14   10.07    0.94
 -11   6  14    8.72    0.85
 -11   6  15   13.11    0.97
 -11   6  15    8.35    0.73
 -11   6  15   11.45    0.82
 -11   6  15    9.65    0.90
 -11   6  16    0.99    0.32
 -11   6  16    1.17    0.32
 -11   7 -10    0.72    0.27
 -11   7  -9    0.08    0.39
 -11   7  -9    0.15    0.35
 -11   7  -9    0.14    0.20
 -11   7  -9    0.25    0.25
 -11   7  -9    0.19    0.31
 -11   7  -8    0.70    0.26
 -11   7  -8    0.79    0.26
 -11   7  -8    0.62    0.39
 -11   7  -8    0.73    0.48
 -11   7  -8    0.62    0.41
 -11   7  -7    5.50    0.79
 -11   7  -7    4.40    0.73
 -11   7  -7    5.21    0.55
 -11   7  -7    4.68    0.65
 -11   7  -7    5.41    0.72
 -11   7  -6    2.58    0.55
 -11   7  -6    2.10    0.65
 -11   7  -6    3.08    0.52
 -11   7  -6    3.30    0.72
 -11   7  -6    3.60    0.75
 -11   7  -5    9.35    0.91
 -11   7  -5   10.95    1.13
 -11   7  -5    8.25    0.82
 -11   7  -5   11.26    0.96
 -11   7  -5    9.04    1.09
 -11   7  -5    9.93    1.09
 -11   7  -4   15.34    1.41
 -11   7  -4   13.89    1.32
 -11   7  -4   13.07    1.10
 -11   7  -4   16.20    1.36
 -11   7  -4   13.46    1.05
 -11   7  -4   14.06    1.19
 -11   7  -4   12.78    1.56
 -11   7  -4   11.91    1.10
 -11   7  -3    3.27    0.86
 -11   7  -3    2.32    0.55
 -11   7  -3    2.25    0.65
 -11   7  -3    1.92    0.69
 -11   7  -3    3.11    0.53
 -11   7  -3    3.64    0.69
 -11   7  -3    1.62    0.66
 -11   7  -2    4.50    0.82
 -11   7  -2    4.66    0.82
 -11   7  -2    5.95    0.89
 -11   7  -2    4.86    0.63
 -11   7  -2    5.44    0.82
 -11   7  -2    5.04    1.23
 -11   7  -2    5.26    0.84
 -11   7  -1    6.01    0.83
 -11   7  -1    8.01    1.16
 -11   7  -1    5.83    1.12
 -11   7  -1    5.52    0.91
 -11   7  -1    5.84    0.67
 -11   7  -1    6.74    0.89
 -11   7  -1    7.03    0.91
 -11   7  -1    4.53    1.21
 -11   7  -1    5.02    0.90
 -11   7   0    9.83    1.08
 -11   7   0    6.72    1.32
 -11   7   0    7.60    0.75
 -11   7   0    7.95    0.86
 -11   7   0    9.61    1.30
 -11   7   0    7.71    1.14
 -11   7   0    6.38    0.95
 -11   7   0    9.56    0.98
 -11   7   0    8.62    1.13
 -11   7   0    6.40    1.03
 -11   7   1    4.20    0.84
 -11   7   1    3.00    1.07
 -11   7   1    3.65    0.57
 -11   7   1    4.16    1.06
 -11   7   1    4.65    0.93
 -11   7   1    4.41    0.93
 -11   7   1    4.41    0.62
 -11   7   1    3.82    0.88
 -11   7   1    4.91    0.71
 -11   7   1    5.45    1.00
 -11   7   1    4.50    0.78
 -11   7   2    4.18    0.54
 -11   7   2    4.17    0.92
 -11   7   2    2.82    0.98
 -11   7   2    3.26    0.91
 -11   7   2    3.81    0.96
 -11   7   2    1.60    1.09
 -11   7   2    3.17    0.71
 -11   7   2    2.70    0.81
 -11   7   2    3.71    0.63
 -11   7   3    0.51    0.50
 -11   7   3    0.18    0.68
 -11   7   3    0.39    0.68
 -11   7   3    0.86    0.84
 -11   7   3    0.46    0.80
 -11   7   3    0.14    0.60
 -11   7   3    1.19    0.82
 -11   7   3    0.93    0.39
 -11   7   4   16.63    1.52
 -11   7   4   19.53    1.81
 -11   7   4   19.42    1.72
 -11   7   4   17.78    1.41
 -11   7   4   22.56    1.83
 -11   7   4   18.74    1.56
 -11   7   4   23.61    1.62
 -11   7   4   19.29    1.80
 -11   7   5    8.66    0.98
 -11   7   5   10.61    1.30
 -11   7   5   10.09    1.19
 -11   7   5    6.99    1.13
 -11   7   5    8.30    0.86
 -11   7   5   10.16    1.26
 -11   7   5   10.53    1.09
 -11   7   5    9.78    1.04
 -11   7   5    7.84    1.25
 -11   7   6    3.58    0.93
 -11   7   6    2.43    0.81
 -11   7   6    2.85    0.87
 -11   7   6    2.40    0.51
 -11   7   6    2.42    0.69
 -11   7   6    3.53    0.77
 -11   7   6    2.96    0.87
 -11   7   6    3.13    0.62
 -11   7   6    2.61    0.70
 -11   7   7    4.75    0.97
 -11   7   7    5.41    0.93
 -11   7   7    5.25    1.00
 -11   7   7    6.60    1.05
 -11   7   7    6.14    0.88
 -11   7   7    6.93    0.89
 -11   7   7    5.48    0.79
 -11   7   7    7.19    1.10
 -11   7   8    9.94    1.17
 -11   7   8   12.81    1.32
 -11   7   8   12.57    1.17
 -11   7   8    9.35    1.21
 -11   7   8   10.48    1.24
 -11   7   8   11.68    1.09
 -11   7   8   12.24    1.14
 -11   7   8   14.44    1.12
 -11   7   9    0.80    0.75
 -11   7   9    2.00    0.73
 -11   7   9    1.47    0.60
 -11   7   9    2.23    0.56
 -11   7   9    1.46    0.62
 -11   7   9    0.50    0.71
 -11   7   9    1.37    0.67
 -11   7   9    1.10    0.50
 -11   7  10    9.02    0.90
 -11   7  10    9.51    1.20
 -11   7  10   11.56    1.10
 -11   7  10    8.57    1.00
 -11   7  10    8.07    1.01
 -11   7  10    7.84    0.81
 -11   7  11    4.62    0.71
 -11   7  11    4.56    0.77
 -11   7  11    4.43    0.60
 -11   7  11    7.03    1.00
 -11   7  11    4.75    0.75
 -11   7  11    4.42    0.78
 -11   7  12    0.17    0.52
 -11   7  12    0.27    0.47
 -11   7  12    0.36    0.40
 -11   7  12    0.34    0.42
 -11   7  12   -0.45    0.59
 -11   7  12   -0.07    0.51
 -11   7  13    5.70    0.67
 -11   7  13    5.72    0.54
 -11   7  13    6.25    0.82
 -11   7  13    5.96    0.74
 -11   7  13    4.81    0.65
 -11   7  14    3.91    0.49
 -11   7  14    4.34    0.63
 -11   7  14    4.49    0.58
 -11   7  14    3.74    0.48
 -11   7  15    5.61    0.54
 -11   7  15    3.54    0.43
 -11   8 -10    1.34    0.28
 -11   8 -10    1.33    0.29
 -11   8  -9    0.47    0.27
 -11   8  -9    0.52    0.20
 -11   8  -9    0.40    0.24
 -11   8  -9    0.73    0.35
 -11   8  -8    0.39    0.33
 -11   8  -8    0.89    0.45
 -11   8  -8    1.01    0.39
 -11   8  -8    0.46    0.25
 -11   8  -7    0.95    0.33
 -11   8  -7    1.05    0.39
 -11   8  -7    1.21    0.53
 -11   8  -7    1.09    0.49
 -11   8  -7    0.91    0.47
 -11   8  -7    1.17    0.30
 -11   8  -6    4.28    0.53
 -11   8  -6    4.11    0.70
 -11   8  -6    3.52    0.55
 -11   8  -6    4.00    0.70
 -11   8  -6    3.57    0.51
 -11   8  -6    4.20    0.71
 -11   8  -5   17.01    1.45
 -11   8  -5   18.56    1.40
 -11   8  -5   16.31    1.19
 -11   8  -5   19.25    1.42
 -11   8  -5   18.78    1.22
 -11   8  -5   16.78    1.25
 -11   8  -5   15.43    1.20
 -11   8  -4    1.85    0.63
 -11   8  -4    1.66    0.74
 -11   8  -4    2.29    0.52
 -11   8  -4    1.55    0.62
 -11   8  -4    2.05    0.46
 -11   8  -4    2.35    0.57
 -11   8  -4    2.34    0.61
 -11   8  -3    7.77    0.91
 -11   8  -3    6.17    0.85
 -11   8  -3    8.86    0.99
 -11   8  -3    9.42    0.84
 -11   8  -3    9.03    0.95
 -11   8  -3    7.88    0.94
 -11   8  -2   12.80    1.10
 -11   8  -2   11.10    1.17
 -11   8  -2   13.39    1.03
 -11   8  -2   11.71    1.14
 -11   8  -2   14.57    1.55
 -11   8  -2   13.59    1.19
 -11   8  -2   13.47    1.26
 -11   8  -1    1.90    0.66
 -11   8  -1    4.23    1.12
 -11   8  -1    1.83    0.48
 -11   8  -1    3.42    0.88
 -11   8  -1    2.01    0.52
 -11   8  -1    3.48    0.50
 -11   8  -1    2.69    0.62
 -11   8  -1    2.96    0.82
 -11   8  -1    3.18    0.81
 -11   8   0    4.51    0.77
 -11   8   0    2.79    1.03
 -11   8   0    3.64    0.57
 -11   8   0    2.87    0.84
 -11   8   0    4.42    1.01
 -11   8   0    4.19    0.88
 -11   8   0    4.65    0.63
 -11   8   0    2.67    0.78
 -11   8   0    2.96    0.60
 -11   8   0    3.26    0.90
 -11   8   0    3.99    0.74
 -11   8   1    1.09    0.43
 -11   8   1    1.95    0.82
 -11   8   1    1.37    0.83
 -11   8   1    0.84    0.73
 -11   8   1    1.03    0.68
 -11   8   1    1.21    0.51
 -11   8   1    1.06    0.78
 -11   8   1    1.37    0.69
 -11   8   1    0.46    1.03
 -11   8   1    1.34    0.61
 -11   8   2    0.34    0.38
 -11   8   2   -0.38    0.76
 -11   8   2   -0.38    0.79
 -11   8   2   -0.34    0.74
 -11   8   2   -0.09    0.82
 -11   8   2   -0.37    0.99
 -11   8   2    0.15    0.59
 -11   8   2    0.27    0.56
 -11   8   2    0.54    0.52
 -11   8   2   -0.59    0.69
 -11   8   3    3.19    0.50
 -11   8   3    3.75    0.94
 -11   8   3    3.30    0.76
 -11   8   3    4.06    0.69
 -11   8   3    2.59    0.81
 -11   8   3    2.97    0.90
 -11   8   3    1.62    0.99
 -11   8   3    2.58    0.89
 -11   8   3    3.29    0.74
 -11   8   4    6.60    0.63
 -11   8   4    5.69    1.03
 -11   8   4    5.47    0.97
 -11   8   4    5.09    0.97
 -11   8   4    6.75    0.85
 -11   8   4    8.76    1.17
 -11   8   4    6.86    0.87
 -11   8   4    4.60    1.06
 -11   8   4    9.15    0.95
 -11   8   4    7.36    0.94
 -11   8   5   10.18    1.13
 -11   8   5    7.99    1.15
 -11   8   5    8.92    1.00
 -11   8   5    9.19    1.14
 -11   8   5   11.17    1.03
 -11   8   5    8.03    1.21
 -11   8   5    7.25    0.84
 -11   8   6   16.28    1.48
 -11   8   6   15.28    1.53
 -11   8   6   18.70    1.43
 -11   8   6   17.92    1.55
 -11   8   6   19.91    1.44
 -11   8   7    3.50    0.93
 -11   8   7    1.62    0.70
 -11   8   7    3.10    0.73
 -11   8   7    2.58    0.82
 -11   8   7    2.14    0.81
 -11   8   7    3.31    0.67
 -11   8   7    2.98    0.66
 -11   8   7    2.95    0.65
 -11   8   8   10.20    1.02
 -11   8   8   10.83    1.01
 -11   8   8   10.35    1.04
 -11   8   8   10.07    1.14
 -11   8   8   12.71    1.06
 -11   8   8   10.63    1.10
 -11   8   9    8.64    0.92
 -11   8   9    7.17    0.80
 -11   8   9    9.69    0.90
 -11   8   9    9.04    1.00
 -11   8   9    6.88    0.96
 -11   8   9    8.10    1.05
 -11   8  10    6.32    0.69
 -11   8  10    6.46    0.70
 -11   8  10    4.10    0.53
 -11   8  10    5.98    0.75
 -11   8  10    5.89    0.83
 -11   8  10    6.01    0.87
 -11   8  10    6.46    0.86
 -11   8  11   -0.21    0.48
 -11   8  11   -0.16    0.49
 -11   8  11   -0.10    0.40
 -11   8  11   -0.43    0.53
 -11   8  11   -0.27    0.35
 -11   8  12    1.79    0.50
 -11   8  12    0.98    0.43
 -11   8  12    1.03    0.44
 -11   8  13    2.27    0.38
 -11   8  13    1.94    0.41
 -11   9  -9    1.35    0.27
 -11   9  -9    0.89    0.31
 -11   9  -8    2.13    0.43
 -11   9  -8    1.63    0.43
 -11   9  -8    2.52    0.32
 -11   9  -8    1.74    0.40
 -11   9  -7    1.59    0.46
 -11   9  -7    1.07    0.43
 -11   9  -7    0.90    0.25
 -11   9  -7    1.72    0.35
 -11   9  -7    1.61    0.49
 -11   9  -6    1.25    0.50
 -11   9  -6    1.38    0.36
 -11   9  -6    1.01    0.28
 -11   9  -6    1.89    0.52
 -11   9  -6    1.35    0.36
 -11   9  -6    1.08    0.52
 -11   9  -5    5.00    0.68
 -11   9  -5    3.84    0.56
 -11   9  -5    4.60    0.57
 -11   9  -5    6.03    0.74
 -11   9  -5    5.78    0.60
 -11   9  -5    4.31    0.75
 -11   9  -4    2.07    0.53
 -11   9  -4    1.30    0.53
 -11   9  -4    1.22    0.49
 -11   9  -4    1.56    0.53
 -11   9  -4    1.52    0.65
 -11   9  -4    1.87    0.44
 -11   9  -3    2.48    0.50
 -11   9  -3    2.21    0.51
 -11   9  -3    2.31    0.59
 -11   9  -3    1.61    0.55
 -11   9  -3    2.00    0.58
 -11   9  -3    1.86    0.60
 -11   9  -2    4.75    0.71
 -11   9  -2    3.60    0.55
 -11   9  -2    2.96    0.72
 -11   9  -2    4.01    0.50
 -11   9  -2    4.46    0.64
 -11   9  -2    2.70    0.72
 -11   9  -2    3.66    0.84
 -11   9  -1   11.46    1.07
 -11   9  -1   13.92    1.35
 -11   9  -1   11.63    0.92
 -11   9  -1   10.48    1.20
 -11   9  -1   11.16    0.89
 -11   9  -1    8.58    0.87
 -11   9  -1    9.64    1.14
 -11   9  -1    9.81    1.12
 -11   9   0    4.37    0.61
 -11   9   0    4.96    0.86
 -11   9   0    4.68    0.66
 -11   9   0    4.24    0.86
 -11   9   0    6.86    1.06
 -11   9   0    5.64    0.82
 -11   9   0    7.03    0.95
 -11   9   1    5.76    0.63
 -11   9   1    4.27    0.92
 -11   9   1    3.58    0.86
 -11   9   1    5.12    0.90
 -11   9   1    5.01    0.70
 -11   9   1    3.83    0.91
 -11   9   1    6.42    1.05
 -11   9   1    5.86    0.82
 -11   9   1    4.74    0.83
 -11   9   2   -0.19    0.37
 -11   9   2    0.80    0.69
 -11   9   2    0.63    0.65
 -11   9   2    0.32    0.80
 -11   9   2    0.20    0.55
 -11   9   2   -0.07    0.60
 -11   9   2    0.07    0.87
 -11   9   2   -0.50    0.62
 -11   9   2    0.39    0.57
 -11   9   2   -0.15    0.50
 -11   9   2    0.08    0.65
 -11   9   3    5.88    0.61
 -11   9   3    6.34    0.97
 -11   9   3    5.83    0.76
 -11   9   3    5.92    0.95
 -11   9   3    5.07    0.94
 -11   9   3    3.95    0.91
 -11   9   3    5.69    0.84
 -11   9   3    7.36    0.87
 -11   9   3    5.01    0.77
 -11   9   4    8.19    0.67
 -11   9   4    7.40    0.98
 -11   9   4    5.56    0.92
 -11   9   4    5.04    0.94
 -11   9   4    7.63    1.12
 -11   9   4    5.98    0.75
 -11   9   4    8.01    0.87
 -11   9   4    6.82    1.01
 -11   9   4    8.06    0.93
 -11   9   5    1.12    0.63
 -11   9   5    2.27    0.71
 -11   9   5    0.96    0.70
 -11   9   5    1.67    0.59
 -11   9   5    0.19    0.78
 -11   9   5    1.54    0.62
 -11   9   6    4.00    0.73
 -11   9   6    3.64    0.77
 -11   9   6    5.32    0.89
 -11   9   6    4.29    0.88
 -11   9   6    5.56    0.73
 -11   9   6    3.90    0.87
 -11   9   6    3.03    0.79
 -11   9   6    4.84    0.71
 -11   9   7    8.22    0.89
 -11   9   7    8.69    0.94
 -11   9   7    9.19    1.05
 -11   9   7    7.83    1.01
 -11   9   7   10.37    0.93
 -11   9   7    8.44    0.96
 -11   9   7   11.45    0.99
 -11   9   8    4.12    0.60
 -11   9   8    4.84    0.66
 -11   9   8    3.83    0.77
 -11   9   8    5.29    0.79
 -11   9   8    3.96    0.77
 -11   9   8    3.54    0.64
 -11   9   8    5.37    0.70
 -11   9   9   10.76    1.06
 -11   9   9    6.47    0.66
 -11   9   9    7.58    0.83
 -11   9   9    9.55    0.97
 -11   9   9   11.16    0.86
 -11   9   9    8.09    0.92
 -11   9  10    3.37    0.54
 -11   9  10    5.67    0.80
 -11   9  10    5.01    0.66
 -11   9  10    4.87    0.68
 -11   9  11    0.56    0.43
 -11   9  11   -0.04    0.37
 -11   9  11    0.29    0.35
 -11   9  12    1.47    0.30
 -11  10  -8    0.33    0.28
 -11  10  -8    0.15    0.27
 -11  10  -8    0.04    0.23
 -11  10  -8    0.21    0.19
 -11  10  -7    0.54    0.36
 -11  10  -7    0.54    0.26
 -11  10  -7    0.56    0.39
 -11  10  -7    0.59    0.32
 -11  10  -6    3.89    0.48
 -11  10  -6    3.47    0.38
 -11  10  -6    4.46    0.56
 -11  10  -6    4.17    0.47
 -11  10  -6    3.51    0.60
 -11  10  -6    3.80    0.51
 -11  10  -5   -0.23    0.34
 -11  10  -5   -0.12    0.33
 -11  10  -5    0.09    0.26
 -11  10  -5    0.09    0.32
 -11  10  -5    0.12    0.39
 -11  10  -5   -0.09    0.35
 -11  10  -5    0.54    0.40
 -11  10  -5    0.76    0.53
 -11  10  -4    0.12    0.34
 -11  10  -4    0.11    0.36
 -11  10  -4    0.99    0.37
 -11  10  -4    0.61    0.42
 -11  10  -4   -0.08    0.46
 -11  10  -4    0.14    0.45
 -11  10  -3    5.58    0.67
 -11  10  -3    5.33    0.63
 -11  10  -3    5.51    0.61
 -11  10  -3    5.71    0.64
 -11  10  -3    6.56    0.74
 -11  10  -3    4.19    0.70
 -11  10  -2    3.53    0.63
 -11  10  -2    3.89    0.61
 -11  10  -2    3.77    0.54
 -11  10  -2    3.99    0.73
 -11  10  -2    4.22    0.51
 -11  10  -2    3.10    0.50
 -11  10  -2    3.95    0.71
 -11  10  -2    4.06    0.67
 -11  10  -2    4.47    0.76
 -11  10  -1    9.30    0.81
 -11  10  -1    9.92    1.05
 -11  10  -1    9.38    0.81
 -11  10  -1    5.99    0.94
 -11  10  -1   11.23    0.98
 -11  10  -1   10.98    1.06
 -11  10  -1    9.78    0.95
 -11  10  -1    9.41    0.92
 -11  10  -1    7.63    0.98
 -11  10   0    6.26    0.90
 -11  10   0    7.23    0.76
 -11  10   0    7.26    0.99
 -11  10   0    7.69    0.71
 -11  10   0   10.26    1.00
 -11  10   0    7.12    0.85
 -11  10   0    7.57    0.84
 -11  10   0    7.25    0.92
 -11  10   1    3.81    0.81
 -11  10   1    5.53    0.68
 -11  10   1    5.45    0.92
 -11  10   1    5.34    0.60
 -11  10   1    6.57    0.89
 -11  10   1    4.93    0.75
 -11  10   1    5.89    0.75
 -11  10   1    4.66    0.76
 -11  10   2    2.75    0.60
 -11  10   2    2.27    0.80
 -11  10   2    3.14    0.46
 -11  10   2    2.62    0.64
 -11  10   2    3.79    0.74
 -11  10   2    3.31    0.66
 -11  10   2    2.92    0.60
 -11  10   3    4.79    0.86
 -11  10   3    5.52    0.71
 -11  10   3    4.45    0.91
 -11  10   3    6.11    0.77
 -11  10   3    6.10    0.79
 -11  10   3    4.81    0.77
 -11  10   3    3.92    0.61
 -11  10   3    5.67    0.56
 -11  10   4    1.69    0.60
 -11  10   4    1.83    0.57
 -11  10   4    2.10    0.39
 -11  10   4    2.36    0.72
 -11  10   4    1.76    0.63
 -11  10   5    3.72    0.82
 -11  10   5    3.34    0.78
 -11  10   5    5.42    0.70
 -11  10   5    4.88    0.69
 -11  10   5    2.83    0.71
 -11  10   6    0.46    0.61
 -11  10   6    0.15    0.48
 -11  10   6    1.08    0.48
 -11  10   7    1.09    0.56
 -11  10   7    1.28    0.58
 -11  10   7    0.23    0.41
 -11  10   8    4.02    0.65
 -11  10   8    3.15    0.58
 -11  10   9    6.35    0.69
 -11  11  -7    1.28    0.23
 -11  11  -7    0.83    0.33
 -11  11  -7    0.79    0.25
 -11  11  -6    2.64    0.38
 -11  11  -6    3.14    0.41
 -11  11  -6    1.92    0.45
 -11  11  -6    2.57    0.35
 -11  11  -5    0.86    0.32
 -11  11  -5    1.34    0.31
 -11  11  -5    1.20    0.48
 -11  11  -5    0.95    0.36
 -11  11  -5    0.73    0.25
 -11  11  -4    1.01    0.28
 -11  11  -4    0.54    0.32
 -11  11  -4    1.09    0.41
 -11  11  -4    1.04    0.42
 -11  11  -4    1.26    0.34
 -11  11  -3    1.20    0.37
 -11  11  -3    1.14    0.38
 -11  11  -3    0.67    0.33
 -11  11  -3    1.49    0.49
 -11  11  -3    1.07    0.29
 -11  11  -3    0.78    0.53
 -11  11  -3    0.65    0.42
 -11  11  -2    3.41    0.48
 -11  11  -2    4.15    0.56
 -11  11  -2    3.60    0.53
 -11  11  -2    3.95    0.65
 -11  11  -2    3.62    0.47
 -11  11  -2    4.44    0.60
 -11  11  -2    2.86    0.59
 -11  11  -1    7.63    0.69
 -11  11  -1    7.02    0.74
 -11  11  -1    7.48    0.74
 -11  11  -1    7.09    0.87
 -11  11  -1    7.26    0.76
 -11  11  -1    6.75    0.81
 -11  11  -1    7.68    0.69
 -11  11   0    9.18    0.75
 -11  11   0    7.86    0.68
 -11  11   0    5.06    0.84
 -11  11   0    6.51    0.83
 -11  11   0    5.64    0.76
 -11  11   0    8.28    0.80
 -11  11   0    7.23    0.76
 -11  11   0    7.02    0.78
 -11  11   1    2.03    0.49
 -11  11   1    1.88    0.38
 -11  11   1    1.88    0.69
 -11  11   1    0.70    0.55
 -11  11   1    2.49    0.54
 -11  11   1    1.13    0.48
 -11  11   1    1.91    0.51
 -11  11   1    1.66    0.50
 -11  11   2    6.97    0.62
 -11  11   2    5.00    0.84
 -11  11   2    7.05    0.77
 -11  11   2    7.33    0.77
 -11  11   2    8.34    0.74
 -11  11   2    7.30    0.77
 -11  11   2    4.99    0.62
 -11  11   3    6.21    0.55
 -11  11   3    7.05    0.74
 -11  11   3    4.81    0.76
 -11  11   4    0.28    0.45
 -11  11   4    0.39    0.51
 -11  11   5    1.08    0.54
 -11  11   5    0.92    0.45
 -11  11   5    1.35    0.48
 -11  11   6   -0.20    0.37
 -11  11   6    0.08    0.47
 -11  12  -6    2.68    0.29
 -11  12  -6    1.74    0.34
 -11  12  -5    0.98    0.24
 -11  12  -5    0.77    0.28
 -11  12  -4    2.57    0.34
 -11  12  -4    2.70    0.39
 -11  12  -3    0.72    0.29
 -11  12  -3    0.61    0.34
 -11  12  -3    0.38    0.38
 -11  12  -2    1.47    0.46
 -11  12  -2    1.76    0.32
 -11  12  -2    1.66    0.32
 -11  12  -2    2.18    0.35
 -11  12  -2    1.44    0.45
 -11  12  -2    1.62    0.41
 -11  12  -1    0.47    0.46
 -11  12  -1    1.41    0.35
 -11  12  -1    1.33    0.34
 -11  12  -1    1.01    0.31
 -11  12  -1    0.94    0.40
 -11  12  -1    0.74    0.39
 -11  12   0    1.21    0.49
 -11  12   0    1.74    0.38
 -11  12   0    2.95    0.44
 -11  12   0    2.05    0.35
 -11  12   0    3.16    0.47
 -11  12   0    1.15    0.37
 -11  12   1    1.58    0.40
 -11  12   1    1.15    0.31
 -11  12   1    1.99    0.42
 -11  12   2    4.60    0.43
 -11  12   2    5.10    0.58
 -11  12   2    4.26    0.55
 -11  12   3    4.28    0.53
 -11  12   3    5.02    0.54
 -11  13  -3    0.31    0.22
 -11  13  -2    1.97    0.31
 -11  13  -1    0.75    0.27
 -11  13   0    0.07    0.25
 -11  13   1    2.55    0.36
 -10 -13   5    1.61    0.25
 -10 -13   5    1.53    0.24
 -10 -13   6    5.79    0.49
 -10 -13   7    3.35    0.35
 -10 -13   7    3.63    0.36
 -10 -13   7    2.52    0.34
 -10 -13   7    2.49    0.35
 -10 -13   8    2.42    0.36
 -10 -13   8    2.36    0.35
 -10 -13   8    2.34    0.32
 -10 -13   8    2.60    0.38
 -10 -13   9    0.74    0.31
 -10 -13   9    0.67    0.30
 -10 -13   9    0.64    0.22
 -10 -13   9    0.76    0.27
 -10 -13  10    0.80    0.33
 -10 -13  10    0.77    0.23
 -10 -13  10    0.86    0.32
 -10 -13  10    1.02    0.23
 -10 -13  10    0.89    0.27
 -10 -13  11    8.52    0.63
 -10 -13  11    9.36    0.71
 -10 -13  11    8.39    0.70
 -10 -13  11    8.13    0.61
 -10 -13  12   11.47    0.79
 -10 -13  13    0.47    0.25
 -10 -13  13    0.22    0.26
 -10 -13  13    0.34    0.28
 -10 -13  14   18.70    1.14
 -10 -13  14   19.00    1.15
 -10 -13  14   18.09    1.12
 -10 -13  15    5.11    0.45
 -10 -13  15    5.13    0.42
 -10 -13  16    2.53    0.30
 -10 -12   2    0.32    0.17
 -10 -12   3    2.91    0.34
 -10 -12   3    2.12    0.33
 -10 -12   4    0.41    0.21
 -10 -12   4    0.65    0.31
 -10 -12   4    0.71    0.31
 -10 -12   5    6.18    0.53
 -10 -12   5    4.77    0.46
 -10 -12   5    5.44    0.57
 -10 -12   5    4.75    0.54
 -10 -12   6   13.54    0.96
 -10 -12   6   15.13    1.01
 -10 -12   6   13.34    1.00
 -10 -12   6   14.61    1.03
 -10 -12   7    5.15    0.59
 -10 -12   7    5.07    0.46
 -10 -12   7    5.35    0.60
 -10 -12   7    6.02    0.59
 -10 -12   7    4.32    0.57
 -10 -12   8    6.30    0.62
 -10 -12   8    7.21    0.69
 -10 -12   8    6.25    0.67
 -10 -12   8    5.79    0.55
 -10 -12   9   12.94    0.94
 -10 -12   9   12.80    1.03
 -10 -12   9   14.83    0.98
 -10 -12   9   12.80    1.03
 -10 -12  10    3.77    0.46
 -10 -12  10    3.57    0.56
 -10 -12  10    4.60    0.53
 -10 -12  10    3.85    0.56
 -10 -12  11    5.47    0.49
 -10 -12  11    6.12    0.63
 -10 -12  12    5.96    0.64
 -10 -12  12    7.15    0.70
 -10 -12  13    0.53    0.36
 -10 -12  13    0.28    0.36
 -10 -12  13    0.31    0.37
 -10 -12  14    1.53    0.39
 -10 -12  14    2.47    0.42
 -10 -12  14    2.35    0.41
 -10 -12  15    2.13    0.39
 -10 -12  15    1.97    0.35
 -10 -12  15    2.06    0.36
 -10 -12  16    8.68    0.62
 -10 -12  16    9.40    0.61
 -10 -12  17    3.29    0.38
 -10 -12  18    2.82    0.28
 -10 -12  18    2.05    0.29
 -10 -11   0    1.62    0.25
 -10 -11   0    0.97    0.21
 -10 -11   0    1.34    0.22
 -10 -11   1    0.70    0.27
 -10 -11   1    0.92    0.28
 -10 -11   1    0.54    0.24
 -10 -11   2    6.58    0.60
 -10 -11   2    6.18    0.57
 -10 -11   3    1.37    0.40
 -10 -11   3    1.18    0.26
 -10 -11   3    1.20    0.39
 -10 -11   3    1.07    0.33
 -10 -11   4    1.91    0.42
 -10 -11   4    1.25    0.37
 -10 -11   4    1.82    0.47
 -10 -11   4    1.44    0.45
 -10 -11   4    1.45    0.41
 -10 -11   5   30.51    1.97
 -10 -11   5   33.92    1.99
 -10 -11   5   32.52    2.05
 -10 -11   5   35.13    2.04
 -10 -11   6    4.72    0.57
 -10 -11   6    5.12    0.65
 -10 -11   6    4.89    0.66
 -10 -11   6    4.34    0.52
 -10 -11   6    4.92    0.67
 -10 -11   7   22.95    1.49
 -10 -11   7   25.69    1.65
 -10 -11   7   23.16    1.60
 -10 -11   7   23.44    1.53
 -10 -11   7   24.84    1.65
 -10 -11   8    8.74    0.73
 -10 -11   8    8.74    0.83
 -10 -11   8   10.00    0.94
 -10 -11   8    9.54    0.87
 -10 -11   8    9.86    0.92
 -10 -11   8    9.70    0.95
 -10 -11   9    0.30    0.42
 -10 -11   9    0.34    0.47
 -10 -11   9    0.32    0.42
 -10 -11   9    0.26    0.38
 -10 -11   9    0.11    0.49
 -10 -11  10   13.73    1.07
 -10 -11  10   13.89    1.07
 -10 -11  10   11.05    0.94
 -10 -11  10   13.04    1.11
 -10 -11  11    9.47    0.88
 -10 -11  11    7.66    0.68
 -10 -11  11    8.44    0.79
 -10 -11  12    2.29    0.54
 -10 -11  12    3.14    0.58
 -10 -11  12    2.03    0.44
 -10 -11  12    2.27    0.58
 -10 -11  13    9.07    0.89
 -10 -11  13    9.31    0.88
 -10 -11  13   10.40    0.92
 -10 -11  14    2.47    0.54
 -10 -11  14    4.05    0.56
 -10 -11  14    3.64    0.50
 -10 -11  14    3.54    0.54
 -10 -11  14    2.74    0.53
 -10 -11  15    4.17    0.53
 -10 -11  15    4.22    0.52
 -10 -11  15    3.96    0.50
 -10 -11  15    4.53    0.55
 -10 -11  15    4.18    0.58
 -10 -11  16   16.59    1.13
 -10 -11  16   17.92    1.15
 -10 -11  16   19.90    1.28
 -10 -11  16   18.50    1.19
 -10 -11  16   18.70    1.25
 -10 -11  16   19.54    1.28
 -10 -11  17    2.81    0.43
 -10 -11  17    2.88    0.44
 -10 -11  17    2.76    0.39
 -10 -11  18    8.27    0.62
 -10 -11  18    7.11    0.57
 -10 -11  18    6.52    0.55
 -10 -10  -2    1.09    0.21
 -10 -10  -1    2.26    0.33
 -10 -10  -1    1.99    0.28
 -10 -10  -1    2.24    0.28
 -10 -10  -1    2.70    0.35
 -10 -10   0   18.84    1.20
 -10 -10   0   18.75    1.17
 -10 -10   0   17.54    1.10
 -10 -10   1   12.95    0.94
 -10 -10   1   10.88    0.88
 -10 -10   1   10.53    0.78
 -10 -10   2    7.70    0.64
 -10 -10   2    7.90    0.60
 -10 -10   2    7.95    0.79
 -10 -10   2    8.82    0.74
 -10 -10   2    7.43    0.78
 -10 -10   3    1.80    0.41
 -10 -10   3    1.65    0.53
 -10 -10   3    1.38    0.48
 -10 -10   3    1.77    0.47
 -10 -10   3    1.53    0.34
 -10 -10   4    3.83    0.43
 -10 -10   4    4.02    0.49
 -10 -10   4    3.33    0.61
 -10 -10   4    4.88    0.62
 -10 -10   4    4.09    0.67
 -10 -10   4    5.36    0.67
 -10 -10   4    4.18    0.51
 -10 -10   5    6.18    0.73
 -10 -10   5    6.59    0.78
 -10 -10   5    7.14    0.80
 -10 -10   5    6.09    0.78
 -10 -10   5    6.24    0.67
 -10 -10   6    2.38    0.52
 -10 -10   6    3.72    0.65
 -10 -10   6    3.23    0.62
 -10 -10   6    2.31    0.52
 -10 -10   6    1.80    0.59
 -10 -10   7    6.89    0.71
 -10 -10   7    6.27    0.85
 -10 -10   7    6.50    0.79
 -10 -10   7    8.01    0.89
 -10 -10   7    6.35    0.77
 -10 -10   7    6.67    0.85
 -10 -10   8    2.23    0.46
 -10 -10   8    1.50    0.52
 -10 -10   8    1.89    0.64
 -10 -10   8    2.40    0.55
 -10 -10   8    1.74    0.57
 -10 -10   8    2.74    0.68
 -10 -10   9   16.52    1.32
 -10 -10   9   14.46    1.17
 -10 -10   9   15.63    1.28
 -10 -10   9   16.05    1.33
 -10 -10  10   11.46    1.07
 -10 -10  10   10.83    0.92
 -10 -10  10   11.40    1.03
 -10 -10  11   10.54    1.02
 -10 -10  11   10.49    1.04
 -10 -10  11    8.59    0.78
 -10 -10  11   10.33    0.93
 -10 -10  12    7.33    0.89
 -10 -10  12    7.04    0.84
 -10 -10  12    6.75    0.82
 -10 -10  12    6.89    0.80
 -10 -10  12    7.04    0.80
 -10 -10  12    6.46    0.80
 -10 -10  12    7.18    0.72
 -10 -10  13    5.38    0.73
 -10 -10  13    3.42    0.63
 -10 -10  13    3.03    0.66
 -10 -10  13    4.63    0.65
 -10 -10  13    4.16    0.64
 -10 -10  13    4.15    0.67
 -10 -10  14    0.41    0.46
 -10 -10  14   -0.10    0.45
 -10 -10  14   -0.21    0.41
 -10 -10  14    0.29    0.43
 -10 -10  14    0.31    0.43
 -10 -10  15   24.23    1.57
 -10 -10  15   23.26    1.55
 -10 -10  15   25.81    1.68
 -10 -10  15   23.55    1.61
 -10 -10  15   24.43    1.66
 -10 -10  15   23.26    1.66
 -10 -10  16   10.29    0.87
 -10 -10  16    7.93    0.70
 -10 -10  16    9.13    0.84
 -10 -10  16    9.13    0.85
 -10 -10  16    8.81    0.73
 -10 -10  17    6.04    0.66
 -10 -10  17    5.60    0.62
 -10 -10  17    5.46    0.63
 -10 -10  18    6.46    0.62
 -10 -10  18    8.70    0.69
 -10 -10  18    8.00    0.70
 -10 -10  18    7.09    0.67
 -10 -10  19    8.91    0.62
 -10 -10  19    8.88    0.69
 -10 -10  20    4.22    0.41
 -10 -10  20    4.58    0.40
 -10  -9  -3   -0.17    0.20
 -10  -9  -3    0.05    0.22
 -10  -9  -3    0.09    0.19
 -10  -9  -2   18.94    1.21
 -10  -9  -2   20.92    1.25
 -10  -9  -2   19.23    1.20
 -10  -9  -2   18.21    1.15
 -10  -9  -1    9.85    0.82
 -10  -9  -1    8.82    0.73
 -10  -9  -1    9.24    0.74
 -10  -9  -1    9.48    0.80
 -10  -9   0    4.89    0.59
 -10  -9   0    4.78    0.63
 -10  -9   0    4.03    0.48
 -10  -9   0    5.77    0.63
 -10  -9   1   20.90    1.38
 -10  -9   1   22.69    1.52
 -10  -9   1   19.90    1.39
 -10  -9   1   19.44    1.29
 -10  -9   1   22.39    1.50
 -10  -9   2    2.37    0.40
 -10  -9   2    1.80    0.46
 -10  -9   2    2.87    0.49
 -10  -9   2    2.13    0.51
 -10  -9   2    2.63    0.57
 -10  -9   2    1.58    0.48
 -10  -9   2    2.62    0.63
 -10  -9   2    3.61    0.66
 -10  -9   3    0.24    0.38
 -10  -9   3    0.05    0.45
 -10  -9   3   -0.29    0.46
 -10  -9   3    0.73    0.40
 -10  -9   3    0.35    0.47
 -10  -9   3    0.06    0.50
 -10  -9   3    0.04    0.40
 -10  -9   4   14.87    1.12
 -10  -9   4   13.84    1.10
 -10  -9   4   17.55    1.29
 -10  -9   4   18.34    2.96
 -10  -9   4   15.93    1.29
 -10  -9   4   16.85    1.22
 -10  -9   4   17.18    1.35
 -10  -9   4   16.20    1.33
 -10  -9   5   -0.52    0.41
 -10  -9   5   -0.13    0.35
 -10  -9   5   -0.39    0.48
 -10  -9   5    0.13    0.50
 -10  -9   5    1.93    1.45
 -10  -9   5    0.42    1.03
 -10  -9   5    0.25    0.52
 -10  -9   5    0.28    0.46
 -10  -9   5    0.62    0.53
 -10  -9   6   16.07    1.21
 -10  -9   6   15.08    1.31
 -10  -9   6   14.67    1.26
 -10  -9   6   11.17    2.50
 -10  -9   6   13.02    2.38
 -10  -9   6   13.69    1.29
 -10  -9   6   17.68    1.31
 -10  -9   6   12.80    1.28
 -10  -9   7    4.44    0.64
 -10  -9   7    5.33    0.79
 -10  -9   7    4.92    0.76
 -10  -9   7    5.71    1.86
 -10  -9   7    4.20    1.43
 -10  -9   7    5.37    0.86
 -10  -9   7    4.20    0.80
 -10  -9   7    5.57    0.77
 -10  -9   8    0.04    0.40
 -10  -9   8    0.42    0.49
 -10  -9   8    0.07    0.52
 -10  -9   8    0.46    1.04
 -10  -9   8   -0.38    0.62
 -10  -9   8    0.57    0.57
 -10  -9   9   26.43    1.80
 -10  -9   9   28.27    1.93
 -10  -9   9   27.15    1.95
 -10  -9   9   25.84    1.96
 -10  -9   9   27.90    3.55
 -10  -9  10   25.60    1.82
 -10  -9  10   26.35    1.73
 -10  -9  10   26.52    3.33
 -10  -9  10   26.59    1.94
 -10  -9  10   28.75    1.97
 -10  -9  10   23.01    3.59
 -10  -9  10   26.20    1.88
 -10  -9  11   11.16    2.47
 -10  -9  11   15.69    1.29
 -10  -9  11   14.32    1.14
 -10  -9  11   13.80    1.26
 -10  -9  11   17.61    1.38
 -10  -9  11   17.10    1.24
 -10  -9  11   14.67    1.30
 -10  -9  11   13.04    1.06
 -10  -9  11   17.35    1.36
 -10  -9  11   14.49    1.30
 -10  -9  12   14.24    2.58
 -10  -9  12   15.81    1.29
 -10  -9  12   14.59    1.15
 -10  -9  12   13.64    1.26
 -10  -9  12   15.06    1.32
 -10  -9  12   13.98    1.26
 -10  -9  12   15.29    1.31
 -10  -9  12   15.42    1.16
 -10  -9  12   15.23    1.33
 -10  -9  13   10.04    1.02
 -10  -9  13   10.10    1.01
 -10  -9  13    8.76    0.87
 -10  -9  13    9.80    0.98
 -10  -9  13    9.95    1.02
 -10  -9  13   10.10    1.03
 -10  -9  14   16.00    1.25
 -10  -9  14   14.18    1.18
 -10  -9  14   15.33    1.13
 -10  -9  14   12.77    1.22
 -10  -9  14   12.90    1.11
 -10  -9  14   14.80    1.23
 -10  -9  14   13.29    1.21
 -10  -9  15    6.41    0.82
 -10  -9  15    7.34    0.84
 -10  -9  15    6.71    0.82
 -10  -9  15    7.35    0.74
 -10  -9  15    6.40    0.71
 -10  -9  15    7.11    0.83
 -10  -9  15    6.59    0.75
 -10  -9  16    0.35    0.46
 -10  -9  16    0.25    0.37
 -10  -9  16    0.06    0.42
 -10  -9  16    0.36    0.39
 -10  -9  16    1.04    0.51
 -10  -9  16   -0.06    0.36
 -10  -9  16    0.38    0.43
 -10  -9  16    0.18    0.41
 -10  -9  17    7.23    0.76
 -10  -9  17    6.20    0.55
 -10  -9  17    6.88    0.79
 -10  -9  17    6.72    0.68
 -10  -9  17    6.36    0.68
 -10  -9  17    7.26    0.77
 -10  -9  17    7.34    0.75
 -10  -9  18    0.42    0.37
 -10  -9  18    0.21    0.31
 -10  -9  18    0.10    0.30
 -10  -9  18   -0.10    0.37
 -10  -9  18    0.65    0.36
 -10  -9  19    9.08    0.77
 -10  -9  19    7.78    0.61
 -10  -9  19    8.85    0.68
 -10  -9  19    9.00    0.76
 -10  -9  20    7.98    0.67
 -10  -9  20    8.82    0.61
 -10  -9  20    9.36    0.70
 -10  -9  20    9.36    0.70
 -10  -9  21    6.11    0.48
 -10  -8  -5    5.81    0.43
 -10  -8  -4    2.45    0.35
 -10  -8  -4    2.42    0.37
 -10  -8  -4    2.67    0.37
 -10  -8  -3    4.77    0.52
 -10  -8  -3    3.82    0.51
 -10  -8  -3    4.13    0.43
 -10  -8  -3    3.38    0.47
 -10  -8  -2    0.41    0.41
 -10  -8  -2    0.09    0.38
 -10  -8  -2    0.22    0.35
 -10  -8  -1    2.74    0.54
 -10  -8  -1    2.00    0.43
 -10  -8  -1    2.04    0.50
 -10  -8   0   27.98    1.86
 -10  -8   0   25.04    1.68
 -10  -8   0   27.97    1.77
 -10  -8   0   29.21    1.86
 -10  -8   1    5.36    0.64
 -10  -8   1    6.88    0.66
 -10  -8   1    5.79    0.71
 -10  -8   1    6.95    0.85
 -10  -8   1    7.23    0.80
 -10  -8   1    5.54    0.82
 -10  -8   2    2.13    0.62
 -10  -8   2    1.53    0.48
 -10  -8   2    1.30    0.48
 -10  -8   2    0.90    0.37
 -10  -8   2    0.93    1.21
 -10  -8   2    1.01    0.57
 -10  -8   2    1.97    0.62
 -10  -8   2    1.31    0.61
 -10  -8   3   12.26    1.17
 -10  -8   3   14.11    1.28
 -10  -8   3   12.41    1.06
 -10  -8   3   13.95    1.12
 -10  -8   3   14.72    1.21
 -10  -8   3   13.13    0.97
 -10  -8   3   18.42    3.03
 -10  -8   3   12.45    2.55
 -10  -8   3   13.41    1.23
 -10  -8   3   15.21    1.16
 -10  -8   3   13.12    1.24
 -10  -8   4    7.06    0.85
 -10  -8   4    6.40    0.75
 -10  -8   4    6.65    0.89
 -10  -8   4    6.91    0.72
 -10  -8   4    4.33    1.80
 -10  -8   4    4.34    1.91
 -10  -8   4    7.59    0.92
 -10  -8   4    5.94    0.78
 -10  -8   4    6.71    0.93
 -10  -8   5    2.61    0.60
 -10  -8   5    2.75    0.52
 -10  -8   5    3.62    0.73
 -10  -8   5    3.45    0.52
 -10  -8   5    3.73    0.70
 -10  -8   5    1.64    1.43
 -10  -8   5    0.94    1.42
 -10  -8   5    3.12    0.71
 -10  -8   5    4.19    0.70
 -10  -8   6   24.62    3.39
 -10  -8   6   18.85    3.27
 -10  -8   6   20.99    1.69
 -10  -8   6   19.93    1.59
 -10  -8   6   24.02    1.73
 -10  -8   6   17.28    1.34
 -10  -8   6   22.75    1.54
 -10  -8   6   25.26    1.70
 -10  -8   6   21.38    1.69
 -10  -8   7    0.54    0.54
 -10  -8   7    0.55    0.56
 -10  -8   7    0.47    1.07
 -10  -8   7    0.32    0.62
 -10  -8   7    0.05    0.44
 -10  -8   7   -1.04    1.27
 -10  -8   7   -0.41    1.07
 -10  -8   7    0.47    0.57
 -10  -8   7   -0.16    0.46
 -10  -8   8   23.01    1.72
 -10  -8   8   22.38    1.62
 -10  -8   8   20.86    3.14
 -10  -8   8   20.44    1.47
 -10  -8   8   19.31    1.52
 -10  -8   8   22.02    3.34
 -10  -8   8   25.57    1.79
 -10  -8   8   24.09    1.78
 -10  -8   9   24.29    1.88
 -10  -8   9   22.22    1.70
 -10  -8   9   28.66    3.65
 -10  -8   9   26.54    1.90
 -10  -8   9   27.37    1.91
 -10  -8   9   26.26    1.88
 -10  -8   9   23.45    1.69
 -10  -8   9   23.67    1.80
 -10  -8  10   20.92    1.50
 -10  -8  10   20.35    1.61
 -10  -8  10   22.26    1.73
 -10  -8  10   22.34    1.61
 -10  -8  10   23.78    1.73
 -10  -8  10   24.09    3.17
 -10  -8  10   23.43    1.74
 -10  -8  10   22.79    1.77
 -10  -8  10   17.68    3.24
 -10  -8  10   21.32    1.71
 -10  -8  11   13.79    2.81
 -10  -8  11   17.03    1.47
 -10  -8  11   17.33    1.48
 -10  -8  11   18.19    1.41
 -10  -8  11   15.63    1.46
 -10  -8  11   17.71    1.34
 -10  -8  11   15.95    1.17
 -10  -8  11   20.04    1.55
 -10  -8  11   18.89    1.46
 -10  -8  11   16.72    1.50
 -10  -8  12   20.17    3.06
 -10  -8  12   15.09    1.44
 -10  -8  12   17.86    1.49
 -10  -8  12   19.45    1.53
 -10  -8  12   17.43    1.44
 -10  -8  12   18.27    1.44
 -10  -8  12   19.01    1.52
 -10  -8  13   -0.08    0.53
 -10  -8  13    0.48    0.57
 -10  -8  13    0.23    0.52
 -10  -8  13    0.12    0.50
 -10  -8  13   -0.15    0.53
 -10  -8  13   -0.33    0.51
 -10  -8  13    0.08    0.53
 -10  -8  14    8.61    0.95
 -10  -8  14    5.65    0.87
 -10  -8  14    6.93    0.85
 -10  -8  14    7.47    0.90
 -10  -8  14    7.58    0.81
 -10  -8  14    6.22    0.89
 -10  -8  14    8.99    0.93
 -10  -8  15   15.92    1.40
 -10  -8  15   15.59    1.24
 -10  -8  15   16.46    1.36
 -10  -8  15   16.37    1.37
 -10  -8  15   15.56    1.18
 -10  -8  15   18.21    1.37
 -10  -8  15   14.82    1.35
 -10  -8  15   18.30    1.36
 -10  -8  16    1.36    0.54
 -10  -8  16    1.20    0.44
 -10  -8  16    0.90    0.45
 -10  -8  16    0.35    0.32
 -10  -8  16    0.52    0.48
 -10  -8  16    0.69    0.47
 -10  -8  16    0.66    0.49
 -10  -8  17    1.56    0.54
 -10  -8  17    0.45    0.44
 -10  -8  17    0.05    0.40
 -10  -8  17    0.38    0.44
 -10  -8  17    0.78    0.46
 -10  -8  18   16.12    1.19
 -10  -8  18   12.51    1.04
 -10  -8  18   16.05    1.14
 -10  -8  18   14.16    1.13
 -10  -8  18   13.42    1.00
 -10  -8  18   12.49    1.12
 -10  -8  19    9.57    0.85
 -10  -8  19    8.67    0.63
 -10  -8  19    8.55    0.80
 -10  -8  19    9.40    0.80
 -10  -8  19    7.98    0.78
 -10  -8  20    6.62    0.62
 -10  -8  20    5.43    0.56
 -10  -8  20    5.71    0.57
 -10  -8  20    5.29    0.54
 -10  -8  21   15.44    0.94
 -10  -8  21   13.52    0.85
 -10  -8  21   13.41    0.89
 -10  -7  -6    7.08    0.51
 -10  -7  -6    6.62    0.49
 -10  -7  -6    6.64    0.51
 -10  -7  -6    7.28    0.50
 -10  -7  -5   12.74    0.88
 -10  -7  -5   12.30    0.86
 -10  -7  -4   -0.04    0.35
 -10  -7  -4    0.46    0.28
 -10  -7  -4    0.61    0.34
 -10  -7  -3    7.05    0.68
 -10  -7  -3    6.71    0.72
 -10  -7  -2    0.25    0.44
 -10  -7  -2   -0.06    0.48
 -10  -7  -2    0.25    0.34
 -10  -7  -2   -0.22    0.45
 -10  -7  -1    4.33    0.71
 -10  -7  -1    3.62    0.66
 -10  -7  -1    3.04    0.54
 -10  -7   0    7.88    0.72
 -10  -7   0    9.28    0.98
 -10  -7   0    5.28    2.07
 -10  -7   0    7.72    0.93
 -10  -7   0    9.05    0.91
 -10  -7   0    6.27    0.73
 -10  -7   1    4.86    0.66
 -10  -7   1    3.77    0.79
 -10  -7   1    5.09    1.99
 -10  -7   1    4.81    0.69
 -10  -7   1    3.68    0.74
 -10  -7   1    4.37    0.60
 -10  -7   2   15.40    1.32
 -10  -7   2   15.08    1.21
 -10  -7   2   15.33    1.24
 -10  -7   2   15.18    1.38
 -10  -7   2   11.04    2.69
 -10  -7   2   15.80    1.35
 -10  -7   2   15.12    1.23
 -10  -7   2   13.65    1.09
 -10  -7   3   19.04    1.53
 -10  -7   3   20.50    1.61
 -10  -7   3   17.88    1.39
 -10  -7   3   17.87    1.46
 -10  -7   3   21.05    1.56
 -10  -7   3   22.18    1.66
 -10  -7   3   19.23    1.52
 -10  -7   3   21.29    1.63
 -10  -7   3   15.27    3.25
 -10  -7   3   16.94    3.20
 -10  -7   4   17.18    1.40
 -10  -7   4   15.28    1.23
 -10  -7   4   16.12    1.31
 -10  -7   4   18.51    1.48
 -10  -7   4   15.35    1.31
 -10  -7   4   15.10    2.94
 -10  -7   4   14.81    3.07
 -10  -7   4   17.99    1.50
 -10  -7   4   18.63    1.44
 -10  -7   4   17.61    1.52
 -10  -7   5   72.85    4.19
 -10  -7   5   74.87    4.22
 -10  -7   5   67.26    3.97
 -10  -7   5   62.36    4.02
 -10  -7   5   69.89    6.58
 -10  -7   5   63.30    6.75
 -10  -7   5   76.27    4.27
 -10  -7   5   73.32    4.21
 -10  -7   5   70.66    4.07
 -10  -7   6    6.24    0.88
 -10  -7   6    7.73    0.97
 -10  -7   6    5.74    0.93
 -10  -7   6    5.61    0.69
 -10  -7   6    5.22    0.84
 -10  -7   6   10.26    2.20
 -10  -7   6    7.39    2.33
 -10  -7   6    6.02    0.90
 -10  -7   6    5.82    0.76
 -10  -7   7    1.68    0.63
 -10  -7   7    0.68    0.54
 -10  -7   7    0.86    0.69
 -10  -7   7    0.07    0.60
 -10  -7   7    1.08    1.40
 -10  -7   7    0.84    1.21
 -10  -7   7    0.52    0.42
 -10  -7   7    0.84    0.61
 -10  -7   7    0.80    0.48
 -10  -7   8   12.82    1.25
 -10  -7   8   13.38    1.28
 -10  -7   8    8.01    2.29
 -10  -7   8   11.17    1.24
 -10  -7   8   12.28    1.23
 -10  -7   8    9.34    2.16
 -10  -7   8   12.35    1.22
 -10  -7   8   12.96    1.13
 -10  -7   8   10.19    1.13
 -10  -7   9    1.13    0.63
 -10  -7   9   -0.05    0.44
 -10  -7   9   -0.14    0.55
 -10  -7   9    0.45    1.03
 -10  -7   9    0.08    0.59
 -10  -7   9    0.09    0.60
 -10  -7   9   -0.53    0.54
 -10  -7   9   -0.33    0.54
 -10  -7  10   25.89    1.81
 -10  -7  10   27.36    1.97
 -10  -7  10   23.78    1.65
 -10  -7  10   27.66    1.99
 -10  -7  10   24.77    1.89
 -10  -7  10   26.32    1.96
 -10  -7  10   27.74    1.93
 -10  -7  10   22.70    1.89
 -10  -7  11    0.70    0.56
 -10  -7  11    2.05    0.71
 -10  -7  11    1.41    0.61
 -10  -7  11    1.91    0.66
 -10  -7  11    0.60    0.61
 -10  -7  11    1.72    0.66
 -10  -7  12    5.01    0.85
 -10  -7  12    6.75    0.90
 -10  -7  12    5.42    0.78
 -10  -7  12    5.59    0.86
 -10  -7  12    4.91    0.82
 -10  -7  12    4.29    0.87
 -10  -7  12    4.19    0.81
 -10  -7  13   33.85    2.33
 -10  -7  13   31.20    2.22
 -10  -7  13   35.90    2.40
 -10  -7  13   39.45    2.49
 -10  -7  13   35.77    2.43
 -10  -7  13   35.97    2.41
 -10  -7  13   34.62    2.42
 -10  -7  14   23.77    1.78
 -10  -7  14   22.95    1.68
 -10  -7  14   24.22    1.62
 -10  -7  14   23.72    1.75
 -10  -7  14   21.23    1.77
 -10  -7  14   22.60    1.80
 -10  -7  14   22.02    1.79
 -10  -7  14   26.55    1.86
 -10  -7  15    7.44    0.87
 -10  -7  15    6.61    0.78
 -10  -7  15    6.34    0.68
 -10  -7  15    5.63    0.80
 -10  -7  15    6.77    0.92
 -10  -7  15    7.44    0.99
 -10  -7  15    6.10    0.88
 -10  -7  16   20.36    1.52
 -10  -7  16   19.73    1.35
 -10  -7  16   20.73    1.59
 -10  -7  16   16.40    1.33
 -10  -7  16   22.15    1.62
 -10  -7  16   22.90    1.63
 -10  -7  16   20.47    1.47
 -10  -7  17   -0.05    0.39
 -10  -7  17   -0.04    0.35
 -10  -7  17    0.89    0.53
 -10  -7  17    0.69    0.43
 -10  -7  17    0.65    0.49
 -10  -7  17    0.34    0.50
 -10  -7  18    6.98    0.82
 -10  -7  18    6.89    0.64
 -10  -7  18    6.34    0.65
 -10  -7  18    6.18    0.79
 -10  -7  18    7.52    0.84
 -10  -7  18    7.36    0.79
 -10  -7  18    7.37    0.73
 -10  -7  19    5.46    0.68
 -10  -7  19    5.54    0.58
 -10  -7  19    6.77    0.73
 -10  -7  19    5.96    0.68
 -10  -7  20   11.23    0.90
 -10  -7  20   14.12    0.99
 -10  -7  20   12.03    0.89
 -10  -7  21    5.62    0.47
 -10  -7  21    5.36    0.54
 -10  -7  22    1.43    0.26
 -10  -7  22    1.21    0.22
 -10  -6  -7    3.01    0.33
 -10  -6  -7    3.70    0.34
 -10  -6  -7    3.32    0.33
 -10  -6  -7    3.52    0.34
 -10  -6  -6    8.10    0.70
 -10  -6  -6    9.12    0.67
 -10  -6  -6   10.00    0.73
 -10  -6  -6    8.88    0.71
 -10  -6  -5    1.61    0.40
 -10  -6  -5    1.48    0.42
 -10  -6  -5    1.70    0.46
 -10  -6  -5    1.48    0.32
 -10  -6  -4    6.77    0.75
 -10  -6  -4    6.89    0.77
 -10  -6  -4    7.36    0.70
 -10  -6  -3    2.18    0.55
 -10  -6  -3    2.40    0.38
 -10  -6  -3    1.56    0.53
 -10  -6  -2    0.59    0.52
 -10  -6  -2   -0.05    0.45
 -10  -6  -2    0.62    0.37
 -10  -6  -2    0.12    0.49
 -10  -6  -1   32.77    2.13
 -10  -6  -1   34.16    2.21
 -10  -6  -1   37.39    2.28
 -10  -6  -1   33.39    2.07
 -10  -6  -1   28.81    1.91
 -10  -6   0   13.05    1.08
 -10  -6   0   12.96    1.09
 -10  -6   0   15.96    1.30
 -10  -6   0   15.02    1.32
 -10  -6   1    6.83    0.97
 -10  -6   1    6.93    0.94
 -10  -6   1    5.75    0.80
 -10  -6   1    5.09    0.77
 -10  -6   1    5.06    2.03
 -10  -6   1    6.13    0.92
 -10  -6   1    5.32    0.67
 -10  -6   2   14.86    1.36
 -10  -6   2   15.23    1.28
 -10  -6   2   13.04    2.87
 -10  -6   2   15.49    1.29
 -10  -6   2   12.35    1.29
 -10  -6   2   15.31    1.21
 -10  -6   2   14.85    1.36
 -10  -6   2   13.63    1.09
 -10  -6   2   14.38    1.32
 -10  -6   3   36.56    2.38
 -10  -6   3   34.01    2.28
 -10  -6   3   32.44    4.50
 -10  -6   3   33.84    4.66
 -10  -6   3   35.33    2.24
 -10  -6   3   35.37    2.29
 -10  -6   3   31.51    2.11
 -10  -6   3   34.49    2.34
 -10  -6   3   32.27    2.33
 -10  -6   3   26.87    2.19
 -10  -6   3   35.44    2.28
 -10  -6   4   13.12    1.27
 -10  -6   4    9.45    1.10
 -10  -6   4   11.17    2.69
 -10  -6   4    8.62    2.40
 -10  -6   4   10.56    1.07
 -10  -6   4   11.02    1.19
 -10  -6   4   12.86    0.99
 -10  -6   4   12.91    1.21
 -10  -6   4   10.12    1.08
 -10  -6   4    8.38    1.07
 -10  -6   5   20.96    1.83
 -10  -6   5   30.79    4.38
 -10  -6   5   25.85    3.75
 -10  -6   5   24.98    1.76
 -10  -6   5   28.26    2.01
 -10  -6   5   26.10    1.92
 -10  -6   5   26.19    1.80
 -10  -6   5   27.51    1.95
 -10  -6   6    3.46    0.80
 -10  -6   6    0.58    1.23
 -10  -6   6    3.25    1.76
 -10  -6   6    2.91    0.57
 -10  -6   6    1.84    1.69
 -10  -6   6    4.25    0.83
 -10  -6   6    4.09    0.76
 -10  -6   6    3.43    0.61
 -10  -6   6    4.48    0.80
 -10  -6   7    2.20    0.69
 -10  -6   7    2.92    0.74
 -10  -6   7    5.39    1.87
 -10  -6   7    3.37    0.56
 -10  -6   7    3.70    0.71
 -10  -6   7    4.84    0.80
 -10  -6   7    4.34    0.87
 -10  -6   7    2.62    0.76
 -10  -6   7    2.66    0.56
 -10  -6   7    2.06    0.71
 -10  -6   8    4.54    0.84
 -10  -6   8    5.98    0.95
 -10  -6   8    4.39    0.71
 -10  -6   8    4.57    0.79
 -10  -6   8    2.94    1.55
 -10  -6   8    4.12    0.81
 -10  -6   8    4.36    0.81
 -10  -6   8    5.21    0.86
 -10  -6   8    6.66    0.90
 -10  -6   9   17.68    1.59
 -10  -6   9   24.12    3.79
 -10  -6   9   16.47    1.33
 -10  -6   9   20.21    1.51
 -10  -6   9   19.88    1.62
 -10  -6   9   18.23    1.55
 -10  -6   9   14.70    2.74
 -10  -6   9   20.07    1.62
 -10  -6   9   19.09    1.59
 -10  -6  10    3.80    0.83
 -10  -6  10    2.55    0.72
 -10  -6  10    2.17    0.68
 -10  -6  10    2.19    0.70
 -10  -6  10    1.79    0.69
 -10  -6  11   17.07    1.55
 -10  -6  11   18.67    1.62
 -10  -6  11   18.22    1.58
 -10  -6  11   16.15    1.43
 -10  -6  11   18.74    1.57
 -10  -6  11   20.03    1.61
 -10  -6  11   19.00    1.61
 -10  -6  12    9.78    1.13
 -10  -6  12   11.42    1.15
 -10  -6  12   11.57    1.19
 -10  -6  12    7.98    1.08
 -10  -6  12    8.30    0.96
 -10  -6  12    8.80    1.06
 -10  -6  12   10.74    1.18
 -10  -6  12   11.52    1.18
 -10  -6  13    2.37    0.61
 -10  -6  13    2.54    0.66
 -10  -6  13    2.76    0.72
 -10  -6  13    3.83    0.75
 -10  -6  13    3.71    0.74
 -10  -6  13    2.49    0.76
 -10  -6  13    1.92    0.52
 -10  -6  13    3.40    0.78
 -10  -6  14   77.39    4.55
 -10  -6  14   74.76    4.35
 -10  -6  14   82.91    4.71
 -10  -6  14   76.28    4.47
 -10  -6  14   75.71    4.47
 -10  -6  14   79.67    4.61
 -10  -6  14   85.53    4.71
 -10  -6  14   91.16    4.76
 -10  -6  14   73.71    4.38
 -10  -6  15   21.37    1.58
 -10  -6  15   20.17    1.43
 -10  -6  15   19.11    1.57
 -10  -6  15   22.23    1.72
 -10  -6  15   19.11    1.47
 -10  -6  15   19.68    1.41
 -10  -6  15   17.59    1.28
 -10  -6  15   19.76    1.50
 -10  -6  16    3.08    0.62
 -10  -6  16    3.25    0.54
 -10  -6  16    3.87    0.62
 -10  -6  16    4.46    0.65
 -10  -6  16    3.48    0.57
 -10  -6  16    4.29    0.85
 -10  -6  16    3.33    0.70
 -10  -6  17   20.54    1.54
 -10  -6  17   20.02    1.43
 -10  -6  17   18.79    1.36
 -10  -6  17   15.80    1.28
 -10  -6  17   16.27    1.23
 -10  -6  17   15.76    1.21
 -10  -6  18    7.28    0.79
 -10  -6  18    8.42    0.89
 -10  -6  18   10.24    0.97
 -10  -6  18    7.48    0.82
 -10  -6  18    6.15    0.68
 -10  -6  18    8.84    0.92
 -10  -6  18    7.75    0.65
 -10  -6  19    1.87    0.52
 -10  -6  19    2.12    0.46
 -10  -6  19    1.67    0.47
 -10  -6  19    2.67    0.57
 -10  -6  19    1.30    0.42
 -10  -6  19    1.15    0.36
 -10  -6  19    1.00    0.47
 -10  -6  20    8.09    0.75
 -10  -6  20    6.96    0.66
 -10  -6  20    6.84    0.62
 -10  -6  20    6.25    0.55
 -10  -6  20    7.86    0.70
 -10  -6  21    0.76    0.26
 -10  -6  21    1.16    0.32
 -10  -6  21    1.03    0.28
 -10  -6  21    1.51    0.39
 -10  -6  22    5.14    0.45
 -10  -6  22    4.55    0.41
 -10  -6  22    5.84    0.48
 -10  -5  -8   -0.24    0.18
 -10  -5  -8    0.02    0.19
 -10  -5  -8    0.10    0.17
 -10  -5  -7    4.86    0.50
 -10  -5  -7    5.15    0.48
 -10  -5  -7    4.92    0.52
 -10  -5  -7    4.81    0.50
 -10  -5  -6    8.37    0.74
 -10  -5  -6    6.77    0.57
 -10  -5  -6    7.60    0.70
 -10  -5  -6    6.92    0.72
 -10  -5  -5    9.90    0.84
 -10  -5  -5   10.38    0.91
 -10  -5  -5   10.15    0.92
 -10  -5  -5   10.55    0.95
 -10  -5  -4   25.58    1.69
 -10  -5  -4   27.47    1.78
 -10  -5  -4   22.68    1.70
 -10  -5  -3    2.13    0.64
 -10  -5  -3    1.55    0.50
 -10  -5  -3    2.16    0.46
 -10  -5  -3    1.78    0.61
 -10  -5  -3    1.76    0.59
 -10  -5  -2   41.54    2.52
 -10  -5  -2   42.92    2.56
 -10  -5  -2   37.42    2.37
 -10  -5  -2   34.11    2.22
 -10  -5  -1   10.04    0.88
 -10  -5  -1    9.26    1.08
 -10  -5  -1    9.58    1.04
 -10  -5  -1    9.41    0.93
 -10  -5   0    0.16    0.48
 -10  -5   0    0.08    0.64
 -10  -5   0   -1.18    1.35
 -10  -5   0    0.46    0.62
 -10  -5   0    0.81    0.45
 -10  -5   1   18.96    1.59
 -10  -5   1   18.92    1.45
 -10  -5   1   18.03    1.60
 -10  -5   1   18.24    1.58
 -10  -5   1   19.62    3.55
 -10  -5   1   20.09    1.59
 -10  -5   1   21.13    1.57
 -10  -5   1   18.71    1.35
 -10  -5   1   15.36    1.46
 -10  -5   2    0.49    0.62
 -10  -5   2    1.00    0.63
 -10  -5   2    0.57    0.57
 -10  -5   2    1.76    1.61
 -10  -5   2    0.16    0.62
 -10  -5   2    0.09    0.39
 -10  -5   2    0.93    0.57
 -10  -5   2    0.08    0.62
 -10  -5   3    2.78    0.73
 -10  -5   3    2.77    0.76
 -10  -5   3    2.84    1.71
 -10  -5   3    1.53    0.65
 -10  -5   3    2.22    1.53
 -10  -5   3    2.00    0.68
 -10  -5   3    2.11    0.66
 -10  -5   3    2.04    0.73
 -10  -5   3    2.50    0.72
 -10  -5   3    1.26    0.64
 -10  -5   4   56.34    3.55
 -10  -5   4   54.65    6.26
 -10  -5   4   49.94    5.73
 -10  -5   4   57.80    3.45
 -10  -5   4   53.15    5.97
 -10  -5   4   59.20    3.56
 -10  -5   4   55.82    3.49
 -10  -5   4   59.71    3.54
 -10  -5   4   53.57    3.40
 -10  -5   4   58.80    3.58
 -10  -5   5   13.60    1.41
 -10  -5   5   11.42    2.78
 -10  -5   5   12.87    2.73
 -10  -5   5   15.62    1.29
 -10  -5   5   15.08    3.14
 -10  -5   5   15.43    1.45
 -10  -5   5   17.79    1.44
 -10  -5   5   17.00    1.30
 -10  -5   5   17.07    1.51
 -10  -5   6    3.71    0.81
 -10  -5   6    5.37    0.81
 -10  -5   6    5.18    2.19
 -10  -5   6    4.85    0.90
 -10  -5   6    4.08    0.67
 -10  -5   6    5.65    1.84
 -10  -5   6    2.65    1.55
 -10  -5   6    3.90    0.82
 -10  -5   6    4.67    0.87
 -10  -5   6    4.56    0.86
 -10  -5   7   29.17    2.17
 -10  -5   7   27.94    1.96
 -10  -5   7   29.20    2.17
 -10  -5   7   26.26    4.36
 -10  -5   7   27.50    1.87
 -10  -5   7   27.46    4.03
 -10  -5   7   30.86    2.16
 -10  -5   7   33.30    2.22
 -10  -5   7   26.52    2.12
 -10  -5   8    5.30    0.92
 -10  -5   8    5.62    0.73
 -10  -5   8    4.67    0.62
 -10  -5   8    7.39    1.98
 -10  -5   8    7.58    1.01
 -10  -5   8    4.95    0.86
 -10  -5   8    4.77    0.86
 -10  -5   9   42.19    2.76
 -10  -5   9   50.42    5.72
 -10  -5   9   45.82    2.90
 -10  -5   9   41.50    2.53
 -10  -5   9   37.00    2.59
 -10  -5   9   44.11    2.87
 -10  -5   9   46.82    2.92
 -10  -5  10    4.23    0.79
 -10  -5  10    5.01    0.84
 -10  -5  10    3.06    1.77
 -10  -5  10    4.82    0.90
 -10  -5  10    3.63    0.82
 -10  -5  10    4.08    0.71
 -10  -5  10    4.57    0.89
 -10  -5  10    5.30    0.87
 -10  -5  11    9.64    1.04
 -10  -5  11   10.77    1.15
 -10  -5  11    9.91    1.15
 -10  -5  11   10.61    1.13
 -10  -5  11    8.59    2.38
 -10  -5  11    9.15    1.11
 -10  -5  11    9.19    1.13
 -10  -5  11   11.28    1.23
 -10  -5  11    8.00    0.96
 -10  -5  12   10.81    1.14
 -10  -5  12    9.31    1.11
 -10  -5  12   11.05    1.23
 -10  -5  12   10.17    1.07
 -10  -5  12   11.20    1.19
 -10  -5  12    9.13    0.99
 -10  -5  12   11.14    1.14
 -10  -5  12    9.19    0.98
 -10  -5  13   40.16    2.57
 -10  -5  13   40.07    2.51
 -10  -5  13   40.81    2.64
 -10  -5  13   41.28    2.70
 -10  -5  13   36.19    2.48
 -10  -5  13   36.61    2.60
 -10  -5  13   34.54    2.41
 -10  -5  13   36.97    2.50
 -10  -5  13   35.27    2.32
 -10  -5  14   19.11    1.56
 -10  -5  14   18.75    1.46
 -10  -5  14   19.78    1.62
 -10  -5  14   22.90    1.77
 -10  -5  14   21.10    1.59
 -10  -5  14   18.21    1.49
 -10  -5  14   18.60    1.50
 -10  -5  14   17.76    1.31
 -10  -5  15    8.43    0.94
 -10  -5  15    8.91    0.85
 -10  -5  15    6.22    0.83
 -10  -5  15    7.68    0.93
 -10  -5  15    7.36    0.87
 -10  -5  15    8.40    1.07
 -10  -5  15    8.62    0.99
 -10  -5  16   12.68    1.03
 -10  -5  16   11.85    1.20
 -10  -5  16   13.04    1.17
 -10  -5  16   10.97    0.92
 -10  -5  16   12.13    0.96
 -10  -5  16   11.83    1.19
 -10  -5  16   11.61    1.05
 -10  -5  16   12.86    1.06
 -10  -5  16    9.27    1.07
 -10  -5  16   14.19    1.31
 -10  -5  16   11.64    1.09
 -10  -5  17    2.97    0.49
 -10  -5  17    4.14    0.76
 -10  -5  17    4.80    0.75
 -10  -5  17    3.95    0.71
 -10  -5  17    3.44    0.70
 -10  -5  17    3.70    0.56
 -10  -5  17    3.81    0.61
 -10  -5  17    3.50    0.76
 -10  -5  17    3.73    0.63
 -10  -5  17    4.21    0.64
 -10  -5  18    0.75    0.52
 -10  -5  18    1.19    0.50
 -10  -5  18    0.62    0.45
 -10  -5  18    0.65    0.53
 -10  -5  18    1.82    0.48
 -10  -5  18    0.86    0.48
 -10  -5  18    1.28    0.56
 -10  -5  18    1.46    0.48
 -10  -5  19   19.87    1.44
 -10  -5  19   20.78    1.47
 -10  -5  19   19.45    1.41
 -10  -5  19   21.25    1.47
 -10  -5  19   18.60    1.33
 -10  -5  19   17.67    1.32
 -10  -5  19   23.85    1.59
 -10  -5  19   22.10    1.40
 -10  -5  20    4.97    0.57
 -10  -5  20    5.37    0.60
 -10  -5  20    4.67    0.58
 -10  -5  20    4.38    0.51
 -10  -5  20    5.78    0.69
 -10  -5  20    3.85    0.50
 -10  -5  21    0.23    0.22
 -10  -5  21    0.07    0.29
 -10  -5  21   -0.09    0.29
 -10  -5  21   -0.08    0.22
 -10  -5  21    0.08    0.34
 -10  -5  21    0.16    0.22
 -10  -5  22   12.83    0.87
 -10  -4  -8    2.70    0.39
 -10  -4  -8    1.89    0.38
 -10  -4  -8    3.40    0.38
 -10  -4  -8    2.67    0.36
 -10  -4  -7    6.63    0.67
 -10  -4  -7    6.80    0.65
 -10  -4  -7    7.32    0.70
 -10  -4  -7    7.20    0.58
 -10  -4  -7    7.93    0.70
 -10  -4  -6   10.42    0.93
 -10  -4  -6   10.54    0.80
 -10  -4  -6   11.64    0.98
 -10  -4  -6   11.15    0.95
 -10  -4  -6    9.73    0.85
 -10  -4  -5   13.00    1.07
 -10  -4  -5   12.01    1.09
 -10  -4  -5   11.54    1.09
 -10  -4  -5   11.79    1.02
 -10  -4  -4   10.38    1.08
 -10  -4  -4   11.65    1.11
 -10  -4  -4   12.61    1.08
 -10  -4  -3    1.87    0.62
 -10  -4  -3    1.58    0.61
 -10  -4  -3    2.43    0.52
 -10  -4  -3    1.11    0.63
 -10  -4  -2   19.40    1.59
 -10  -4  -2   19.40    1.58
 -10  -4  -2   19.58    1.39
 -10  -4  -2   20.07    1.58
 -10  -4  -2   18.97    1.45
 -10  -4  -1   18.34    1.50
 -10  -4  -1   15.88    1.25
 -10  -4  -1   16.67    1.45
 -10  -4  -1   15.10    1.27
 -10  -4   0    8.01    1.10
 -10  -4   0   10.60    1.03
 -10  -4   0   10.72    1.19
 -10  -4   0   11.29    1.16
 -10  -4   0    8.70    0.90
 -10  -4   1    2.67    0.73
 -10  -4   1    2.17    0.64
 -10  -4   1    1.82    1.67
 -10  -4   1    1.80    0.51
 -10  -4   1    0.97    0.68
 -10  -4   1    1.88    0.73
 -10  -4   1    2.84    0.70
 -10  -4   2   11.01    1.31
 -10  -4   2   12.88    1.28
 -10  -4   2   12.02    1.25
 -10  -4   2   12.08    2.73
 -10  -4   2   13.02    1.25
 -10  -4   2   13.52    1.28
 -10  -4   2   11.80    2.87
 -10  -4   2   13.54    1.34
 -10  -4   2   13.31    1.33
 -10  -4   2   13.14    1.27
 -10  -4   3    5.36    1.02
 -10  -4   3    7.64    0.97
 -10  -4   3    7.83    0.98
 -10  -4   3    5.35    1.96
 -10  -4   3    7.73    1.00
 -10  -4   3    7.94    0.96
 -10  -4   3    2.80    1.64
 -10  -4   3    5.71    0.94
 -10  -4   3    6.41    0.96
 -10  -4   4    6.40    1.09
 -10  -4   4    6.47    0.92
 -10  -4   4    7.50    0.99
 -10  -4   4    6.30    2.41
 -10  -4   4    8.54    1.07
 -10  -4   4    8.34    0.97
 -10  -4   4    6.22    2.09
 -10  -4   4    5.94    0.95
 -10  -4   4    8.59    1.10
 -10  -4   5   28.24    2.01
 -10  -4   5   29.71    2.01
 -10  -4   5   30.32    2.15
 -10  -4   5   31.46    4.52
 -10  -4   5   28.68    2.03
 -10  -4   5   25.77    1.92
 -10  -4   5   28.02    3.81
 -10  -4   5   27.52    2.09
 -10  -4   5   28.38    1.90
 -10  -4   5   28.21    2.10
 -10  -4   5   28.11    2.14
 -10  -4   6   17.74    1.39
 -10  -4   6   16.07    1.52
 -10  -4   6   20.76    3.72
 -10  -4   6   14.95    1.48
 -10  -4   6   14.55    1.33
 -10  -4   6   16.04    1.31
 -10  -4   6   16.76    1.50
 -10  -4   6   17.32    1.51
 -10  -4   6   18.82    1.59
 -10  -4   7   34.97    2.47
 -10  -4   7   33.51    2.23
 -10  -4   7   35.96    2.22
 -10  -4   7   34.90    2.44
 -10  -4   7   34.38    2.20
 -10  -4   7   33.96    2.37
 -10  -4   7   32.89    2.47
 -10  -4   8   64.92    3.68
 -10  -4   8   62.21    3.64
 -10  -4   8   61.00    3.79
 -10  -4   8   61.84    6.88
 -10  -4   8   60.94    3.61
 -10  -4   8   59.19    3.89
 -10  -4   8   68.10    3.89
 -10  -4   8   72.77    4.09
 -10  -4   8   66.21    3.96
 -10  -4   9   23.40    1.84
 -10  -4   9   28.66    2.11
 -10  -4   9   26.34    2.01
 -10  -4   9   25.84    4.21
 -10  -4   9   28.12    2.04
 -10  -4   9   27.41    2.00
 -10  -4   9   25.42    1.89
 -10  -4   9   24.34    1.67
 -10  -4  10   23.12    1.65
 -10  -4  10   27.29    1.95
 -10  -4  10   24.63    3.90
 -10  -4  10   25.22    1.92
 -10  -4  10   22.44    1.79
 -10  -4  10   24.06    1.88
 -10  -4  10   24.49    1.80
 -10  -4  10   25.81    2.02
 -10  -4  11    5.02    0.86
 -10  -4  11    5.08    0.88
 -10  -4  11    1.72    1.51
 -10  -4  11    3.72    0.75
 -10  -4  11    5.25    0.90
 -10  -4  11    4.21    0.79
 -10  -4  11    2.73    0.69
 -10  -4  11    3.08    0.66
 -10  -4  11    4.36    0.91
 -10  -4  12    4.86    0.87
 -10  -4  12    3.93    0.76
 -10  -4  12    5.12    0.82
 -10  -4  12    4.48    0.78
 -10  -4  12    4.33    0.76
 -10  -4  12    2.98    0.70
 -10  -4  12    4.46    0.66
 -10  -4  12    5.61    0.97
 -10  -4  12    3.04    0.75
 -10  -4  13   28.52    2.21
 -10  -4  13   31.05    2.08
 -10  -4  13   31.43    2.19
 -10  -4  13   30.65    2.11
 -10  -4  13   29.63    2.15
 -10  -4  13   30.51    2.21
 -10  -4  13   29.47    1.93
 -10  -4  13   32.07    2.15
 -10  -4  13   31.42    2.23
 -10  -4  13   37.05    2.44
 -10  -4  14    1.49    0.64
 -10  -4  14    2.26    0.61
 -10  -4  14    1.54    0.54
 -10  -4  14    1.49    0.59
 -10  -4  14    1.89    0.65
 -10  -4  14    2.22    0.74
 -10  -4  14    1.11    0.60
 -10  -4  14    0.65    0.53
 -10  -4  14    3.23    0.71
 -10  -4  14    3.01    0.84
 -10  -4  15   11.93    1.20
 -10  -4  15   12.51    1.16
 -10  -4  15    9.68    1.01
 -10  -4  15   11.15    0.99
 -10  -4  15    9.75    0.98
 -10  -4  15   11.01    1.12
 -10  -4  15   11.97    1.17
 -10  -4  15   10.72    1.16
 -10  -4  15   10.47    0.99
 -10  -4  15   15.05    1.40
 -10  -4  15   11.86    1.14
 -10  -4  16    8.42    1.00
 -10  -4  16    8.10    0.91
 -10  -4  16    7.37    0.72
 -10  -4  16    9.01    0.99
 -10  -4  16    7.93    1.02
 -10  -4  16    7.16    0.97
 -10  -4  16    8.42    0.78
 -10  -4  16    7.47    1.02
 -10  -4  16    7.57    0.92
 -10  -4  16   10.35    1.14
 -10  -4  17   14.74    1.25
 -10  -4  17   16.00    1.29
 -10  -4  17   14.19    1.28
 -10  -4  17   14.16    1.26
 -10  -4  17   13.50    1.28
 -10  -4  17   14.56    1.33
 -10  -4  17   15.35    1.41
 -10  -4  17   14.07    1.19
 -10  -4  18   36.31    2.26
 -10  -4  18   37.12    2.29
 -10  -4  18   36.85    2.28
 -10  -4  18   32.17    2.21
 -10  -4  18   35.05    2.32
 -10  -4  18   34.30    2.25
 -10  -4  18   38.58    2.43
 -10  -4  18   31.49    2.13
 -10  -4  19   10.85    1.00
 -10  -4  19   11.65    1.01
 -10  -4  19   11.32    1.00
 -10  -4  19   12.14    1.08
 -10  -4  19   12.93    1.02
 -10  -4  19   11.69    0.87
 -10  -4  19   10.87    1.11
 -10  -4  20    0.39    0.38
 -10  -4  20    0.58    0.39
 -10  -4  20    0.65    0.37
 -10  -4  20    0.69    0.35
 -10  -4  20    0.51    0.41
 -10  -4  21   11.01    0.82
 -10  -4  21   11.71    0.82
 -10  -4  21   10.46    0.71
 -10  -4  21   11.77    0.88
 -10  -4  21   11.63    0.80
 -10  -4  22    0.36    0.22
 -10  -4  22    0.17    0.24
 -10  -3  -9    0.82    0.23
 -10  -3  -9    0.95    0.28
 -10  -3  -9    1.11    0.30
 -10  -3  -9    1.20    0.26
 -10  -3  -8    7.87    0.66
 -10  -3  -8    7.59    0.70
 -10  -3  -8    6.72    0.58
 -10  -3  -8    8.02    0.70
 -10  -3  -8    7.96    0.68
 -10  -3  -7    0.62    0.40
 -10  -3  -7    0.71    0.41
 -10  -3  -7    0.51    0.31
 -10  -3  -7    0.69    0.43
 -10  -3  -7    0.26    0.39
 -10  -3  -6    5.82    0.68
 -10  -3  -6    4.04    0.47
 -10  -3  -6    6.17    0.62
 -10  -3  -6    5.69    0.76
 -10  -3  -6    6.02    0.75
 -10  -3  -6    4.96    0.70
 -10  -3  -5    9.81    0.94
 -10  -3  -5    7.98    0.69
 -10  -3  -5    9.42    0.97
 -10  -3  -5    7.55    0.93
 -10  -3  -5    9.50    0.94
 -10  -3  -4   -0.34    0.64
 -10  -3  -4    0.33    0.32
 -10  -3  -4    0.50    0.59
 -10  -3  -4    0.24    0.40
 -10  -3  -4   -0.35    0.61
 -10  -3  -4    0.07    0.60
 -10  -3  -4   -0.07    0.57
 -10  -3  -4    0.85    0.52
 -10  -3  -3   21.83    1.67
 -10  -3  -3   19.29    1.32
 -10  -3  -3   21.08    1.69
 -10  -3  -3   21.56    1.65
 -10  -3  -3   20.89    1.49
 -10  -3  -3   22.17    1.66
 -10  -3  -2   19.78    1.44
 -10  -3  -2   23.12    1.54
 -10  -3  -2   20.26    1.62
 -10  -3  -2   19.58    1.67
 -10  -3  -1    4.86    1.14
 -10  -3  -1    3.04    0.81
 -10  -3  -1    3.36    0.78
 -10  -3  -1    2.73    0.79
 -10  -3  -1    2.01    0.72
 -10  -3  -1    2.35    0.59
 -10  -3   0   30.49    2.42
 -10  -3   0   33.99    2.38
 -10  -3   0   32.98    2.33
 -10  -3   0   32.59    2.35
 -10  -3   0   35.52    2.26
 -10  -3   0   29.81    2.35
 -10  -3   0   37.62    2.44
 -10  -3   1    1.42    0.93
 -10  -3   1    3.57    0.73
 -10  -3   1    2.14    1.47
 -10  -3   1    3.22    0.77
 -10  -3   1    2.84    0.72
 -10  -3   1    2.59    0.76
 -10  -3   1    2.52    0.79
 -10  -3   1    2.02    0.76
 -10  -3   2    5.17    1.07
 -10  -3   2    6.72    0.95
 -10  -3   2    8.16    1.02
 -10  -3   2    6.30    0.93
 -10  -3   2    5.49    0.88
 -10  -3   2    4.33    0.85
 -10  -3   2    5.35    0.95
 -10  -3   2    5.16    0.94
 -10  -3   2    6.95    0.97
 -10  -3   3   19.38    1.75
 -10  -3   3   18.85    1.55
 -10  -3   3   18.24    1.58
 -10  -3   3   19.33    1.60
 -10  -3   3   18.06    3.46
 -10  -3   3   21.06    1.60
 -10  -3   3   18.17    1.58
 -10  -3   3   16.09    3.09
 -10  -3   3   20.87    1.67
 -10  -3   3   15.78    1.61
 -10  -3   4   58.25    3.54
 -10  -3   4   57.35    3.61
 -10  -3   4   60.64    3.67
 -10  -3   4   62.66    6.61
 -10  -3   4   56.77    3.53
 -10  -3   4   57.54    3.63
 -10  -3   4   57.38    5.74
 -10  -3   4   60.53    3.67
 -10  -3   4   60.87    3.66
 -10  -3   4   55.46    3.70
 -10  -3   5    5.74    0.88
 -10  -3   5    4.03    2.11
 -10  -3   5    3.73    0.85
 -10  -3   5    3.39    0.69
 -10  -3   5    5.84    0.92
 -10  -3   5    5.28    0.86
 -10  -3   5    4.20    0.85
 -10  -3   5    5.12    0.80
 -10  -3   5    5.38    0.80
 -10  -3   5    4.06    0.89
 -10  -3   6   13.65    1.20
 -10  -3   6   13.20    1.31
 -10  -3   6   12.95    3.06
 -10  -3   6   10.57    1.06
 -10  -3   6   10.56    1.25
 -10  -3   6   11.97    1.07
 -10  -3   6    9.19    1.06
 -10  -3   6   10.09    1.15
 -10  -3   7   25.92    1.77
 -10  -3   7   23.99    1.83
 -10  -3   7   30.50    2.07
 -10  -3   7   25.17    1.92
 -10  -3   7   26.09    1.79
 -10  -3   7   31.07    2.16
 -10  -3   7   23.93    1.90
 -10  -3   8   31.28    2.01
 -10  -3   8   32.45    2.03
 -10  -3   8   33.06    2.13
 -10  -3   8   35.01    2.26
 -10  -3   8   32.15    2.29
 -10  -3   8   33.29    2.08
 -10  -3   8   28.46    2.22
 -10  -3   8   35.25    2.45
 -10  -3   9    9.93    1.14
 -10  -3   9    9.09    0.91
 -10  -3   9   10.33    1.04
 -10  -3   9   10.24    1.12
 -10  -3   9    9.68    2.67
 -10  -3   9    7.45    1.08
 -10  -3   9    7.94    1.04
 -10  -3   9   11.58    1.28
 -10  -3  10   21.89    1.79
 -10  -3  10   23.40    1.77
 -10  -3  10   19.62    3.54
 -10  -3  10   22.46    1.72
 -10  -3  10   19.96    1.59
 -10  -3  10   21.18    1.75
 -10  -3  10   21.54    1.75
 -10  -3  10   25.36    1.93
 -10  -3  10   21.12    1.78
 -10  -3  11   -0.09    0.58
 -10  -3  11   -0.21    0.59
 -10  -3  11    0.58    0.54
 -10  -3  11    0.57    1.64
 -10  -3  11   -0.31    0.64
 -10  -3  11    0.17    0.46
 -10  -3  11    0.86    0.60
 -10  -3  11    1.25    0.64
 -10  -3  11    0.69    0.57
 -10  -3  11    0.21    0.64
 -10  -3  11    0.35    0.61
 -10  -3  12   19.57    1.68
 -10  -3  12   19.64    1.61
 -10  -3  12   17.33    1.53
 -10  -3  12   21.67    1.62
 -10  -3  12   15.44    3.00
 -10  -3  12   20.86    1.61
 -10  -3  12   18.86    1.40
 -10  -3  12   20.34    1.70
 -10  -3  12   21.26    1.71
 -10  -3  12   22.54    1.73
 -10  -3  12   22.62    1.83
 -10  -3  12   20.70    1.65
 -10  -3  13   29.10    2.14
 -10  -3  13   27.93    2.04
 -10  -3  13   29.52    2.10
 -10  -3  13   31.66    2.05
 -10  -3  13   29.95    2.03
 -10  -3  13   27.58    1.87
 -10  -3  13   28.33    2.15
 -10  -3  13   29.34    2.20
 -10  -3  13   30.16    2.16
 -10  -3  13   31.29    2.31
 -10  -3  13   30.08    2.11
 -10  -3  14   -0.25    0.59
 -10  -3  14    0.08    0.59
 -10  -3  14    0.42    0.57
 -10  -3  14    0.40    0.52
 -10  -3  14    0.64    0.47
 -10  -3  14    0.28    0.63
 -10  -3  14    0.09    0.57
 -10  -3  14   -0.18    0.62
 -10  -3  14    0.24    0.52
 -10  -3  14    0.41    0.66
 -10  -3  15   25.46    1.85
 -10  -3  15   24.06    1.83
 -10  -3  15   23.07    1.58
 -10  -3  15   25.23    1.64
 -10  -3  15   22.72    1.58
 -10  -3  15   23.73    1.88
 -10  -3  15   21.64    1.79
 -10  -3  15   26.07    1.91
 -10  -3  15   23.33    1.75
 -10  -3  15   22.00    1.93
 -10  -3  16    5.85    0.90
 -10  -3  16    8.95    1.04
 -10  -3  16    6.27    0.97
 -10  -3  16    5.46    0.85
 -10  -3  16    7.43    0.92
 -10  -3  16    7.89    0.97
 -10  -3  16    6.73    0.84
 -10  -3  17    6.91    0.88
 -10  -3  17    5.52    0.85
 -10  -3  17    4.15    0.81
 -10  -3  17    4.12    0.70
 -10  -3  17    5.74    0.78
 -10  -3  17    4.14    0.78
 -10  -3  17    4.29    0.65
 -10  -3  18   34.38    2.25
 -10  -3  18   34.30    2.19
 -10  -3  18   33.42    2.27
 -10  -3  18   34.19    2.16
 -10  -3  18   33.50    2.23
 -10  -3  18   31.31    2.00
 -10  -3  19   24.44    1.77
 -10  -3  19   25.58    1.70
 -10  -3  19   27.30    1.71
 -10  -3  19   25.91    1.79
 -10  -3  19   26.71    1.84
 -10  -3  20    1.54    0.46
 -10  -3  20    0.78    0.34
 -10  -3  20    0.55    0.34
 -10  -3  20    0.75    0.46
 -10  -3  20    0.82    0.42
 -10  -3  20    1.56    0.49
 -10  -3  21    8.59    0.74
 -10  -3  21    9.52    0.74
 -10  -3  21    6.96    0.57
 -10  -3  21   10.00    0.78
 -10  -3  21    8.25    0.71
 -10  -3  21    8.84    0.75
 -10  -3  22    1.68    0.30
 -10  -3  22    1.94    0.28
 -10  -3  22    1.75    0.29
 -10  -3  22    1.77    0.26
 -10  -2 -10    2.87    0.32
 -10  -2  -9    7.31    0.54
 -10  -2  -9    6.58    0.62
 -10  -2  -9    6.63    0.56
 -10  -2  -9    6.02    0.47
 -10  -2  -9    6.61    0.58
 -10  -2  -9    7.34    0.62
 -10  -2  -8    0.26    0.25
 -10  -2  -8    0.19    0.37
 -10  -2  -8   -0.05    0.39
 -10  -2  -8    0.36    0.30
 -10  -2  -8    0.49    0.40
 -10  -2  -8    0.86    0.39
 -10  -2  -7    7.61    0.68
 -10  -2  -7    8.41    0.85
 -10  -2  -7    8.14    0.88
 -10  -2  -7    8.67    0.90
 -10  -2  -7    8.49    0.75
 -10  -2  -7    8.83    0.89
 -10  -2  -7   10.61    0.90
 -10  -2  -6    2.25    0.59
 -10  -2  -6    2.19    0.43
 -10  -2  -6    1.39    0.58
 -10  -2  -6    1.83    0.58
 -10  -2  -6    1.93    0.57
 -10  -2  -6    2.38    0.50
 -10  -2  -5    0.77    0.39
 -10  -2  -5    1.13    0.56
 -10  -2  -5    0.65    0.59
 -10  -2  -5    1.26    0.61
 -10  -2  -5    0.63    0.54
 -10  -2  -5    0.27    0.44
 -10  -2  -4   -0.22    0.61
 -10  -2  -4   -0.17    0.39
 -10  -2  -4    0.75    0.57
 -10  -2  -4   -0.39    0.61
 -10  -2  -4    0.46    0.60
 -10  -2  -4    0.37    0.59
 -10  -2  -4    0.30    0.56
 -10  -2  -4    0.28    0.44
 -10  -2  -3    5.77    0.66
 -10  -2  -3    6.17    0.95
 -10  -2  -3    6.30    0.90
 -10  -2  -3    6.10    0.80
 -10  -2  -3    8.15    1.00
 -10  -2  -3    7.33    0.95
 -10  -2  -3    7.40    0.90
 -10  -2  -2   25.39    1.76
 -10  -2  -2   27.05    2.07
 -10  -2  -2   27.51    1.87
 -10  -2  -2   31.23    1.98
 -10  -2  -2   33.37    2.13
 -10  -2  -2   28.53    2.30
 -10  -2  -2   28.84    2.03
 -10  -2  -1   53.80    3.40
 -10  -2  -1   58.50    3.46
 -10  -2  -1   52.57    3.06
 -10  -2  -1   57.82    3.28
 -10  -2  -1   55.49    3.44
 -10  -2  -1   54.01    3.35
 -10  -2  -1   49.45    3.52
 -10  -2  -1   48.31    3.42
 -10  -2   0   11.36    1.22
 -10  -2   0   11.44    0.93
 -10  -2   0   12.29    2.58
 -10  -2   0   12.90    1.17
 -10  -2   0   12.70    1.29
 -10  -2   0   12.76    1.19
 -10  -2   0    9.95    1.21
 -10  -2   0   12.72    1.29
 -10  -2   0    9.21    1.39
 -10  -2   0   11.30    1.34
 -10  -2   1   30.44    2.20
 -10  -2   1   34.26    2.30
 -10  -2   1   28.85    4.14
 -10  -2   1   31.88    2.18
 -10  -2   1   28.51    2.21
 -10  -2   1   34.18    2.17
 -10  -2   1   32.83    2.29
 -10  -2   1   28.85    2.23
 -10  -2   1   34.57    2.29
 -10  -2   1   29.32    2.39
 -10  -2   1   26.13    2.26
 -10  -2   2   26.98    1.96
 -10  -2   2   23.77    1.96
 -10  -2   2   25.00    4.01
 -10  -2   2   32.87    2.08
 -10  -2   2   24.74    1.83
 -10  -2   2   26.80    2.01
 -10  -2   2   26.94    1.97
 -10  -2   2   25.04    2.01
 -10  -2   2   24.63    2.18
 -10  -2   2   27.05    2.11
 -10  -2   3   13.62    1.36
 -10  -2   3   14.18    3.20
 -10  -2   3   16.50    1.45
 -10  -2   3   15.45    1.44
 -10  -2   3   15.27    1.43
 -10  -2   3   13.41    1.19
 -10  -2   3   15.74    1.38
 -10  -2   3   13.86    1.44
 -10  -2   3   14.78    1.34
 -10  -2   3   15.80    1.51
 -10  -2   4    6.48    0.95
 -10  -2   4    2.01    1.94
 -10  -2   4    5.08    0.95
 -10  -2   4    5.33    0.92
 -10  -2   4    6.06    0.77
 -10  -2   4    5.93    0.73
 -10  -2   4    4.83    0.90
 -10  -2   4    7.41    0.93
 -10  -2   4    6.08    1.00
 -10  -2   4    5.55    0.85
 -10  -2   4    4.79    0.92
 -10  -2   5    0.81    0.64
 -10  -2   5    1.55    0.68
 -10  -2   5    1.37    1.67
 -10  -2   5    0.82    0.56
 -10  -2   5    0.65    0.62
 -10  -2   5    1.19    0.54
 -10  -2   5    1.42    0.71
 -10  -2   5    0.64    0.62
 -10  -2   5    1.24    0.57
 -10  -2   6   18.12    1.41
 -10  -2   6   18.94    1.64
 -10  -2   6   18.83    1.51
 -10  -2   6   20.83    1.68
 -10  -2   6   19.27    3.70
 -10  -2   6   19.25    1.51
 -10  -2   6   18.58    1.59
 -10  -2   6   18.89    1.56
 -10  -2   6   17.92    1.46
 -10  -2   6   18.87    1.70
 -10  -2   6   17.44    1.57
 -10  -2   6   18.61    1.44
 -10  -2   7    1.23    0.63
 -10  -2   7    1.00    0.59
 -10  -2   7    0.91    0.46
 -10  -2   7    1.69    0.69
 -10  -2   7    0.87    0.55
 -10  -2   7    1.28    0.61
 -10  -2   7    1.45    0.63
 -10  -2   7    0.44    0.59
 -10  -2   7    0.91    0.51
 -10  -2   7    0.61    0.52
 -10  -2   7    0.51    0.65
 -10  -2   8   30.61    1.97
 -10  -2   8   32.96    2.27
 -10  -2   8   27.14    2.06
 -10  -2   8   31.11    2.03
 -10  -2   8   23.98    4.41
 -10  -2   8   32.23    2.28
 -10  -2   8   31.41    2.23
 -10  -2   8   31.34    2.12
 -10  -2   8   33.37    2.25
 -10  -2   8   29.62    2.22
 -10  -2   8   31.48    2.16
 -10  -2   8   33.29    2.39
 -10  -2   9   69.58    4.17
 -10  -2   9   64.18    3.86
 -10  -2   9   69.51    4.08
 -10  -2   9   65.34    6.99
 -10  -2   9   70.76    4.17
 -10  -2   9   68.56    4.18
 -10  -2   9   69.58    4.12
 -10  -2   9   68.65    4.00
 -10  -2   9   70.50    4.21
 -10  -2   9   63.09    4.14
 -10  -2   9   75.45    4.36
 -10  -2   9   72.30    4.20
 -10  -2  10    7.51    1.03
 -10  -2  10    6.96    1.00
 -10  -2  10   10.64    1.15
 -10  -2  10   10.28    2.65
 -10  -2  10   10.43    1.18
 -10  -2  10    8.13    0.88
 -10  -2  10    8.19    0.98
 -10  -2  10    7.52    1.04
 -10  -2  10    6.75    1.02
 -10  -2  10    9.85    1.21
 -10  -2  10    8.25    1.02
 -10  -2  11    7.79    1.01
 -10  -2  11    7.74    1.00
 -10  -2  11    7.93    1.02
 -10  -2  11    7.25    2.20
 -10  -2  11    9.21    0.85
 -10  -2  11    8.02    1.10
 -10  -2  11    7.78    0.96
 -10  -2  11    6.12    0.93
 -10  -2  11    7.32    1.04
 -10  -2  11    8.63    1.16
 -10  -2  11    9.44    1.05
 -10  -2  11    9.66    1.14
 -10  -2  12   52.82    5.90
 -10  -2  12   63.03    3.77
 -10  -2  12   63.47    3.78
 -10  -2  12   66.03    3.69
 -10  -2  12   57.78    5.85
 -10  -2  12   58.69    3.61
 -10  -2  12   60.81    3.83
 -10  -2  12   59.64    3.53
 -10  -2  12   55.26    3.63
 -10  -2  12   61.12    3.78
 -10  -2  12   64.85    3.88
 -10  -2  12   60.69    3.82
 -10  -2  12   60.90    3.73
 -10  -2  13    1.42    0.61
 -10  -2  13    0.88    0.59
 -10  -2  13    0.82    0.58
 -10  -2  13    0.81    0.62
 -10  -2  13    1.31    0.71
 -10  -2  13    1.24    0.50
 -10  -2  13    1.60    0.55
 -10  -2  13    0.78    0.58
 -10  -2  13    1.28    0.70
 -10  -2  13    0.57    0.63
 -10  -2  13    0.86    0.55
 -10  -2  14   44.74    2.88
 -10  -2  14   49.75    3.01
 -10  -2  14   42.53    2.68
 -10  -2  14   46.05    2.75
 -10  -2  14   40.87    2.63
 -10  -2  14   44.41    2.99
 -10  -2  14   46.42    2.91
 -10  -2  14   46.79    3.01
 -10  -2  14   43.27    2.81
 -10  -2  15    1.43    0.61
 -10  -2  15    2.05    0.81
 -10  -2  15    1.97    0.53
 -10  -2  15    2.00    0.49
 -10  -2  15    2.07    0.76
 -10  -2  15    1.59    0.60
 -10  -2  15    2.22    0.70
 -10  -2  15    1.84    0.67
 -10  -2  15    1.04    0.49
 -10  -2  16    0.35    0.69
 -10  -2  16    0.39    0.61
 -10  -2  16    1.02    0.66
 -10  -2  16    0.28    0.51
 -10  -2  16    0.70    0.65
 -10  -2  16    0.50    0.46
 -10  -2  16    1.15    0.69
 -10  -2  17   50.48    3.21
 -10  -2  17   50.12    3.13
 -10  -2  17   51.36    3.26
 -10  -2  17   51.77    3.06
 -10  -2  17   50.49    3.23
 -10  -2  17   47.05    3.24
 -10  -2  17   54.33    3.28
 -10  -2  18    4.37    0.79
 -10  -2  18    4.72    0.73
 -10  -2  18    5.64    0.83
 -10  -2  18    5.58    0.67
 -10  -2  18    5.27    0.80
 -10  -2  18    5.35    0.87
 -10  -2  18    5.08    0.80
 -10  -2  18    5.79    0.62
 -10  -2  19    2.24    0.59
 -10  -2  19    1.47    0.45
 -10  -2  19    0.86    0.53
 -10  -2  19    2.18    0.44
 -10  -2  19    1.50    0.53
 -10  -2  19    1.56    0.57
 -10  -2  20   12.33    1.01
 -10  -2  20   10.15    0.79
 -10  -2  20   10.85    0.78
 -10  -2  20   11.74    0.97
 -10  -2  20   11.53    1.00
 -10  -2  20   11.71    1.00
 -10  -2  20   11.64    0.97
 -10  -2  21    0.56    0.32
 -10  -2  21    0.43    0.31
 -10  -2  21    0.23    0.30
 -10  -2  21    1.13    0.36
 -10  -2  21    0.81    0.36
 -10  -2  22    2.46    0.31
 -10  -1 -10    0.78    0.21
 -10  -1 -10    0.54    0.28
 -10  -1 -10    0.99    0.23
 -10  -1  -9    3.80    0.55
 -10  -1  -9    4.26    0.46
 -10  -1  -9    4.21    0.55
 -10  -1  -9    3.35    0.46
 -10  -1  -9    3.59    0.42
 -10  -1  -9    4.54    0.59
 -10  -1  -9    4.15    0.53
 -10  -1  -8    3.44    0.46
 -10  -1  -8    3.08    0.53
 -10  -1  -8    3.41    0.48
 -10  -1  -8    2.79    0.56
 -10  -1  -8    2.98    0.57
 -10  -1  -8    2.99    0.53
 -10  -1  -7   12.07    0.93
 -10  -1  -7   10.90    0.91
 -10  -1  -7   11.50    1.03
 -10  -1  -7   11.40    1.08
 -10  -1  -7   10.37    0.93
 -10  -1  -7   12.92    1.09
 -10  -1  -7   12.01    1.04
 -10  -1  -6    7.55    0.75
 -10  -1  -6    8.86    0.92
 -10  -1  -6    7.43    0.90
 -10  -1  -6    7.25    0.87
 -10  -1  -6    6.27    0.75
 -10  -1  -6    7.28    0.89
 -10  -1  -6    8.33    0.90
 -10  -1  -5    6.42    0.87
 -10  -1  -5    5.09    0.65
 -10  -1  -5    4.30    0.77
 -10  -1  -5    3.95    0.78
 -10  -1  -5    4.43    0.78
 -10  -1  -5    4.29    0.60
 -10  -1  -5    5.34    0.68
 -10  -1  -5    6.26    0.86
 -10  -1  -4    6.37    0.95
 -10  -1  -4    7.30    0.76
 -10  -1  -4    5.98    0.78
 -10  -1  -4    5.59    0.69
 -10  -1  -4    5.98    0.89
 -10  -1  -4    7.17    0.90
 -10  -1  -4    6.84    0.96
 -10  -1  -4    5.80    0.88
 -10  -1  -3   20.27    1.58
 -10  -1  -3   20.82    1.50
 -10  -1  -3   20.13    1.43
 -10  -1  -3   21.88    1.71
 -10  -1  -3   19.57    1.43
 -10  -1  -3   20.05    1.55
 -10  -1  -3   19.97    1.63
 -10  -1  -3   20.15    1.41
 -10  -1  -3   16.40    1.88
 -10  -1  -3   20.38    1.67
 -10  -1  -3   21.03    1.63
 -10  -1  -2   12.48    1.26
 -10  -1  -2   11.88    1.14
 -10  -1  -2    9.32    0.96
 -10  -1  -2   11.15    1.25
 -10  -1  -2   12.32    1.07
 -10  -1  -2   10.93    1.14
 -10  -1  -2   12.03    1.17
 -10  -1  -2   13.69    1.27
 -10  -1  -2   11.02    1.57
 -10  -1  -2   12.93    1.28
 -10  -1  -2   11.78    1.15
 -10  -1  -1   17.25    1.58
 -10  -1  -1   19.88    1.51
 -10  -1  -1   18.31    1.38
 -10  -1  -1   22.47    1.65
 -10  -1  -1   19.89    3.16
 -10  -1  -1   22.35    1.57
 -10  -1  -1   21.59    1.61
 -10  -1  -1   19.14    1.67
 -10  -1  -1   17.34    1.68
 -10  -1  -1   19.53    1.54
 -10  -1  -1   20.46    1.97
 -10  -1  -1   17.49    1.72
 -10  -1   0    9.47    0.94
 -10  -1   0    8.43    1.07
 -10  -1   0    6.73    0.79
 -10  -1   0   10.32    2.62
 -10  -1   0   10.24    1.08
 -10  -1   0    9.56    1.03
 -10  -1   0   10.74    1.16
 -10  -1   0    9.37    0.99
 -10  -1   0   10.21    1.23
 -10  -1   0    7.76    1.35
 -10  -1   0    8.86    1.18
 -10  -1   1   18.33    1.51
 -10  -1   1   18.19    1.32
 -10  -1   1   17.96    1.55
 -10  -1   1   12.40    2.94
 -10  -1   1   18.17    1.51
 -10  -1   1   18.66    1.57
 -10  -1   1   17.42    1.41
 -10  -1   1   18.00    1.37
 -10  -1   1   20.02    1.57
 -10  -1   1   17.56    1.65
 -10  -1   1   14.63    1.75
 -10  -1   1   13.59    1.54
 -10  -1   2    1.97    0.74
 -10  -1   2    2.55    0.74
 -10  -1   2    3.06    0.81
 -10  -1   2    2.19    0.72
 -10  -1   2    2.23    0.59
 -10  -1   2    1.19    0.72
 -10  -1   2    3.67    0.78
 -10  -1   2    2.57    0.56
 -10  -1   2    2.94    0.71
 -10  -1   2    1.36    0.73
 -10  -1   3   67.32    4.07
 -10  -1   3   70.44    7.34
 -10  -1   3   69.55    4.13
 -10  -1   3   67.94    3.88
 -10  -1   3   63.25    4.10
 -10  -1   3   68.33    4.11
 -10  -1   3   72.70    4.10
 -10  -1   3   67.20    4.22
 -10  -1   3   67.29    3.98
 -10  -1   3   65.83    4.23
 -10  -1   4    8.64    1.02
 -10  -1   4    9.33    1.13
 -10  -1   4   12.89    3.03
 -10  -1   4    9.07    1.07
 -10  -1   4    7.93    0.94
 -10  -1   4    9.22    1.03
 -10  -1   4    8.81    1.18
 -10  -1   4    8.83    0.96
 -10  -1   5   -0.06    0.47
 -10  -1   5    0.44    0.63
 -10  -1   5    0.97    0.60
 -10  -1   5    0.69    1.58
 -10  -1   5    0.60    0.66
 -10  -1   5   -0.07    0.54
 -10  -1   5    0.12    0.53
 -10  -1   5   -0.17    0.62
 -10  -1   5   -0.07    0.55
 -10  -1   5    0.54    0.65
 -10  -1   5    0.10    0.69
 -10  -1   6    8.11    1.00
 -10  -1   6    8.96    0.86
 -10  -1   6   11.52    1.19
 -10  -1   6    8.04    1.00
 -10  -1   6    9.17    1.04
 -10  -1   6    9.88    1.05
 -10  -1   6    8.89    1.08
 -10  -1   6    9.78    1.07
 -10  -1   6    8.56    0.97
 -10  -1   6    7.51    1.06
 -10  -1   6    9.78    1.20
 -10  -1   7   13.58    1.19
 -10  -1   7   17.24    1.43
 -10  -1   7   15.27    1.20
 -10  -1   7   12.51    1.28
 -10  -1   7   15.63    3.36
 -10  -1   7   14.08    1.35
 -10  -1   7   12.41    1.29
 -10  -1   7   14.42    1.27
 -10  -1   7   13.09    1.19
 -10  -1   7   17.08    1.53
 -10  -1   7   16.12    1.35
 -10  -1   7   12.29    1.35
 -10  -1   8   17.08    1.33
 -10  -1   8   17.33    1.54
 -10  -1   8   17.73    1.33
 -10  -1   8   18.04    1.53
 -10  -1   8   14.52    3.31
 -10  -1   8   19.42    1.63
 -10  -1   8   17.45    1.52
 -10  -1   8   21.75    1.66
 -10  -1   8   16.86    1.41
 -10  -1   8   18.34    1.60
 -10  -1   8   18.12    1.53
 -10  -1   8   18.70    1.68
 -10  -1   9   22.61    1.66
 -10  -1   9   27.09    1.95
 -10  -1   9   27.29    1.98
 -10  -1   9   22.71    3.92
 -10  -1   9   27.98    1.98
 -10  -1   9   26.76    2.01
 -10  -1   9   26.12    1.89
 -10  -1   9   24.50    1.74
 -10  -1   9   21.51    1.94
 -10  -1   9   28.98    2.08
 -10  -1   9   24.71    2.00
 -10  -1  10   15.99    3.04
 -10  -1  10   13.86    1.35
 -10  -1  10   16.75    1.49
 -10  -1  10   18.39    3.31
 -10  -1  10   17.37    1.46
 -10  -1  10   16.37    1.51
 -10  -1  10   15.55    1.20
 -10  -1  10   15.88    1.34
 -10  -1  10   15.39    1.34
 -10  -1  10   15.11    1.49
 -10  -1  10   15.10    1.48
 -10  -1  10   14.90    1.39
 -10  -1  10   14.91    1.46
 -10  -1  11   37.56    4.72
 -10  -1  11   40.58    2.60
 -10  -1  11   38.35    2.67
 -10  -1  11   36.39    2.52
 -10  -1  11   44.62    5.10
 -10  -1  11   41.33    2.71
 -10  -1  11   40.54    2.44
 -10  -1  11   35.51    2.45
 -10  -1  11   36.84    2.70
 -10  -1  11   35.14    2.58
 -10  -1  11   39.49    2.58
 -10  -1  11   38.32    2.69
 -10  -1  12   60.85    6.35
 -10  -1  12   68.21    3.92
 -10  -1  12   67.23    4.03
 -10  -1  12   56.20    5.85
 -10  -1  12   68.15    3.89
 -10  -1  12   61.48    3.81
 -10  -1  12   62.69    4.00
 -10  -1  12   63.61    3.75
 -10  -1  12   61.92    3.69
 -10  -1  12   65.38    4.07
 -10  -1  12   61.99    3.93
 -10  -1  12   66.08    4.06
 -10  -1  12   67.47    3.90
 -10  -1  12   63.52    4.06
 -10  -1  13   11.09    1.12
 -10  -1  13   10.85    1.24
 -10  -1  13   10.49    1.04
 -10  -1  13   10.39    1.10
 -10  -1  13    9.99    0.94
 -10  -1  13   11.00    1.30
 -10  -1  13   11.76    1.24
 -10  -1  13    9.31    1.20
 -10  -1  13   10.60    1.28
 -10  -1  13    9.89    1.20
 -10  -1  13   11.52    1.10
 -10  -1  14   20.91    1.67
 -10  -1  14   23.69    1.88
 -10  -1  14   23.01    1.56
 -10  -1  14   20.56    1.51
 -10  -1  14   24.91    1.88
 -10  -1  14   22.37    1.85
 -10  -1  14   18.03    1.64
 -10  -1  14   21.63    1.60
 -10  -1  14   21.92    1.84
 -10  -1  14   20.49    1.78
 -10  -1  15    0.58    0.65
 -10  -1  15    0.08    0.62
 -10  -1  15    0.10    0.66
 -10  -1  15    0.62    0.55
 -10  -1  15    0.86    0.68
 -10  -1  15    0.34    0.49
 -10  -1  15    0.38    0.71
 -10  -1  16    0.83    0.66
 -10  -1  16    0.46    0.59
 -10  -1  16    0.28    0.62
 -10  -1  16    0.47    0.50
 -10  -1  16    1.09    0.62
 -10  -1  16    1.39    0.51
 -10  -1  16    0.35    0.65
 -10  -1  17    1.38    0.64
 -10  -1  17    0.73    0.56
 -10  -1  17    1.81    0.62
 -10  -1  17    1.59    0.67
 -10  -1  17    2.11    0.54
 -10  -1  17    1.41    0.52
 -10  -1  17    1.99    0.68
 -10  -1  18   15.90    1.36
 -10  -1  18   14.01    1.21
 -10  -1  18   17.07    1.38
 -10  -1  18   16.48    1.36
 -10  -1  18   16.56    1.33
 -10  -1  18   13.68    1.08
 -10  -1  19    3.67    0.45
 -10  -1  19    3.35    0.68
 -10  -1  19    4.11    0.55
 -10  -1  19    5.06    0.74
 -10  -1  19    4.89    0.73
 -10  -1  19    3.75    0.66
 -10  -1  19    3.70    0.61
 -10  -1  19    3.39    0.65
 -10  -1  20    6.37    0.71
 -10  -1  20    4.72    0.58
 -10  -1  20    5.36    0.67
 -10  -1  20    5.91    0.65
 -10  -1  21    8.85    0.64
 -10  -1  21    8.44    0.67
 -10  -1  21    8.20    0.70
 -10  -1  21    8.50    0.73
 -10   0 -11    0.62    0.23
 -10   0 -11    0.30    0.28
 -10   0 -10    7.92    0.61
 -10   0 -10    8.17    0.61
 -10   0 -10    6.69    0.58
 -10   0 -10    8.67    0.68
 -10   0 -10    7.25    0.66
 -10   0  -9    2.69    0.43
 -10   0  -9    2.38    0.52
 -10   0  -9    3.25    0.45
 -10   0  -9    2.91    0.44
 -10   0  -9    2.91    0.54
 -10   0  -9    3.50    0.61
 -10   0  -9    3.16    0.51
 -10   0  -8   16.01    1.18
 -10   0  -8   16.54    1.31
 -10   0  -8   16.90    1.31
 -10   0  -8   16.77    1.23
 -10   0  -8   16.65    1.20
 -10   0  -8   16.99    1.30
 -10   0  -8   18.37    1.31
 -10   0  -7   20.41    1.47
 -10   0  -7   21.37    1.64
 -10   0  -7   24.54    1.56
 -10   0  -7   21.71    1.57
 -10   0  -7   22.00    1.52
 -10   0  -7   21.01    1.61
 -10   0  -7   22.98    1.59
 -10   0  -6   19.11    1.60
 -10   0  -6   19.78    1.40
 -10   0  -6   19.75    1.57
 -10   0  -6   21.26    1.57
 -10   0  -6   18.54    1.56
 -10   0  -6   20.26    1.45
 -10   0  -6   19.60    1.56
 -10   0  -6   21.92    1.55
 -10   0  -5    0.92    0.58
 -10   0  -5    0.77    0.43
 -10   0  -5    0.54    0.45
 -10   0  -5    0.44    0.60
 -10   0  -5    1.27    0.61
 -10   0  -5    0.61    0.63
 -10   0  -5    0.79    0.47
 -10   0  -5    0.95    0.57
 -10   0  -5    0.70    0.55
 -10   0  -4    3.16    0.66
 -10   0  -4    2.13    0.75
 -10   0  -4    2.50    0.56
 -10   0  -4    2.57    0.66
 -10   0  -4    2.00    0.52
 -10   0  -4    1.96    0.66
 -10   0  -4    0.97    0.58
 -10   0  -4    1.69    0.70
 -10   0  -4    3.74    1.30
 -10   0  -4    2.66    0.66
 -10   0  -3    9.55    1.09
 -10   0  -3   10.68    1.22
 -10   0  -3   11.50    1.03
 -10   0  -3   13.79    1.25
 -10   0  -3   12.84    1.12
 -10   0  -3    9.86    1.01
 -10   0  -3   11.05    1.17
 -10   0  -3   12.12    1.14
 -10   0  -3    9.96    1.12
 -10   0  -3   11.21    1.22
 -10   0  -3   11.39    1.60
 -10   0  -3   10.80    1.09
 -10   0  -2    2.34    0.74
 -10   0  -2    2.42    0.65
 -10   0  -2    2.08    0.75
 -10   0  -2    2.12    0.55
 -10   0  -2    2.23    0.62
 -10   0  -2    3.38    0.76
 -10   0  -2    2.37    0.67
 -10   0  -2    2.14    0.72
 -10   0  -2    3.12    0.66
 -10   0  -2    3.19    0.79
 -10   0  -2    2.52    1.20
 -10   0  -2    1.48    0.59
 -10   0  -1    8.33    1.05
 -10   0  -1    8.97    0.94
 -10   0  -1    9.40    0.91
 -10   0  -1   11.32    2.48
 -10   0  -1   10.91    1.15
 -10   0  -1    7.95    0.97
 -10   0  -1    8.12    1.02
 -10   0  -1    9.62    1.09
 -10   0  -1    6.86    1.16
 -10   0  -1    9.47    1.00
 -10   0  -1    8.83    1.09
 -10   0  -1    6.17    1.27
 -10   0  -1    8.63    0.93
 -10   0  -1    8.45    1.17
 -10   0   0    4.00    0.78
 -10   0   0    3.76    0.63
 -10   0   0    3.67    0.61
 -10   0   0    3.59    0.83
 -10   0   0    5.68    2.10
 -10   0   0    3.82    0.83
 -10   0   0    3.36    0.74
 -10   0   0    4.10    0.72
 -10   0   0    3.97    0.70
 -10   0   0    3.76    1.00
 -10   0   0    1.64    1.15
 -10   0   0    3.86    0.74
 -10   0   0    2.16    0.86
 -10   0   1    5.57    0.93
 -10   0   1    6.89    0.94
 -10   0   1    8.56    2.39
 -10   0   1    5.51    0.76
 -10   0   1    4.61    0.94
 -10   0   1    6.04    1.12
 -10   0   1    6.77    0.76
 -10   0   1    6.38    0.94
 -10   0   1    5.73    0.86
 -10   0   1    5.66    0.69
 -10   0   1    5.25    1.01
 -10   0   2   69.58    4.01
 -10   0   2   52.31    6.45
 -10   0   2   66.25    4.00
 -10   0   2   65.82    4.01
 -10   0   2   65.14    3.81
 -10   0   2   69.77    4.03
 -10   0   2   65.25    4.18
 -10   0   2   64.10    3.90
 -10   0   2   64.54    4.16
 -10   0   3   24.24    1.81
 -10   0   3   19.51    1.70
 -10   0   3   22.13    4.12
 -10   0   3   25.35    1.90
 -10   0   3   23.51    1.62
 -10   0   3   23.91    1.68
 -10   0   3   25.04    1.87
 -10   0   3   24.35    1.83
 -10   0   3   26.41    2.10
 -10   0   3   20.36    1.91
 -10   0   3   25.59    1.74
 -10   0   4    0.52    0.49
 -10   0   4    1.20    0.59
 -10   0   4    0.75    0.59
 -10   0   4   -0.68    1.57
 -10   0   4    0.26    0.66
 -10   0   4   -0.23    0.65
 -10   0   4    1.19    0.68
 -10   0   4    0.38    0.54
 -10   0   4    1.21    0.62
 -10   0   4    0.83    0.70
 -10   0   4    0.25    0.61
 -10   0   5   93.98    5.26
 -10   0   5   84.21    5.30
 -10   0   5  109.18    9.29
 -10   0   5   99.39    5.47
 -10   0   5   90.88    5.36
 -10   0   5   92.41    5.13
 -10   0   5   96.09    5.33
 -10   0   5   94.87    5.30
 -10   0   5   93.81    5.39
 -10   0   5   90.24    5.27
 -10   0   5   92.03    5.47
 -10   0   5   95.13    5.32
 -10   0   6   -0.10    0.65
 -10   0   6    0.32    0.57
 -10   0   6    0.77    0.51
 -10   0   6   -0.41    0.70
 -10   0   6   -0.52    0.66
 -10   0   6   -0.24    0.63
 -10   0   6   -0.48    0.64
 -10   0   6    0.23    0.60
 -10   0   6   -0.13    0.56
 -10   0   6   -0.07    0.53
 -10   0   7   24.21    1.72
 -10   0   7   21.51    1.85
 -10   0   7   22.47    1.64
 -10   0   7   27.56    1.88
 -10   0   7   21.10    1.70
 -10   0   7   23.10    1.85
 -10   0   7   25.31    1.86
 -10   0   7   29.42    2.06
 -10   0   7   25.22    1.87
 -10   0   7   25.69    1.92
 -10   0   7   16.22    3.58
 -10   0   8   72.96    4.05
 -10   0   8   67.76    4.19
 -10   0   8   72.75    4.30
 -10   0   8   65.94    7.10
 -10   0   8   73.00    4.27
 -10   0   8   72.94    4.19
 -10   0   8   69.79    4.04
 -10   0   8   70.74    4.27
 -10   0   8   75.84    4.21
 -10   0   8   61.12    4.30
 -10   0   8   70.19    4.36
 -10   0   8   67.99    4.25
 -10   0   9    1.74    0.74
 -10   0   9    1.32    0.68
 -10   0   9    0.41    0.69
 -10   0   9    2.48    1.61
 -10   0   9    0.64    0.67
 -10   0   9    0.81    0.66
 -10   0   9    0.18    0.67
 -10   0   9    1.24    0.60
 -10   0   9    0.53    1.14
 -10   0   9    1.40    0.65
 -10   0   9    0.89    0.48
 -10   0   9    0.90    0.70
 -10   0   9    1.48    0.55
 -10   0   9    0.37    0.63
 -10   0   9    0.71    0.49
 -10   0  10    6.54    0.99
 -10   0  10    5.49    0.66
 -10   0  10    6.64    0.87
 -10   0  10    7.16    1.03
 -10   0  10    3.92    0.84
 -10   0  10    4.56    0.90
 -10   0  10    2.31    1.76
 -10   0  10    5.39    0.76
 -10   0  10    5.67    0.99
 -10   0  10    5.27    0.83
 -10   0  10    5.97    1.02
 -10   0  10    4.85    0.93
 -10   0  10    6.88    1.01
 -10   0  10    2.83    1.65
 -10   0  11   31.16    4.39
 -10   0  11   33.52    2.16
 -10   0  11   32.78    2.34
 -10   0  11   34.09    2.24
 -10   0  11   31.28    2.14
 -10   0  11   26.81    3.98
 -10   0  11   30.31    2.02
 -10   0  11   27.50    1.99
 -10   0  11   28.42    2.25
 -10   0  11   27.54    2.26
 -10   0  11   33.67    2.40
 -10   0  11   29.14    2.28
 -10   0  11   28.53    2.25
 -10   0  11   29.83    2.30
 -10   0  12    0.60    1.38
 -10   0  12    3.54    0.70
 -10   0  12    3.59    0.89
 -10   0  12    3.25    1.56
 -10   0  12    3.27    0.76
 -10   0  12    2.99    0.69
 -10   0  12    4.33    0.94
 -10   0  12    3.10    0.61
 -10   0  12    2.25    0.55
 -10   0  12    3.10    0.82
 -10   0  12    3.79    0.83
 -10   0  12    3.01    0.84
 -10   0  12    3.13    0.83
 -10   0  12    4.55    0.91
 -10   0  13   45.55    2.96
 -10   0  13   52.88    3.29
 -10   0  13   46.97    2.89
 -10   0  13   48.05    2.94
 -10   0  13   43.86    3.16
 -10   0  13   45.70    3.13
 -10   0  13   49.98    3.25
 -10   0  13   57.70    3.30
 -10   0  13   44.76    3.15
 -10   0  14    5.38    0.75
 -10   0  14    4.75    0.96
 -10   0  14    4.08    0.64
 -10   0  14    5.11    0.71
 -10   0  14    4.92    0.93
 -10   0  14    4.97    0.88
 -10   0  14    5.86    0.96
 -10   0  14    4.74    0.87
 -10   0  14    6.11    0.96
 -10   0  14    4.57    0.87
 -10   0  15    0.30    0.68
 -10   0  15    0.73    0.63
 -10   0  15    0.39    0.67
 -10   0  15   -0.08    0.63
 -10   0  15    0.87    0.65
 -10   0  15   -0.12    0.51
 -10   0  15   -0.19    0.62
 -10   0  15    0.54    0.60
 -10   0  16   33.69    2.42
 -10   0  16   31.92    2.27
 -10   0  16   32.87    2.40
 -10   0  16   30.80    2.23
 -10   0  16   33.08    2.39
 -10   0  16   35.79    2.12
 -10   0  16   34.06    2.42
 -10   0  16   35.39    2.36
 -10   0  16   33.87    2.17
 -10   0  17    5.69    0.92
 -10   0  17    6.00    0.80
 -10   0  17    6.57    0.80
 -10   0  17    7.12    0.94
 -10   0  17    6.50    0.69
 -10   0  17    6.78    0.88
 -10   0  17    5.80    0.64
 -10   0  18    8.25    0.98
 -10   0  18    6.75    0.75
 -10   0  18    5.35    0.67
 -10   0  18    7.26    0.89
 -10   0  18    7.93    0.84
 -10   0  18    6.01    0.84
 -10   0  19    1.87    0.59
 -10   0  19    2.24    0.40
 -10   0  19    2.18    0.55
 -10   0  19    1.44    0.53
 -10   0  19    1.99    0.46
 -10   0  20    5.83    0.66
 -10   0  20    6.24    0.56
 -10   0  20    5.95    0.63
 -10   0  20    7.11    0.70
 -10   0  20    6.19    0.70
 -10   0  21    3.02    0.40
 -10   0  21    3.48    0.44
 -10   1 -11    2.80    0.37
 -10   1 -11    2.65    0.45
 -10   1 -11    2.01    0.31
 -10   1 -11    2.52    0.33
 -10   1 -10    0.85    0.31
 -10   1 -10    0.28    0.38
 -10   1 -10    1.37    0.32
 -10   1 -10    1.28    0.36
 -10   1 -10    0.68    0.42
 -10   1 -10    1.12    0.38
 -10   1  -9    2.65    0.54
 -10   1  -9    2.56    0.56
 -10   1  -9    3.85    0.48
 -10   1  -9    3.26    0.47
 -10   1  -9    2.90    0.49
 -10   1  -9    3.75    0.69
 -10   1  -9    3.81    0.58
 -10   1  -8   17.80    1.26
 -10   1  -8   17.25    1.20
 -10   1  -8   16.56    1.25
 -10   1  -8   16.28    1.33
 -10   1  -8   16.13    1.20
 -10   1  -8   17.03    1.33
 -10   1  -8   17.65    1.31
 -10   1  -7    5.92    0.71
 -10   1  -7    5.43    0.74
 -10   1  -7    5.07    0.77
 -10   1  -7    5.04    0.75
 -10   1  -7    4.60    0.65
 -10   1  -7    4.04    0.73
 -10   1  -7    5.21    0.72
 -10   1  -6   11.59    1.10
 -10   1  -6   13.97    1.29
 -10   1  -6   14.07    1.23
 -10   1  -6   12.89    1.22
 -10   1  -6   14.41    1.29
 -10   1  -6   12.21    1.04
 -10   1  -6   13.22    1.25
 -10   1  -6   12.69    1.20
 -10   1  -6   11.75    1.12
 -10   1  -5    5.42    0.76
 -10   1  -5    5.41    0.89
 -10   1  -5    4.78    0.63
 -10   1  -5    5.11    0.83
 -10   1  -5    3.96    0.64
 -10   1  -5    3.24    0.76
 -10   1  -5    4.20    0.79
 -10   1  -5    5.08    0.74
 -10   1  -5    3.57    0.72
 -10   1  -4    9.67    1.05
 -10   1  -4   10.51    1.03
 -10   1  -4    9.31    1.15
 -10   1  -4   10.89    1.01
 -10   1  -4   10.03    1.11
 -10   1  -4    9.06    0.87
 -10   1  -4    9.45    1.00
 -10   1  -4   10.40    1.10
 -10   1  -4   10.37    1.13
 -10   1  -4   13.93    1.71
 -10   1  -4    9.82    1.02
 -10   1  -3    5.31    0.79
 -10   1  -3    5.00    0.93
 -10   1  -3    5.22    0.74
 -10   1  -3    4.34    0.79
 -10   1  -3    4.95    0.73
 -10   1  -3    4.03    0.78
 -10   1  -3    5.57    0.86
 -10   1  -3    2.66    0.72
 -10   1  -3    4.19    0.84
 -10   1  -3    5.04    1.28
 -10   1  -3    3.69    0.68
 -10   1  -2    6.19    0.85
 -10   1  -2    6.70    0.83
 -10   1  -2    5.87    0.86
 -10   1  -2    7.13    0.96
 -10   1  -2    6.67    0.95
 -10   1  -2    6.80    0.92
 -10   1  -2    6.68    0.85
 -10   1  -2    7.96    1.02
 -10   1  -2    6.76    1.17
 -10   1  -2    4.88    1.31
 -10   1  -2    4.95    1.06
 -10   1  -2    7.52    0.80
 -10   1  -1    1.44    0.55
 -10   1  -1    1.11    0.60
 -10   1  -1    2.15    0.81
 -10   1  -1    1.40    0.52
 -10   1  -1    1.62    1.41
 -10   1  -1    0.70    0.67
 -10   1  -1    1.76    0.68
 -10   1  -1    1.09    0.66
 -10   1  -1    1.83    0.62
 -10   1  -1    1.55    0.65
 -10   1  -1    1.39    0.55
 -10   1  -1    0.78    0.80
 -10   1  -1    0.25    1.12
 -10   1  -1    2.10    0.51
 -10   1  -1    1.71    0.65
 -10   1  -1    1.32    0.78
 -10   1   0    3.40    0.75
 -10   1   0    3.02    0.61
 -10   1   0    4.63    0.84
 -10   1   0    3.45    0.65
 -10   1   0    5.88    2.11
 -10   1   0    3.38    0.79
 -10   1   0    4.09    0.86
 -10   1   0    5.74    0.74
 -10   1   0    4.54    0.86
 -10   1   0    3.72    1.01
 -10   1   0    3.70    0.64
 -10   1   0    1.85    1.14
 -10   1   0    4.14    0.97
 -10   1   0    4.45    0.79
 -10   1   1    6.50    0.97
 -10   1   1    5.86    0.91
 -10   1   1    8.16    2.57
 -10   1   1    7.01    1.03
 -10   1   1    5.30    0.74
 -10   1   1    5.83    0.95
 -10   1   1    6.57    0.73
 -10   1   1    5.55    1.13
 -10   1   1    4.88    0.84
 -10   1   1    5.06    1.02
 -10   1   1    5.96    0.93
 -10   1   2   59.91    6.65
 -10   1   2   61.25    3.66
 -10   1   2   63.83    3.63
 -10   1   2   47.18    3.44
 -10   1   2   58.00    3.51
 -10   1   2   50.78    3.29
 -10   1   2   57.57    3.32
 -10   1   2   63.01    3.62
 -10   1   2   54.32    3.51
 -10   1   2   59.36    3.81
 -10   1   2   60.40    3.58
 -10   1   2   60.36    3.45
 -10   1   3   53.29    3.30
 -10   1   3   63.86    6.80
 -10   1   3   61.66    3.58
 -10   1   3   61.00    3.66
 -10   1   3   60.22    3.46
 -10   1   3   49.15    3.44
 -10   1   3   57.28    3.53
 -10   1   3   56.89    3.53
 -10   1   3   55.64    3.35
 -10   1   3   53.04    3.44
 -10   1   3   56.00    3.36
 -10   1   3   55.03    3.48
 -10   1   3   58.14    3.79
 -10   1   4   29.48    1.98
 -10   1   4   31.06    2.10
 -10   1   4   28.20    2.20
 -10   1   4   32.89    2.27
 -10   1   4   30.39    4.63
 -10   1   4   35.26    2.37
 -10   1   4   30.74    2.20
 -10   1   4   28.57    2.13
 -10   1   4   32.34    2.13
 -10   1   4   30.60    2.17
 -10   1   4   30.77    2.15
 -10   1   5   20.83    1.61
 -10   1   5   17.43    1.66
 -10   1   5   18.54    1.62
 -10   1   5   17.48    1.44
 -10   1   5   20.59    1.70
 -10   1   5   19.25    1.62
 -10   1   5   19.70    1.58
 -10   1   5   20.89    1.63
 -10   1   5   18.57    1.51
 -10   1   5   19.01    1.55
 -10   1   5   18.82    1.72
 -10   1   5   18.50    1.53
 -10   1   6   17.88    1.40
 -10   1   6   17.19    1.42
 -10   1   6   15.99    1.52
 -10   1   6   15.29    1.26
 -10   1   6   18.55    1.24
 -10   1   6   13.72    3.25
 -10   1   6   14.96    1.32
 -10   1   6   14.57    1.42
 -10   1   6   18.33    1.48
 -10   1   6   15.29    1.44
 -10   1   6   18.12    1.72
 -10   1   6   14.87    1.53
 -10   1   6   17.88    1.49
 -10   1   6   15.45    1.55
 -10   1   7   35.88    2.56
 -10   1   7   38.66    2.54
 -10   1   7   35.75    2.33
 -10   1   7   34.95    2.38
 -10   1   7   31.72    2.13
 -10   1   7   37.79    2.56
 -10   1   7   32.85    2.18
 -10   1   7   35.46    5.01
 -10   1   7   39.74    2.61
 -10   1   7   36.20    2.50
 -10   1   7   41.80    2.57
 -10   1   7   37.42    2.46
 -10   1   7   35.00    2.28
 -10   1   7   37.05    2.42
 -10   1   7   32.47    2.62
 -10   1   7   37.02    2.60
 -10   1   7   38.22    4.62
 -10   1   8    0.40    0.64
 -10   1   8   -0.22    0.76
 -10   1   8    0.45    0.73
 -10   1   8    0.08    0.70
 -10   1   8    0.64    1.57
 -10   1   8    0.21    0.64
 -10   1   8   -0.82    0.84
 -10   1   8   -0.07    0.54
 -10   1   8    0.55    1.17
 -10   1   8    0.56    0.54
 -10   1   8    0.15    0.59
 -10   1   8   -0.35    0.70
 -10   1   8    0.49    0.65
 -10   1   8    0.84    0.53
 -10   1   9    0.90    0.67
 -10   1   9    3.77    1.03
 -10   1   9    1.04    0.69
 -10   1   9    0.56    0.62
 -10   1   9   -0.61    1.39
 -10   1   9    1.81    0.77
 -10   1   9    1.25    0.71
 -10   1   9    0.77    0.70
 -10   1   9    2.05    0.61
 -10   1   9   -0.58    1.52
 -10   1   9    0.77    0.48
 -10   1   9    0.96    0.58
 -10   1   9    0.46    0.68
 -10   1   9    1.02    0.74
 -10   1   9    0.82    0.49
 -10   1  10    3.62    0.79
 -10   1  10    3.68    0.86
 -10   1  10    3.91    0.87
 -10   1  10    3.85    1.00
 -10   1  10    3.45    0.76
 -10   1  10    3.33    0.84
 -10   1  10    2.81    1.70
 -10   1  10    4.83    0.92
 -10   1  10    3.58    0.92
 -10   1  10    3.78    0.70
 -10   1  10    5.46    2.11
 -10   1  10    3.67    0.62
 -10   1  10    3.74    0.73
 -10   1  10    3.85    0.84
 -10   1  10    3.34    0.93
 -10   1  10    3.20    0.61
 -10   1  11   11.78    2.86
 -10   1  11   16.96    1.35
 -10   1  11   14.31    1.60
 -10   1  11   16.05    1.43
 -10   1  11   16.78    1.40
 -10   1  11   12.13    2.57
 -10   1  11   18.46    1.60
 -10   1  11   13.06    1.24
 -10   1  11   15.42    1.22
 -10   1  11   18.70    1.64
 -10   1  11   15.64    1.59
 -10   1  11   18.69    1.65
 -10   1  11   16.55    1.59
 -10   1  11   18.47    1.59
 -10   1  11   16.22    1.53
 -10   1  12   16.53    1.58
 -10   1  12   18.06    1.65
 -10   1  12   14.78    1.13
 -10   1  12   15.10    1.27
 -10   1  12   15.49    1.57
 -10   1  12   14.73    1.33
 -10   1  12   13.81    1.27
 -10   1  12   14.73    1.16
 -10   1  12   17.50    1.60
 -10   1  12   14.74    1.56
 -10   1  12   20.09    1.60
 -10   1  12   13.11    1.44
 -10   1  12   15.56    3.19
 -10   1  13   44.92    2.77
 -10   1  13   50.42    3.21
 -10   1  13   42.62    2.73
 -10   1  13   47.64    2.79
 -10   1  13   40.81    2.98
 -10   1  13   43.34    3.10
 -10   1  13   39.95    3.03
 -10   1  13   42.83    3.00
 -10   1  13   52.98    3.10
 -10   1  13   50.92    3.19
 -10   1  13   49.22    3.16
 -10   1  14    8.60    1.16
 -10   1  14    7.03    0.79
 -10   1  14    8.74    1.18
 -10   1  14    7.05    0.75
 -10   1  14    7.86    1.10
 -10   1  14    8.47    1.13
 -10   1  14    8.64    1.10
 -10   1  14    7.16    1.02
 -10   1  14    8.34    1.06
 -10   1  14    9.74    1.07
 -10   1  14    5.08    0.94
 -10   1  15   15.25    1.56
 -10   1  15   14.99    1.36
 -10   1  15   14.70    1.44
 -10   1  15   14.67    1.43
 -10   1  15   16.28    1.51
 -10   1  15   15.39    1.15
 -10   1  15   14.73    1.28
 -10   1  15   15.93    1.45
 -10   1  15   14.84    1.38
 -10   1  16   10.89    1.24
 -10   1  16    8.05    0.98
 -10   1  16    9.96    1.07
 -10   1  16    8.82    1.10
 -10   1  16   11.05    1.18
 -10   1  16   10.89    1.16
 -10   1  16    7.92    0.75
 -10   1  16    9.97    1.11
 -10   1  16    9.72    1.04
 -10   1  16   10.21    0.93
 -10   1  17   16.76    1.47
 -10   1  17   14.75    1.23
 -10   1  17   16.44    1.40
 -10   1  17   13.26    1.25
 -10   1  17   15.51    1.25
 -10   1  17   15.37    1.36
 -10   1  17   17.28    1.41
 -10   1  18    6.69    0.70
 -10   1  18    8.27    0.88
 -10   1  18    6.68    0.76
 -10   1  18    7.18    0.87
 -10   1  18    7.96    0.76
 -10   1  18    5.18    0.81
 -10   1  18    6.51    0.91
 -10   1  19    2.90    0.53
 -10   1  19    2.53    0.40
 -10   1  19    2.41    0.50
 -10   1  19    2.46    0.40
 -10   1  19    2.46    0.54
 -10   1  19    2.21    0.58
 -10   1  20    1.54    0.44
 -10   1  20    1.63    0.33
 -10   1  21    3.92    0.41
 -10   2 -12    0.93    0.23
 -10   2 -12    0.68    0.27
 -10   2 -11    1.83    0.47
 -10   2 -11    2.04    0.37
 -10   2 -11    2.12    0.39
 -10   2 -11    2.51    0.37
 -10   2 -10    2.32    0.43
 -10   2 -10    2.34    0.38
 -10   2 -10    2.09    0.37
 -10   2 -10    2.93    0.56
 -10   2 -10    1.46    0.42
 -10   2  -9    0.05    0.40
 -10   2  -9   -0.11    0.37
 -10   2  -9    0.11    0.34
 -10   2  -9   -0.26    0.48
 -10   2  -9   -0.32    0.58
 -10   2  -9    0.05    0.43
 -10   2  -8    3.76    0.62
 -10   2  -8    3.15    0.52
 -10   2  -8    3.21    0.60
 -10   2  -8    3.40    0.59
 -10   2  -8    2.76    0.63
 -10   2  -8    4.53    0.87
 -10   2  -8    3.33    0.64
 -10   2  -7   19.93    1.41
 -10   2  -7   20.42    1.61
 -10   2  -7   22.25    1.62
 -10   2  -7   21.68    1.54
 -10   2  -7   22.00    1.61
 -10   2  -7   19.61    1.52
 -10   2  -7   20.25    1.56
 -10   2  -7   19.67    1.52
 -10   2  -6    0.05    0.40
 -10   2  -6    0.42    0.44
 -10   2  -6   -0.08    0.54
 -10   2  -6    0.20    0.54
 -10   2  -6   -0.15    0.64
 -10   2  -6    0.50    0.59
 -10   2  -6    0.58    0.54
 -10   2  -6    0.56    0.52
 -10   2  -6    0.21    0.53
 -10   2  -5    2.84    0.66
 -10   2  -5    3.61    0.71
 -10   2  -5    3.27    0.79
 -10   2  -5    3.17    0.72
 -10   2  -5    2.85    0.53
 -10   2  -5    3.93    0.67
 -10   2  -5    4.84    0.80
 -10   2  -5    3.49    0.73
 -10   2  -5    4.12    1.38
 -10   2  -5    2.58    0.63
 -10   2  -4   31.94    2.28
 -10   2  -4   36.71    2.48
 -10   2  -4   34.43    2.31
 -10   2  -4   39.13    2.29
 -10   2  -4   35.36    2.20
 -10   2  -4   35.57    2.31
 -10   2  -4   34.17    2.37
 -10   2  -4   33.47    2.13
 -10   2  -4   33.80    2.32
 -10   2  -4   36.87    2.43
 -10   2  -4   32.91    2.78
 -10   2  -4   35.81    2.28
 -10   2  -3    5.21    0.78
 -10   2  -3    3.74    0.73
 -10   2  -3    4.29    0.72
 -10   2  -3    5.41    0.84
 -10   2  -3    5.15    0.83
 -10   2  -3    3.21    0.76
 -10   2  -3    5.19    0.80
 -10   2  -3    4.65    0.88
 -10   2  -3    5.03    1.34
 -10   2  -3    3.68    0.70
 -10   2  -2   40.71    2.68
 -10   2  -2   42.63    2.73
 -10   2  -2   46.74    2.87
 -10   2  -2   35.48    4.62
 -10   2  -2   43.89    2.76
 -10   2  -2   43.82    2.80
 -10   2  -2   45.82    2.85
 -10   2  -2   40.87    3.08
 -10   2  -2   46.10    2.91
 -10   2  -2   44.66    2.75
 -10   2  -2   42.94    3.27
 -10   2  -2   44.11    2.65
 -10   2  -1    5.31    0.71
 -10   2  -1    4.95    0.89
 -10   2  -1    5.43    0.75
 -10   2  -1    4.86    0.88
 -10   2  -1    5.06    1.96
 -10   2  -1    4.08    0.81
 -10   2  -1    5.24    0.89
 -10   2  -1    5.42    0.79
 -10   2  -1    6.47    0.93
 -10   2  -1    3.55    1.04
 -10   2  -1    5.73    0.73
 -10   2  -1    3.84    1.26
 -10   2  -1    3.64    0.59
 -10   2  -1    4.46    0.79
 -10   2   0    1.34    0.45
 -10   2   0    2.75    0.73
 -10   2   0    1.47    0.49
 -10   2   0    1.31    0.87
 -10   2   0    1.02    0.63
 -10   2   0    0.60    0.74
 -10   2   0    3.65    1.90
 -10   2   0    0.70    0.61
 -10   2   0    1.56    0.71
 -10   2   0    1.55    0.58
 -10   2   0    2.32    0.73
 -10   2   0   -0.26    1.27
 -10   2   1   50.23    5.78
 -10   2   1   46.17    2.90
 -10   2   1   42.34    2.76
 -10   2   1   39.53    2.55
 -10   2   1   38.72    2.74
 -10   2   1   46.75    3.10
 -10   2   1   44.17    2.78
 -10   2   1   35.12    2.72
 -10   2   1   43.73    2.77
 -10   2   2   13.14    1.42
 -10   2   2   13.48    1.35
 -10   2   2   12.89    1.53
 -10   2   2   17.56    1.51
 -10   2   2   12.23    1.31
 -10   2   2   12.07    3.09
 -10   2   2   13.35    1.34
 -10   2   2   14.72    1.19
 -10   2   2   12.40    1.05
 -10   2   2   12.93    1.21
 -10   2   2    9.92    1.25
 -10   2   2   13.17    1.25
 -10   2   3    0.49    0.57
 -10   2   3    0.09    0.69
 -10   2   3    0.94    0.81
 -10   2   3    2.06    1.68
 -10   2   3    0.77    0.66
 -10   2   3    0.31    0.69
 -10   2   3   -0.72    0.69
 -10   2   3    0.22    0.57
 -10   2   3    0.65    0.54
 -10   2   3    0.39    0.59
 -10   2   4   59.64    3.51
 -10   2   4   54.47    3.37
 -10   2   4   50.77    3.54
 -10   2   4   56.11    3.56
 -10   2   4   45.83    6.07
 -10   2   4   59.39    3.67
 -10   2   4   55.76    3.44
 -10   2   4   54.30    3.64
 -10   2   4   59.11    3.51
 -10   2   4   62.27    3.71
 -10   2   5    0.08    0.64
 -10   2   5    0.39    0.66
 -10   2   5    0.17    0.54
 -10   2   5    0.10    0.68
 -10   2   5    1.40    0.69
 -10   2   5    1.70    0.66
 -10   2   5    0.83    0.80
 -10   2   5   -0.30    0.70
 -10   2   5    0.66    0.58
 -10   2   6   24.41    1.79
 -10   2   6   21.97    1.86
 -10   2   6   25.63    2.03
 -10   2   6   23.12    1.95
 -10   2   6   21.58    1.61
 -10   2   6   22.89    1.64
 -10   2   6   27.83    2.05
 -10   2   6   27.53    1.98
 -10   2   6   26.67    4.32
 -10   2   6   24.65    1.88
 -10   2   6   23.68    1.87
 -10   2   6   26.24    2.15
 -10   2   6   24.84    1.98
 -10   2   6   21.93    3.59
 -10   2   7   46.26    3.08
 -10   2   7   48.69    3.18
 -10   2   7   46.82    2.91
 -10   2   7   44.15    2.86
 -10   2   7   47.19    3.16
 -10   2   7   47.72    2.77
 -10   2   7   51.90    3.15
 -10   2   7   45.74    5.74
 -10   2   7   47.55    3.04
 -10   2   7   46.25    2.96
 -10   2   7   44.24    3.02
 -10   2   7   42.69    3.22
 -10   2   7   46.04    3.11
 -10   2   7   34.17    4.83
 -10   2   8    9.25    1.13
 -10   2   8   10.78    1.32
 -10   2   8    4.43    2.09
 -10   2   8    7.62    1.06
 -10   2   8    7.75    1.10
 -10   2   8    9.24    1.16
 -10   2   8    8.44    1.14
 -10   2   8    9.46    0.97
 -10   2   8    7.19    2.42
 -10   2   8    7.80    0.98
 -10   2   8    8.35    1.11
 -10   2   8    7.73    0.82
 -10   2   8    7.73    1.18
 -10   2   8    9.37    0.96
 -10   2   9    9.92    1.16
 -10   2   9    6.74    1.18
 -10   2   9    9.43    1.18
 -10   2   9   11.83    2.65
 -10   2   9    7.98    1.06
 -10   2   9    8.14    1.09
 -10   2   9    8.98    1.20
 -10   2   9    7.97    1.16
 -10   2   9    8.74    0.92
 -10   2   9    4.97    2.13
 -10   2   9    8.97    1.12
 -10   2   9    8.18    0.97
 -10   2   9    8.35    1.19
 -10   2   9    7.64    0.79
 -10   2   9    8.70    0.91
 -10   2  10    1.69    0.71
 -10   2  10    0.61    0.59
 -10   2  10    1.88    0.87
 -10   2  10    0.54    1.33
 -10   2  10    0.08    0.76
 -10   2  10    0.51    0.62
 -10   2  10    1.17    0.74
 -10   2  10    0.82    0.78
 -10   2  10    1.07    0.49
 -10   2  10   -0.64    1.46
 -10   2  10    0.54    0.57
 -10   2  10    1.90    0.78
 -10   2  10    0.88    0.77
 -10   2  10    1.18    0.42
 -10   2  10    1.36    0.52
 -10   2  11   12.28    1.39
 -10   2  11   13.91    1.44
 -10   2  11   10.68    0.96
 -10   2  11   13.09    1.06
 -10   2  11   10.44    0.92
 -10   2  11   14.78    1.51
 -10   2  11   13.44    1.21
 -10   2  11    7.20    2.12
 -10   2  11    9.01    1.11
 -10   2  11   11.19    1.05
 -10   2  11   11.82    1.42
 -10   2  11   13.45    3.00
 -10   2  11   13.80    1.30
 -10   2  11   13.44    1.33
 -10   2  12   22.26    1.64
 -10   2  12   23.79    1.68
 -10   2  12   25.37    2.12
 -10   2  12   22.90    1.75
 -10   2  12   24.54    1.79
 -10   2  12   26.46    2.18
 -10   2  12   28.58    2.07
 -10   2  12   29.87    2.18
 -10   2  12   27.02    2.02
 -10   2  12   33.16    2.10
 -10   2  12   26.20    2.00
 -10   2  13   11.39    1.12
 -10   2  13    9.32    0.84
 -10   2  13    9.86    1.26
 -10   2  13    7.14    0.84
 -10   2  13    8.60    0.93
 -10   2  13    8.67    1.23
 -10   2  13    8.16    1.08
 -10   2  13    9.77    1.14
 -10   2  13    8.94    1.12
 -10   2  13   10.03    1.08
 -10   2  13    9.33    1.12
 -10   2  14    7.94    1.17
 -10   2  14    8.97    1.06
 -10   2  14    8.43    1.16
 -10   2  14    7.94    1.08
 -10   2  14    8.84    1.07
 -10   2  14    6.84    0.97
 -10   2  14   11.19    1.11
 -10   2  14    8.04    1.04
 -10   2  14    9.92    1.06
 -10   2  15   27.92    2.08
 -10   2  15   22.38    1.80
 -10   2  15   23.69    1.94
 -10   2  15   26.00    2.01
 -10   2  15   26.19    2.00
 -10   2  15   25.04    1.94
 -10   2  15   21.83    1.79
 -10   2  15   28.20    1.86
 -10   2  15   25.18    1.73
 -10   2  15   24.64    1.90
 -10   2  16   16.45    1.54
 -10   2  16   15.42    1.30
 -10   2  16   15.99    1.42
 -10   2  16   14.79    1.40
 -10   2  16   19.03    1.47
 -10   2  16   16.78    1.41
 -10   2  16   12.97    1.27
 -10   2  16   13.97    1.10
 -10   2  16   16.52    1.27
 -10   2  16   17.43    1.41
 -10   2  17   22.24    1.75
 -10   2  17   19.00    1.47
 -10   2  17   25.36    1.70
 -10   2  17   20.44    1.55
 -10   2  17   20.70    1.62
 -10   2  17   21.10    1.64
 -10   2  17   22.88    1.49
 -10   2  17   24.96    1.70
 -10   2  18    0.68    0.52
 -10   2  18    0.15    0.46
 -10   2  18    0.28    0.42
 -10   2  18   -0.04    0.41
 -10   2  18    0.30    0.44
 -10   2  18    0.03    0.29
 -10   2  18    0.23    0.45
 -10   2  18    0.36    0.47
 -10   2  19    3.82    0.50
 -10   2  19    3.57    0.54
 -10   2  19    2.21    0.48
 -10   2  19    3.65    0.47
 -10   2  20    0.53    0.27
 -10   3 -12    3.39    0.44
 -10   3 -12    3.28    0.41
 -10   3 -11    0.32    0.31
 -10   3 -11    1.01    0.41
 -10   3 -11    0.49    0.33
 -10   3 -11    0.96    0.45
 -10   3 -10    0.29    0.37
 -10   3 -10   -0.38    0.37
 -10   3 -10    0.16    0.49
 -10   3 -10    0.16    0.29
 -10   3  -9    5.32    0.67
 -10   3  -9    4.66    0.59
 -10   3  -9    3.82    0.57
 -10   3  -9    5.50    0.63
 -10   3  -9    5.80    0.88
 -10   3  -9    4.56    0.67
 -10   3  -8    1.67    0.52
 -10   3  -8    1.95    0.54
 -10   3  -8    1.79    0.45
 -10   3  -8    2.35    0.52
 -10   3  -8    1.39    0.60
 -10   3  -8    2.93    0.59
 -10   3  -8    2.86    0.81
 -10   3  -8    2.13    0.57
 -10   3  -7    3.29    0.68
 -10   3  -7    2.87    0.65
 -10   3  -7    2.95    0.75
 -10   3  -7    2.66    0.52
 -10   3  -7    3.63    0.72
 -10   3  -7    3.27    0.69
 -10   3  -7    3.55    0.65
 -10   3  -6    5.68    0.82
 -10   3  -6    6.97    0.91
 -10   3  -6    6.84    0.73
 -10   3  -6    5.99    0.87
 -10   3  -6    9.07    0.95
 -10   3  -6    7.43    0.87
 -10   3  -6    8.55    0.95
 -10   3  -5   28.26    1.93
 -10   3  -5   28.01    1.93
 -10   3  -5   26.03    1.79
 -10   3  -5   28.57    1.86
 -10   3  -5   27.39    1.99
 -10   3  -5   25.30    1.73
 -10   3  -5   25.68    1.93
 -10   3  -5   25.88    1.92
 -10   3  -5   33.98    2.25
 -10   3  -5   28.60    2.53
 -10   3  -5   25.06    1.84
 -10   3  -4   13.66    1.26
 -10   3  -4   14.85    1.32
 -10   3  -4   15.88    1.47
 -10   3  -4   13.13    1.18
 -10   3  -4   16.02    1.31
 -10   3  -4   14.16    1.27
 -10   3  -4   16.51    1.37
 -10   3  -4   12.76    1.25
 -10   3  -4   16.53    1.40
 -10   3  -4   17.67    1.96
 -10   3  -4   12.32    1.18
 -10   3  -3   35.49    2.41
 -10   3  -3   38.75    2.50
 -10   3  -3   39.73    2.45
 -10   3  -3   40.45    2.53
 -10   3  -3   39.02    2.52
 -10   3  -3   39.17    2.52
 -10   3  -3   32.68    2.79
 -10   3  -3   35.35    2.42
 -10   3  -3   44.58    2.65
 -10   3  -3   35.01    2.93
 -10   3  -3   35.10    2.35
 -10   3  -2   24.96    1.75
 -10   3  -2   25.25    1.84
 -10   3  -2   26.91    1.99
 -10   3  -2   26.58    1.96
 -10   3  -2   19.04    3.36
 -10   3  -2   25.63    1.87
 -10   3  -2   26.45    1.93
 -10   3  -2   27.47    1.86
 -10   3  -2   22.52    1.75
 -10   3  -2   25.27    2.20
 -10   3  -2   27.31    1.97
 -10   3  -2   21.97    2.28
 -10   3  -2   23.59    1.69
 -10   3  -2   25.81    1.82
 -10   3  -1    1.19    0.48
 -10   3  -1    1.33    0.62
 -10   3  -1    1.19    0.78
 -10   3  -1    1.48    0.49
 -10   3  -1    0.68    0.63
 -10   3  -1    0.25    0.87
 -10   3  -1    1.06    0.63
 -10   3  -1    1.16    1.51
 -10   3  -1    1.68    0.76
 -10   3  -1    1.29    0.56
 -10   3  -1    1.46    0.66
 -10   3  -1   -0.13    1.35
 -10   3  -1    0.93    0.69
 -10   3   0    3.94    0.84
 -10   3   0    4.24    0.95
 -10   3   0    3.84    1.07
 -10   3   0    3.55    0.84
 -10   3   0    3.73    1.95
 -10   3   0    4.42    0.91
 -10   3   0    3.36    0.86
 -10   3   0    2.85    0.78
 -10   3   0    3.80    0.65
 -10   3   0    3.85    0.70
 -10   3   0    3.41    0.76
 -10   3   1    3.85    0.90
 -10   3   1    4.48    0.88
 -10   3   1    2.96    0.99
 -10   3   1    3.83    0.86
 -10   3   1    1.31    1.80
 -10   3   1    4.04    0.93
 -10   3   1    3.70    0.63
 -10   3   1    4.41    0.68
 -10   3   1    4.69    0.88
 -10   3   1    2.96    0.68
 -10   3   1    3.47    0.78
 -10   3   1    3.51    0.87
 -10   3   2    7.68    1.16
 -10   3   2    8.73    1.00
 -10   3   2   12.07    1.27
 -10   3   2    8.74    1.11
 -10   3   2   10.18    2.79
 -10   3   2    9.78    1.19
 -10   3   2    9.25    1.19
 -10   3   2    7.51    1.27
 -10   3   2    7.83    0.92
 -10   3   2    9.46    1.10
 -10   3   2    7.93    1.03
 -10   3   2    8.15    1.06
 -10   3   3    9.53    1.22
 -10   3   3   10.53    1.25
 -10   3   3    9.01    2.92
 -10   3   3   10.73    1.20
 -10   3   3   11.40    1.34
 -10   3   3    9.19    1.02
 -10   3   3    8.87    1.19
 -10   3   3    8.16    0.99
 -10   3   3    8.78    1.07
 -10   3   3    9.42    1.10
 -10   3   4    3.89    0.84
 -10   3   4    5.02    0.76
 -10   3   4    4.68    0.93
 -10   3   4    5.40    1.03
 -10   3   4    4.48    0.92
 -10   3   4    4.18    2.43
 -10   3   4    5.83    0.92
 -10   3   4    4.08    0.81
 -10   3   4    6.59    0.90
 -10   3   4    6.04    1.08
 -10   3   4    5.46    0.95
 -10   3   4    5.36    1.00
 -10   3   5    4.10    0.90
 -10   3   5    4.17    0.90
 -10   3   5    1.91    0.78
 -10   3   5    3.50    0.66
 -10   3   5    3.35    0.62
 -10   3   5    3.32    1.80
 -10   3   5    5.51    0.88
 -10   3   5    3.22    0.82
 -10   3   5    3.97    1.01
 -10   3   5    4.01    0.85
 -10   3   5    4.05    0.99
 -10   3   5    5.34    0.85
 -10   3   6   82.32    4.86
 -10   3   6   83.58    4.74
 -10   3   6   83.18    5.11
 -10   3   6   86.65    4.99
 -10   3   6   84.59    8.30
 -10   3   6   87.11    5.08
 -10   3   6   84.88    5.02
 -10   3   6   81.64    4.94
 -10   3   6   89.35    4.96
 -10   3   6   79.39    5.21
 -10   3   6   87.12    5.04
 -10   3   6   69.12    7.36
 -10   3   7   16.87    1.46
 -10   3   7   19.18    1.69
 -10   3   7   21.65    1.80
 -10   3   7   15.90    1.36
 -10   3   7   13.03    3.33
 -10   3   7   18.24    1.61
 -10   3   7   18.86    1.67
 -10   3   7   18.26    1.54
 -10   3   7   18.25    1.64
 -10   3   7   20.87    1.88
 -10   3   7   21.94    1.71
 -10   3   7   16.55    3.24
 -10   3   8   14.53    1.46
 -10   3   8   12.01    1.17
 -10   3   8   12.05    1.09
 -10   3   8   12.71    1.10
 -10   3   8   15.35    1.55
 -10   3   8    9.23    2.59
 -10   3   8   13.24    1.32
 -10   3   8   14.04    1.41
 -10   3   8   14.69    1.42
 -10   3   8   11.85    1.21
 -10   3   8   12.31    1.55
 -10   3   8   12.93    1.34
 -10   3   8    7.61    2.54
 -10   3   9   16.87    1.62
 -10   3   9   16.04    1.33
 -10   3   9   14.65    1.21
 -10   3   9   15.55    1.25
 -10   3   9   16.96    1.66
 -10   3   9   15.44    3.12
 -10   3   9   16.61    1.55
 -10   3   9   15.53    1.45
 -10   3   9   13.74    1.46
 -10   3   9   18.08    1.39
 -10   3   9   19.23    1.82
 -10   3   9   16.84    1.64
 -10   3   9   18.44    1.56
 -10   3   9   16.09    1.41
 -10   3   9   11.04    2.82
 -10   3  10   24.80    2.02
 -10   3  10   21.94    1.64
 -10   3  10   22.72    1.85
 -10   3  10   26.34    2.12
 -10   3  10   23.62    1.62
 -10   3  10   23.14    3.55
 -10   3  10   24.80    1.86
 -10   3  10   23.37    1.80
 -10   3  10   22.67    1.69
 -10   3  10   24.53    1.97
 -10   3  10   26.35    2.17
 -10   3  10   25.91    1.93
 -10   3  10   23.95    1.84
 -10   3  10   24.92    2.00
 -10   3  10   24.87    4.03
 -10   3  11    3.53    0.81
 -10   3  11    2.91    0.93
 -10   3  11    2.97    0.79
 -10   3  11    4.22    0.62
 -10   3  11    3.34    0.94
 -10   3  11    4.57    0.80
 -10   3  11    3.99    0.77
 -10   3  11    4.96    1.09
 -10   3  11    4.98    0.93
 -10   3  11    5.49    0.97
 -10   3  11    5.33    0.86
 -10   3  11    4.76    0.83
 -10   3  11    4.33    0.64
 -10   3  11    4.30    0.71
 -10   3  12   21.85    1.54
 -10   3  12   18.13    1.42
 -10   3  12   21.88    1.79
 -10   3  12   24.56    2.06
 -10   3  12   22.64    1.61
 -10   3  12   22.38    1.58
 -10   3  12   24.01    1.94
 -10   3  12   21.85    1.97
 -10   3  12   22.29    1.85
 -10   3  12   21.71    1.78
 -10   3  12   25.34    1.88
 -10   3  12   23.22    1.80
 -10   3  12   21.50    1.75
 -10   3  12   24.15    1.76
 -10   3  13    7.69    1.01
 -10   3  13    7.29    1.13
 -10   3  13    5.49    0.95
 -10   3  13    6.38    1.16
 -10   3  13    4.72    0.93
 -10   3  13    5.07    0.64
 -10   3  13    6.32    0.95
 -10   3  13    5.78    0.92
 -10   3  13    7.43    0.95
 -10   3  13    5.93    0.85
 -10   3  13    5.50    0.89
 -10   3  14   -0.48    0.70
 -10   3  14    0.10    0.72
 -10   3  14    0.54    0.66
 -10   3  14   -0.27    0.60
 -10   3  14    0.21    0.78
 -10   3  14   -0.09    0.72
 -10   3  14    0.28    0.67
 -10   3  14    0.60    0.61
 -10   3  14    0.38    0.51
 -10   3  14   -0.08    0.57
 -10   3  14    0.18    0.61
 -10   3  15    7.59    1.02
 -10   3  15   10.64    1.21
 -10   3  15    8.69    0.97
 -10   3  15    7.29    1.11
 -10   3  15    9.38    1.05
 -10   3  15    9.62    1.09
 -10   3  15    9.84    1.09
 -10   3  15    9.62    1.04
 -10   3  15    8.46    1.01
 -10   3  15    9.42    0.91
 -10   3  15    8.93    0.88
 -10   3  16   10.16    1.14
 -10   3  16    9.12    0.90
 -10   3  16    9.71    1.02
 -10   3  16    9.32    1.10
 -10   3  16    8.10    0.99
 -10   3  16    9.15    1.01
 -10   3  16    9.27    1.01
 -10   3  16   10.14    1.05
 -10   3  16    8.33    0.80
 -10   3  16   11.01    1.05
 -10   3  17    7.26    0.81
 -10   3  17    6.78    0.80
 -10   3  17    7.46    0.89
 -10   3  17    6.03    0.80
 -10   3  17    7.96    0.85
 -10   3  17    6.01    0.81
 -10   3  17    6.80    0.80
 -10   3  18   10.38    0.84
 -10   3  18    8.85    0.86
 -10   3  18    8.87    0.83
 -10   3  18   10.09    0.88
 -10   3  18    9.91    0.86
 -10   3  19    1.16    0.32
 -10   3  19    1.22    0.27
 -10   3  19    1.26    0.34
 -10   3  19    1.17    0.32
 -10   3  20    1.61    0.28
 -10   4 -12    1.63    0.39
 -10   4 -12    1.46    0.29
 -10   4 -12    1.64    0.41
 -10   4 -11    8.50    0.88
 -10   4 -11    8.94    0.90
 -10   4 -11    8.78    0.74
 -10   4 -11    9.38    0.82
 -10   4 -10    1.32    0.35
 -10   4 -10    2.66    0.63
 -10   4 -10    2.24    0.46
 -10   4  -9    6.25    0.72
 -10   4  -9    6.07    0.67
 -10   4  -9    8.57    1.00
 -10   4  -9    7.30    0.77
 -10   4  -8   17.73    1.35
 -10   4  -8   16.74    1.38
 -10   4  -8   19.15    1.40
 -10   4  -8   20.64    1.61
 -10   4  -8   16.02    1.30
 -10   4  -7    2.13    0.58
 -10   4  -7    2.72    0.60
 -10   4  -7    1.97    0.74
 -10   4  -7    2.76    0.63
 -10   4  -7    3.54    0.90
 -10   4  -7    1.33    0.57
 -10   4  -6    0.21    0.53
 -10   4  -6    1.35    0.79
 -10   4  -6    0.45    0.56
 -10   4  -6    1.39    0.57
 -10   4  -6    1.86    0.63
 -10   4  -5    9.99    1.03
 -10   4  -5    9.86    1.04
 -10   4  -5   10.92    1.02
 -10   4  -5    8.41    0.97
 -10   4  -5    9.07    1.06
 -10   4  -5   11.12    1.09
 -10   4  -5   12.30    1.33
 -10   4  -5    8.82    0.96
 -10   4  -5    9.75    1.69
 -10   4  -5   10.87    1.11
 -10   4  -4    3.84    0.69
 -10   4  -4    2.62    0.59
 -10   4  -4    4.29    0.81
 -10   4  -4    4.89    1.01
 -10   4  -4    3.47    0.69
 -10   4  -4    4.41    0.79
 -10   4  -4    4.50    0.79
 -10   4  -4    3.33    0.75
 -10   4  -4    3.03    0.75
 -10   4  -4    4.90    1.44
 -10   4  -3   41.52    2.60
 -10   4  -3   42.32    2.56
 -10   4  -3   43.65    2.78
 -10   4  -3   37.21    3.04
 -10   4  -3   48.12    2.81
 -10   4  -3   40.29    2.66
 -10   4  -3   38.13    2.66
 -10   4  -3   45.04    2.75
 -10   4  -3   41.70    2.74
 -10   4  -3   41.14    2.79
 -10   4  -3   41.96    3.20
 -10   4  -2    2.35    0.75
 -10   4  -2    2.68    0.52
 -10   4  -2    2.40    0.73
 -10   4  -2    3.54    1.06
 -10   4  -2    3.16    0.84
 -10   4  -2    2.48    0.66
 -10   4  -2    3.48    0.86
 -10   4  -2    1.32    1.22
 -10   4  -2    3.00    0.78
 -10   4  -2    2.77    0.69
 -10   4  -2    1.09    1.16
 -10   4  -1    8.38    1.03
 -10   4  -1    7.13    2.33
 -10   4  -1    6.57    0.96
 -10   4  -1    8.06    1.10
 -10   4  -1    5.73    1.06
 -10   4  -1    9.03    1.08
 -10   4  -1    7.23    1.25
 -10   4  -1    7.56    1.01
 -10   4  -1    6.70    0.82
 -10   4  -1    8.27    1.05
 -10   4  -1    8.71    1.48
 -10   4  -1    7.88    1.05
 -10   4  -1    5.27    0.87
 -10   4   0   26.05    1.95
 -10   4   0   23.48    1.93
 -10   4   0   28.80    2.10
 -10   4   0   20.32    3.88
 -10   4   0   27.41    2.00
 -10   4   0   24.62    2.05
 -10   4   0   29.15    2.04
 -10   4   0   25.99    2.29
 -10   4   0   27.89    2.02
 -10   4   0   27.17    2.01
 -10   4   0   21.17    1.83
 -10   4   1    6.99    1.06
 -10   4   1    5.68    0.98
 -10   4   1    7.69    1.30
 -10   4   1    6.68    0.99
 -10   4   1    5.57    1.05
 -10   4   1    6.60    1.01
 -10   4   1    6.06    0.87
 -10   4   1    7.12    1.10
 -10   4   1    4.57    0.86
 -10   4   2    5.15    0.93
 -10   4   2    4.79    0.97
 -10   4   2    4.64    1.11
 -10   4   2    6.18    1.06
 -10   4   2    4.80    2.16
 -10   4   2    3.33    0.86
 -10   4   2    4.76    0.77
 -10   4   2    5.41    0.93
 -10   4   2    5.04    0.90
 -10   4   2    4.32    1.00
 -10   4   3    7.68    1.20
 -10   4   3    5.58    2.45
 -10   4   3    9.34    1.15
 -10   4   3    9.10    1.23
 -10   4   3    8.09    0.99
 -10   4   3    8.97    1.38
 -10   4   3    7.85    1.11
 -10   4   3    9.59    1.21
 -10   4   3    7.00    0.99
 -10   4   3    8.09    1.08
 -10   4   4    0.22    0.74
 -10   4   4    0.40    0.79
 -10   4   4    0.83    0.65
 -10   4   4    0.89    0.86
 -10   4   4    1.45    0.71
 -10   4   4    0.80    0.60
 -10   4   4    1.05    0.62
 -10   4   4    0.78    0.51
 -10   4   4   -0.09    0.68
 -10   4   5   20.95    1.85
 -10   4   5   21.58    1.61
 -10   4   5   18.47    1.88
 -10   4   5   24.28    1.73
 -10   4   5   18.57    3.61
 -10   4   5   26.52    2.01
 -10   4   5   13.78    3.07
 -10   4   5   22.64    1.81
 -10   4   5   23.73    1.84
 -10   4   5   22.25    2.06
 -10   4   5   24.79    2.00
 -10   4   5   22.93    1.85
 -10   4   5   23.58    1.77
 -10   4   6   28.81    2.27
 -10   4   6   31.31    2.29
 -10   4   6   28.72    2.01
 -10   4   6   27.84    2.35
 -10   4   6   29.77    2.20
 -10   4   6   23.37    4.04
 -10   4   6   30.62    2.27
 -10   4   6   27.51    4.29
 -10   4   6   28.17    2.11
 -10   4   6   30.72    2.22
 -10   4   6   28.20    2.42
 -10   4   6   30.09    2.33
 -10   4   6   30.87    2.20
 -10   4   6   30.22    2.12
 -10   4   7   33.11    2.55
 -10   4   7   34.88    2.58
 -10   4   7   35.19    2.30
 -10   4   7   34.10    2.66
 -10   4   7   36.30    4.95
 -10   4   7   34.55    2.47
 -10   4   7   37.86    2.57
 -10   4   7   29.65    4.65
 -10   4   7   30.68    2.43
 -10   4   7   34.98    2.40
 -10   4   7   39.15    2.41
 -10   4   7   38.89    2.83
 -10   4   7   36.75    2.48
 -10   4   7   35.01    2.38
 -10   4   8   47.16    3.27
 -10   4   8   53.72    3.34
 -10   4   8   49.02    3.04
 -10   4   8   43.49    3.10
 -10   4   8   52.79    3.43
 -10   4   8   49.60    2.98
 -10   4   8   47.02    5.61
 -10   4   8   46.60    3.12
 -10   4   8   47.60    3.17
 -10   4   8   49.87    3.25
 -10   4   8   48.51    3.05
 -10   4   8   49.65    2.97
 -10   4   8   47.61    3.44
 -10   4   8   47.82    3.13
 -10   4   8   51.87    3.32
 -10   4   8   55.93    6.19
 -10   4   9    0.91    0.50
 -10   4   9    0.88    0.82
 -10   4   9    0.89    0.58
 -10   4   9    1.15    0.87
 -10   4   9    0.67    0.62
 -10   4   9    0.57    0.68
 -10   4   9    2.17    1.70
 -10   4   9    1.76    0.75
 -10   4   9    0.52    0.77
 -10   4   9    1.41    0.78
 -10   4   9    0.66    1.41
 -10   4   9    0.57    0.73
 -10   4   9    1.75    0.63
 -10   4   9    0.12    0.76
 -10   4   9    1.03    0.54
 -10   4  10   18.51    1.46
 -10   4  10   19.68    1.55
 -10   4  10   20.26    1.85
 -10   4  10   19.53    1.44
 -10   4  10   19.49    1.55
 -10   4  10   21.50    1.65
 -10   4  10   16.93    1.66
 -10   4  10   21.72    1.97
 -10   4  10   19.24    1.79
 -10   4  10   19.10    1.75
 -10   4  10   19.39    1.58
 -10   4  10   17.71    1.51
 -10   4  10   18.72    1.74
 -10   4  10   22.18    1.64
 -10   4  11    9.74    1.02
 -10   4  11   10.70    0.97
 -10   4  11    9.52    1.22
 -10   4  11   12.72    1.41
 -10   4  11   10.75    0.98
 -10   4  11    9.83    1.02
 -10   4  11   11.36    1.11
 -10   4  11   10.98    1.46
 -10   4  11   10.84    1.11
 -10   4  11   12.16    1.14
 -10   4  11   11.22    1.29
 -10   4  11   10.56    1.15
 -10   4  11   12.86    1.31
 -10   4  12    3.18    0.63
 -10   4  12    4.27    0.91
 -10   4  12    1.80    0.79
 -10   4  12    2.79    0.64
 -10   4  12    2.95    0.77
 -10   4  12    1.79    0.72
 -10   4  12    1.66    0.89
 -10   4  12    2.47    0.65
 -10   4  12    3.33    0.68
 -10   4  12    3.81    0.87
 -10   4  12    1.73    0.70
 -10   4  12    2.82    0.74
 -10   4  13   -0.08    0.62
 -10   4  13    0.09    0.59
 -10   4  13    0.62    0.71
 -10   4  13   -0.11    0.74
 -10   4  13    0.48    0.61
 -10   4  13   -0.09    0.59
 -10   4  13    0.22    0.83
 -10   4  13   -0.92    0.76
 -10   4  13    0.34    0.43
 -10   4  13    0.52    0.67
 -10   4  13    0.23    0.46
 -10   4  13    0.51    0.56
 -10   4  14    3.20    0.55
 -10   4  14    2.78    0.64
 -10   4  14    4.03    0.68
 -10   4  14    2.87    0.90
 -10   4  14    3.22    0.70
 -10   4  14    1.74    0.72
 -10   4  14    2.66    0.74
 -10   4  14    2.21    0.67
 -10   4  14    2.73    0.74
 -10   4  15    7.14    0.94
 -10   4  15    7.17    1.09
 -10   4  15    5.91    0.96
 -10   4  15    7.79    0.92
 -10   4  15    7.72    0.91
 -10   4  15    6.86    0.83
 -10   4  16   18.27    1.43
 -10   4  16   19.36    1.58
 -10   4  16   18.00    1.48
 -10   4  16   21.11    1.50
 -10   4  16   20.83    1.49
 -10   4  16   18.39    1.40
 -10   4  17    5.15    0.74
 -10   4  17    5.64    0.63
 -10   4  17    6.31    0.80
 -10   4  17    3.85    0.66
 -10   4  17    5.15    0.65
 -10   4  17    3.67    0.56
 -10   4  18    8.24    0.80
 -10   4  18    8.74    0.66
 -10   4  18    9.68    0.80
 -10   4  18    7.87    0.71
 -10   4  18    8.77    0.70
 -10   4  18    7.73    0.72
 -10   4  19    2.15    0.35
 -10   5 -12    5.94    0.64
 -10   5 -12    6.47    0.58
 -10   5 -12    7.22    0.67
 -10   5 -11    0.97    0.50
 -10   5 -11    1.47    0.47
 -10   5 -10    6.18    0.62
 -10   5 -10    8.40    0.91
 -10   5 -10    8.01    0.60
 -10   5 -10    7.63    0.74
 -10   5  -9   11.86    1.03
 -10   5  -9   13.87    1.28
 -10   5  -9   12.63    0.95
 -10   5  -9   14.17    1.27
 -10   5  -9   10.48    0.99
 -10   5  -8    2.07    0.68
 -10   5  -8    1.94    0.77
 -10   5  -8    1.64    0.48
 -10   5  -8    1.25    0.51
 -10   5  -7    0.76    0.72
 -10   5  -7    1.21    0.79
 -10   5  -7    1.63    0.59
 -10   5  -7    0.86    0.52
 -10   5  -6    4.89    0.80
 -10   5  -6    5.99    1.02
 -10   5  -6    5.47    0.79
 -10   5  -6    4.83    0.71
 -10   5  -5    0.69    0.48
 -10   5  -5    0.29    0.57
 -10   5  -5    0.44    0.57
 -10   5  -5    0.57    0.78
 -10   5  -5    0.44    0.61
 -10   5  -5    0.41    0.79
 -10   5  -4    5.36    1.03
 -10   5  -4    4.38    0.74
 -10   5  -4    4.68    0.81
 -10   5  -4    4.07    0.66
 -10   5  -4    3.92    0.83
 -10   5  -3   19.55    1.57
 -10   5  -3   16.98    1.89
 -10   5  -3   20.27    1.61
 -10   5  -3   19.81    1.54
 -10   5  -3   19.27    1.60
 -10   5  -3   16.82    1.48
 -10   5  -3   15.79    1.32
 -10   5  -2    2.65    0.51
 -10   5  -2    3.39    0.77
 -10   5  -2    1.41    1.02
 -10   5  -2    3.44    0.94
 -10   5  -2    3.14    0.80
 -10   5  -2    2.95    0.76
 -10   5  -2    2.94    0.83
 -10   5  -2    1.67    1.74
 -10   5  -2    1.43    0.74
 -10   5  -2    2.62    0.71
 -10   5  -1   10.74    1.36
 -10   5  -1   13.51    1.33
 -10   5  -1   13.57    1.66
 -10   5  -1   13.07    1.39
 -10   5  -1   11.87    1.28
 -10   5  -1   12.03    2.88
 -10   5  -1   14.92    1.37
 -10   5  -1   13.32    1.36
 -10   5  -1   12.24    1.25
 -10   5   0   17.18    1.58
 -10   5   0   15.50    1.55
 -10   5   0   21.42    1.85
 -10   5   0   17.27    3.40
 -10   5   0   19.55    1.69
 -10   5   0   16.79    1.53
 -10   5   0   15.27    1.66
 -10   5   0   20.56    1.63
 -10   5   0   17.93    1.59
 -10   5   0   14.45    1.49
 -10   5   1   36.46    2.21
 -10   5   1   32.64    2.59
 -10   5   1   36.72    5.03
 -10   5   1   37.37    2.52
 -10   5   1   40.23    2.64
 -10   5   1   33.67    2.48
 -10   5   1   41.05    2.73
 -10   5   1   33.89    2.20
 -10   5   1   29.78    2.40
 -10   5   1   36.68    2.54
 -10   5   1   36.11    2.54
 -10   5   2   19.67    1.45
 -10   5   2   15.05    1.62
 -10   5   2   20.67    1.40
 -10   5   2   18.34    1.81
 -10   5   2   19.18    3.75
 -10   5   2   21.96    1.76
 -10   5   2   21.31    1.83
 -10   5   2   23.03    1.89
 -10   5   2   21.44    1.64
 -10   5   2   20.41    1.80
 -10   5   2   18.18    1.66
 -10   5   3   15.14    1.49
 -10   5   3   14.33    1.23
 -10   5   3   15.38    1.58
 -10   5   3   15.88    1.46
 -10   5   3   17.88    1.62
 -10   5   3   16.12    1.60
 -10   5   3   13.85    3.38
 -10   5   3   15.58    1.50
 -10   5   3   13.84    1.36
 -10   5   3   15.96    1.33
 -10   5   3   16.33    1.64
 -10   5   3   14.46    1.39
 -10   5   4   -0.41    0.85
 -10   5   4    0.26    0.60
 -10   5   4    0.81    0.74
 -10   5   4   -0.39    0.90
 -10   5   4   -0.22    0.59
 -10   5   4    0.47    0.81
 -10   5   4    0.52    0.70
 -10   5   4   -0.67    0.63
 -10   5   4   -0.17    0.64
 -10   5   4   -0.10    0.70
 -10   5   4    0.06    0.57
 -10   5   5   18.33    1.58
 -10   5   5   17.35    1.76
 -10   5   5   19.39    1.91
 -10   5   5   19.31    1.65
 -10   5   5   14.82    3.39
 -10   5   5   13.57    1.54
 -10   5   5   21.80    1.79
 -10   5   5   18.46    1.69
 -10   5   5   20.97    1.76
 -10   5   5   20.34    1.51
 -10   5   5   18.01    1.63
 -10   5   5   22.77    3.84
 -10   5   5   20.12    1.66
 -10   5   5   19.96    1.64
 -10   5   5   19.70    1.56
 -10   5   5   18.35    1.82
 -10   5   5   18.41    1.59
 -10   5   6   16.19    1.42
 -10   5   6   15.25    1.40
 -10   5   6   13.03    1.66
 -10   5   6   15.56    1.46
 -10   5   6   14.25    1.53
 -10   5   6   17.49    3.41
 -10   5   6   15.05    1.50
 -10   5   6   16.70    1.57
 -10   5   6   15.56    1.33
 -10   5   6   12.50    1.42
 -10   5   6   13.67    3.13
 -10   5   6   12.94    1.35
 -10   5   6   15.42    1.46
 -10   5   6   14.71    1.31
 -10   5   6   16.93    1.67
 -10   5   6   15.78    1.40
 -10   5   7    1.53    0.91
 -10   5   7    1.69    0.65
 -10   5   7    1.84    0.66
 -10   5   7    1.83    0.99
 -10   5   7    0.83    0.71
 -10   5   7    1.84    1.59
 -10   5   7    1.82    0.82
 -10   5   7    2.34    0.75
 -10   5   7    1.36    0.83
 -10   5   7    0.84    0.72
 -10   5   7    2.65    1.91
 -10   5   7    1.98    0.78
 -10   5   7    1.74    0.64
 -10   5   7    2.14    0.91
 -10   5   7    0.99    0.64
 -10   5   8    3.86    0.79
 -10   5   8    7.86    1.11
 -10   5   8    4.29    1.14
 -10   5   8    4.51    1.91
 -10   5   8    5.02    0.88
 -10   5   8    4.45    0.91
 -10   5   8    3.11    0.86
 -10   5   8    4.21    0.95
 -10   5   8    4.99    0.96
 -10   5   8    5.33    2.09
 -10   5   8    4.58    0.94
 -10   5   8    4.63    1.04
 -10   5   8    4.34    0.79
 -10   5   8    3.96    0.78
 -10   5   9   25.35    2.06
 -10   5   9   28.82    2.20
 -10   5   9   21.58    2.04
 -10   5   9   24.46    1.82
 -10   5   9   29.17    2.27
 -10   5   9   27.65    1.95
 -10   5   9   25.47    1.98
 -10   5   9   26.57    2.09
 -10   5   9   24.61    2.23
 -10   5   9   27.07    1.90
 -10   5   9   26.54    1.94
 -10   5   9   31.12    2.23
 -10   5   9   28.92    1.92
 -10   5  10    4.45    0.82
 -10   5  10    5.80    0.80
 -10   5  10    4.82    0.99
 -10   5  10    5.81    1.12
 -10   5  10    7.78    0.87
 -10   5  10    5.69    1.13
 -10   5  10    6.09    0.82
 -10   5  10    4.70    0.91
 -10   5  10    6.00    0.88
 -10   5  10    5.89    0.86
 -10   5  10    6.18    0.82
 -10   5  10    4.35    0.71
 -10   5  10    7.15    1.08
 -10   5  11   21.17    1.89
 -10   5  11   18.92    1.55
 -10   5  11   23.52    1.84
 -10   5  11   21.90    2.01
 -10   5  11   22.33    1.62
 -10   5  11   19.78    1.51
 -10   5  11   21.96    1.77
 -10   5  11   22.60    1.59
 -10   5  11   21.95    1.62
 -10   5  11   24.77    1.71
 -10   5  11   24.14    1.87
 -10   5  12   24.29    1.77
 -10   5  12   20.60    1.58
 -10   5  12   19.15    1.77
 -10   5  12   16.96    1.36
 -10   5  12   20.03    1.64
 -10   5  12   21.53    1.93
 -10   5  12   18.97    1.45
 -10   5  12   22.62    1.79
 -10   5  12   20.76    1.61
 -10   5  12   20.00    1.51
 -10   5  12   20.45    1.41
 -10   5  13   -0.25    0.66
 -10   5  13    0.65    0.76
 -10   5  13    0.54    0.44
 -10   5  13    0.72    0.76
 -10   5  13   -0.56    0.62
 -10   5  13    0.34    0.52
 -10   5  13    0.43    0.57
 -10   5  13   -0.30    0.48
 -10   5  14    8.15    0.99
 -10   5  14   10.22    1.21
 -10   5  14    6.89    1.01
 -10   5  14    8.65    0.92
 -10   5  14    7.54    0.92
 -10   5  14    7.78    0.83
 -10   5  14    6.37    0.74
 -10   5  15    2.02    0.69
 -10   5  15    3.76    0.67
 -10   5  15    3.45    0.82
 -10   5  15    2.58    0.73
 -10   5  15    2.89    0.60
 -10   5  15    2.44    0.58
 -10   5  15    2.43    0.52
 -10   5  16    5.97    0.82
 -10   5  16    5.95    0.69
 -10   5  16    5.64    0.84
 -10   5  16    6.30    0.80
 -10   5  16    6.04    0.67
 -10   5  16    5.63    0.63
 -10   5  17    8.56    0.70
 -10   5  17    9.98    0.91
 -10   5  17    9.15    0.85
 -10   5  17    9.76    0.86
 -10   5  17    8.45    0.72
 -10   5  18    1.41    0.34
 -10   5  18    1.93    0.38
 -10   6 -12    4.24    0.55
 -10   6 -12    4.21    0.47
 -10   6 -11    0.38    0.50
 -10   6 -11    0.78    0.47
 -10   6 -10    6.72    0.68
 -10   6 -10    9.19    1.03
 -10   6 -10    9.04    0.94
 -10   6 -10    8.86    0.94
 -10   6  -9    7.75    0.84
 -10   6  -9    9.77    1.05
 -10   6  -9    6.80    0.68
 -10   6  -9    8.46    1.01
 -10   6  -8    4.32    0.65
 -10   6  -8    5.79    0.96
 -10   6  -8    6.00    0.95
 -10   6  -8    4.60    0.82
 -10   6  -8    6.19    0.68
 -10   6  -7    3.94    0.63
 -10   6  -7    2.70    0.63
 -10   6  -7    3.65    0.84
 -10   6  -6    0.06    0.47
 -10   6  -6    0.37    0.49
 -10   6  -6    0.13    0.56
 -10   6  -6    0.88    0.77
 -10   6  -5    2.30    0.87
 -10   6  -5    1.43    0.66
 -10   6  -5    1.13    0.61
 -10   6  -5    1.82    0.88
 -10   6  -4   27.49    2.10
 -10   6  -4   22.46    1.80
 -10   6  -4   21.49    1.71
 -10   6  -4   23.95    1.83
 -10   6  -4   27.31    2.38
 -10   6  -4   28.73    2.12
 -10   6  -3    0.53    0.83
 -10   6  -3    0.08    0.69
 -10   6  -3   -0.10    0.79
 -10   6  -3    1.45    0.67
 -10   6  -3   -0.13    1.23
 -10   6  -3    0.34    0.67
 -10   6  -2    8.12    1.03
 -10   6  -2    8.28    1.11
 -10   6  -2   10.67    1.24
 -10   6  -2   10.48    1.14
 -10   6  -2    8.72    1.18
 -10   6  -2   10.80    1.16
 -10   6  -2    8.50    1.49
 -10   6  -1   30.19    2.01
 -10   6  -1   29.08    2.24
 -10   6  -1   33.81    2.34
 -10   6  -1   29.55    4.37
 -10   6  -1   31.69    2.27
 -10   6  -1   33.24    2.38
 -10   6  -1   33.25    2.33
 -10   6  -1   37.40    2.45
 -10   6  -1   32.96    2.70
 -10   6  -1   31.65    2.29
 -10   6   0   14.75    1.46
 -10   6   0   15.13    1.25
 -10   6   0   15.59    1.23
 -10   6   0   12.42    1.39
 -10   6   0   16.56    1.55
 -10   6   0   18.08    1.68
 -10   6   0   16.22    1.48
 -10   6   0   18.51    3.50
 -10   6   0   16.09    1.56
 -10   6   0   14.37    1.60
 -10   6   0   14.77    1.46
 -10   6   0   19.31    1.54
 -10   6   0   15.26    1.86
 -10   6   0   14.24    1.42
 -10   6   1   38.04    2.38
 -10   6   1   32.03    2.43
 -10   6   1   33.05    2.18
 -10   6   1   33.71    2.16
 -10   6   1   29.22    2.52
 -10   6   1   35.60    2.45
 -10   6   1   27.22    4.49
 -10   6   1   36.82    2.57
 -10   6   1   32.08    2.38
 -10   6   1   39.51    2.65
 -10   6   1   33.91    2.67
 -10   6   1   36.85    2.43
 -10   6   1   34.59    2.51
 -10   6   1   28.26    2.30
 -10   6   2   13.25    1.38
 -10   6   2   12.83    1.14
 -10   6   2   10.52    1.02
 -10   6   2    9.78    1.39
 -10   6   2   14.23    3.33
 -10   6   2   15.36    1.55
 -10   6   2   11.85    1.35
 -10   6   2   11.71    1.16
 -10   6   2   12.97    1.46
 -10   6   2   13.74    1.29
 -10   6   2   12.69    1.43
 -10   6   2   12.43    1.56
 -10   6   3    2.62    0.55
 -10   6   3    2.16    0.85
 -10   6   3    2.84    0.72
 -10   6   3    2.38    0.80
 -10   6   3    3.64    1.03
 -10   6   3    2.99    0.86
 -10   6   3    2.02    0.63
 -10   6   3    3.95    0.93
 -10   6   3    3.09    0.78
 -10   6   3    2.04    0.91
 -10   6   4    3.19    0.88
 -10   6   4    3.30    0.58
 -10   6   4    4.53    0.86
 -10   6   4    1.44    0.83
 -10   6   4    5.37    2.26
 -10   6   4    4.86    0.81
 -10   6   4    4.46    1.00
 -10   6   4    4.07    1.11
 -10   6   4    4.23    0.89
 -10   6   4    3.03    0.76
 -10   6   4    2.38    0.97
 -10   6   4    3.19    0.75
 -10   6   5    3.16    0.83
 -10   6   5    3.72    0.93
 -10   6   5    4.54    0.80
 -10   6   5    3.66    0.56
 -10   6   5    3.69    0.91
 -10   6   5    3.34    0.75
 -10   6   5    3.37    0.94
 -10   6   5    3.92    0.90
 -10   6   5    2.60    1.79
 -10   6   5    5.27    1.00
 -10   6   5    3.58    0.83
 -10   6   5    3.33    0.74
 -10   6   5    4.63    0.83
 -10   6   6    2.52    0.66
 -10   6   6    5.54    0.88
 -10   6   6    3.01    0.91
 -10   6   6    3.09    1.79
 -10   6   6    4.04    0.86
 -10   6   6    2.53    0.78
 -10   6   6    3.67    0.92
 -10   6   6    2.97    0.74
 -10   6   6    3.00    0.94
 -10   6   6    2.64    1.82
 -10   6   6    3.09    0.88
 -10   6   6    3.56    0.76
 -10   6   6    3.61    0.97
 -10   6   6    2.89    0.76
 -10   6   7   17.29    1.44
 -10   6   7   18.34    1.71
 -10   6   7   17.47    1.39
 -10   6   7   17.52    1.86
 -10   6   7   18.29    1.65
 -10   6   7   19.65    1.60
 -10   6   7   19.35    1.65
 -10   6   7   21.84    1.80
 -10   6   7   14.01    1.62
 -10   6   7   18.55    3.56
 -10   6   7   19.75    1.56
 -10   6   7   16.13    1.46
 -10   6   7   20.33    1.85
 -10   6   7   16.32    1.61
 -10   6   8    1.23    0.74
 -10   6   8    0.24    0.86
 -10   6   8   -0.07    0.62
 -10   6   8    0.37    0.60
 -10   6   8    0.33    0.70
 -10   6   8   -0.10    0.80
 -10   6   8    0.95    0.66
 -10   6   8    0.29    0.59
 -10   6   8   -0.10    0.75
 -10   6   8   -0.09    0.70
 -10   6   8    0.51    0.89
 -10   6   8    1.35    0.56
 -10   6   8    0.58    0.81
 -10   6   9    7.60    1.26
 -10   6   9   10.12    1.14
 -10   6   9   10.98    1.09
 -10   6   9   11.05    1.16
 -10   6   9   10.76    1.48
 -10   6   9   10.05    1.20
 -10   6   9    9.85    1.09
 -10   6   9   10.73    0.97
 -10   6   9   14.44    1.38
 -10   6  10   18.91    1.78
 -10   6  10   19.01    1.52
 -10   6  10   17.86    1.46
 -10   6  10   18.17    1.49
 -10   6  10   23.23    1.99
 -10   6  10   18.67    1.64
 -10   6  10   21.42    1.71
 -10   6  10   19.82    1.50
 -10   6  11   24.70    1.86
 -10   6  11   28.76    1.97
 -10   6  11   31.23    2.16
 -10   6  11   30.13    1.98
 -10   6  11   35.19    2.30
 -10   6  11   35.11    2.48
 -10   6  11   28.72    1.88
 -10   6  11   29.16    2.10
 -10   6  11   29.27    2.27
 -10   6  12    3.79    0.96
 -10   6  12    4.50    0.76
 -10   6  12    3.28    0.64
 -10   6  12    3.84    0.82
 -10   6  12    2.75    0.93
 -10   6  12    3.55    0.63
 -10   6  12    3.92    0.74
 -10   6  12    3.27    0.56
 -10   6  12    3.15    0.86
 -10   6  13    6.37    0.99
 -10   6  13    7.06    0.77
 -10   6  13    6.88    0.83
 -10   6  13    5.31    0.88
 -10   6  13    7.10    1.09
 -10   6  13    6.03    0.67
 -10   6  13    4.55    0.70
 -10   6  13    4.96    0.95
 -10   6  14    9.80    1.14
 -10   6  14   11.23    0.97
 -10   6  14   10.68    0.94
 -10   6  14   10.48    1.02
 -10   6  14   11.34    1.23
 -10   6  14    9.52    0.83
 -10   6  14   12.03    1.17
 -10   6  15    3.85    0.55
 -10   6  15    3.73    0.63
 -10   6  15    3.90    0.76
 -10   6  15    4.78    0.71
 -10   6  15    3.49    0.75
 -10   6  16    2.80    0.39
 -10   6  16    3.15    0.43
 -10   6  16    3.24    0.61
 -10   6  16    2.01    0.60
 -10   6  16    3.29    0.53
 -10   6  17    1.89    0.39
 -10   6  17    2.46    0.45
 -10   6  17    1.10    0.33
 -10   7 -12    0.18    0.33
 -10   7 -12    0.09    0.29
 -10   7 -12   -0.05    0.25
 -10   7 -11    0.61    0.46
 -10   7 -11    0.67    0.44
 -10   7 -11    0.89    0.50
 -10   7 -10    6.29    0.80
 -10   7 -10    5.69    0.62
 -10   7 -10    6.18    0.79
 -10   7  -9    3.43    0.47
 -10   7  -9    3.67    0.78
 -10   7  -9    5.01    0.81
 -10   7  -9    4.79    0.72
 -10   7  -8    6.54    0.90
 -10   7  -8    6.73    0.91
 -10   7  -8    5.00    0.62
 -10   7  -7   10.42    1.15
 -10   7  -7    9.53    0.93
 -10   7  -7    9.70    1.17
 -10   7  -6   13.32    1.36
 -10   7  -6   12.64    1.26
 -10   7  -6   15.09    1.42
 -10   7  -6   12.77    1.11
 -10   7  -6    9.25    1.01
 -10   7  -5    4.95    1.05
 -10   7  -5    5.97    0.95
 -10   7  -5    8.42    1.13
 -10   7  -5    8.40    1.48
 -10   7  -5    5.78    0.84
 -10   7  -5    4.55    0.80
 -10   7  -4   13.43    1.52
 -10   7  -4   12.20    1.25
 -10   7  -4   16.48    1.37
 -10   7  -4   16.81    1.57
 -10   7  -4   13.49    1.30
 -10   7  -4   13.17    1.28
 -10   7  -4   14.84    1.80
 -10   7  -3    2.26    1.17
 -10   7  -3    3.58    0.80
 -10   7  -3    2.89    0.57
 -10   7  -3    3.86    0.90
 -10   7  -3    3.83    0.76
 -10   7  -3    2.27    0.82
 -10   7  -3    3.35    1.03
 -10   7  -3    1.77    0.81
 -10   7  -2   -0.60    1.17
 -10   7  -2    1.14    0.64
 -10   7  -2    1.30    0.52
 -10   7  -2    0.48    0.72
 -10   7  -2    1.89    0.81
 -10   7  -2    2.71    0.86
 -10   7  -2    0.86    0.89
 -10   7  -2    0.56    0.54
 -10   7  -2    0.80    0.78
 -10   7  -1    0.93    0.75
 -10   7  -1    0.24    1.16
 -10   7  -1    0.84    0.63
 -10   7  -1    1.04    0.74
 -10   7  -1    1.87    0.55
 -10   7  -1    1.94    0.76
 -10   7  -1    0.97    0.58
 -10   7  -1    1.95    0.97
 -10   7  -1    0.96    0.86
 -10   7  -1    2.44    0.88
 -10   7   0   18.12    3.47
 -10   7   0   15.08    1.46
 -10   7   0   15.87    1.54
 -10   7   0   14.09    1.21
 -10   7   0   14.72    1.42
 -10   7   0   14.74    1.74
 -10   7   0   16.82    1.55
 -10   7   0   14.27    1.26
 -10   7   0   15.72    1.39
 -10   7   0   15.76    1.62
 -10   7   0   15.86    1.73
 -10   7   0   13.17    1.50
 -10   7   1   10.97    1.40
 -10   7   1   12.13    1.38
 -10   7   1   11.81    1.33
 -10   7   1   10.34    2.63
 -10   7   1   11.01    1.05
 -10   7   1   12.11    1.28
 -10   7   1   13.04    1.16
 -10   7   1   10.86    1.33
 -10   7   1   13.63    1.22
 -10   7   1   13.21    1.44
 -10   7   1   10.05    1.45
 -10   7   1   10.89    1.15
 -10   7   1   11.59    1.41
 -10   7   2   19.98    1.90
 -10   7   2   18.77    1.62
 -10   7   2   21.22    1.76
 -10   7   2   20.99    3.86
 -10   7   2   20.84    1.85
 -10   7   2   19.53    1.67
 -10   7   2   19.53    1.55
 -10   7   2   16.82    1.73
 -10   7   2   19.26    1.49
 -10   7   2   21.67    1.96
 -10   7   2   24.42    1.88
 -10   7   2   21.38    1.90
 -10   7   2   18.03    1.52
 -10   7   2   21.35    1.48
 -10   7   3    3.40    1.02
 -10   7   3    1.20    0.65
 -10   7   3    2.35    0.87
 -10   7   3    1.45    0.65
 -10   7   3    2.49    0.86
 -10   7   3    3.23    0.98
 -10   7   3    4.41    0.83
 -10   7   3    2.79    0.96
 -10   7   3    2.59    0.57
 -10   7   4   13.10    1.06
 -10   7   4   10.30    1.35
 -10   7   4   12.95    1.30
 -10   7   4   11.80    1.32
 -10   7   4    6.39    2.56
 -10   7   4   12.95    1.43
 -10   7   4   12.58    1.23
 -10   7   4   13.34    1.08
 -10   7   4   11.74    1.42
 -10   7   4   11.64    1.52
 -10   7   4   14.68    1.57
 -10   7   4   14.55    1.37
 -10   7   4   12.21    1.49
 -10   7   4   12.76    1.25
 -10   7   4    9.70    1.09
 -10   7   4   15.50    1.56
 -10   7   5   21.30    2.02
 -10   7   5   25.77    1.65
 -10   7   5   23.72    1.88
 -10   7   5   22.86    1.98
 -10   7   5   23.56    1.91
 -10   7   5   23.70    1.84
 -10   7   5   26.80    2.10
 -10   7   5   24.52    1.83
 -10   7   5   26.84    2.16
 -10   7   5   27.84    1.91
 -10   7   5   24.04    2.13
 -10   7   5   21.86    1.68
 -10   7   6    1.18    0.86
 -10   7   6    1.02    0.46
 -10   7   6    1.69    0.71
 -10   7   6    1.46    0.76
 -10   7   6    2.13    0.72
 -10   7   6    0.53    0.79
 -10   7   6    1.07    0.60
 -10   7   6    1.27    0.65
 -10   7   6    0.95    0.50
 -10   7   6    0.10    0.83
 -10   7   7    1.88    0.70
 -10   7   7    1.92    0.69
 -10   7   7    2.05    0.74
 -10   7   7    3.43    0.96
 -10   7   7    2.17    0.72
 -10   7   7    1.73    0.90
 -10   7   7    2.89    0.49
 -10   7   7    2.88    0.85
 -10   7   7    3.30    0.99
 -10   7   8    6.92    0.90
 -10   7   8    6.47    0.95
 -10   7   8    6.32    1.00
 -10   7   8    5.83    1.15
 -10   7   8    6.65    0.94
 -10   7   8    7.31    0.94
 -10   7   8    5.55    1.08
 -10   7   9    4.94    0.83
 -10   7   9    4.05    1.02
 -10   7   9    2.39    0.76
 -10   7   9    5.01    0.79
 -10   7   9    5.34    0.99
 -10   7   9    5.03    0.83
 -10   7   9    5.75    1.06
 -10   7   9    4.08    0.80
 -10   7   9    4.39    0.93
 -10   7  10   17.26    1.64
 -10   7  10   15.26    1.61
 -10   7  10   16.66    1.37
 -10   7  10   18.14    1.55
 -10   7  10   16.90    1.39
 -10   7  10   14.00    1.38
 -10   7  10   13.95    1.24
 -10   7  11   20.99    1.73
 -10   7  11   15.77    1.24
 -10   7  11   19.85    1.44
 -10   7  11   21.13    1.51
 -10   7  11   22.54    1.67
 -10   7  11   19.25    1.81
 -10   7  11   15.33    1.42
 -10   7  11   19.66    1.75
 -10   7  12    3.07    0.85
 -10   7  12    5.00    0.67
 -10   7  12    3.01    0.75
 -10   7  12    5.65    1.02
 -10   7  12    2.74    0.64
 -10   7  12    3.67    0.83
 -10   7  13   11.62    1.16
 -10   7  13   11.35    1.07
 -10   7  13   12.03    1.29
 -10   7  13   11.32    0.96
 -10   7  13   10.76    1.24
 -10   7  14    0.36    0.48
 -10   7  14    0.70    0.45
 -10   7  14    0.45    0.60
 -10   7  14    0.14    0.33
 -10   7  14   -0.07    0.57
 -10   7  15    4.67    0.62
 -10   7  15    4.38    0.69
 -10   7  15    4.76    0.51
 -10   7  16    3.34    0.49
 -10   7  16    4.25    0.55
 -10   8 -12   -0.03    0.28
 -10   8 -12    0.03    0.33
 -10   8 -12    0.03    0.31
 -10   8 -12   -0.04    0.22
 -10   8 -11    3.73    0.47
 -10   8 -11    3.95    0.57
 -10   8 -11    3.38    0.55
 -10   8 -10    3.25    0.48
 -10   8 -10    2.72    0.49
 -10   8 -10    2.16    0.58
 -10   8 -10    3.44    0.63
 -10   8  -9    5.35    0.75
 -10   8  -9    5.91    0.81
 -10   8  -9    6.10    0.71
 -10   8  -9    8.05    0.94
 -10   8  -8   12.35    1.18
 -10   8  -8   12.34    0.94
 -10   8  -8   12.68    1.27
 -10   8  -8   12.54    1.18
 -10   8  -7    2.98    0.80
 -10   8  -7    2.07    0.67
 -10   8  -7    2.26    0.54
 -10   8  -7    1.82    0.73
 -10   8  -7    1.81    0.79
 -10   8  -6    6.27    1.07
 -10   8  -6    4.45    0.94
 -10   8  -6    5.40    0.85
 -10   8  -6    8.21    1.07
 -10   8  -6    6.44    0.78
 -10   8  -6    4.54    0.72
 -10   8  -5   22.16    1.84
 -10   8  -5   21.38    1.79
 -10   8  -5   22.00    1.64
 -10   8  -5   19.62    1.43
 -10   8  -5   15.33    1.43
 -10   8  -5   24.29    1.84
 -10   8  -5   19.16    1.56
 -10   8  -5   24.93    1.63
 -10   8  -5   26.58    2.10
 -10   8  -4    4.03    1.24
 -10   8  -4    1.93    0.67
 -10   8  -4    2.24    0.52
 -10   8  -4    3.40    0.86
 -10   8  -4    1.61    0.65
 -10   8  -4    1.51    0.72
 -10   8  -4    2.17    0.90
 -10   8  -4    2.74    0.85
 -10   8  -4    2.31    0.73
 -10   8  -3    0.22    0.58
 -10   8  -3    0.76    1.13
 -10   8  -3    0.24    0.47
 -10   8  -3    0.44    0.69
 -10   8  -3   -0.16    0.75
 -10   8  -3    0.08    0.69
 -10   8  -3   -0.06    0.57
 -10   8  -3    0.29    0.74
 -10   8  -2    3.23    0.92
 -10   8  -2    3.59    1.17
 -10   8  -2    5.24    0.88
 -10   8  -2    3.83    0.69
 -10   8  -2    7.02    0.98
 -10   8  -2    5.15    0.75
 -10   8  -2    5.14    0.89
 -10   8  -2    5.49    1.14
 -10   8  -2    3.26    0.94
 -10   8  -1    0.37    0.77
 -10   8  -1   -0.11    1.12
 -10   8  -1    2.76    0.74
 -10   8  -1    0.45    0.77
 -10   8  -1    0.41    0.54
 -10   8  -1   -0.38    0.66
 -10   8  -1    1.12    0.56
 -10   8  -1    1.13    0.86
 -10   8  -1    0.34    0.89
 -10   8  -1    1.49    0.62
 -10   8  -1    0.18    0.78
 -10   8   0    6.27    1.08
 -10   8   0    8.45    0.89
 -10   8   0    7.31    1.01
 -10   8   0    6.80    1.26
 -10   8   0    4.37    1.01
 -10   8   0    6.96    0.91
 -10   8   0    6.83    0.92
 -10   8   0   11.06    1.37
 -10   8   0    8.92    1.22
 -10   8   0    9.48    1.24
 -10   8   1    5.14    1.09
 -10   8   1    4.84    1.04
 -10   8   1    7.21    0.81
 -10   8   1    5.23    1.20
 -10   8   1    5.48    0.93
 -10   8   1    7.10    0.93
 -10   8   1    5.62    1.04
 -10   8   1    5.75    0.81
 -10   8   1    6.32    1.18
 -10   8   1    6.73    1.10
 -10   8   1    6.57    1.14
 -10   8   2   12.22    1.09
 -10   8   2   12.11    1.27
 -10   8   2   10.85    1.37
 -10   8   2   11.64    1.34
 -10   8   2   10.31    1.35
 -10   8   2   12.31    1.48
 -10   8   2   11.13    1.26
 -10   8   2    9.61    1.30
 -10   8   2   11.44    1.16
 -10   8   2   11.10    1.41
 -10   8   3    7.98    1.25
 -10   8   3    8.14    1.18
 -10   8   3    7.14    1.00
 -10   8   3    7.54    0.85
 -10   8   3    8.66    1.23
 -10   8   3    6.43    1.07
 -10   8   3   10.18    1.08
 -10   8   3    8.74    0.87
 -10   8   4   21.32    1.90
 -10   8   4   23.64    1.63
 -10   8   4   25.19    1.82
 -10   8   4   21.59    1.92
 -10   8   4   24.20    2.02
 -10   8   4   26.98    2.15
 -10   8   4   21.16    1.75
 -10   8   4   22.91    1.81
 -10   8   4   21.55    1.57
 -10   8   5   13.50    1.38
 -10   8   5   14.40    1.48
 -10   8   5   17.63    1.29
 -10   8   5   14.76    1.40
 -10   8   5   14.30    1.53
 -10   8   5   14.37    1.29
 -10   8   5   15.82    1.68
 -10   8   5   17.54    1.61
 -10   8   5   13.84    1.36
 -10   8   5   14.52    1.63
 -10   8   5   14.52    1.18
 -10   8   6   18.08    1.36
 -10   8   6   17.89    1.77
 -10   8   6   18.59    1.59
 -10   8   6   15.93    1.63
 -10   8   6   20.17    1.64
 -10   8   6   23.25    1.82
 -10   8   6   21.06    1.91
 -10   8   6   20.98    1.65
 -10   8   6   19.66    1.77
 -10   8   7    5.35    0.87
 -10   8   7    6.31    0.96
 -10   8   7    5.06    0.91
 -10   8   7    5.95    0.88
 -10   8   7    4.39    1.02
 -10   8   7    6.26    1.02
 -10   8   7    8.19    1.26
 -10   8   7    5.43    1.05
 -10   8   7    5.63    0.65
 -10   8   7    5.37    1.11
 -10   8   8   -0.22    0.85
 -10   8   8    0.97    0.58
 -10   8   8    1.41    0.67
 -10   8   8    1.08    0.65
 -10   8   8    0.95    0.75
 -10   8   8    1.03    0.70
 -10   8   8    0.57    0.84
 -10   8   8    1.57    0.78
 -10   8   8    0.41    0.61
 -10   8   8    0.66    0.83
 -10   8   9    3.33    0.98
 -10   8   9    1.91    0.68
 -10   8   9    1.55    0.59
 -10   8   9    0.97    0.73
 -10   8   9    1.48    0.66
 -10   8   9    2.06    0.78
 -10   8   9    2.23    0.65
 -10   8   9    1.16    0.74
 -10   8  10    9.94    1.27
 -10   8  10   12.17    1.12
 -10   8  10    9.35    0.92
 -10   8  10   13.27    1.27
 -10   8  10   11.79    1.13
 -10   8  10   11.52    1.28
 -10   8  10   13.24    1.14
 -10   8  11    0.75    0.50
 -10   8  11    0.27    0.53
 -10   8  11    0.21    0.61
 -10   8  11    1.00    0.74
 -10   8  11    0.32    0.63
 -10   8  12    0.62    0.54
 -10   8  12    0.65    0.67
 -10   8  12    1.22    0.55
 -10   8  13    8.63    0.80
 -10   8  13    7.00    0.96
 -10   8  13    9.78    0.90
 -10   8  14    3.00    0.41
 -10   8  14    3.66    0.50
 -10   8  14    3.92    0.66
 -10   8  15    6.64    0.69
 -10   8  15    7.96    0.73
 -10   9 -12    0.65    0.26
 -10   9 -12    0.58    0.20
 -10   9 -11    2.45    0.33
 -10   9 -11    1.71    0.39
 -10   9 -11    2.20    0.43
 -10   9 -10    1.41    0.50
 -10   9 -10    1.61    0.36
 -10   9 -10    0.88    0.39
 -10   9 -10    2.26    0.58
 -10   9 -10    0.99    0.43
 -10   9  -9    1.66    0.42
 -10   9  -9    1.30    0.49
 -10   9  -9    1.78    0.64
 -10   9  -9    1.77    0.52
 -10   9  -8    0.61    0.52
 -10   9  -8    1.53    0.63
 -10   9  -8    0.88    0.34
 -10   9  -8    1.38    0.62
 -10   9  -8    1.92    0.69
 -10   9  -8    1.15    0.43
 -10   9  -7    5.53    0.78
 -10   9  -7    6.59    0.95
 -10   9  -7    3.78    0.57
 -10   9  -7    5.16    0.62
 -10   9  -7    6.72    0.95
 -10   9  -7    6.11    0.93
 -10   9  -7    5.49    0.64
 -10   9  -6    3.86    0.70
 -10   9  -6    4.08    0.86
 -10   9  -6    3.23    0.59
 -10   9  -6    5.17    0.89
 -10   9  -6    4.02    0.85
 -10   9  -6    3.20    0.51
 -10   9  -6    3.04    0.63
 -10   9  -5   11.91    1.05
 -10   9  -5   11.73    0.90
 -10   9  -5   12.04    1.27
 -10   9  -5    8.57    1.02
 -10   9  -5   11.35    1.27
 -10   9  -5   10.63    1.20
 -10   9  -5    8.69    0.98
 -10   9  -5    9.87    1.00
 -10   9  -4    6.69    0.97
 -10   9  -4    8.19    0.94
 -10   9  -4    9.85    1.37
 -10   9  -4    8.12    0.80
 -10   9  -4    7.83    1.05
 -10   9  -4    6.69    0.90
 -10   9  -4    7.51    1.15
 -10   9  -4    8.51    1.05
 -10   9  -4    6.35    0.81
 -10   9  -4    8.03    1.00
 -10   9  -3    4.65    0.87
 -10   9  -3    4.29    0.80
 -10   9  -3    4.10    1.13
 -10   9  -3    3.64    0.66
 -10   9  -3    4.43    0.87
 -10   9  -3    4.05    0.72
 -10   9  -3    3.88    0.83
 -10   9  -3    3.29    0.85
 -10   9  -2    0.86    0.72
 -10   9  -2    0.74    0.64
 -10   9  -2    0.47    0.97
 -10   9  -2    1.90    0.59
 -10   9  -2    0.36    0.63
 -10   9  -2    1.13    0.56
 -10   9  -2    0.39    0.76
 -10   9  -2    2.19    0.64
 -10   9  -2    0.89    0.78
 -10   9  -1    2.81    0.88
 -10   9  -1    3.39    0.76
 -10   9  -1    2.63    1.04
 -10   9  -1    2.09    0.83
 -10   9  -1    2.11    0.69
 -10   9  -1    2.22    0.66
 -10   9  -1    1.93    0.56
 -10   9  -1    2.52    0.90
 -10   9  -1    3.36    0.95
 -10   9  -1    2.28    0.91
 -10   9   0    8.65    1.15
 -10   9   0    8.82    1.29
 -10   9   0    8.26    1.05
 -10   9   0   10.65    1.08
 -10   9   0    5.03    1.10
 -10   9   0    8.96    0.94
 -10   9   0    7.63    1.19
 -10   9   0    8.99    1.20
 -10   9   0    8.15    1.18
 -10   9   0    9.48    0.97
 -10   9   1   12.00    1.07
 -10   9   1   11.23    1.19
 -10   9   1    9.48    1.35
 -10   9   1    9.80    1.32
 -10   9   1   11.19    0.93
 -10   9   1   12.62    1.17
 -10   9   1   10.10    1.34
 -10   9   1   11.26    1.28
 -10   9   1   10.82    1.31
 -10   9   1   12.31    1.41
 -10   9   2    1.56    0.57
 -10   9   2    1.07    0.96
 -10   9   2    1.46    0.72
 -10   9   2    1.22    0.64
 -10   9   2    1.83    0.56
 -10   9   2    1.40    0.80
 -10   9   2    0.28    0.81
 -10   9   2    0.98    0.73
 -10   9   2    0.29    0.95
 -10   9   3   11.18    1.05
 -10   9   3   13.04    1.27
 -10   9   3   15.18    1.35
 -10   9   3   10.87    1.35
 -10   9   3   14.93    1.30
 -10   9   3   12.76    1.06
 -10   9   3    9.29    1.27
 -10   9   3   11.60    1.22
 -10   9   3    9.72    1.01
 -10   9   3   12.68    1.39
 -10   9   3   14.17    1.48
 -10   9   4   29.10    2.05
 -10   9   4   24.65    2.06
 -10   9   4   32.39    2.08
 -10   9   4   26.77    1.82
 -10   9   4   23.46    2.08
 -10   9   4   25.14    1.86
 -10   9   4   25.71    2.18
 -10   9   4   25.48    2.05
 -10   9   4   28.04    2.22
 -10   9   4   27.67    1.82
 -10   9   5    5.98    1.09
 -10   9   5    3.73    0.89
 -10   9   5    5.60    0.92
 -10   9   5    6.84    0.84
 -10   9   5    6.83    1.14
 -10   9   5    5.41    0.93
 -10   9   5    4.42    0.85
 -10   9   5    2.25    0.90
 -10   9   5    4.46    0.69
 -10   9   5    5.43    0.70
 -10   9   5    4.28    1.16
 -10   9   6   12.76    1.04
 -10   9   6   12.94    1.51
 -10   9   6   11.91    1.21
 -10   9   6   11.91    1.24
 -10   9   6   15.88    1.34
 -10   9   6   11.95    1.41
 -10   9   6   14.05    1.29
 -10   9   6   12.03    1.20
 -10   9   6   11.96    1.42
 -10   9   6   11.36    1.38
 -10   9   7    0.43    0.85
 -10   9   7    1.64    0.45
 -10   9   7    0.73    0.61
 -10   9   7    0.90    0.59
 -10   9   7    0.75    0.67
 -10   9   7    1.63    0.75
 -10   9   7    0.93    0.77
 -10   9   7    0.79    0.59
 -10   9   7    1.77    0.64
 -10   9   7    1.17    0.71
 -10   9   7    0.89    0.78
 -10   9   8    0.92    0.83
 -10   9   8    2.38    0.69
 -10   9   8    0.45    0.55
 -10   9   8    1.40    0.65
 -10   9   8    1.45    0.70
 -10   9   8    1.99    0.84
 -10   9   8    1.52    0.57
 -10   9   8    1.26    0.69
 -10   9   8    1.49    0.76
 -10   9   9    4.65    0.80
 -10   9   9    4.15    0.65
 -10   9   9    4.62    0.99
 -10   9   9    5.60    0.92
 -10   9   9    4.88    0.87
 -10   9   9    6.89    0.73
 -10   9   9    7.67    1.06
 -10   9   9    4.83    0.79
 -10   9  10    0.86    0.71
 -10   9  10    1.29    0.54
 -10   9  10    2.04    0.79
 -10   9  10    1.58    0.61
 -10   9  10    2.25    0.65
 -10   9  11    1.89    0.73
 -10   9  11    1.83    0.69
 -10   9  11    1.44    0.58
 -10   9  11    1.34    0.54
 -10   9  12    6.46    0.87
 -10   9  12    8.21    0.89
 -10   9  12    5.85    0.72
 -10   9  12    5.82    0.66
 -10   9  13    0.09    0.29
 -10   9  13    0.10    0.45
 -10   9  13   -0.11    0.47
 -10   9  14    8.79    0.73
 -10   9  14    6.92    0.69
 -10  10 -11    0.66    0.36
 -10  10 -11    0.91    0.26
 -10  10 -11    0.85    0.33
 -10  10 -10    1.03    0.26
 -10  10 -10    0.97    0.45
 -10  10 -10    1.42    0.36
 -10  10 -10    1.13    0.35
 -10  10  -9    2.07    0.37
 -10  10  -9    2.67    0.53
 -10  10  -9    2.52    0.47
 -10  10  -9    2.33    0.58
 -10  10  -9    2.10    0.44
 -10  10  -8    0.09    0.41
 -10  10  -8    0.39    0.44
 -10  10  -8   -0.11    0.51
 -10  10  -8   -0.12    0.53
 -10  10  -8    0.45    0.32
 -10  10  -8   -0.12    0.53
 -10  10  -7    0.69    0.43
 -10  10  -7    0.09    0.34
 -10  10  -7    0.91    0.39
 -10  10  -7    0.51    0.58
 -10  10  -7   -0.33    0.56
 -10  10  -7    0.67    0.46
 -10  10  -7    0.07    0.59
 -10  10  -6    6.79    0.96
 -10  10  -6    5.17    0.72
 -10  10  -6    7.39    0.80
 -10  10  -6    6.20    0.70
 -10  10  -6    5.89    0.63
 -10  10  -6    6.46    0.63
 -10  10  -6    6.87    0.91
 -10  10  -6    5.57    0.85
 -10  10  -6    6.74    0.72
 -10  10  -5    9.28    1.14
 -10  10  -5    8.83    0.96
 -10  10  -5   10.75    0.93
 -10  10  -5    7.60    0.80
 -10  10  -5   10.44    1.06
 -10  10  -5   10.12    0.98
 -10  10  -5   10.32    1.06
 -10  10  -5    8.59    0.82
 -10  10  -4    3.68    0.77
 -10  10  -4    5.40    0.74
 -10  10  -4    4.62    0.66
 -10  10  -4    5.13    0.84
 -10  10  -4    4.96    0.72
 -10  10  -4    4.19    0.76
 -10  10  -4    3.38    0.78
 -10  10  -3   10.12    1.17
 -10  10  -3   12.17    1.09
 -10  10  -3   14.08    1.40
 -10  10  -3   12.27    1.13
 -10  10  -3   12.98    1.09
 -10  10  -3   13.09    1.19
 -10  10  -3   13.49    1.38
 -10  10  -3   10.37    1.05
 -10  10  -3    9.19    1.18
 -10  10  -2   10.61    1.09
 -10  10  -2    7.81    1.15
 -10  10  -2    8.07    0.99
 -10  10  -2    8.34    0.97
 -10  10  -2    8.14    0.96
 -10  10  -2    9.86    0.97
 -10  10  -2    9.65    1.15
 -10  10  -2    7.90    1.17
 -10  10  -1    9.05    1.08
 -10  10  -1   10.21    1.25
 -10  10  -1   12.48    1.30
 -10  10  -1    9.64    1.11
 -10  10  -1   10.13    1.04
 -10  10  -1    7.50    0.89
 -10  10  -1    9.00    1.19
 -10  10  -1    8.84    1.21
 -10  10  -1   10.32    0.99
 -10  10   0    3.85    0.68
 -10  10   0    1.46    0.86
 -10  10   0    2.94    0.72
 -10  10   0    3.44    0.74
 -10  10   0    3.26    0.53
 -10  10   0    2.75    0.94
 -10  10   0    3.50    0.71
 -10  10   0    2.39    0.82
 -10  10   0    3.10    0.74
 -10  10   0    3.78    0.84
 -10  10   0    3.10    0.96
 -10  10   1    3.71    0.65
 -10  10   1    2.82    0.88
 -10  10   1    4.05    0.81
 -10  10   1    3.03    0.78
 -10  10   1    3.41    0.91
 -10  10   1    3.45    0.83
 -10  10   1    3.75    0.87
 -10  10   1    4.64    0.81
 -10  10   1    2.46    0.91
 -10  10   1    3.78    0.60
 -10  10   1    3.47    0.93
 -10  10   1    3.71    0.77
 -10  10   2   -0.39    0.55
 -10  10   2   -0.30    0.64
 -10  10   2    0.53    0.60
 -10  10   2   -0.41    0.86
 -10  10   2   -0.66    0.74
 -10  10   2    0.28    0.47
 -10  10   2    0.28    0.62
 -10  10   2    0.72    0.45
 -10  10   2    0.38    0.66
 -10  10   2    0.42    0.61
 -10  10   2    0.36    0.64
 -10  10   2    0.37    0.90
 -10  10   3    2.34    0.73
 -10  10   3    2.48    0.71
 -10  10   3    0.89    0.78
 -10  10   3    3.01    0.83
 -10  10   3    3.49    0.65
 -10  10   3    2.01    0.71
 -10  10   3    2.55    0.85
 -10  10   3    3.20    0.74
 -10  10   3    1.87    0.58
 -10  10   3    2.41    0.66
 -10  10   3    1.12    0.79
 -10  10   3    3.58    0.65
 -10  10   4    3.47    0.82
 -10  10   4    3.06    0.76
 -10  10   4    4.22    0.88
 -10  10   4    3.39    0.69
 -10  10   4    4.03    0.79
 -10  10   4    3.37    0.74
 -10  10   4    2.87    0.61
 -10  10   4    3.63    0.94
 -10  10   4    4.03    0.65
 -10  10   5   11.17    0.94
 -10  10   5    9.83    1.05
 -10  10   5    8.73    1.05
 -10  10   5    9.69    1.12
 -10  10   5   10.06    1.11
 -10  10   5    9.68    1.01
 -10  10   5    9.86    1.22
 -10  10   5   10.48    1.23
 -10  10   5   10.42    1.27
 -10  10   6   12.36    0.93
 -10  10   6    9.05    1.26
 -10  10   6   10.14    1.04
 -10  10   6    7.96    1.03
 -10  10   6    8.58    1.13
 -10  10   6   12.46    1.26
 -10  10   6    9.15    0.92
 -10  10   6    9.83    1.17
 -10  10   6    9.60    1.16
 -10  10   7    3.22    0.82
 -10  10   7    3.08    0.65
 -10  10   7    2.16    0.75
 -10  10   7    3.78    0.82
 -10  10   7    1.95    0.83
 -10  10   7    2.26    0.74
 -10  10   8    3.06    0.70
 -10  10   8    2.77    0.59
 -10  10   8    4.10    0.84
 -10  10   8    4.71    0.74
 -10  10   8    3.45    0.75
 -10  10   8    3.10    0.86
 -10  10   8    3.84    0.75
 -10  10   9    8.46    0.94
 -10  10   9    7.71    0.84
 -10  10   9    9.46    1.07
 -10  10   9    8.10    0.93
 -10  10   9    9.42    1.14
 -10  10  10    3.94    0.72
 -10  10  10    2.13    0.55
 -10  10  10    2.11    0.54
 -10  10  10    3.53    0.80
 -10  10  11    0.22    0.46
 -10  10  11   -0.06    0.36
 -10  10  11    0.31    0.56
 -10  10  11    0.66    0.36
 -10  10  12    2.52    0.49
 -10  10  12    2.40    0.53
 -10  10  13    1.59    0.33
 -10  11 -11    0.95    0.21
 -10  11 -10    1.38    0.27
 -10  11 -10    1.62    0.31
 -10  11  -9    1.01    0.33
 -10  11  -9    0.79    0.42
 -10  11  -9    1.09    0.36
 -10  11  -9    0.72    0.44
 -10  11  -8    1.36    0.50
 -10  11  -8    1.38    0.51
 -10  11  -8    1.57    0.42
 -10  11  -8    1.26    0.41
 -10  11  -8    1.38    0.47
 -10  11  -7    0.44    0.46
 -10  11  -7    1.09    0.53
 -10  11  -7    1.18    0.57
 -10  11  -7    1.06    0.44
 -10  11  -7    1.52    0.46
 -10  11  -6    6.64    0.72
 -10  11  -6    6.10    0.58
 -10  11  -6    4.25    0.65
 -10  11  -6    6.09    0.59
 -10  11  -6    4.27    0.73
 -10  11  -6    4.42    0.70
 -10  11  -6    6.06    0.72
 -10  11  -6    6.77    0.89
 -10  11  -5    4.85    0.68
 -10  11  -5    3.96    0.52
 -10  11  -5    3.96    0.57
 -10  11  -5    3.98    0.68
 -10  11  -5    3.40    0.58
 -10  11  -5    4.53    0.72
 -10  11  -5    3.47    0.62
 -10  11  -5    5.34    0.72
 -10  11  -4    7.93    0.81
 -10  11  -4    6.09    0.72
 -10  11  -4    6.95    0.77
 -10  11  -4    6.63    0.82
 -10  11  -4    8.80    0.86
 -10  11  -4    6.21    0.88
 -10  11  -4    6.64    0.83
 -10  11  -3    6.78    1.01
 -10  11  -3    7.71    0.88
 -10  11  -3    7.02    0.81
 -10  11  -3    6.99    0.78
 -10  11  -3    6.88    0.81
 -10  11  -3    6.25    0.78
 -10  11  -3    8.17    0.86
 -10  11  -3    5.89    0.90
 -10  11  -3    3.94    0.90
 -10  11  -2    1.06    0.59
 -10  11  -2    0.71    0.70
 -10  11  -2    0.72    0.51
 -10  11  -2    1.57    0.55
 -10  11  -2    1.58    0.57
 -10  11  -2    1.34    0.59
 -10  11  -2    0.66    0.44
 -10  11  -2    1.26    0.70
 -10  11  -2    0.36    0.73
 -10  11  -1   12.50    1.07
 -10  11  -1   10.58    1.08
 -10  11  -1   12.11    1.08
 -10  11  -1   11.82    1.13
 -10  11  -1    8.69    1.15
 -10  11  -1   12.43    1.11
 -10  11  -1   11.93    1.22
 -10  11  -1    9.25    1.23
 -10  11  -1   11.33    1.12
 -10  11   0    8.07    0.85
 -10  11   0    7.83    0.94
 -10  11   0    6.38    0.72
 -10  11   0    7.24    1.04
 -10  11   0    7.23    0.92
 -10  11   0    5.71    0.95
 -10  11   0    7.96    1.12
 -10  11   0    9.36    0.95
 -10  11   0    6.59    0.89
 -10  11   0    7.52    0.90
 -10  11   1   -0.32    0.57
 -10  11   1   -0.16    0.44
 -10  11   1    0.06    0.57
 -10  11   1    0.06    0.57
 -10  11   1   -0.13    0.56
 -10  11   1   -0.26    0.56
 -10  11   1    0.08    0.80
 -10  11   1   -0.27    0.49
 -10  11   2    1.55    0.52
 -10  11   2    1.33    0.61
 -10  11   2    1.61    0.62
 -10  11   2    2.11    0.52
 -10  11   2    2.10    0.69
 -10  11   2    1.54    0.79
 -10  11   2    1.29    0.47
 -10  11   2    2.15    0.95
 -10  11   2    1.74    0.63
 -10  11   2    0.72    0.55
 -10  11   3    4.54    0.69
 -10  11   3    6.13    0.87
 -10  11   3    4.12    0.84
 -10  11   3    5.91    0.83
 -10  11   3    5.38    0.80
 -10  11   3    6.40    0.72
 -10  11   3    7.92    0.88
 -10  11   3    3.96    0.64
 -10  11   4    0.91    0.46
 -10  11   4    1.05    0.54
 -10  11   4    0.59    0.59
 -10  11   4   -0.62    0.61
 -10  11   4    1.43    0.63
 -10  11   4    0.90    0.58
 -10  11   4    1.29    0.81
 -10  11   4    1.05    0.59
 -10  11   5   10.27    1.13
 -10  11   5   12.99    1.14
 -10  11   5    7.71    1.02
 -10  11   5   11.60    1.08
 -10  11   5   11.55    0.92
 -10  11   5    9.59    1.14
 -10  11   6    2.24    0.64
 -10  11   6    1.85    0.66
 -10  11   6    1.28    0.69
 -10  11   6    0.97    0.54
 -10  11   7    4.92    0.76
 -10  11   7    3.67    0.69
 -10  11   8    9.15    0.91
 -10  11   8   10.34    1.00
 -10  11   9    3.75    0.63
 -10  12 -10    5.60    0.44
 -10  12  -9    1.70    0.32
 -10  12  -9    1.31    0.26
 -10  12  -8    0.69    0.36
 -10  12  -8    1.40    0.32
 -10  12  -8    1.40    0.44
 -10  12  -8    1.14    0.36
 -10  12  -7    1.24    0.43
 -10  12  -7    1.85    0.41
 -10  12  -7    1.82    0.39
 -10  12  -7    2.30    0.52
 -10  12  -7    1.35    0.29
 -10  12  -6    2.43    0.50
 -10  12  -6    2.64    0.48
 -10  12  -6    2.02    0.59
 -10  12  -6    3.31    0.50
 -10  12  -6    2.21    0.40
 -10  12  -5    0.14    0.38
 -10  12  -5    0.48    0.41
 -10  12  -5    0.12    0.41
 -10  12  -5    0.34    0.41
 -10  12  -5    0.31    0.32
 -10  12  -4    2.21    0.45
 -10  12  -4    1.88    0.39
 -10  12  -4    1.62    0.50
 -10  12  -4    0.69    0.42
 -10  12  -4    1.53    0.60
 -10  12  -4    1.55    0.59
 -10  12  -4    1.58    0.50
 -10  12  -4    2.18    0.50
 -10  12  -3    3.21    0.57
 -10  12  -3    2.74    0.65
 -10  12  -3    2.76    0.72
 -10  12  -3    3.43    0.61
 -10  12  -3    2.45    0.47
 -10  12  -3    1.93    0.51
 -10  12  -3    1.82    0.53
 -10  12  -2    7.70    0.79
 -10  12  -2    5.89    0.86
 -10  12  -2    7.44    0.84
 -10  12  -2    6.52    0.90
 -10  12  -2    5.81    0.74
 -10  12  -2    6.69    0.74
 -10  12  -2    6.38    0.77
 -10  12  -1    5.80    0.71
 -10  12  -1    4.75    0.85
 -10  12  -1    5.50    0.81
 -10  12  -1    5.09    0.75
 -10  12  -1    5.49    0.72
 -10  12  -1    7.06    0.79
 -10  12  -1    7.25    0.83
 -10  12   0    5.99    0.60
 -10  12   0    5.48    0.77
 -10  12   0    6.01    0.71
 -10  12   0    4.15    0.84
 -10  12   0    5.93    0.77
 -10  12   0    3.94    0.70
 -10  12   0    5.04    0.71
 -10  12   0    6.34    0.77
 -10  12   0    3.81    0.87
 -10  12   1    3.78    0.61
 -10  12   1    2.09    0.57
 -10  12   1    2.95    0.64
 -10  12   1    3.64    0.68
 -10  12   1    3.33    0.64
 -10  12   1    3.48    0.83
 -10  12   1    4.02    0.57
 -10  12   1    3.88    0.68
 -10  12   2    2.18    0.53
 -10  12   2    1.90    0.66
 -10  12   2    1.73    0.57
 -10  12   2    1.74    0.48
 -10  12   2    2.96    0.63
 -10  12   2    2.71    0.52
 -10  12   2    2.06    0.63
 -10  12   3    1.41    0.59
 -10  12   3    1.70    0.44
 -10  12   3    1.53    0.57
 -10  12   3    1.20    0.43
 -10  12   3    1.46    0.61
 -10  12   3    1.63    0.53
 -10  12   3    0.92    0.69
 -10  12   4    1.75    0.69
 -10  12   4    2.43    0.62
 -10  12   4    3.86    0.64
 -10  12   4    3.56    0.69
 -10  12   4    4.38    0.66
 -10  12   4    2.53    0.49
 -10  13  -8    1.35    0.29
 -10  13  -7    2.68    0.34
 -10  13  -7    2.37    0.38
 -10  13  -6    0.61    0.28
 -10  13  -6    0.53    0.29
 -10  13  -6    1.01    0.35
 -10  13  -5    1.21    0.35
 -10  13  -5    0.75    0.33
 -10  13  -5    0.77    0.37
 -10  13  -4    2.27    0.44
 -10  13  -4    1.64    0.44
 -10  13  -4    1.34    0.54
 -10  13  -4    0.99    0.40
 -10  13  -3    0.20    0.28
 -10  13  -3   -0.04    0.36
 -10  13  -3    0.30    0.37
 -10  13  -3   -0.35    0.47
 -10  13  -3   -0.08    0.39
 -10  13  -2    5.83    0.58
 -10  13  -2    5.91    0.70
 -10  13  -2    5.92    0.65
 -10  13  -2    7.23    0.69
 -10  13  -2    4.48    0.70
 -10  13  -1    7.85    0.70
 -10  13  -1    8.93    0.83
 -10  13  -1    5.86    0.81
 -10  13  -1    7.54    0.72
 -10  13  -1    9.49    0.80
 -10  13  -1    5.54    0.72
 -10  13   0    3.24    0.52
 -10  13   0    4.03    0.59
 -10  13   0    3.91    0.62
 -10  13   0    4.27    0.47
 -10  13   0    3.46    0.56
 -10  13   1    5.19    0.56
 -10  13   1    5.43    0.72
 -10  13   1    6.51    0.66
 -10  13   1    5.29    0.61
 -10  13   1    5.87    0.69
 -10  13   2    6.37    0.75
 -10  13   2    6.93    0.67
 -10  13   2    6.73    0.71
 -10  13   3    2.68    0.44
 -10  13   3    2.13    0.50
 -10  14  -6    1.77    0.29
 -10  14  -5    1.24    0.28
 -10  14  -5    1.44    0.31
 -10  14  -5    1.08    0.24
 -10  14  -4    0.44    0.29
 -10  14  -4    0.98    0.31
 -10  14  -4    0.93    0.26
 -10  14  -3    2.12    0.39
 -10  14  -3    1.90    0.38
 -10  14  -3    2.00    0.34
 -10  14  -2    2.70    0.45
 -10  14  -2    3.87    0.45
 -10  14  -2    2.76    0.40
 -10  14  -1    1.54    0.40
 -10  14  -1    2.51    0.39
 -10  14  -1    1.70    0.37
 -10  14   0    3.34    0.49
 -10  14   0    3.15    0.42
 -10  14   0    3.27    0.43
 -10  14   1    2.89    0.40
  -9 -15   9    4.74    0.40
  -9 -15  10    0.80    0.23
  -9 -15  10    1.31    0.22
  -9 -15  11   -0.27    0.22
  -9 -15  11    0.06    0.19
  -9 -15  12    3.92    0.38
  -9 -15  13    5.12    0.41
  -9 -15  13    5.08    0.42
  -9 -14   4    2.73    0.30
  -9 -14   4    2.19    0.26
  -9 -14   5   -0.10    0.25
  -9 -14   5    0.08    0.20
  -9 -14   5   -0.13    0.23
  -9 -14   6    0.56    0.21
  -9 -14   6    0.35    0.28
  -9 -14   6    0.34    0.22
  -9 -14   6    0.59    0.25
  -9 -14   7    4.33    0.44
  -9 -14   7    4.16    0.43
  -9 -14   7    3.82    0.45
  -9 -14   7    4.47    0.49
  -9 -14   8    0.89    0.32
  -9 -14   8    1.78    0.29
  -9 -14   8    1.04    0.36
  -9 -14   8    1.33    0.34
  -9 -14   9    2.52    0.43
  -9 -14   9    3.23    0.30
  -9 -14   9    3.09    0.34
  -9 -14   9    3.27    0.43
  -9 -14   9    2.95    0.48
  -9 -14  10    9.58    0.68
  -9 -14  10   10.77    0.81
  -9 -14  10    8.99    0.74
  -9 -14  10   11.37    0.83
  -9 -14  10    9.96    0.82
  -9 -14  11    7.95    0.64
  -9 -14  11    9.88    0.76
  -9 -14  11    7.71    0.63
  -9 -14  11    9.17    0.73
  -9 -14  11    9.12    0.76
  -9 -14  12    7.69    0.58
  -9 -14  12    8.16    0.68
  -9 -14  12    8.69    0.74
  -9 -14  12    9.74    0.69
  -9 -14  13   11.16    0.82
  -9 -14  13   11.42    0.78
  -9 -14  13   11.61    0.86
  -9 -14  14    2.26    0.36
  -9 -14  14    1.59    0.34
  -9 -14  14    2.01    0.37
  -9 -14  15    1.84    0.30
  -9 -14  15    1.16    0.30
  -9 -14  15    1.54    0.31
  -9 -14  16    0.10    0.22
  -9 -14  16    0.13    0.19
  -9 -14  17    4.48    0.39
  -9 -13   2    0.75    0.26
  -9 -13   2    1.27    0.24
  -9 -13   3    5.56    0.47
  -9 -13   3    5.41    0.55
  -9 -13   3    5.11    0.54
  -9 -13   3    6.60    0.58
  -9 -13   3    5.78    0.53
  -9 -13   4    0.88    0.37
  -9 -13   4    0.64    0.27
  -9 -13   4   -0.04    0.34
  -9 -13   4    0.44    0.25
  -9 -13   4    0.74    0.34
  -9 -13   4    0.58    0.24
  -9 -13   5    0.25    0.25
  -9 -13   5    0.03    0.30
  -9 -13   5    0.26    0.33
  -9 -13   5    0.12    0.30
  -9 -13   6   15.96    1.16
  -9 -13   6   17.48    1.18
  -9 -13   6   16.63    1.11
  -9 -13   6   13.70    0.95
  -9 -13   6   17.55    1.12
  -9 -13   6   14.77    1.10
  -9 -13   6   14.52    1.09
  -9 -13   7    0.83    0.43
  -9 -13   7    1.06    0.38
  -9 -13   7    0.96    0.27
  -9 -13   7    0.90    0.40
  -9 -13   7    0.49    0.43
  -9 -13   7    0.56    0.42
  -9 -13   7    1.18    0.41
  -9 -13   8   18.62    1.32
  -9 -13   8   17.95    1.21
  -9 -13   8   17.79    1.29
  -9 -13   8   16.90    1.15
  -9 -13   8   18.28    1.28
  -9 -13   8   18.59    1.22
  -9 -13   9   15.31    1.15
  -9 -13   9   13.21    0.96
  -9 -13   9   13.56    0.99
  -9 -13   9   13.68    1.11
  -9 -13   9   13.22    1.05
  -9 -13   9   14.82    1.12
  -9 -13   9   12.93    0.96
  -9 -13  10    1.11    0.49
  -9 -13  10    0.49    0.28
  -9 -13  10    0.69    0.30
  -9 -13  10    0.45    0.41
  -9 -13  10    0.45    0.38
  -9 -13  10    0.37    0.34
  -9 -13  10    0.31    0.43
  -9 -13  11   17.01    1.16
  -9 -13  11   17.63    1.25
  -9 -13  11   16.52    1.21
  -9 -13  12   16.68    1.18
  -9 -13  12   15.94    1.08
  -9 -13  12   17.64    1.23
  -9 -13  13    0.05    0.36
  -9 -13  13    0.22    0.32
  -9 -13  13   -0.23    0.41
  -9 -13  14    5.63    0.65
  -9 -13  14    6.40    0.66
  -9 -13  14    6.41    0.63
  -9 -13  14    5.78    0.55
  -9 -13  15    2.25    0.45
  -9 -13  15    2.50    0.43
  -9 -13  15    1.83    0.41
  -9 -13  15    2.11    0.35
  -9 -13  16    1.42    0.38
  -9 -13  16    0.72    0.30
  -9 -13  16    0.94    0.32
  -9 -13  16    1.17    0.31
  -9 -13  16    1.66    0.31
  -9 -13  17    6.07    0.49
  -9 -13  17    5.93    0.56
  -9 -13  17    5.88    0.52
  -9 -13  18    0.66    0.24
  -9 -13  18    0.84    0.25
  -9 -13  18    0.87    0.22
  -9 -13  19    2.87    0.29
  -9 -12  -1    0.20    0.19
  -9 -12   0   -0.01    0.19
  -9 -12   0    0.36    0.24
  -9 -12   0    0.02    0.18
  -9 -12   1    5.15    0.51
  -9 -12   1    5.60    0.58
  -9 -12   1    5.10    0.47
  -9 -12   1    6.26    0.56
  -9 -12   1    5.59    0.56
  -9 -12   2   13.00    1.00
  -9 -12   2   14.14    0.97
  -9 -12   2   12.62    0.85
  -9 -12   2   14.31    1.05
  -9 -12   2   13.73    0.99
  -9 -12   2   15.08    1.05
  -9 -12   2   12.39    0.87
  -9 -12   3   12.73    0.87
  -9 -12   3   12.13    1.02
  -9 -12   3   13.45    0.91
  -9 -12   3   12.71    1.02
  -9 -12   3   11.42    0.84
  -9 -12   3   11.06    1.01
  -9 -12   3   13.72    0.97
  -9 -12   4    9.08    0.81
  -9 -12   4    7.46    0.68
  -9 -12   4    6.93    0.67
  -9 -12   4    6.81    0.68
  -9 -12   4    7.53    0.70
  -9 -12   4    5.52    0.55
  -9 -12   4    5.76    0.73
  -9 -12   5   13.05    1.06
  -9 -12   5   11.08    0.98
  -9 -12   5   11.20    0.89
  -9 -12   5   10.81    0.90
  -9 -12   5   11.32    0.98
  -9 -12   5   12.30    1.02
  -9 -12   5   13.40    1.05
  -9 -12   6   11.14    1.04
  -9 -12   6   12.51    1.07
  -9 -12   6   12.27    1.04
  -9 -12   6   12.24    0.89
  -9 -12   6   10.39    0.86
  -9 -12   6   12.18    1.02
  -9 -12   6   10.78    0.86
  -9 -12   6    9.96    0.96
  -9 -12   6   11.48    1.01
  -9 -12   7    3.94    0.68
  -9 -12   7    3.96    0.70
  -9 -12   7    3.82    0.47
  -9 -12   7    4.06    0.49
  -9 -12   7    3.93    0.67
  -9 -12   7    3.78    0.54
  -9 -12   7    3.20    0.59
  -9 -12   7    4.29    0.62
  -9 -12   8    5.63    0.80
  -9 -12   8    5.82    0.69
  -9 -12   8    5.86    0.70
  -9 -12   8    6.09    0.79
  -9 -12   8    6.38    0.75
  -9 -12   8    5.86    0.69
  -9 -12   9    0.85    0.56
  -9 -12   9   -0.13    0.40
  -9 -12   9   -0.27    0.42
  -9 -12   9    0.45    0.46
  -9 -12   9   -0.06    0.46
  -9 -12   9   -0.12    0.38
  -9 -12  10    8.48    0.94
  -9 -12  10    8.80    0.75
  -9 -12  10    8.07    0.85
  -9 -12  10    8.86    0.87
  -9 -12  10    9.82    0.96
  -9 -12  10    7.76    0.73
  -9 -12  11    7.70    0.81
  -9 -12  11    6.31    0.73
  -9 -12  11    7.37    0.80
  -9 -12  11    6.70    0.72
  -9 -12  12    8.69    0.88
  -9 -12  12    6.66    0.73
  -9 -12  12    7.68    0.90
  -9 -12  12    7.00    0.69
  -9 -12  12    9.16    0.84
  -9 -12  12    8.95    0.83
  -9 -12  13    9.06    0.93
  -9 -12  13    9.36    0.83
  -9 -12  13   10.02    0.94
  -9 -12  13    8.60    0.83
  -9 -12  13    9.33    0.90
  -9 -12  13    8.58    0.70
  -9 -12  14    7.06    0.77
  -9 -12  14    6.50    0.65
  -9 -12  14    7.79    0.81
  -9 -12  14    6.10    0.64
  -9 -12  14    7.23    0.78
  -9 -12  14    7.37    0.73
  -9 -12  15    0.27    0.39
  -9 -12  15    0.10    0.25
  -9 -12  15   -0.06    0.42
  -9 -12  15    0.13    0.39
  -9 -12  15    0.14    0.35
  -9 -12  15    0.52    0.32
  -9 -12  16   11.24    0.94
  -9 -12  16   10.14    0.81
  -9 -12  16   10.76    0.82
  -9 -12  16   10.45    0.89
  -9 -12  17    8.31    0.76
  -9 -12  17    8.59    0.78
  -9 -12  17    7.52    0.65
  -9 -12  17    7.27    0.64
  -9 -12  17    7.87    0.58
  -9 -12  17    8.40    0.73
  -9 -12  18    2.14    0.28
  -9 -12  18    3.34    0.45
  -9 -12  18    2.99    0.44
  -9 -12  18    2.46    0.34
  -9 -12  18    3.05    0.44
  -9 -12  19    3.92    0.36
  -9 -12  19    3.26    0.39
  -9 -12  19    4.09    0.44
  -9 -12  20    6.54    0.54
  -9 -12  20    7.58    0.56
  -9 -11  -3    7.62    0.53
  -9 -11  -3    7.04    0.51
  -9 -11  -2    1.04    0.30
  -9 -11  -2    0.85    0.24
  -9 -11  -2    0.87    0.24
  -9 -11  -2    0.69    0.23
  -9 -11  -1   10.60    0.80
  -9 -11  -1   10.65    0.76
  -9 -11  -1    9.15    0.68
  -9 -11  -1   10.47    0.75
  -9 -11  -1    9.29    0.64
  -9 -11   0    4.15    0.43
  -9 -11   0    4.46    0.53
  -9 -11   0    4.89    0.61
  -9 -11   0    5.21    0.54
  -9 -11   0    4.45    0.57
  -9 -11   0    5.54    0.61
  -9 -11   1    3.97    0.61
  -9 -11   1    3.90    0.58
  -9 -11   1    3.83    0.47
  -9 -11   1    5.18    0.63
  -9 -11   1    4.79    0.65
  -9 -11   1    4.07    0.66
  -9 -11   1    3.89    0.52
  -9 -11   2   21.91    1.42
  -9 -11   2   22.94    1.64
  -9 -11   2   23.97    1.51
  -9 -11   2   21.94    1.61
  -9 -11   2   21.50    1.47
  -9 -11   2   25.65    1.59
  -9 -11   2   25.14    1.59
  -9 -11   2   23.12    1.61
  -9 -11   3   11.19    0.99
  -9 -11   3    8.86    0.83
  -9 -11   3    9.18    0.88
  -9 -11   3   10.50    0.90
  -9 -11   3    7.87    0.83
  -9 -11   3    9.46    0.80
  -9 -11   3    8.90    0.96
  -9 -11   4    2.62    0.60
  -9 -11   4    2.35    0.39
  -9 -11   4    2.97    0.59
  -9 -11   4    3.10    0.54
  -9 -11   4    2.18    0.51
  -9 -11   4    2.58    0.61
  -9 -11   4    2.25    0.59
  -9 -11   4    2.26    0.42
  -9 -11   4    2.43    0.64
  -9 -11   4    3.16    0.47
  -9 -11   5   24.15    1.67
  -9 -11   5   22.63    1.64
  -9 -11   5   23.84    1.55
  -9 -11   5   23.70    1.55
  -9 -11   5   24.80    1.73
  -9 -11   5   22.40    1.69
  -9 -11   5   24.17    1.68
  -9 -11   5   22.49    1.51
  -9 -11   5   21.20    3.18
  -9 -11   5   22.76    1.65
  -9 -11   5   21.12    1.43
  -9 -11   6    2.80    0.63
  -9 -11   6    0.87    0.59
  -9 -11   6    1.30    0.43
  -9 -11   6    1.59    0.45
  -9 -11   6    2.03    0.43
  -9 -11   6    1.76    0.62
  -9 -11   6    1.48    0.56
  -9 -11   6    0.93    1.21
  -9 -11   6    1.53    1.25
  -9 -11   6    1.54    0.49
  -9 -11   6    1.09    0.59
  -9 -11   7   19.17    1.43
  -9 -11   7   21.31    1.57
  -9 -11   7   18.22    1.29
  -9 -11   7   18.74    1.31
  -9 -11   7   19.86    1.53
  -9 -11   7   20.41    1.57
  -9 -11   7   17.24    2.97
  -9 -11   7   17.97    3.01
  -9 -11   7   20.13    1.46
  -9 -11   7   18.45    1.43
  -9 -11   7   20.33    3.39
  -9 -11   8    3.71    0.71
  -9 -11   8    4.92    0.77
  -9 -11   8    3.63    0.75
  -9 -11   8    3.03    1.42
  -9 -11   8    7.09    1.97
  -9 -11   8    4.73    0.69
  -9 -11   8    5.38    0.70
  -9 -11   8    3.68    0.67
  -9 -11   9    1.09    1.25
  -9 -11   9    0.40    1.20
  -9 -11   9    0.49    0.95
  -9 -11   9    2.48    0.67
  -9 -11   9    1.02    0.57
  -9 -11   9    1.62    0.69
  -9 -11   9    1.13    0.44
  -9 -11   9    0.78    0.44
  -9 -11   9    2.24    0.59
  -9 -11  10    3.97    0.65
  -9 -11  10    4.59    1.75
  -9 -11  10    5.27    0.72
  -9 -11  10    5.94    0.81
  -9 -11  10    4.90    0.71
  -9 -11  10    4.54    0.60
  -9 -11  10    4.28    1.63
  -9 -11  10    4.81    0.74
  -9 -11  10    5.44    0.62
  -9 -11  11    6.18    0.72
  -9 -11  11    5.15    0.75
  -9 -11  11    6.72    0.80
  -9 -11  11    4.70    0.66
  -9 -11  11    7.19    2.06
  -9 -11  11    3.34    1.28
  -9 -11  11    5.23    0.77
  -9 -11  11    3.82    0.64
  -9 -11  12   12.49    2.62
  -9 -11  12   11.72    1.08
  -9 -11  12   10.43    0.90
  -9 -11  12   10.52    1.00
  -9 -11  12   10.34    0.97
  -9 -11  12   12.86    1.15
  -9 -11  12   12.70    1.13
  -9 -11  12    9.97    1.00
  -9 -11  13    4.80    1.69
  -9 -11  13    7.85    0.83
  -9 -11  13    9.02    0.88
  -9 -11  13    7.97    0.91
  -9 -11  13    5.81    1.82
  -9 -11  13    7.56    0.79
  -9 -11  13    7.92    0.68
  -9 -11  13    7.51    0.89
  -9 -11  13    8.21    0.95
  -9 -11  14   14.79    1.22
  -9 -11  14   14.18    1.15
  -9 -11  14   12.42    1.07
  -9 -11  14   13.22    1.15
  -9 -11  14   13.35    1.09
  -9 -11  14   11.27    1.11
  -9 -11  14   12.43    0.99
  -9 -11  15   26.16    1.84
  -9 -11  15   26.74    1.78
  -9 -11  15   27.48    1.79
  -9 -11  15   30.13    1.84
  -9 -11  15   32.01    1.94
  -9 -11  15   24.71    1.60
  -9 -11  16   17.96    1.41
  -9 -11  16   19.89    1.42
  -9 -11  16   17.36    1.26
  -9 -11  16   18.72    1.34
  -9 -11  16   18.64    1.37
  -9 -11  16   21.09    1.46
  -9 -11  17    3.43    0.58
  -9 -11  17    4.62    0.63
  -9 -11  17    4.75    0.58
  -9 -11  17    3.87    0.58
  -9 -11  17    3.47    0.44
  -9 -11  18    9.98    0.88
  -9 -11  18    9.79    0.85
  -9 -11  18   10.28    0.86
  -9 -11  18   10.82    0.85
  -9 -11  19    0.20    0.29
  -9 -11  19    0.33    0.32
  -9 -11  19    0.03    0.28
  -9 -11  19    0.31    0.31
  -9 -11  19    0.08    0.28
  -9 -11  20    2.15    0.33
  -9 -11  20    2.11    0.36
  -9 -11  20    1.83    0.28
  -9 -11  20    1.70    0.34
  -9 -11  20    2.10    0.33
  -9 -10  -4   10.80    0.72
  -9 -10  -4    8.92    0.68
  -9 -10  -4   10.83    0.71
  -9 -10  -3    5.81    0.55
  -9 -10  -3    6.80    0.62
  -9 -10  -3    5.79    0.48
  -9 -10  -3    5.65    0.52
  -9 -10  -2   11.74    0.89
  -9 -10  -2   11.36    0.81
  -9 -10  -2   11.67    0.83
  -9 -10  -2   10.73    0.92
  -9 -10  -2   12.21    0.90
  -9 -10  -1    1.48    0.46
  -9 -10  -1    1.93    0.51
  -9 -10  -1    1.30    0.42
  -9 -10  -1    1.48    0.45
  -9 -10  -1    1.61    0.37
  -9 -10   0    0.33    0.47
  -9 -10   0    0.21    0.45
  -9 -10   0   -0.09    0.40
  -9 -10   0   -0.14    0.36
  -9 -10   0    0.07    0.34
  -9 -10   0    0.44    0.46
  -9 -10   0    0.06    0.50
  -9 -10   1   22.74    1.52
  -9 -10   1   25.89    1.76
  -9 -10   1   26.06    1.74
  -9 -10   1   24.61    1.72
  -9 -10   1   24.94    1.63
  -9 -10   1   25.09    1.56
  -9 -10   1   23.09    1.63
  -9 -10   1   28.16    1.84
  -9 -10   1   25.02    1.78
  -9 -10   2    6.35    0.84
  -9 -10   2    6.00    0.70
  -9 -10   2    6.62    0.81
  -9 -10   2    5.53    0.76
  -9 -10   2    7.21    0.80
  -9 -10   2    6.42    0.64
  -9 -10   2    4.98    1.86
  -9 -10   2    4.45    1.84
  -9 -10   2    6.38    0.72
  -9 -10   2    5.80    0.84
  -9 -10   2    5.55    0.84
  -9 -10   3    1.46    0.63
  -9 -10   3    1.95    0.55
  -9 -10   3    1.63    0.57
  -9 -10   3    0.83    0.51
  -9 -10   3    1.01    0.54
  -9 -10   3    0.87    0.38
  -9 -10   3    0.52    1.28
  -9 -10   3    0.53    0.43
  -9 -10   3    1.42    0.59
  -9 -10   3    0.80    0.55
  -9 -10   4    7.93    0.98
  -9 -10   4   11.32    1.09
  -9 -10   4   11.10    1.05
  -9 -10   4   10.97    0.99
  -9 -10   4    9.69    0.98
  -9 -10   4   11.65    2.52
  -9 -10   4    9.83    0.87
  -9 -10   4    9.16    2.43
  -9 -10   4    9.55    0.92
  -9 -10   4    9.09    1.04
  -9 -10   4   10.00    1.09
  -9 -10   4    8.69    1.07
  -9 -10   5   12.84    1.17
  -9 -10   5   11.44    1.01
  -9 -10   5    7.62    2.39
  -9 -10   5    7.60    2.22
  -9 -10   5    8.28    0.83
  -9 -10   5   11.13    1.09
  -9 -10   5   12.07    1.10
  -9 -10   5   10.42    1.08
  -9 -10   5   10.04    0.97
  -9 -10   5   10.21    0.97
  -9 -10   5    4.89    1.84
  -9 -10   5   11.29    0.97
  -9 -10   5   10.21    1.13
  -9 -10   5   12.08    1.17
  -9 -10   6    3.74    0.76
  -9 -10   6    4.12    0.82
  -9 -10   6    4.48    0.75
  -9 -10   6    1.83    1.85
  -9 -10   6    3.99    0.63
  -9 -10   6    4.47    0.65
  -9 -10   6    2.19    1.65
  -9 -10   6    4.17    0.76
  -9 -10   6    3.72    0.71
  -9 -10   6    7.70    2.42
  -9 -10   6    0.54    1.15
  -9 -10   6    4.09    0.56
  -9 -10   6    4.26    0.73
  -9 -10   7   24.25    1.66
  -9 -10   7   21.45    1.76
  -9 -10   7   20.73    1.47
  -9 -10   7   21.62    1.50
  -9 -10   7   26.42    3.82
  -9 -10   7   19.09    3.33
  -9 -10   7   21.74    3.71
  -9 -10   7   25.14    1.71
  -9 -10   7   21.23    1.64
  -9 -10   7   27.03    1.84
  -9 -10   7   21.38    1.71
  -9 -10   8    0.35    0.50
  -9 -10   8    0.63    0.94
  -9 -10   8    0.58    0.60
  -9 -10   8    0.57    0.60
  -9 -10   8    0.17    0.67
  -9 -10   8   -0.52    1.01
  -9 -10   8    0.45    0.50
  -9 -10   8   -0.49    1.40
  -9 -10   8    0.57    1.31
  -9 -10   8    0.51    0.46
  -9 -10   9    7.79    0.92
  -9 -10   9   12.00    2.42
  -9 -10   9   10.89    2.59
  -9 -10   9   10.83    0.95
  -9 -10   9    8.69    2.51
  -9 -10   9    9.72    1.01
  -9 -10   9   11.81    2.53
  -9 -10   9   11.37    1.18
  -9 -10   9   10.23    1.08
  -9 -10   9    9.33    1.04
  -9 -10   9   10.63    1.09
  -9 -10   9    8.59    0.99
  -9 -10   9    8.75    0.87
  -9 -10  10   14.67    1.24
  -9 -10  10   12.17    2.66
  -9 -10  10   16.60    1.37
  -9 -10  10   12.08    1.06
  -9 -10  10   12.05    2.80
  -9 -10  10   15.74    1.26
  -9 -10  10   13.12    2.61
  -9 -10  10   15.70    1.24
  -9 -10  10   13.09    1.26
  -9 -10  10   15.10    1.31
  -9 -10  10   12.67    1.04
  -9 -10  11   17.05    3.27
  -9 -10  11   17.21    1.47
  -9 -10  11   16.05    3.09
  -9 -10  11   15.67    1.35
  -9 -10  11   17.00    1.39
  -9 -10  11   15.34    1.38
  -9 -10  11   15.53    1.25
  -9 -10  11   12.83    2.55
  -9 -10  11   17.88    1.39
  -9 -10  11   16.01    1.43
  -9 -10  12   17.79    1.40
  -9 -10  12   10.77    2.22
  -9 -10  12   14.60    1.34
  -9 -10  12   16.00    2.94
  -9 -10  12   14.44    1.26
  -9 -10  12   11.12    1.03
  -9 -10  12   15.68    1.34
  -9 -10  12   14.90    1.22
  -9 -10  12   13.97    2.90
  -9 -10  12   12.95    1.32
  -9 -10  12   14.66    1.24
  -9 -10  12   13.73    1.21
  -9 -10  13   23.99    1.83
  -9 -10  13   24.44    1.79
  -9 -10  13   22.93    1.74
  -9 -10  13   25.19    1.83
  -9 -10  13   22.68    1.63
  -9 -10  13   22.29    3.58
  -9 -10  13   25.05    3.51
  -9 -10  13   25.58    1.84
  -9 -10  13   24.12    1.77
  -9 -10  13   24.07    1.79
  -9 -10  14    3.60    0.71
  -9 -10  14    2.93    1.37
  -9 -10  14    2.36    0.61
  -9 -10  14    2.07    0.64
  -9 -10  14    3.12    0.53
  -9 -10  14    2.47    1.43
  -9 -10  14    3.99    0.69
  -9 -10  14    2.63    0.49
  -9 -10  14    3.98    0.76
  -9 -10  14    3.19    0.66
  -9 -10  15    4.89    0.72
  -9 -10  15    4.25    0.71
  -9 -10  15    4.27    0.75
  -9 -10  15    5.10    0.62
  -9 -10  15    5.31    0.71
  -9 -10  15    6.92    1.78
  -9 -10  15    4.86    0.76
  -9 -10  15    4.77    0.73
  -9 -10  15    5.45    0.79
  -9 -10  16   29.12    1.97
  -9 -10  16   29.11    2.00
  -9 -10  16   29.42    1.83
  -9 -10  16   29.96    1.97
  -9 -10  16   27.86    1.96
  -9 -10  16   27.40    1.80
  -9 -10  17    4.05    0.62
  -9 -10  17    3.54    0.54
  -9 -10  17    3.92    0.64
  -9 -10  17    4.47    0.66
  -9 -10  17    3.36    0.64
  -9 -10  17    3.37    0.48
  -9 -10  18    0.33    0.35
  -9 -10  18   -0.17    0.46
  -9 -10  18   -0.19    0.40
  -9 -10  18    0.37    0.45
  -9 -10  18    0.51    0.44
  -9 -10  18    0.22    0.42
  -9 -10  19    7.66    0.66
  -9 -10  19    8.68    0.72
  -9 -10  19    7.99    0.78
  -9 -10  19    7.73    0.78
  -9 -10  19    7.37    0.73
  -9 -10  20    3.74    0.40
  -9 -10  20    3.56    0.40
  -9 -10  20    3.72    0.50
  -9 -10  20    4.12    0.52
  -9 -10  20    4.21    0.47
  -9 -10  21    1.80    0.33
  -9 -10  21    1.42    0.28
  -9 -10  21    1.78    0.33
  -9 -10  21    1.44    0.25
  -9 -10  21    1.63    0.32
  -9 -10  22    8.92    0.59
  -9  -9  -6    0.17    0.16
  -9  -9  -5    7.09    0.63
  -9  -9  -5    8.12    0.62
  -9  -9  -4   21.90    1.34
  -9  -9  -4   21.57    1.33
  -9  -9  -4   21.90    1.40
  -9  -9  -4   21.29    1.41
  -9  -9  -3    2.71    0.49
  -9  -9  -3    2.81    0.49
  -9  -9  -3    3.15    0.45
  -9  -9  -3    2.92    0.45
  -9  -9  -2   17.44    1.33
  -9  -9  -2   19.07    1.39
  -9  -9  -2   17.21    1.31
  -9  -9  -2   19.02    1.30
  -9  -9  -2   18.78    1.27
  -9  -9  -1    2.02    0.46
  -9  -9  -1    1.40    0.50
  -9  -9  -1    2.29    0.61
  -9  -9  -1    1.75    0.58
  -9  -9  -1    0.59    0.50
  -9  -9  -1    1.91    0.59
  -9  -9  -1    1.34    0.43
  -9  -9   0    8.14    0.83
  -9  -9   0    7.61    0.77
  -9  -9   0   10.22    2.38
  -9  -9   0    7.35    0.84
  -9  -9   0    7.67    0.90
  -9  -9   0    8.55    0.95
  -9  -9   0    8.02    0.97
  -9  -9   0    8.31    0.95
  -9  -9   1    2.84    0.55
  -9  -9   1    3.94    0.74
  -9  -9   1    3.95    0.69
  -9  -9   1    3.95    0.68
  -9  -9   1    1.11    1.28
  -9  -9   1    1.11    1.60
  -9  -9   1    2.35    0.60
  -9  -9   1    3.92    0.56
  -9  -9   1    4.45    0.80
  -9  -9   1    4.53    0.79
  -9  -9   2   -0.31    0.54
  -9  -9   2    0.17    0.40
  -9  -9   2    0.76    0.61
  -9  -9   2    0.40    0.48
  -9  -9   2    0.33    0.56
  -9  -9   2    0.94    0.52
  -9  -9   2    0.56    1.38
  -9  -9   2   -0.06    0.45
  -9  -9   2    0.58    1.24
  -9  -9   2   -0.07    0.56
  -9  -9   2    0.38    0.41
  -9  -9   2    0.86    0.61
  -9  -9   3    5.54    0.85
  -9  -9   3    5.15    0.85
  -9  -9   3    4.56    0.76
  -9  -9   3    5.34    0.77
  -9  -9   3    4.21    0.73
  -9  -9   3    4.71    1.92
  -9  -9   3    4.97    0.67
  -9  -9   3    6.62    2.22
  -9  -9   3    4.55    0.68
  -9  -9   3    3.70    0.77
  -9  -9   3    4.77    0.80
  -9  -9   4    0.83    0.53
  -9  -9   4    2.06    0.65
  -9  -9   4    1.29    1.58
  -9  -9   4   -0.61    1.39
  -9  -9   4    1.85    0.54
  -9  -9   4    1.31    0.63
  -9  -9   4    2.01    0.67
  -9  -9   4    1.48    0.65
  -9  -9   4    1.32    0.59
  -9  -9   4    0.92    0.52
  -9  -9   4    1.81    1.74
  -9  -9   4    1.01    0.48
  -9  -9   4    0.92    0.40
  -9  -9   4    1.43    0.62
  -9  -9   4    1.28    0.68
  -9  -9   5    5.60    0.89
  -9  -9   5    6.00    0.94
  -9  -9   5    5.12    0.80
  -9  -9   5    6.80    0.96
  -9  -9   5    7.79    2.45
  -9  -9   5    7.83    2.48
  -9  -9   5    6.35    0.69
  -9  -9   5    6.62    0.90
  -9  -9   5    8.03    2.48
  -9  -9   5    5.52    0.76
  -9  -9   5    5.91    0.79
  -9  -9   5    4.86    2.19
  -9  -9   5    5.11    0.72
  -9  -9   5    6.38    0.88
  -9  -9   6   76.27    4.48
  -9  -9   6   71.45    4.24
  -9  -9   6   75.60    4.46
  -9  -9   6   83.03    4.64
  -9  -9   6   80.44    4.37
  -9  -9   6   79.00    4.34
  -9  -9   6   63.77    6.95
  -9  -9   6   78.51    4.54
  -9  -9   6   77.85    4.60
  -9  -9   6   84.78    7.67
  -9  -9   6   65.46    7.28
  -9  -9   6   76.72    4.33
  -9  -9   6   81.78    4.61
  -9  -9   6   78.46    4.63
  -9  -9   7   27.88    4.24
  -9  -9   7   24.83    3.91
  -9  -9   7   28.35    1.93
  -9  -9   7   25.45    4.20
  -9  -9   7   26.20    1.78
  -9  -9   7   25.13    3.92
  -9  -9   7   30.58    2.14
  -9  -9   7   30.76    2.07
  -9  -9   7   26.61    2.00
  -9  -9   7   27.56    2.09
  -9  -9   7   28.18    1.93
  -9  -9   8   14.20    1.29
  -9  -9   8    9.73    2.50
  -9  -9   8   20.09    3.65
  -9  -9   8   14.67    1.20
  -9  -9   8   10.92    2.87
  -9  -9   8   14.29    1.31
  -9  -9   8    8.91    2.38
  -9  -9   8   14.85    1.44
  -9  -9   8   14.00    1.32
  -9  -9   8   13.82    1.34
  -9  -9   8   15.06    1.33
  -9  -9   8   16.97    1.37
  -9  -9   8   15.05    1.21
  -9  -9   9   36.67    2.35
  -9  -9   9   28.19    3.90
  -9  -9   9   33.88    4.54
  -9  -9   9   34.16    2.16
  -9  -9   9   29.37    4.52
  -9  -9   9   32.04    2.31
  -9  -9   9   28.62    4.06
  -9  -9   9   32.23    2.13
  -9  -9   9   37.52    2.42
  -9  -9   9   34.08    2.36
  -9  -9   9   34.40    2.28
  -9  -9   9   38.83    2.45
  -9  -9  10    2.01    0.65
  -9  -9  10    2.12    1.52
  -9  -9  10    2.03    1.66
  -9  -9  10    5.78    2.09
  -9  -9  10    2.27    0.65
  -9  -9  10    1.42    1.23
  -9  -9  10    1.68    0.61
  -9  -9  10    2.18    0.57
  -9  -9  10    2.81    0.67
  -9  -9  10    1.26    0.61
  -9  -9  10    1.60    0.59
  -9  -9  11   31.11    2.21
  -9  -9  11   27.45    3.78
  -9  -9  11   32.63    2.23
  -9  -9  11   29.78    2.18
  -9  -9  11   23.07    3.88
  -9  -9  11   31.35    2.16
  -9  -9  11   32.61    2.11
  -9  -9  11   31.74    2.21
  -9  -9  11   27.12    1.93
  -9  -9  11   33.46    4.70
  -9  -9  11   29.60    2.00
  -9  -9  11   27.02    2.10
  -9  -9  11   31.85    2.12
  -9  -9  12   -0.26    0.60
  -9  -9  12   -0.41    1.06
  -9  -9  12   -0.16    0.63
  -9  -9  12    1.03    0.62
  -9  -9  12    0.09    0.53
  -9  -9  12    0.35    0.39
  -9  -9  12   -0.06    0.50
  -9  -9  12    0.62    1.43
  -9  -9  12   -0.56    1.09
  -9  -9  12    0.42    0.59
  -9  -9  12    0.78    0.54
  -9  -9  12    0.50    0.58
  -9  -9  12    0.56    0.47
  -9  -9  13   -0.08    0.60
  -9  -9  13   -0.50    1.07
  -9  -9  13   -0.08    0.60
  -9  -9  13    0.37    0.43
  -9  -9  13    0.35    0.53
  -9  -9  13    0.58    1.12
  -9  -9  13    0.32    0.52
  -9  -9  13    0.58    0.58
  -9  -9  13    0.32    0.51
  -9  -9  13    0.24    0.52
  -9  -9  14   11.18    1.17
  -9  -9  14   10.35    1.11
  -9  -9  14   11.74    2.36
  -9  -9  14   12.67    1.21
  -9  -9  14   14.29    1.25
  -9  -9  14   11.25    1.11
  -9  -9  14   12.57    2.63
  -9  -9  14   12.06    1.20
  -9  -9  14   10.58    1.18
  -9  -9  14   10.74    0.91
  -9  -9  14   11.88    1.17
  -9  -9  15   16.16    1.35
  -9  -9  15   14.88    1.41
  -9  -9  15   15.83    1.31
  -9  -9  15   16.14    1.43
  -9  -9  15   16.43    1.29
  -9  -9  15   16.03    1.42
  -9  -9  15   14.61    2.75
  -9  -9  15   17.64    1.43
  -9  -9  16    8.61    0.94
  -9  -9  16    7.68    0.86
  -9  -9  16    6.51    0.89
  -9  -9  16    6.74    0.75
  -9  -9  16    8.21    0.92
  -9  -9  16    7.41    0.91
  -9  -9  16    6.66    0.87
  -9  -9  17   19.01    1.39
  -9  -9  17   16.21    1.18
  -9  -9  17   19.39    1.47
  -9  -9  17   20.41    1.40
  -9  -9  17   16.71    1.17
  -9  -9  17   17.15    1.40
  -9  -9  17   18.03    1.44
  -9  -9  17   18.31    1.44
  -9  -9  18    3.91    0.68
  -9  -9  18    3.22    0.59
  -9  -9  18    4.18    0.62
  -9  -9  18    4.09    0.68
  -9  -9  18    4.95    0.68
  -9  -9  19    5.51    0.73
  -9  -9  19    5.72    0.67
  -9  -9  19    5.22    0.59
  -9  -9  19    5.68    0.73
  -9  -9  19    5.23    0.66
  -9  -9  20    3.99    0.59
  -9  -9  20    4.17    0.57
  -9  -9  20    4.66    0.55
  -9  -9  20    4.66    0.44
  -9  -9  20    4.98    0.63
  -9  -9  20    4.52    0.51
  -9  -9  21   11.20    0.80
  -9  -9  21   10.98    0.82
  -9  -9  21    9.57    0.76
  -9  -9  21    9.82    0.72
  -9  -9  22    5.32    0.43
  -9  -9  22    5.77    0.50
  -9  -9  22    5.17    0.46
  -9  -8  -7    0.38    0.18
  -9  -8  -7    0.41    0.20
  -9  -8  -7    0.20    0.20
  -9  -8  -7    0.58    0.21
  -9  -8  -6    3.77    0.46
  -9  -8  -6    3.41    0.43
  -9  -8  -5   10.70    0.84
  -9  -8  -5   10.83    0.86
  -9  -8  -5    8.74    0.76
  -9  -8  -5    9.33    0.84
  -9  -8  -4    2.44    0.49
  -9  -8  -4    2.04    0.47
  -9  -8  -4    2.71    0.43
  -9  -8  -4    2.14    0.46
  -9  -8  -3    9.32    0.97
  -9  -8  -3   10.74    0.97
  -9  -8  -3    9.62    0.92
  -9  -8  -3   10.42    0.90
  -9  -8  -3    9.21    0.87
  -9  -8  -2    5.29    0.68
  -9  -8  -2    6.45    0.85
  -9  -8  -2    6.84    0.84
  -9  -8  -2    6.61    0.82
  -9  -8  -2    5.24    0.81
  -9  -8  -2    6.42    0.79
  -9  -8  -2    6.84    0.75
  -9  -8  -1    0.81    0.53
  -9  -8  -1    2.02    0.55
  -9  -8  -1    2.44    0.66
  -9  -8  -1    0.91    0.56
  -9  -8  -1    1.65    0.68
  -9  -8  -1    2.10    0.63
  -9  -8  -1    1.30    0.49
  -9  -8   0   22.98    1.60
  -9  -8   0   25.23    1.84
  -9  -8   0   24.41    1.81
  -9  -8   0   25.34    1.85
  -9  -8   0   24.55    1.77
  -9  -8   0   22.55    1.65
  -9  -8   0   27.42    4.06
  -9  -8   0   25.21    3.95
  -9  -8   0   23.79    1.73
  -9  -8   0   26.93    1.90
  -9  -8   0   24.57    1.87
  -9  -8   1   17.33    1.53
  -9  -8   1   19.09    1.56
  -9  -8   1   17.35    1.46
  -9  -8   1   17.59    1.48
  -9  -8   1   18.64    2.95
  -9  -8   1   20.14    1.45
  -9  -8   1   13.89    3.27
  -9  -8   1   16.54    1.29
  -9  -8   1   16.00    1.29
  -9  -8   1   18.33    1.47
  -9  -8   1   18.77    1.38
  -9  -8   2    7.25    0.76
  -9  -8   2    7.00    0.94
  -9  -8   2    6.08    0.94
  -9  -8   2    7.79    0.90
  -9  -8   2    8.06    0.96
  -9  -8   2    6.36    0.88
  -9  -8   2    9.50    2.48
  -9  -8   2    5.51    0.80
  -9  -8   2    4.54    2.21
  -9  -8   2    5.93    0.77
  -9  -8   2    8.84    0.99
  -9  -8   2    9.61    1.06
  -9  -8   3    3.41    0.74
  -9  -8   3    4.08    0.82
  -9  -8   3    2.86    0.75
  -9  -8   3    2.88    0.67
  -9  -8   3    3.35    0.71
  -9  -8   3    4.54    2.11
  -9  -8   3    3.91    0.63
  -9  -8   3    2.07    1.59
  -9  -8   3    0.65    1.28
  -9  -8   3    2.95    0.65
  -9  -8   3    3.10    0.73
  -9  -8   3    3.96    0.78
  -9  -8   3    3.15    0.80
  -9  -8   4   29.27    2.21
  -9  -8   4   30.76    2.14
  -9  -8   4   20.85    4.12
  -9  -8   4   30.99    4.54
  -9  -8   4   28.79    1.96
  -9  -8   4   31.97    2.18
  -9  -8   4   32.97    2.22
  -9  -8   4   32.10    2.09
  -9  -8   4   32.20    2.09
  -9  -8   4   26.11    4.30
  -9  -8   4   30.91    2.18
  -9  -8   4   31.43    2.05
  -9  -8   4   30.20    2.24
  -9  -8   5   13.34    1.23
  -9  -8   5   11.37    1.23
  -9  -8   5   12.54    2.94
  -9  -8   5    6.90    2.61
  -9  -8   5   11.82    1.18
  -9  -8   5   16.57    3.16
  -9  -8   5   11.71    1.25
  -9  -8   5   11.16    1.06
  -9  -8   5   12.00    1.08
  -9  -8   5   18.08    3.46
  -9  -8   5   11.68    1.18
  -9  -8   5   11.33    1.04
  -9  -8   5   11.64    1.24
  -9  -8   6   24.80    1.81
  -9  -8   6   23.22    1.86
  -9  -8   6   25.31    1.95
  -9  -8   6   16.74    3.49
  -9  -8   6   27.82    1.99
  -9  -8   6   25.39    1.70
  -9  -8   6   22.88    1.65
  -9  -8   6   17.00    3.46
  -9  -8   6   27.75    1.92
  -9  -8   6   24.99    4.08
  -9  -8   6   26.31    4.04
  -9  -8   6   23.86    1.63
  -9  -8   6   25.77    1.80
  -9  -8   7   17.71    1.45
  -9  -8   7   16.87    1.39
  -9  -8   7   17.91    3.27
  -9  -8   7   10.42    2.91
  -9  -8   7   17.58    1.40
  -9  -8   7   27.42    4.29
  -9  -8   7   17.82    1.51
  -9  -8   7   11.46    2.91
  -9  -8   7   17.87    3.56
  -9  -8   7   19.85    1.63
  -9  -8   7   16.56    1.54
  -9  -8   7   16.88    1.38
[truncated: 5,587,034 more chars]
